# Supplementary material for: Multi‐Crystal X‐Ray Diffraction (MCXRD) Bridges the Crystallographic Characterisation Gap in Chemistry and Materials Science: Application to MOFs
Source: Angew Chem Int Ed Engl. 2026 Jan 18;65(9):e23233. doi: 10.1002/anie.202523233 (PMC12929940; doi:10.1002/anie.202523233)
Supplement: Supplementary file 2 — Supporting Information [file ANIE-65-e23233-s002.zip]

Archive with 7 entries (7 files):
- MET-2.cif
- MIL-88B(Cr)-1-4-NDC.cif
- MOF-919(Sc-Cu)_rotation-MCXRD.cif
- MOF-919(Sc-Cu)_stationary-MCXRD.cif
- PCN-260(Sc).cif
- UiO-66.cif
- UiO-66-MoO4.cif
