# Supplementary material for: Multi‐Crystal X‐Ray Diffraction (MCXRD) Bridges the Crystallographic Characterisation Gap in Chemistry and Materials Science: Application to MOFs
Source: Angew Chem Int Ed Engl. 2026 Jan 18;65(9):e23233. doi: 10.1002/anie.202523233 (PMC12929940; doi:10.1002/anie.202523233)
Supplement: Supplementary file 2 — Supporting Information [file ANIE-65-e23233-s002.zip › MET-2.cif]

data_MET-2  
###############################################################################
#  #  #  #  #  #  #  #  #  #  #  #  #  #  #  #  #  #  #  #  #  #  #  #  #  #  #
#  #  #  #  #  #  #  #  #                                #  #  #  #  #  #  #  #
#------------------------->           MET-2            <----------------------#
#  #  #  #  #  #  #  #  #                                #  #  #  #  #  #  #  #
#  #  #  #  #  #  #  #  #  #  #  #  #  #  #  #  #  #  #  #  #  #  #  #  #  #  #
###############################################################################

      #++++++++++++++++++++++++++++++++++++++++++++++++++++++++++++++++++#
      # Solved with Synchrotron Rotation-Multi-Crystal X-ray Diffraction #
      #++++++++++++++++++++++++++++++++++++++++++++++++++++++++++++++++++#

loop_
_publ_author_name
_publ_author_email

'Joshua Smith'  jpsmith1@sheffield.ac.uk      
'Lee Brammer'   lee.brammer@sheffield.ac.uk   
'Robin Owen'    robin.owen@diamond.ac.uk  
'Anna Warren'   anna.warren@diamond.ac.uk  
'Mark Warren'   mark.warren@diamond.ac.uk
'Tom Roseveare' tom.roseveare@sheffield.ac.uk


################################################################################
#                           #Audit information#                                #
################################################################################
#+++++++++++++++++++++++++++++++++++++++++++++++++++++++++++++++++++++++++++++++
_audit_creation_date          2023-03-15
_audit_contact_author_name    'Smith,J.P'
_audit_contact_author_email   

'joshua.smith@diamond.ac.uk & jpsmith1@sheffield.ac.uk'

_audit_contact_author_address  

; Dainton Building, The University of Sheffield, Brook Hill,
  Sheffield, S3 7HF.

  Diamond House, Harwell Science and Innovation Campus, 
  Fermi Ave, Didcot, OX11 0DE.
;
#++++++++++++++++++++++++++++++++++++++++++++++++++++++++++++++++++++++++++++++
loop_
_audit_creation_method
;
Olex2:
+++++++++++++++++++++++++++++++++++++++++++++++++++++++++++++++++++
v1.5 (compiled 2022.04.07 svn.rca3783a0 for OlexSys, GUI svn.r6498)
+++++++++++++++++++++++++++++++++++++++++++++++++++++++++++++++++++

enCIFer - Manual editing:
++++++++++++++++++++++++++++++++++++++++++++++++++++       
F. H. Allen, O. Johnson, G. P. Shields, B. R. Smith,
M. Towler, J. Applied Cryst., 37, 335-338, 2004
++++++++++++++++++++++++++++++++++++++++++++++++++++
;
                                                                              
################################################################################
#                           #Citation & reference#                             #
################################################################################
loop_
_citation_id
_citation_journal_abbrev
_citation_journal_full
_citation_title
_citation_author_name
_citation_journal_id_ISSN
_citation_journal_volume
_citation_journal_issue
_citation_page_first
_citation_page_last
_citation_year
_citation_special_details


xia2.multiplex 
#++++++++++++++++++++++++++++++++++++++++++++++++++++++++++++++++++++++++++
'acta crystallogr. D'
'acta crystallographica section D-structural biology'
'xia2.multiplex: a multi-crystal data-analysis pipeline' 
; Gildea, R. J., Beilsten-Edmands, J., Axford, D., Horrell, S., Aller, 
  P., Sandy, J., Sanchez-Weatherby, J., Owen, C. D., Lukacik, 
  P., Strain-Damerell, C., Owen, R. L., Walsh, M. A. & Winter, G.' 
; 2059-7983  78   12  725  769  2022 
 'The xia2.multiplex pipline was used for multi-crystal analysis'
#++++++++++++++++++++++++++++++++++++++++++++++++++++++++++++++++++++++++++


xia2  
#++++++++++++++++++++++++++++++++++++++++++++++++++++++++++++++++++++++++++
'J. Appl. Crystallogr.' 
'Journal of Applied Crystallography'              
'xia2: an expert system for macromolecular crystallography data reduction'
'Winter, G.'
1600-5767 43 1 186 190 2010
; The xia2 program was used for indexing and integration of individual
  datasets prior to the multi-crystal analysis'
;
#++++++++++++++++++++++++++++++++++++++++++++++++++++++++++++++++++++++++++


Dials
#++++++++++++++++++++++++++++++++++++++++++++++++++++++++++++++++++++++++++
'acta crystallogr. D'  
'acta crystallographica section D-structural biology' 
'DIALS: implementation and evaluation of a new integration package'
; G. Winter, D. G. Waterman, J. M. Parkhurst, A. S. Brewster, R. J. Gildea,
  M. Gerstel, L. Fuentes-Montero, M. Vollmar, T. Michels-Clark, I. D. Young,
  N. K. Sauter & G. Evans
; 2059-7983 74 2 85 97  2018  
; Crystallographic X-ray diffraction data processing
  spot finding, indexing, refinement and integration
;
#++++++++++++++++++++++++++++++++++++++++++++++++++++++++++++++++++++++++++


 Dials.scaling
#++++++++++++++++++++++++++++++++++++++++++++++++++++++++++++++++++++++++++
'acta crystallogr. D'  
'acta crystallographica section D-structural biology' 
; Scaling diffraction data in the DIALS software package:
  algorithms and new approaches for multi-crystal scaling
;
; Beilsten-Edmands, J., Winter, G., Gildea,
  R., Parkhurst, J., Waterman, D. & Evans, G.'
; 2059-7983  76  4  385  399  2020 
 'Used within xia2.multiplex for multi-crystal scaling'
#++++++++++++++++++++++++++++++++++++++++++++++++++++++++++++++++++++++++++


################################################################################
#                            #Computing details#                               #
################################################################################
loop_
_computing_data_collection
_computing_data_reduction
_computing_cell_refinement
_computing_structure_solution
_computing_structure_refinement
_computing_molecular_graphics
_computing_publication_material
#+++++++++++++++++++++++++++++++++++++++++++++++++++++++++++++++++++++++
'GDA (generic data aquisition software)'
'Dials & Dials.scale'
'Xia2'                    
; SHELXT: Sheldrick, G.M. (2015). Acta Cryst. A71, 3-8.
;
; SHELXL: Sheldrick, G.M. (2015).Acta Cryst. C71, 3-8.
;
; Olex2:Dolomanov, O.V., Bourhis, L.J., Gildea, R.J, Howard, J.A.K. 
  & Puschmann, H.(2009). J. Appl. Cryst. 42, 339-341.
;
; Olex2:Dolomanov, O.V., Bourhis, L.J., Gildea, R.J, Howard, J.A.K. 
  & Puschmann, H.(2009). J. Appl. Cryst. 42, 339-341.
;
#+++++++++++++++++++++++++++++++++++++++++++++++++++++++++++++++++++++++

################################################################################
#                   #Crystal, experimental & refinement data#                  #
################################################################################
_chemical_name_systematic   
catena-(hexakis(\m-1,2,3-triazolato)-tri-manganese)
_chemical_name_common          MET-2                   
_chemical_formula_sum         'C4 H4 Mn N6'                    
_chemical_formula_moiety      'C4 H4 Mn N6'                     
_chemical_formula_weight       191.07
_cell_length_a                 18.1451(13)                     
_cell_length_b                 18.1451(13)                     
_cell_length_c                 18.1451(13)                     
_cell_angle_alpha              90                     
_cell_angle_beta               90                     
_cell_angle_gamma              90                     
_cell_volume                   5974.2(7)                     
_cell_formula_units_Z          24                     
_cell_measurement_temperature  293(2)                     
_cell_measurement_reflns_used  1337                    
_cell_measurement_theta_min    1.3527                     
_cell_measurement_theta_max    15.5926                     
_cell_special_details 
;                 
++++++++++++++++++++++++++++++++++++++++++++++++++++++++++++++++++++++++++++++
An overall best estimate of the unit cell is obtained by refinement of the 
unit-cell parameters against the observed 2\q angles by minimizing the
unit-cell constants against the difference between observed and calculated 
2\q values, which are determined from background-subtracted integrated
centroids. This provides an overall best estimate of the unit cell that
is a suitable representative average for use in structure
determination and refinement.

See Xia2.multiplex:Gildea, R.J.et al., Acta Crystallogr. (2022) D78,725-769 
for more details.

Unit cell volume uncertainty value was calculated by OLEX2.
++++++++++++++++++++++++++++++++++++++++++++++++++++++++++++++++++++++++++++++
;
_exptl_crystal_description                           Octahedral
_exptl_crystal_colour                                Colourless  
_exptl_crystal_density_diffrn                        1.275
_exptl_crystal_F_000                                 2280
_exptl_absorpt_coefficient_mu                        0.473
_exptl_crystal_size_max                              0.0011
_exptl_crystal_size_mid                              0.0007
_exptl_crystal_size_min                              0.0007 
_exptl_absorpt_correction_type                       Empirical
#Tmin & Tmax as determined by PLATON 
_exptl_absorpt_correction_T_min                      1.000
_exptl_absorpt_correction_T_max                      1.000
_exptl_absorpt_process_details
;
+++++++++++++++++++++++++++++++++++++++++++++++++++++++++++++
Partial datasets from 25 crystals were merged and scaled
together using a physical scaling model with
spherical harmonic absorption corretions.
+++++++++++++++++++++++++++++++++++++++++++++++++++++++++++++
;
_exptl_crystals_number                               25
_exptl_crystal_preparation
;
+++++++++++++++++++++++++++++++++++++++++++++++++++++++++
 A population of crystals were pipetted with DMF solvent
 onto a SEM copper quatifoil grid at room temperature
+++++++++++++++++++++++++++++++++++++++++++++++++++++++++ 
;
_diffrn_reflns_av_R_equivalents                     0.1322
_diffrn_reflns_av_unetI/netI                        0.0504
_diffrn_reflns_Laue_measured_fraction_full          0.953
_diffrn_reflns_Laue_measured_fraction_max           0.953
_diffrn_reflns_limit_h_max                          20
_diffrn_reflns_limit_h_min                         -20
_diffrn_reflns_limit_k_max                          20
_diffrn_reflns_limit_k_min                         -20
_diffrn_reflns_limit_l_max                          21
_diffrn_reflns_limit_l_min                         -20
_diffrn_reflns_number                               5433
_diffrn_reflns_point_group_measured_fraction_full   0.953
_diffrn_reflns_point_group_measured_fraction_max    0.953
_diffrn_reflns_theta_full                           16.960
_diffrn_reflns_theta_max                            16.960
_diffrn_reflns_theta_min                            1.362
_diffrn_ambient_temperature                         293(2)
_diffrn_crystal_treatment                          'Pipetted from DMF'
_diffrn_detector_area_resol_mean                   'See Eiger 9M white paper'
_diffrn_detector_type                              'Eiger 9M CdTe'
_diffrn_measured_fraction_theta_full                0.953
_diffrn_measured_fraction_theta_max                 0.953
_diffrn_measurement_device                         'VMXm beamline 2022 setup'
_diffrn_measurement_device_type                    'VMXm beamline'
_diffrn_measurement_method                         'profile data from \F scans'
_diffrn_measurement_specimen_support               'Copper quantifoil grid'
_diffrn_radiation_type                              synchrotron
_diffrn_ambient_environment                         Vacuum     
_diffrn_radiation_wavelength                        0.49791
_diffrn_source                                      DLS
_reflns_number_total                                266                     
_reflns_number_gt                                   220
_reflns_threshold_expression                      'I > 2\s(I)'
_reflns_special_details
;                   
++++++++++++++++++++++++++++++++++++++++++++++++++++++++++++++++++++
Reflections in the following resoution ranges corresponding
to Cu powder rings from the sample mount were maksed out.
1.820-1.777, 1.281-1.266, 1.093-1.080, 1.044-1.035,0.905-0.897, 
0.830-0.823, 0.807-0.802%A

Reflections were merged by SHELXL according to the crystal
class for the calculation of statistics and refinement.
 
Structure factors included contributions from the .fab file.
 
_reflns_Friedel_fraction is defined as the number of unique
Friedel pairs measured divided by the number that would be
possible theoretically, ignoring centric projections and
systematic absences
++++++++++++++++++++++++++++++++++++++++++++++++++++++++++++++++++++
;
################################################################################
#                             #resolution shell table#                         #
################################################################################
# As determined by dials.scale.html
loop_
_reflns_shell_d_res_high
_reflns_shell_d_res_low
_reflns_shell_number_measured_all
_reflns_shell_number_unique_all
_reflns_shell_percent_possible_all
_reflns_shell_meanI_over_sigI_all
10.48 2.31  867	25 100   36
2.31  1.84  459	13 86.67 35.2
1.84  1.60  527	15 100   26.3
1.60  1.46  729	18 100   32.6
1.46  1.35  753	17 100   32.2
1.35  1.27  382	12 100   18.3
1.27  1.21  374	16 100   15.2
1.21  1.16  274	15 100   18.4
1.16  1.11  275	15 100   11.1
1.11  1.08  81	11 86.62 9.1
1.08  1.04  110	15 100   11.2
1.04  1.01  106	9  90    10.9
1.01  0.99  154	18 100   10.9
0.99  0.96  118	15 100   6.5
0.96  0.94  134	13 100   10.8
0.94  0.92  74	11 100   7.0
0.92  0.90  71	13 81.25 3.8
0.90  0.88  88	15 100   6.2
0.88  0.87  82	11 100   7.9
0.87  0.85  84	11 91.67 5.3

############################################################################
#                         #Multi-crystal infomation#                       #
############################################################################
loop_
_exptl_crystal_id
_diffrn_attenuator_scale #(Synchtroton transmission (100%)
_diffrn_measurement_details

#++++++++++++++++++++++++++++++++++++++++++++++++++++
                     Cryx_1  
#x_3
100   
; 150 frames/images at 0.1/% per frame/images = 15/% 
  rotation-wedge at 0.2s exposure per image/frame
;
#+++++++++++++++++++++++++++++++++++++++++++++++++++

#++++++++++++++++++++++++++++++++++++++++++++++++++++
                    Cryx_2  
#x_7
100   
; 150 frames/images at 0.1/% per frame/images = 15/% 
   rotation-wedge at 0.5s exposure per image/frame
;
#++++++++++++++++++++++++++++++++++++++++++++++++++++

#++++++++++++++++++++++++++++++++++++++++++++++++++++
                    Cryx_3  
#x_8
100   
; 150 frames/images at 0.1/% per frame/images = 15/%
  rotation-wedge at 0.5s exposure per image/frame
;
#++++++++++++++++++++++++++++++++++++++++++++++++++++

#++++++++++++++++++++++++++++++++++++++++++++++++++++
                    Cryx_4  
#x_11
100  
; 100 frames/images at 0.1/% per frame/images = 10/%
 rotation-wedge at 0.3s exposure per image/frame
;
#++++++++++++++++++++++++++++++++++++++++++++++++++++

#++++++++++++++++++++++++++++++++++++++++++++++++++++
                   Cryx_5  
#x_13
100   
; 150 frames/images at 0.1/% per frame/images = 15/%
  rotation-wedge at 0.3s exposure per image/frame
;
#++++++++++++++++++++++++++++++++++++++++++++++++++++

#++++++++++++++++++++++++++++++++++++++++++++++++++++
                    Cryx_6  
#x_15
100   
;  100 frames/images at 0.1/% per frame/images = 10/%
   rotation-wedge at 0.3s exposure per image/frame
;
#++++++++++++++++++++++++++++++++++++++++++++++++++++

#++++++++++++++++++++++++++++++++++++++++++++++++++++
                    Cryx_7
#x_16
100   
;  150 frames/images at 0.1/% per frame/images = 15/% 
   rotation-wedge at 0.3s exposure per image/frame
; 
#++++++++++++++++++++++++++++++++++++++++++++++++++++

#++++++++++++++++++++++++++++++++++++++++++++++++++++ 
                   Cryx_8  
#x_17
100   
; 150 frames/images at 0.1/% per frame/images = 15/%
  rotation-wedge at 0.3s exposure per image/frame
; 
#++++++++++++++++++++++++++++++++++++++++++++++++++++

#++++++++++++++++++++++++++++++++++++++++++++++++++++ 
                   Cryx_9  
#x_19
100   
; 150 frames/images at 0.1/% per frame/images = 15/%
  rotation-wedge at 0.3s exposure per image/frame
; 
#++++++++++++++++++++++++++++++++++++++++++++++++++++

#++++++++++++++++++++++++++++++++++++++++++++++++++++
                   Cryx_10 
#x_28
100   
; 150 frames/images at 0.1/% per frame/images = 15/% 
  rotation-wedge at 0.25s exposure per image/frame
; 
#++++++++++++++++++++++++++++++++++++++++++++++++++++

#++++++++++++++++++++++++++++++++++++++++++++++++++++
                   Cryx_11 
#x_29
100   
; 150 frames/images at 0.1/% per frame/images = 15/%
  rotation-wedge at 0.25s exposure per image/frame
; 
#++++++++++++++++++++++++++++++++++++++++++++++++++++

#++++++++++++++++++++++++++++++++++++++++++++++++++++
                   Cryx_12 
#x_32
100  
; 150 frames/images at 0.1/% per frame/images = 15/%
  rotation-wedge at 0.3s exposure per image/frame
; 
#++++++++++++++++++++++++++++++++++++++++++++++++++++

#++++++++++++++++++++++++++++++++++++++++++++++++++++
                   Cryx_13 
#x_37
100  
; 150 frames/images at 0.1/% per frame/images = 15/%
  rotation-wedge at 0.3s exposure per image/frame
;
#++++++++++++++++++++++++++++++++++++++++++++++++++++

#++++++++++++++++++++++++++++++++++++++++++++++++++++ 
                   Cryx_14 
#x_38
100  
; 150 frames/images at 0.1/% per frame/images = 15/%
  rotation-wedge at 0.3s exposure per image/frame
; 
#++++++++++++++++++++++++++++++++++++++++++++++++++++
                   Cryx_15
#x_40
100   
; 150 frames/images at 0.1/% per frame/images = 15/%
  rotation-wedge at 0.3s exposure per image/frame
;
#++++++++++++++++++++++++++++++++++++++++++++++++++++

#++++++++++++++++++++++++++++++++++++++++++++++++++++  
                   Cryx_16 
#x_43
100   
; 150 frames/images at 0.1/% per frame/images = 15/%
 rotation-wedge at 0.3s exposure per image/frame
; 
#++++++++++++++++++++++++++++++++++++++++++++++++++++
                   Cryx_17 
#x_47
100   
; 150 frames/images at 0.1/% per frame/images = 15/%
  rotation-wedge at 0.3s exposure per image/frame
; 
#++++++++++++++++++++++++++++++++++++++++++++++++++++
                   Cryx_18  
#x_48
100   
; 150 frames/images at 0.1/% per frame/images = 15/%
 rotation-wedge at 0.3s exposure per image/frame
; 
#++++++++++++++++++++++++++++++++++++++++++++++++++++

#++++++++++++++++++++++++++++++++++++++++++++++++++++
                   Cryx_19  
#x_52
100  
; 150 frames/images at 0.1/% per frame/images = 15/%
 rotation-wedge at 0.3s exposure per image/frame
; 
#++++++++++++++++++++++++++++++++++++++++++++++++++++

#++++++++++++++++++++++++++++++++++++++++++++++++++++
                   Cryx_20  
#x_54
100  
; 150 frames/images at 0.1/% per frame/images = 15/%
  rotation-wedge at 0.3s exposure per image/frame
;
#++++++++++++++++++++++++++++++++++++++++++++++++++++

#++++++++++++++++++++++++++++++++++++++++++++++++++++
                   Cryx_21  
#x_55
100   
; 150 frames/images at 0.1/% per frame/images = 15/%
 rotation-wedge at 0.3s exposure per image/frame
; 
#++++++++++++++++++++++++++++++++++++++++++++++++++++

#++++++++++++++++++++++++++++++++++++++++++++++++++++
                   Cryx_22  
#x_56
100  
; 150 frames/images at 0.1/% per frame/images = 15/%
  rotation-wedge at 0.3s exposure per image/frame
; 
#++++++++++++++++++++++++++++++++++++++++++++++++++++
                   Cryx_23  
#x_57
0   
; 150 frames/images at 0.1/% per frame/images = 20/% 
  rotation-wedge at 0.3s exposure per image/frame
; 
#++++++++++++++++++++++++++++++++++++++++++++++++++++ 

#++++++++++++++++++++++++++++++++++++++++++++++++++++                
                   Cryx_24  
#x_68
100   
; 150 frames/images at 0.1/% per frame/images = 5/%
  rotation-wedge at 0.5s exposure per image/frame
; 
#++++++++++++++++++++++++++++++++++++++++++++++++++++

#++++++++++++++++++++++++++++++++++++++++++++++++++++
                   Cryx_25
#x_69
100   
;  150 frames/images at 0.1/% per frame/images = 5/%
   rotation-wedge at 0.5s exposure per image/frame
; 
#++++++++++++++++++++++++++++++++++++++++++++++++++++


################################################################################
#                               #Olex2 refinement#                             #
################################################################################
_refine_diff_density_max           0.174
_refine_diff_density_min          -0.241
_refine_diff_density_rms           0.040
_refine_ls_extinction_coef         .
_refine_ls_extinction_method       none
_refine_ls_goodness_of_fit_ref     1.060
_refine_ls_hydrogen_treatment      refall
_refine_ls_matrix_type             full
_refine_ls_number_parameters       23
_refine_ls_number_reflns           266
_refine_ls_number_restraints       0
_refine_ls_R_factor_all            0.0356
_refine_ls_R_factor_gt             0.0306
_refine_ls_restrained_S_all        1.060
_refine_ls_shift/su_max            0.000
_refine_ls_shift/su_mean           0.000
_refine_ls_structure_factor_coef   Fsqd
_refine_ls_weighting_details      
 'w=1/[\s^2^(Fo^2^)+(0.0458P)^2^] where P=(Fo^2^+2Fc^2^)/3'
_refine_ls_weighting_scheme        calc
_refine_ls_wR_factor_gt            0.0824
_refine_ls_wR_factor_ref           0.0869
_refine_special_details            .

_atom_sites_solution_hydrogens     difmap
_atom_sites_solution_primary       dual
_atom_sites_solution_secondary     ?

################################################################################
#           #Atomic coordinates and thermal displacment parameters#            #
################################################################################


loop_
  _atom_type_symbol
  _atom_type_description
  _atom_type_scat_dispersion_real
  _atom_type_scat_dispersion_imag
  _atom_type_scat_source
 'C' 'C' -0.0003 0.0007 'International Tables Vol C Tables 4.2.6.8 and 6.1.1.4'
 'H' 'H' 0.0000 0.0000 'International Tables Vol C Tables 4.2.6.8 and 6.1.1.4'
 'Mn' 'Mn' 0.1935 0.3754 'International Tables Vol C Tables 4.2.6.8 and 6.1.1.4'
 'N' 'N' -0.0001 0.0015 'International Tables Vol C Tables 4.2.6.8 and 6.1.1.4'

_shelx_space_group_comment        
;                                     
#++++++++++++++++++++++++++++++++++++++++++++++++++++++++++++++++++++++++++#
The symmetry employed for this shelxl refinement is uniquely defined
by the following loop, which should always be used as a source of
symmetry information in preference to the above space-group names.
They are only intended as comments.
#++++++++++++++++++++++++++++++++++++++++++++++++++++++++++++++++++++++++++#
;
_space_group_crystal_system        'cubic'
_space_group_IT_number             227
_space_group_name_H-M_alt          'F d -3 m'
_space_group_name_Hall             '-F 4vw 2vw 3'
loop_
  _space_group_symop_operation_xyz
 'x, y, z'
 '-x+3/4, -y+1/4, z+1/2'
 '-x+1/4, y+1/2, -z+3/4'
 'x+1/2, -y+3/4, -z+1/4'
 'z, x, y'
 'z+1/2, -x+3/4, -y+1/4'
 '-z+3/4, -x+1/4, y+1/2'
 '-z+1/4, x+1/2, -y+3/4'
 'y, z, x'
 '-y+1/4, z+1/2, -x+3/4'
 'y+1/2, -z+3/4, -x+1/4'
 '-y+3/4, -z+1/4, x+1/2'
 'y+3/4, x+1/4, -z+1/2'
 '-y, -x, -z'
 'y+1/4, -x+1/2, z+3/4'
 '-y+1/2, x+3/4, z+1/4'
 'x+3/4, z+1/4, -y+1/2'
 '-x+1/2, z+3/4, y+1/4'
 '-x, -z, -y'
 'x+1/4, -z+1/2, y+3/4'
 'z+3/4, y+1/4, -x+1/2'
 'z+1/4, -y+1/2, x+3/4'
 '-z+1/2, y+3/4, x+1/4'
 '-z, -y, -x'
 'x, y+1/2, z+1/2'
 '-x+3/4, -y+3/4, z+1'
 '-x+1/4, y+1, -z+5/4'
 'x+1/2, -y+5/4, -z+3/4'
 'z, x+1/2, y+1/2'
 'z+1/2, -x+5/4, -y+3/4'
 '-z+3/4, -x+3/4, y+1'
 '-z+1/4, x+1, -y+5/4'
 'y, z+1/2, x+1/2'
 '-y+1/4, z+1, -x+5/4'
 'y+1/2, -z+5/4, -x+3/4'
 '-y+3/4, -z+3/4, x+1'
 'y+3/4, x+3/4, -z+1'
 '-y, -x+1/2, -z+1/2'
 'y+1/4, -x+1, z+5/4'
 '-y+1/2, x+5/4, z+3/4'
 'x+3/4, z+3/4, -y+1'
 '-x+1/2, z+5/4, y+3/4'
 '-x, -z+1/2, -y+1/2'
 'x+1/4, -z+1, y+5/4'
 'z+3/4, y+3/4, -x+1'
 'z+1/4, -y+1, x+5/4'
 '-z+1/2, y+5/4, x+3/4'
 '-z, -y+1/2, -x+1/2'
 'x+1/2, y, z+1/2'
 '-x+5/4, -y+1/4, z+1'
 '-x+3/4, y+1/2, -z+5/4'
 'x+1, -y+3/4, -z+3/4'
 'z+1/2, x, y+1/2'
 'z+1, -x+3/4, -y+3/4'
 '-z+5/4, -x+1/4, y+1'
 '-z+3/4, x+1/2, -y+5/4'
 'y+1/2, z, x+1/2'
 '-y+3/4, z+1/2, -x+5/4'
 'y+1, -z+3/4, -x+3/4'
 '-y+5/4, -z+1/4, x+1'
 'y+5/4, x+1/4, -z+1'
 '-y+1/2, -x, -z+1/2'
 'y+3/4, -x+1/2, z+5/4'
 '-y+1, x+3/4, z+3/4'
 'x+5/4, z+1/4, -y+1'
 '-x+1, z+3/4, y+3/4'
 '-x+1/2, -z, -y+1/2'
 'x+3/4, -z+1/2, y+5/4'
 'z+5/4, y+1/4, -x+1'
 'z+3/4, -y+1/2, x+5/4'
 '-z+1, y+3/4, x+3/4'
 '-z+1/2, -y, -x+1/2'
 'x+1/2, y+1/2, z'
 '-x+5/4, -y+3/4, z+1/2'
 '-x+3/4, y+1, -z+3/4'
 'x+1, -y+5/4, -z+1/4'
 'z+1/2, x+1/2, y'
 'z+1, -x+5/4, -y+1/4'
 '-z+5/4, -x+3/4, y+1/2'
 '-z+3/4, x+1, -y+3/4'
 'y+1/2, z+1/2, x'
 '-y+3/4, z+1, -x+3/4'
 'y+1, -z+5/4, -x+1/4'
 '-y+5/4, -z+3/4, x+1/2'
 'y+5/4, x+3/4, -z+1/2'
 '-y+1/2, -x+1/2, -z'
 'y+3/4, -x+1, z+3/4'
 '-y+1, x+5/4, z+1/4'
 'x+5/4, z+3/4, -y+1/2'
 '-x+1, z+5/4, y+1/4'
 '-x+1/2, -z+1/2, -y'
 'x+3/4, -z+1, y+3/4'
 'z+5/4, y+3/4, -x+1/2'
 'z+3/4, -y+1, x+3/4'
 '-z+1, y+5/4, x+1/4'
 '-z+1/2, -y+1/2, -x'
 '-x, -y, -z'
 'x-3/4, y-1/4, -z-1/2'
 'x-1/4, -y-1/2, z-3/4'
 '-x-1/2, y-3/4, z-1/4'
 '-z, -x, -y'
 '-z-1/2, x-3/4, y-1/4'
 'z-3/4, x-1/4, -y-1/2'
 'z-1/4, -x-1/2, y-3/4'
 '-y, -z, -x'
 'y-1/4, -z-1/2, x-3/4'
 '-y-1/2, z-3/4, x-1/4'
 'y-3/4, z-1/4, -x-1/2'
 '-y-3/4, -x-1/4, z-1/2'
 'y, x, z'
 '-y-1/4, x-1/2, -z-3/4'
 'y-1/2, -x-3/4, -z-1/4'
 '-x-3/4, -z-1/4, y-1/2'
 'x-1/2, -z-3/4, -y-1/4'
 'x, z, y'
 '-x-1/4, z-1/2, -y-3/4'
 '-z-3/4, -y-1/4, x-1/2'
 '-z-1/4, y-1/2, -x-3/4'
 'z-1/2, -y-3/4, -x-1/4'
 'z, y, x'
 '-x, -y+1/2, -z+1/2'
 'x-3/4, y+1/4, -z'
 'x-1/4, -y, z-1/4'
 '-x-1/2, y-1/4, z+1/4'
 '-z, -x+1/2, -y+1/2'
 '-z-1/2, x-1/4, y+1/4'
 'z-3/4, x+1/4, -y'
 'z-1/4, -x, y-1/4'
 '-y, -z+1/2, -x+1/2'
 'y-1/4, -z, x-1/4'
 '-y-1/2, z-1/4, x+1/4'
 'y-3/4, z+1/4, -x'
 '-y-3/4, -x+1/4, z'
 'y, x+1/2, z+1/2'
 '-y-1/4, x, -z-1/4'
 'y-1/2, -x-1/4, -z+1/4'
 '-x-3/4, -z+1/4, y'
 'x-1/2, -z-1/4, -y+1/4'
 'x, z+1/2, y+1/2'
 '-x-1/4, z, -y-1/4'
 '-z-3/4, -y+1/4, x'
 '-z-1/4, y, -x-1/4'
 'z-1/2, -y-1/4, -x+1/4'
 'z, y+1/2, x+1/2'
 '-x+1/2, -y, -z+1/2'
 'x-1/4, y-1/4, -z'
 'x+1/4, -y-1/2, z-1/4'
 '-x, y-3/4, z+1/4'
 '-z+1/2, -x, -y+1/2'
 '-z, x-3/4, y+1/4'
 'z-1/4, x-1/4, -y'
 'z+1/4, -x-1/2, y-1/4'
 '-y+1/2, -z, -x+1/2'
 'y+1/4, -z-1/2, x-1/4'
 '-y, z-3/4, x+1/4'
 'y-1/4, z-1/4, -x'
 '-y-1/4, -x-1/4, z'
 'y+1/2, x, z+1/2'
 '-y+1/4, x-1/2, -z-1/4'
 'y, -x-3/4, -z+1/4'
 '-x-1/4, -z-1/4, y'
 'x, -z-3/4, -y+1/4'
 'x+1/2, z, y+1/2'
 '-x+1/4, z-1/2, -y-1/4'
 '-z-1/4, -y-1/4, x'
 '-z+1/4, y-1/2, -x-1/4'
 'z, -y-3/4, -x+1/4'
 'z+1/2, y, x+1/2'
 '-x+1/2, -y+1/2, -z'
 'x-1/4, y+1/4, -z-1/2'
 'x+1/4, -y, z-3/4'
 '-x, y-1/4, z-1/4'
 '-z+1/2, -x+1/2, -y'
 '-z, x-1/4, y-1/4'
 'z-1/4, x+1/4, -y-1/2'
 'z+1/4, -x, y-3/4'
 '-y+1/2, -z+1/2, -x'
 'y+1/4, -z, x-3/4'
 '-y, z-1/4, x-1/4'
 'y-1/4, z+1/4, -x-1/2'
 '-y-1/4, -x+1/4, z-1/2'
 'y+1/2, x+1/2, z'
 '-y+1/4, x, -z-3/4'
 'y, -x-1/4, -z-1/4'
 '-x-1/4, -z+1/4, y-1/2'
 'x, -z-1/4, -y-1/4'
 'x+1/2, z+1/2, y'
 '-x+1/4, z, -y-3/4'
 '-z-1/4, -y+1/4, x-1/2'
 '-z+1/4, y, -x-3/4'
 'z, -y-1/4, -x-1/4'
 'z+1/2, y+1/2, x'


loop_
  _atom_site_label
  _atom_site_type_symbol
  _atom_site_fract_x
  _atom_site_fract_y
  _atom_site_fract_z
  _atom_site_U_iso_or_equiv
  _atom_site_adp_type
  _atom_site_occupancy
  _atom_site_site_symmetry_order
  _atom_site_calc_flag
  _atom_site_refinement_flags_posn
  _atom_site_refinement_flags_adp
  _atom_site_refinement_flags_occupancy
  _atom_site_disorder_assembly
  _atom_site_disorder_group
 Mn1 Mn 0.625000 0.625000 0.625000 0.0490(5) Uani 1 24 d S T P . .
 Mn2 Mn 0.500000 0.750000 0.750000 0.0539(5) Uani 1 12 d S T P . .
 N1 N 0.625000 0.74907(16) 0.625000 0.0546(9) Uani 1 4 d S T P . .
 N2 N 0.58252(8) 0.79163(14) 0.66748(8) 0.0616(8) Uani 1 2 d S T P . .
 C1 C 0.59852(12) 0.8621(2) 0.65148(12) 0.0842(12) Uani 1 2 d S T P . .
 H1 H 0.5712(15) 0.901(2) 0.6788(15) 0.100(11) Uiso 1 2 d S . P . .

loop_
  _atom_site_aniso_label
  _atom_site_aniso_U_11
  _atom_site_aniso_U_22
  _atom_site_aniso_U_33
  _atom_site_aniso_U_23
  _atom_site_aniso_U_13
  _atom_site_aniso_U_12
 Mn1 0.0490(5) 0.0490(5) 0.0490(5) 0.000 0.000 0.000
 Mn2 0.0539(5) 0.0539(5) 0.0539(5) -0.0043(2) 0.0043(2) 0.0043(2)
 N1 0.0525(13) 0.059(2) 0.0525(13) 0.000 0.0046(14) 0.000
 N2 0.0642(11) 0.0564(16) 0.0642(11) -0.0016(7) 0.0162(11) 0.0016(7)
 C1 0.0981(19) 0.056(2) 0.0981(19) -0.0041(10) 0.0276(19) 0.0041(10)

################################################################################
#                         #Molecular geometry#                                 #
################################################################################

_geom_special_details
;+++++++++++++++++++++++++++++++++++++++++++++++++++++++++++++++++++++++++++++
 All esds (except the esd in the dihedral angle between two l.s. planes)
 are estimated using the full covariance matrix.  The cell esds are taken
 into account individually in the estimation of esds in distances, angles
 and torsion angles; correlations between esds in cell parameters are only
 used when they are defined by crystal symmetry.  An approximate (isotropic)
 treatment of cell esds is used for estimating esds involving l.s. planes.
+++++++++++++++++++++++++++++++++++++++++++++++++++++++++++++++++++++++++++++
;
loop_
  _geom_bond_atom_site_label_1
  _geom_bond_atom_site_label_2
  _geom_bond_distance
  _geom_bond_site_symmetry_2
  _geom_bond_publ_flag
 Mn1 N1 2.251(3) 34_645 ?
 Mn1 N1 2.251(3) 78_456 ?
 Mn1 N1 2.251(3) 5 ?
 Mn1 N1 2.251(3) 9 ?
 Mn1 N1 2.251(3) 50_564 ?
 Mn1 N1 2.251(3) . ?
 Mn2 N2 2.248(2) 106_576 ?
 Mn2 N2 2.248(2) . ?
 Mn2 N2 2.248(2) 175_557 ?
 Mn2 N2 2.248(2) 34_645 ?
 Mn2 N2 2.248(2) 55_564 ?
 Mn2 N2 2.248(2) 121_666 ?
 N1 N2 1.336(3) 27_645 ?
 N1 N2 1.336(3) . ?
 N2 C1 1.343(4) . ?
 C1 C1 1.359(6) 27_645 ?
 C1 H1 0.99(4) . ?

loop_
  _geom_angle_atom_site_label_1
  _geom_angle_atom_site_label_2
  _geom_angle_atom_site_label_3
  _geom_angle
  _geom_angle_site_symmetry_1
  _geom_angle_site_symmetry_3
  _geom_angle_publ_flag
 N1 Mn1 N1 180.0 34_645 9 ?
 N1 Mn1 N1 90.0 50_564 78_456 ?
 N1 Mn1 N1 180.0 50_564 . ?
 N1 Mn1 N1 90.000(1) 34_645 50_564 ?
 N1 Mn1 N1 90.0 34_645 . ?
 N1 Mn1 N1 90.0 9 50_564 ?
 N1 Mn1 N1 90.0 9 78_456 ?
 N1 Mn1 N1 90.0 34_645 5 ?
 N1 Mn1 N1 180.0 5 78_456 ?
 N1 Mn1 N1 90.0 9 5 ?
 N1 Mn1 N1 90.000(1) 9 . ?
 N1 Mn1 N1 90.0 50_564 5 ?
 N1 Mn1 N1 90.0 5 . ?
 N1 Mn1 N1 90.0 34_645 78_456 ?
 N1 Mn1 N1 90.0 78_456 . ?
 N2 Mn2 N2 180.00(6) 106_576 34_645 ?
 N2 Mn2 N2 180.0 55_564 175_557 ?
 N2 Mn2 N2 90.23(9) 55_564 . ?
 N2 Mn2 N2 90.23(9) 106_576 121_666 ?
 N2 Mn2 N2 90.23(9) 34_645 . ?
 N2 Mn2 N2 89.77(9) 34_645 121_666 ?
 N2 Mn2 N2 90.23(9) 121_666 175_557 ?
 N2 Mn2 N2 89.77(9) 106_576 55_564 ?
 N2 Mn2 N2 89.77(9) 106_576 . ?
 N2 Mn2 N2 89.77(9) 121_666 55_564 ?
 N2 Mn2 N2 180.00(6) 121_666 . ?
 N2 Mn2 N2 90.23(9) 106_576 175_557 ?
 N2 Mn2 N2 89.77(9) 175_557 . ?
 N2 Mn2 N2 89.77(9) 34_645 175_557 ?
 N2 Mn2 N2 90.23(9) 34_645 55_564 ?
 N2 N1 Mn1 125.32(15) . . ?
 N2 N1 Mn1 125.32(15) 27_645 . ?
 N2 N1 N2 109.4(3) 27_645 . ?
 N1 N2 Mn2 125.05(18) . . ?
 N1 N2 C1 107.5(2) . . ?
 C1 N2 Mn2 127.42(19) . . ?
 N2 C1 C1 107.79(17) . 27_645 ?
 N2 C1 H1 117(2) . . ?
 C1 C1 H1 135(2) 27_645 . ?

loop_
  _geom_torsion_atom_site_label_1
  _geom_torsion_atom_site_label_2
  _geom_torsion_atom_site_label_3
  _geom_torsion_atom_site_label_4
  _geom_torsion
  _geom_torsion_site_symmetry_1
  _geom_torsion_site_symmetry_2
  _geom_torsion_site_symmetry_3
  _geom_torsion_site_symmetry_4
  _geom_torsion_publ_flag
 Mn1 N1 N2 Mn2 0.000(1) . . . . ?
 Mn1 N1 N2 C1 180.000(1) . . . . ?
 Mn2 N2 C1 C1 180.000(1) . . . 27_645 ?
 N1 N2 C1 C1 0.000(2) . . . 27_645 ?
 N2 N1 N2 Mn2 180.000(1) 27_645 . . . ?
 N2 N1 N2 C1 0.000(1) 27_645 . . . ?

################################################################################
#                     #Solvent mask and void-space details#                    #
################################################################################

#++++++++++++++++++++++++++++++++++++++++++++++++++++++++++++++++++++++++++++++#
#                    Olex2 (Bypass) solvent mask details                       #
#++++++++++++++++++++++++++++++++++++++++++++++++++++++++++++++++++++++++++++++#
#van der Sluis, P. & Spek, A. L. (1990). Acta Cryst. A46, 194-201.

_smtbx_masks_special_details       ?
loop_
  _smtbx_masks_void_nr
  _smtbx_masks_void_average_x
  _smtbx_masks_void_average_y
  _smtbx_masks_void_average_z
  _smtbx_masks_void_volume
  _smtbx_masks_void_count_electrons
  _smtbx_masks_void_content
 1 -0.311 -0.662 -0.449 2602.8 371.2 ?

_smtbx_masks_void_probe_radius     1.2
_smtbx_masks_void_truncation_radius  1.2

################################################################################
#                             #Validation Reply Form#                          #
################################################################################
_vrf_PLAT029_MET-2
;
PROBLEM: _diffrn_measured_fraction_theta_full value Low .      0.953 Why?  
RESPONSE: A diffraction mask was applied to exclude scattering
from copper support rings of the SEM grid.
Consequently, this decreases the data completeness.
;
###############################################################################
#                 Xia2 & multiplex intructions & DLS records                  #
###############################################################################

#+++++++++++++++++++++++++++++++++++++++++++++++++++++++++++++++++++++++++++++#
#                             Xia2 instructions                               #
#+++++++++++++++++++++++++++++++++++++++++++++++++++++++++++++++++++++++++++++#

#integrate.min_spots.overall=10 
#integrate.min_spots.per_degree=0 
#unit_cell=18,18,18,90,90,90 
#space_group=Fd-3m 
#d_max=120 
#small_molecule=true 
#trust_beam_centre=True 
#failover=True 
#keep_all_reflections=false 
#remove_blanks=True 
#resolution_range=2.113,2.047 
#resolution_range=1.820,1.777 
#resolution_range=1.281,1.266 
#resolution_range=1.093,1.080 
#resolution_range=1.044,1.035 
#resolution_range=0.905,0.897 
#resolution_range=0.830,0.823 
#resolution_range=0.807,0.802 

#+++++++++++++++++++++++++++++++++++++++++++++++++++++++++++++++++++++++++++++#
#                         Multiplex instructions                              #
#+++++++++++++++++++++++++++++++++++++++++++++++++++++++++++++++++++++++++++++#
#filtering.method=deltacchalf 
#deltacchalf.stdcutoff=3 
#unit_cell_clustering.threshold=20 
#unit_cell=18,18,18,90,90,90 
#resolution.d_min=0.85 
#min_completeness=0.95 
#symmetry.cosym.space_group=Fd-3m 
#symmetry.space_group=Fd-3m 

#+++++++++++++++++++++++++++++++++++++++++++++++++++++++++++++++++++++++++++++#
#                             DLS Records                                     #
#+++++++++++++++++++++++++++++++++++++++++++++++++++++++++++++++++++++++++++++#
#DLS visit number: nt27314-83

#Image file      Crystal number
#~~~~~~~~~~~     ~~~~~~~~~~~~~~
# x_3.nxs            cryx_1
# x_7.nxs            cryx_2
# x_8.nxs            cryx_3
# x_11.nxs           cryx_4
# x_13.nxs           cryx_5
# x_15.nxs           cryx_6
# x_16.nxs           cryx_7
# x_17.nxs           cryx_8
# x_19.nxs           cryx_9
# x_28.nxs           cryx_10
# x_29.nxs           cryx_11
# x_32.nxs           cryx_12
# x_37.nxs           cryx_13
# x_38.nxs           cryx_14
# x_40.nxs           cryx_15
# x_43.nxs           cryx_16
# x_47.nxs           cryx_17
# x_48.nxs           cryx_18
# x_52.nxs           cryx_19
# x_54.nxs           cryx_20
# x_55.nxs           cryx_21               
# x_56.nxs           cryx_22               
# x_57.nxs           cryx_23
# x_68.nxs           cryx_24
# x_69.nxs           cryx_25


################################################################################
#                             #.RES file#                                      #
################################################################################

_shelx_res_file
;
TITL MET-2.res in Fd-3m
    met-2.res
    created by SHELXL-2018/3 at 14:48:37 on 03-Aug-2025
REM Old TITL MET-2 in F d -3 m :2
REM SHELXT solution in Fd-3m: R1 0.125, Rweak 0.002, Alpha 0.013
REM <I/s> 0.145 for 22 systematic absences, Orientation as input
REM Formula found by SHELXT: C8 N2 Mn
CELL 0.49791 18.1451 18.1451 18.1451 90 90 90
ZERR 24 0.0013 0.0013 0.0013 0 0 0
LATT 4
SYMM 0.75-X,0.25-Y,0.5+Z
SYMM 0.25-X,0.5+Y,0.75-Z
SYMM 0.5+X,0.75-Y,0.25-Z
SYMM +Z,+X,+Y
SYMM 0.5+Z,0.75-X,0.25-Y
SYMM 0.75-Z,0.25-X,0.5+Y
SYMM 0.25-Z,0.5+X,0.75-Y
SYMM +Y,+Z,+X
SYMM 0.25-Y,0.5+Z,0.75-X
SYMM 0.5+Y,0.75-Z,0.25-X
SYMM 0.75-Y,0.25-Z,0.5+X
SYMM 0.75+Y,0.25+X,0.5-Z
SYMM -Y,-X,-Z
SYMM 0.25+Y,0.5-X,0.75+Z
SYMM 0.5-Y,0.75+X,0.25+Z
SYMM 0.75+X,0.25+Z,0.5-Y
SYMM 0.5-X,0.75+Z,0.25+Y
SYMM -X,-Z,-Y
SYMM 0.25+X,0.5-Z,0.75+Y
SYMM 0.75+Z,0.25+Y,0.5-X
SYMM 0.25+Z,0.5-Y,0.75+X
SYMM 0.5-Z,0.75+Y,0.25+X
SYMM -Z,-Y,-X
SFAC C H Mn N
DISP C -0.0003 0.0007 6.2745
DISP H 0 0 0.6078
DISP Mn 0.1935 0.3754 1093.5993
DISP N -0.0001 0.0015 9.3873
UNIT 96 96 24 144

L.S. 40
PLAN  5
CONF
list 4
MORE -1
ABIN
BOND $H
fmap 2 53
acta
REM <olex2.extras>
REM <HklSrc "%.\\MET-2.hkl">
REM </olex2.extras>

WGHT    0.045800
FVAR       0.14525
MN1   3    0.625000    0.625000    0.625000    10.04167    0.04896    0.04896 =
         0.04896    0.00000    0.00000    0.00000
MN2   3    0.500000    0.750000    0.750000    10.08333    0.05386    0.05386 =
         0.05386   -0.00433    0.00433    0.00433
N1    4    0.625000    0.749067    0.625000    10.25000    0.05246    0.05881 =
         0.05246    0.00000    0.00459    0.00000
N2    4    0.582524    0.791632    0.667476    10.50000    0.06424    0.05635 =
         0.06424   -0.00160    0.01625    0.00160
C1    1    0.598521    0.862133    0.651479    10.50000    0.09812    0.05645 =
         0.09812   -0.00413    0.02758    0.00413
H1    2    0.571240    0.900987    0.678760    10.50000    0.09954
HKLF 4


REM  MET-2.res in Fd-3m
REM wR2 = 0.0869, GooF = S = 1.060, Restrained GooF = 1.060 for all data
REM R1 = 0.0306 for 220 Fo > 4sig(Fo) and 0.0356 for all 266 data
REM 23 parameters refined using 0 restraints

END

WGHT      0.0458      0.0000

REM Highest difference peak  0.174,  deepest hole -0.241,  1-sigma level  0.040
Q1    1   0.5358  0.9014  0.6405  11.00000  0.05    0.15
Q2    1   0.5992  0.8961  0.7168  11.00000  0.05    0.14
Q3    1   0.5388  0.9074  0.6304  11.00000  0.05    0.14
Q4    1   0.6794  0.7859  0.6627  11.00000  0.05    0.11
Q5    1   0.5664  0.6836  0.6836  10.16667  0.05    0.10
;
_shelx_res_checksum                26928

################################################################################
#                              #.HKL file#                                     #
################################################################################
_shelx_hkl_file
;
  18  -2  -6   52.79    7.36
   1   3  -3   78.90   14.50
   9  -7   1  594.00   67.69
   9 -11   7   16.77    6.51
   0   6  -4   -0.45    2.66
  17  -9   1   50.18    7.76
   2  -8   8  137.24   25.15
  -3   9  -3  816.49   95.84
  13 -11   5   22.94    6.40
  11   5  -9  185.05   27.30
   5  -3  -1  554.18   59.30
   5  11  -9  197.11   31.89
   4  -8   6   -0.06    1.13
  -2  -6  10  473.64   61.97
  10   8 -10   32.74    9.40
  15  -7  -1  124.50   15.12
  -3   5  -1  550.67   63.61
  15   3  -9    0.11    1.13
  12 -10   4    0.00    0.51
   5  -9   7   11.16    5.78
  -4  -4  10  204.76   31.32
  10  -8   2  268.82   33.99
   1  11  -7    7.53    5.04
   0  10  -6   39.99   11.72
  -4  14  -4   46.11   11.78
  19  -9   1    1.70    1.08
  11  -9   3   59.64   11.33
  15   7 -11    3.23    2.49
   2  12  -8    0.00    0.06
   0  -2   2  816.10   89.38
  18   4 -10    3.34    1.98
  -1   9  -5   30.47    9.74
  15 -11   5   75.22   12.57
  -3  -3   7  878.57  100.82
   6   6  -8  225.55   33.53
  10   0  -6   32.06    6.91
  -5   5   1 1818.72  191.85
  12   2  -8    1.53    1.76
   5   5  -7  477.43   59.98
  -2  14  -6  237.95   35.85
  -1   5  -3  512.16   61.29
  -4   8  -2   38.52    9.63
  -2   0   2  799.73   85.36
   7   7  -9  652.29   79.30
   4   8  -8   22.94    8.67
   3  -5   3 1256.49  138.21
   1  -5   5 1915.29  208.44
  -3  -5  11  261.35   38.35
   3   7  -7   23.96    8.78
  18  -8   0    0.00    0.28
   5   9  -9   47.47   13.08
  13   7 -11   81.96   15.58
   4   4  -6  469.39   58.28
  15  -3  -5   64.23    8.27
  13   3  -9   64.80   12.35
  -2   8  -4   60.95   13.88
   9  -5  -1   39.20    6.46
   8   8 -10    2.44    2.61
   8   4  -8   40.84   10.54
  17 -11   5   22.26    5.66
  17  -1  -7  169.53   20.79
  -4  12  -4  227.81   33.99
  14 -10   4   15.18    4.98
   6  10 -10  154.12   27.24
  10 -10   6  162.73   25.26
   1  -7   9  462.37   61.12
  -2  -6  12   18.86    8.10
   9   5  -9   32.06    9.46
   2  -8  10  244.18   38.06
   2  10  -8  268.65   41.01
  -1  13  -7    8.33    5.27
   3  11  -9   57.43   15.29
   9  -9   5   29.28    8.72
  10   6 -10  147.44   24.70
   1   9  -7  419.94   57.10
  -4  -4  12  246.90   37.38
  14   4 -10   11.10    4.64
  17   5 -11   16.65    5.49
  -2  12  -6   19.48    8.38
  17  -7  -1  149.87   17.96
   9  -1  -5   27.47    5.83
  13  -9   3   41.24    9.23
   8  -8   4   18.47    6.80
  -2  -4   8   53.98   13.65
  18   0  -8    0.00    0.45
   5  -9   9   32.23   11.10
   4  -6   4  577.97   70.18
   3   3  -5 1189.65  133.00
  -5  11  -3  295.67   41.46
   7  -9   7  680.44   83.55
   4  -8   8   15.58    7.48
   1   5  -5 1927.69  211.56
  11   7 -11  215.98   32.91
  16 -10   4    1.19    1.70
  -3  11  -5  252.62   38.80
  -4  -2   8   69.50   15.12
  -5   1   5 2014.53  213.82
  15  -5  -3   55.45    6.46
  -1  -3   5  595.76   71.71
   6  -8   6  180.97   29.79
  -2   2   0  783.13   83.72
  15   5 -11  107.05   18.41
  10  -6   0   32.85    6.97
  -3   7  -3  967.22  111.41
   0  12  -8   28.66   11.10
  11  -7   1    6.85    3.34
  19   1  -9    1.76    1.47
   0   2  -2  682.71   76.18
  12   8 -12  136.56   24.07
  18 -10   4    7.31    3.23
  19  -7  -1    0.85    0.79
  11   3  -9   49.90   11.78
  10   2  -8  310.45   40.90
   1  -7  11   -0.28    2.66
   0  -6  10   26.28   10.54
  -1  11  -7    9.74    6.12
   5  -1  -3  582.85   63.27
  12   4 -10   -0.11    1.25
   5   7  -9   11.84    6.68
   6   8 -10  202.32   34.16
  -3  -1   5  538.38   63.50
  16   6 -12    0.00    1.42
  -4  10  -4  212.12   33.42
  15  -9   3   -0.17    1.25
   4  10 -10   30.42   11.44
  17   1  -9   42.88    8.78
   3   9  -9   13.31    7.25
   4   6  -8    0.28    0.96
  13   5 -11   32.46    9.74
   9   1  -7  406.29   49.96
   8   6 -10  238.01   36.99
  -2  10  -6  485.70   64.91
  -2   4  -2  176.44   24.81
   7   5  -9   15.75    7.19
   2   8  -8  125.12   25.04
  11  -9   5  162.68   26.06
   9   7 -11   24.70    9.52
   0  -4   6    1.42    2.27
  -5  -1   9   37.95   10.48
  -4  14  -6    9.06    6.00
  14  -2  -6  265.37   30.98
   5   1  -5 2211.53  235.97
   1  -3   3  114.98   18.30
  18   2 -10   32.97    8.10
  14 -10   6  198.19   30.13
   6   4  -8    2.10    2.78
  14   6 -12   24.02    8.50
  -2  -4  10   56.87   15.18
   0   4  -4 7785.77  816.38
   3   5  -7  337.93   47.24
   3  -3   1   94.25   13.82
  17  -9   3    2.21    1.98
   9  -9   7  221.53   35.23
   3  -7   9   12.06    7.19
   1   7  -7 1399.62  160.30
  -1  -5  11  150.78   28.77
  14  -8   2   73.12   13.65
  10  -8   4   23.96    8.27
   0  10  -8    0.00    0.06
  -5  13  -5    5.04    4.42
   2  -6   8  344.10   49.67
  -3   9  -5  664.13   83.09
  -3  13  -7  152.20   29.96
   6  -4   0   -0.06    0.57
  14   0  -8   -0.17    1.13
  16   2 -10   75.73   15.18
  19  -9   3   22.71    7.14
   6  -8   8   80.94   19.43
  18  -6  -2   47.64    7.53
  -4  -2  10   55.79   14.39
  10   4 -10   45.60   12.91
  -5   9  -3  550.50   68.99
  -2   6  -4  175.19   27.64
   9  -7   3    0.00    1.08
   5   3  -7  369.19   48.88
   9   3  -9   21.64    8.33
  12   6 -12   -0.11    1.93
  -1   9  -7  458.29   63.72
  17   3 -11   37.04   11.55
   5  -7   7   -0.11    1.36
   2  -4   4   -0.23    2.04
   5   9 -11  152.03   32.40
  -4  12  -6    0.00    0.06
  -3  -3  11   24.53   10.03
  -2  -2   6  501.39   61.06
  -4   4   0 7214.99  751.64
   4   8 -10   28.09   12.01
   8  -6   2  250.41   33.76
  -2  -4  12   -0.11    1.76
   0   6  -6  207.82   32.80
  13   7 -13   78.17   22.94
   7   7 -11   87.46   22.77
  13  -7   1   -0.17    1.30
   7  -7   5   -0.23    2.15
   4  -6   6    4.19    3.91
  13  -1  -7    8.55    3.96
   8   8 -12   56.36   18.81
  -2  12  -8    0.00    0.06
  16  -8   2   22.60    8.50
   6   6 -10  435.29   62.53
  14   2 -10   96.86   21.18
   3   7  -9    3.68    3.91
   8   2  -8  103.94   19.54
  11  -9   7   13.14    8.50
   4  -4   2    1.64    2.32
   6  -6   4   13.48    5.89
   1   9  -9 1531.37  180.97
   2  -6  10  458.06   65.87
  13   1  -9    5.95    4.59
  -4   0   6    1.81    3.17
   5  -5   3    1.25    1.76
  -1  -3   7  123.31   21.58
  16   4 -12  125.29   31.72
  15  -9   5   -0.23    2.44
   5   5  -9  256.87   40.84
  -3  -3  13    3.91    5.61
  -4   8  -4 1972.95  217.45
  -3  11  -7  344.27   55.11
  12  -8   4  300.43   45.43
   1  -5   9   38.80   12.97
  -5  11  -5   62.65   17.90
   0  -4   8   14.27    6.97
  18  -8   2   -0.57    3.91
   9   5 -11  251.77   44.75
  11   7 -13  102.92   32.29
   8  -8   8 1100.16  137.92
   5  -7   9    5.61    5.66
   0   8  -8 3644.62  399.38
   4   2  -6  120.36   19.71
   8   4 -10   17.39    9.29
  12   0  -8   14.39    6.80
  -1  -1   3  280.43   33.25
  13   3 -11   88.42   25.60
  14   4 -12   -0.34    3.68
   8  -2  -4   53.98    8.16
   6   8 -12   18.92   13.54
   4   4  -8 2422.01  267.75
  15   5 -13   75.05   33.93
   3   9 -11   95.50   30.59
  12   2 -10   14.56    9.35
  -4  10  -6   -0.23    2.32
   1  -5  11  106.49   29.28
  11  -7   3  282.42   45.09
  -1   5  -5 2280.97  249.79
   5   7 -11  102.75   31.55
  -6   8  -2  373.16   51.20
  -2  10  -8  584.09   89.49
  -3  -1   7  165.45   27.19
  17  -5  -3   29.34    8.50
   7   3  -9    4.30    4.64
   7  -7   7  368.91   62.25
   2   8 -10  570.04   95.72
  -5  13  -7  156.45   48.26
   9   7 -13   13.76   18.01
  11  -5  -1  176.72   25.66
  -1   3  -3  190.94   28.55
   8   6 -12   27.64   23.00
   9  -7   5   19.48   12.29
   1   3  -5  986.19  118.49
  -6   6   0  412.01   53.07
  -3   7  -5  740.31  101.28
   3  -5   7  756.40  106.94
  -1  -3   9   43.44   18.24
   4   6 -10   -0.57    4.53
  -6  10  -4    7.65    8.33
   4   0  -4 4552.65  499.53
  13   5 -13   43.90   48.83
   0 -16   8  291.14   30.93
  -5   1 -11   76.35   12.57
  -8  -8  -6   87.91   14.90
  -8 -16  -2   44.69    8.16
  -9 -13  -5  230.08   29.62
   1  -5   5 2034.41  213.20
   1  -9   7  403.63   43.16
  -8  -6  -8   94.14   15.75
   9   5   3  682.42   77.32
  -5 -19   3    3.51    1.53
  -6   0 -12    0.11    1.98
  10   0   8   -0.34    1.76
   9   3   5  625.33   71.71
   8 -10  12    4.25    2.32
   4   4   0 9124.67  949.26
   4  -6   8    2.38    1.70
  -4   2 -10   69.90   11.39
  -7  -9  -3    6.51    3.34
  -7 -13  -1    5.61    2.78
   5  -3   7  342.12   39.99
  -7  -3  -9    3.74    2.55
  -4 -16   4  204.02   23.28
   4   0   4 8914.65  926.49
  -7  -1 -13   -0.34    1.87
  -5 -17   3   84.96   11.05
  -9  -9  -7  217.39   28.83
  -3  -9   3  647.59   69.22
  -3 -15   5   79.98    9.91
  -8 -10  -4   14.78    5.10
  -9  -7  -9  184.26   25.49
  -4  -6   0   -0.06    1.19
  -8  -4 -10   30.42    7.70
   7  -9  11    7.08    2.66
  -3  -3  -1   84.00   11.72
  -8 -14  -2   79.30   12.29
  -3  -1  -3   84.51   12.18
  -6 -20   2   10.99    2.61
  10  -8  12    1.59    1.81
   5  -7   9   14.33    3.74
  -1 -15   7  110.34   12.12
  -4   0  -6   -0.17    1.30
  -3   3  -9  714.08   78.17
   9 -13  13   13.20    2.95
   8  -2   8   97.65   15.35
  10   6   2  492.73   57.55
   4   2   2  226.40   27.81
  -9 -11  -5  181.65   24.58
  10   2   6  467.01   55.57
   6  -4   8    0.96    1.70
   9  -3   9   17.79    5.44
  10  -4  10   30.30    7.08
   9  -7  11    7.99    3.06
   6 -16  12    2.66    0.96
  -1  -5   3  492.33   51.71
  -1   3  -5  553.67   59.70
  -9 -15  -3    2.83    2.32
  10   4   4  230.48   30.87
   7  -5   9    6.40    3.23
  -5 -15   3   52.96    7.99
  -7  -1 -11    7.87    3.96
  11   1   7    1.25    2.15
   4 -12  10    0.06    0.85
  -6   0 -10   39.08    8.78
  -6 -16   2   77.32   10.88
  -7 -11  -1    5.66    2.95
  11   7   1    1.08    2.27
  -6 -10   0   46.05    8.78
   2   0   2  808.90   86.55
  -8  -2 -12    3.80    3.51
   2   2   0  855.86   90.91
  -8 -12  -2    0.00    2.27
   7   3   3  988.97  109.38
  -7 -17   1  147.21   18.75
   8 -12  12  104.22   13.76
  -4 -14   4   37.67    6.17
  -5   1  -9   33.65    8.04
  -7  -5  -5  436.20   52.96
  -8  -6  -6  272.62   36.08
  -2 -14   6  225.66   24.70
   3 -11   9   55.45    7.70
  -9 -13  -3   63.84   12.12
  11   5   3  245.83   33.65
  11   3   5  212.86   30.42
  -5  -9   1   22.15    5.72
  -8  -4  -8   23.22    7.36
  -3   1  -5  542.91   61.06
  -7  -3  -7   34.95    9.29
  -8  -8  -4   17.96    6.34
  -8 -18   0   -0.11    1.25
  -6  -4  -4  555.71   65.25
   5  -1   5 2076.38  221.24
  -7  -7  -3   35.29    9.12
  -9  -5  -9   27.81    8.89
  -9  -9  -5   62.42   13.31
  10 -10  12   14.78    4.93
   5   5  -1 1824.61  194.23
  -3  -5   1  487.97   54.26
  -7 -15   1  127.05   18.47
  12   6   2   17.90    7.08
   3  -3   5 1254.62  134.52
  -6 -14   2  230.31   28.94
 -10 -10  -6  163.02   26.11
   9  -1   7  476.76   59.08
   7 -11  11  230.42   28.89
   5 -15  11   70.41   10.03
  -8 -16   0  467.01   55.28
  -4   2  -8   68.93   12.69
  12   4   4  279.41   39.48
  13   7   1    4.87    4.47
  11  -3   9   58.06   13.54
  10  -2   8  288.59   39.71
  -8  -2 -10  279.87   39.31
  -9  -3 -11   68.76   15.92
   9   7  -1  441.35   53.87
   8   2   4   49.00   12.01
  -9 -17  -1   66.89   13.25
  -7  -1  -9  492.16   61.12
  -5  -3  -3 1090.75  120.25
   8   4   2   80.60   15.46
   9  -9  11   24.24    8.95
  -9 -11  -3   83.55   17.05
  -8 -10  -2  195.07   28.77
  10  -6  10  157.86   25.15
 -10 -12  -4    0.00    3.46
  -5  -1  -5 1998.38  214.22
  -4  -8   2   68.08   11.05
   5   1   3  519.24   60.44
   6 -10  10  161.32   22.32
   3   5  -3 1117.43  117.99
   5   3   1  455.06   53.24
   9  -5   9   34.10   10.03
  -5  -5  -1 1846.81  197.62
  -7 -13   1    1.59    3.06
   9   1   5   20.62    8.10
   7  -3   7   36.08    9.63
   8  -8  10    8.44    4.87
   8  -4   8   23.85    8.04
  10 -12  12    1.98    3.40
 -10 -16  -2   66.67   14.90
 -10  -6  -8  227.70   35.85
  -9  -5  -7   17.67    7.53
   9   5   1   30.36    9.18
   4  -4   6  542.23   61.74
 -10  -8  -6  221.24   34.78
   5  -9   9   33.87    7.70
  -9  -1 -13    7.53    6.46
  -9  -7  -5    5.04    4.87
  -2   0  -2  667.98   72.39
  -8   0 -12   14.39    7.93
  -8  -4  -6    1.87    4.25
  11  -1   7   -0.79    3.91
   7  -7   9  483.16   58.11
  -2  -8   4   69.73    9.06
   4 -14  10    4.47    2.72
   5 -17  11   13.03    3.96
 -10  -4 -10   41.18   12.80
  -6 -12   2   18.07    5.95
   3  -7   7   30.47    6.40
  -9  -3  -9   25.77    9.52
  -8  -6  -4   -0.17    3.17
   4  -8   8   10.37    4.02
  -7   1 -11    3.85    4.25
  10   6   0   55.28   12.86
   6  -6   8  228.78   30.64
  -3   3  -7  985.12  107.79
 -10 -10  -4   52.17   13.88
  -8  -2  -8  114.59   21.24
  -9 -13  -1   10.54    6.34
  -2  -2   0  782.51   83.77
  -9  -9  -3   24.87    8.78
 -10 -14  -2  127.05   23.45
  -7  -3  -5  305.64   41.24
  10   2   4   55.17   13.76
   6   0   4   -0.23    1.81
   9 -11  11   34.49   10.08
  -8 -12   0    9.74    5.83
  10   4   2   65.82   15.07
  -7  -5  -3  377.52   48.43
  -4  -2  -2  184.94   24.41
  11  -5   9  144.89   25.94
  10 -14  12   -0.85    3.23
  -8  -8  -2  108.24   19.77
  -6 -20   4    2.61    3.17
  11   1   5  121.10   23.28
  -6   2 -10  474.83   59.19
  -7 -19   3   28.66    8.44
  12   0   6   -0.91    4.53
   6   4   0    3.06    4.81
  -4   0  -4 8893.46  926.38
   3  -1   3  119.51   16.43
  10  -8  10   26.73   10.25
  11   5   1  168.79   28.38
  10  -4   8   39.42   12.18
  -7 -11   1    6.12    4.08
  -9 -19   1   -1.30    4.81
   6   2   2  601.42   70.41
  -8 -18   2   13.42    6.80
  11   3   3   33.02   11.44
  -5 -11   3  294.37   36.59
 -11  -7  -7  113.74   24.92
  -6 -18   4    6.57    4.42
  -8   0 -10    2.21    4.47
  12   6   0   -0.74    3.68
  -5 -19   5   35.97    9.18
   9  -3   7    9.52    6.29
 -11 -13  -3   71.03   20.11
   8  -2   6  340.59   46.28
 -10 -12  -2   20.56   10.31
  -2   2  -4  179.55   22.43
   4   6  -4  500.94   55.79
  12   2   4   -0.11    3.06
   8 -10  10   18.86    8.78
 -10  -4  -8   12.91    8.67
   3 -13   9   39.37    8.33
  -7  -7  -1 1502.65  166.81
 -11  -9  -5  233.14   40.78
  -6  -2  -4  115.44   20.11
  -9 -17   1   36.19   12.91
  12   4   2    1.87    4.81
   9  -7   9  200.12   33.42
   7 -15  11   -0.68    3.80
  -4  -4   0 7028.75  736.12
  -9  -5  -5  320.71   47.81
 -10  -8  -4   21.98   11.33
  13   5   1  136.28   30.02
  -9  -3  -7    7.76    6.57
  -6  -4  -2  104.22   18.58
  -8 -16   2   33.87   12.74
  -7   1  -9  488.82   65.14
  -5   3  -9  537.25   67.18
   7   1   3  152.08   24.98
   3   3  -1   89.72   12.74
 -10 -16   0   -0.11    7.70
   4 -16  10   -1.30    3.80
  -6 -16   4    0.91    6.91
  -5 -17   5   72.45   17.79
   8  -6   8   74.54   19.14
  -9  -7  -3    9.46    7.99
  -8 -10   0   -0.91    4.02
   8   6  -2  341.04   46.73
  -6 -10   2  563.81   69.50
  11  -3   7  301.28   52.51
   7  -9   9  183.63   33.65
 -11 -11  -3    9.74   12.35
   3   1   1  421.98   48.71
   4  -2   4   -1.42    4.08
  -9  -1  -9 1222.11  152.76
 -12 -12  -6   -0.23    0.96
  -1  13   7    6.97    3.17
   2  -6 -10  451.44   49.67
   4  -4 -10  223.11   25.66
 -13  -9  -1    8.50    1.59
 -14 -10  -2   78.90    9.18
  -9  -9  -3   18.75    3.23
 -11 -11  -5   14.50    2.72
  -3  -7  -5  334.92   37.04
   2  10   4   62.19    8.72
 -13   3   9   41.24    5.61
 -10 -10  -4   38.63    5.44
   0   6   4    1.76    1.13
  -2  -8  -8   99.92   12.91
   5   1  -5 1777.31  184.43
 -16   0   8  402.04   42.59
 -19   1   9    2.66    0.74
   3  -3  -7  978.60  103.09
   1  -7 -11    3.63    1.70
 -12  -6   2   28.49    3.29
  -6   6   8  237.22   26.90
  -3  -9  -9   14.73    3.40
   5  -3 -11  262.48   29.40
 -17 -11  -3   26.40    3.51
  -7   3   7   34.33    5.21
 -14   4  10   10.37    2.21
  -4  -8  -6   -0.17    0.74
  -8  -2   4   70.92    7.87
  -1  11   7    4.25    1.87
  -7   7   9  629.74   67.57
  -9 -11  -7    6.34    1.98
  -2  12   8    1.70    1.30
   3  -5 -11  269.62   30.47
   0  -2  -2  725.19   75.90
  -9   5   9   32.29    5.21
 -14 -12  -6   26.28    4.02
  -7  -9  -5    9.63    2.38
  -4   4   6  523.60   56.13
  -5  -9  -7   12.12    2.95
 -17   1   9   42.93    5.49
  -8   8  10    5.49    2.04
  -3   7   7   32.85    5.61
  -5   9   9   30.02    5.49
 -10   6  10  171.12   20.11
 -16 -10  -2   53.58    6.63
   1   9   5   27.81    5.04
   2  -6 -12   22.09    4.59
  -5  -5  -1 1891.67  195.98
 -15   5  11   67.57    9.06
 -13 -11  -5   40.22    5.95
  -1  -5  -5 1933.70  201.31
   4  -4 -12  238.69   27.64
   3   5   1  545.52   57.49
   1   5   3  547.61   58.23
 -10   2   8  244.35   27.19
   2  14   6  207.48   24.92
 -11   3   9   82.13   10.71
 -11   7  11  180.57   21.86
 -12  -4   4  163.58   17.05
   4  -2  -8   67.57    9.06
 -16 -12  -6    5.15    1.98
  -1  -7  -9  433.82   48.20
 -18   2  10   40.56    6.17
  -3   3   5 1140.43  119.46
  -9   1   7  489.05   52.28
 -14   0   8   -0.34    0.79
  -2  -8 -10  268.48   31.89
  -2  10   8  286.10   33.70
 -12 -10  -4    0.23    0.85
 -13  -7   1    3.06    0.96
   5  -3 -13   57.10    9.18
  -3  11   9   71.20   11.44
 -12   4  10    1.13    1.25
  -3  -5  -3 1187.78  124.27
  -9  -7  -1  465.43   49.56
 -14  -8   0   -0.34    0.79
   2   8   4   75.28   10.37
 -18 -10  -2   37.55    5.83
  -1   9   7  477.77   53.36
 -15   1   9  229.40   26.45
   4   8   2   74.65    9.86
   3  -1  -5  583.41   61.91
   1  13   7    2.10    2.32
   1  -3  -5  600.52   64.18
 -10  -8  -2  265.71   29.79
  -5   1   5 2020.25  210.25
 -13   5  11   25.32    6.17
  -1   5   5 1832.82  191.96
 -16   2  10   49.34    8.95
   1  -5  -9   31.15    6.34
   2  12   6   27.87    6.63
   5  -1  -9   27.13    5.15
 -10 -10  -6  147.95   20.33
  -5  -9  -9   26.40    6.74
  -3  -7  -7   17.84    4.59
  -8 -10  -8    2.27    2.78
  -4  -8  -8   18.58    5.27
  -5   7   9    6.46    3.17
 -12  -2   6   37.21    5.44
  -7   5   9    9.35    3.57
 -17  -9  -1   48.54    9.12
   0  -6 -10   45.88    9.40
  -4  -6  -4  513.46   55.96
   0   2   2  654.67   68.71
  -9   7  11    5.95    4.42
  -9  -9  -5   27.24    6.68
  -1  -7 -11    3.80    2.89
  -4   6   8    2.66    2.38
  -7  -9  -7  650.82   74.43
 -17   3  11   33.19   10.71
   3  11   5  247.36   31.61
   0  12   8    4.36    4.76
  -6   4   8   -0.51    1.53
 -17 -11  -5   16.82    9.69
 -14 -10  -4    8.16    5.38
  -4  10  10   41.12   11.72
  -8  -8  -4   18.07    4.98
  -7  -7  -3   19.20    4.47
  -3   9   9   19.94    7.14
  -6  -8  -6  283.78   35.17
 -13 -11  -7  100.77   23.34
   1  11   7   -0.68    2.66
 -10   4  10   55.62   13.08
   3   7   3 1123.04  119.29
  -2   8   8   56.08   12.12
   2  -4 -10   81.85   14.44
   0  -4  -6   -0.51    1.19
 -11   5  11    9.06    9.57
 -13   1   9   17.67    7.14
  -9   3   9    9.80    5.27
 -16  -8   0  493.63   64.91
   4  -2 -10   90.06   15.12
 -13  -9  -3   64.01   18.69
   1  -5 -11  139.96   24.64
 -15   3  11   55.23   28.55
 -12   6  12   -1.42    9.18
  -2   2   4  174.17   19.88
  -5   3   7  532.66   59.87
   5   5  -1 1994.25  207.42
   2  10   6  484.40   61.74
 -12 -10  -6   46.90   23.39
  -1  -3  -3  209.58   23.51
 -12   0   8   12.69    6.74
   4  10   4  174.46   26.62
  -4  -8 -10   11.95   10.37
   0   4   4 6854.07  711.76
  -1  11   9    2.38    5.72
 -16 -10  -4   27.81   25.72
  -8   2   8   43.16   10.25
 -10 -10  -8   10.82   19.99
  -3  -7  -9   -0.68    3.96
   4   0  -6    0.00    2.44
  -2  -6  -8  314.76   42.08
   3  -3 -11   19.65    8.84
   0  10   8    5.27    6.97
  -7  -9  -9  337.93   67.29
 -12  -8  -2   -3.68    7.99
 -15  -7   1  137.13   30.42
  -7   7  11   87.57   35.91
   2  -4 -12    7.19    9.23
 -18 -10  -4   71.37  114.64
 -11  -9  -5  170.89   48.83
   2   2   0  654.16   68.20
 -18  -8   0   -0.68   46.67
  -6   6  10  340.81   61.23
  -4   8  10    6.68   14.33
  -9  -9  -7  254.44   64.23
  -2   4   6  181.99   23.45
   3  13   7   92.84   52.85
  -6  -8  -8  133.39   34.38
   4  -2 -12   14.56   10.82
   3   9   5  468.60   62.25
 -14 -10  -6  179.67  140.76
 -15  -9  -3   38.46   46.79
  -5  -3   1  572.48   60.32
 -12   2  10   -1.98   17.39
  -9   5  11  101.45   49.05
   2   6   4  119.46   16.77
 -10   6  12  136.05   82.92
 -14   4  12  404.25  297.99
   8  18   0   -0.11    0.28
   3  15  -5   45.65    6.23
  -5  -9   7    7.76    1.87
   3  -5  11  445.26   48.26
  10   2  16   60.89    7.14
  -4   4  -6  512.84   54.32
  12   6  16    2.83    0.62
  -4   8  -8   14.61    2.95
  -5  -5   1 2038.54  210.82
  -3   7  -7   25.60    4.19
   1   9  -5   26.79    4.30
  -8   8 -10    5.78    1.70
  -5   9  -9   35.80    5.44
   4  14  -4   44.58    6.12
   3   5  -1  563.02   59.08
   6  -2  12   16.88    3.00
   6  14  -2  245.26   26.90
   8  16   0  430.03   45.82
   9  19   1    2.38    0.74
  10   4  12    0.00    0.28
   9   1  15  199.83   21.86
   1   5  -3  550.79   58.34
  -1  -5   5 2040.64  212.46
   2  -6  12   20.22    3.74
   2  14  -6  230.93   26.00
  11  15   5   74.26    8.33
   7  -1  13    2.78    1.13
   7   1   9  431.55   45.65
   8   0  14   -0.06    0.28
   4  -4  12  249.90   27.87
   9  17   1   41.69    5.32
  -1  -7   9  418.70   45.60
  -3  -5   3 1094.44  114.36
   9   3  11   61.97    7.31
  -2  10  -8  254.44   28.77
   2   8  -4   72.05    9.35
   2  -4   8   66.10    8.72
   4  -2   8   81.28   10.03
   8   2  10  247.53   26.62
   8  10   2  264.40   28.26
   4   8  -2   58.51    7.59
  -2  -8  10  281.11   31.55
  -3  11  -9   65.14    9.12
   9  11   3   68.20    7.93
  -1   9  -7  405.16   44.41
   1  13  -7    2.38    1.30
  10  18   2   43.50    5.66
   8  14   0   -0.11    0.51
  11   5  15   80.32    9.29
  11   7  11  177.46   18.86
   7   9   1  424.02   45.03
   7  13  -1    2.10    1.13
   1  -3   5  583.13   62.08
  -1   5  -5 1948.26  203.46
   2  12  -6   26.17    4.93
   6  -2  14  246.39   27.92
   8   0  16  419.89   45.71
   9  15   1  204.59   22.94
  10  12   4    0.45    0.51
   3  -1   5  592.87   62.70
   6  12  -2   21.01    3.91
  -5  -9   9   38.06    6.51
  -3  -7   7   29.06    5.27
   1  -5   9   35.29    6.00
  -4  -8   8   17.67    4.08
  -5   1  -5 2343.56  243.28
  -4  -6   4  520.71   55.96
  12  16   6    3.80    1.13
  -5   7  -9    9.06    2.83
  10  16   2   49.84    7.14
   5  -1   9   34.61    5.55
   3  11  -5  244.86   28.72
  -7  -9   7  632.07   68.88
   0  -6  10   43.78    7.65
   0   2  -2  426.34   45.14
  -7   5  -9   10.14    3.00
   0  12  -8   11.67    3.85
  -1  -7  11    2.38    1.70
  11   5  17   14.78    3.29
   5  11  -3  278.00   31.95
  -6  -8   6  234.04   27.75
  10   4  14    6.57    2.04
   5   5   1 2087.20  217.17
  -4   6  -8    1.70    1.53
  -4  10 -10   60.55   10.59
   3   7  -3 1069.80  113.74
  -3   9  -9   14.84    4.59
   1  11  -7    2.66    2.10
  -6   4  -8    1.70    1.47
   7  17  -3    1.98    2.10
  11  13   5   18.35    3.68
   6  16  -4    6.17    3.46
   8  18  -2   12.01    4.53
  -2   8  -8   93.35   14.16
  11  17   3   26.96    6.40
   0  -4   6   -0.11    0.85
   6   0  10   61.40    9.23
   9   3  13   66.78   10.31
   9  19  -1    3.57    3.68
   2  -4  10   90.06   13.42
  -5  -3  -1  533.57   55.68
   2  10  -6  499.64   57.15
   4  10  -4  222.32   27.41
   9  13   1    4.81    2.61
  10   6  10  141.43   16.54
  -1  -3   3  208.27   23.17
   7   1  11    1.93    1.64
   8   2  12   -0.11    1.19
   7  11  -1    1.02    1.47
  -4  -8  10   14.84    5.27
   4  -2  10   82.41   12.12
  -2   0  -2  484.46   50.58
  -2   2  -4  228.10   25.21
   0   4  -4 6082.49  630.25
   2   4  -2  192.30   21.47
   4  14  -6   11.16    5.44
  -5   3  -7  462.25   50.86
   8  16  -2   25.26    8.38
  -3  -7   9   12.12    4.30
   9  17  -1   46.79   12.63
  -7  -9   9  177.69   26.40
  -2  -6   8  288.25   34.61
   7   3   7   22.94    3.63
   0  10  -8    1.42    2.32
   6  14  -4    7.14    4.64
   6  10  -2  355.65   41.29
   3  -3  11   21.18    5.89
   2  -2   6  566.93   61.12
   9   3  15   -0.68    3.06
  10  18   0   -2.44    9.12
   5  -1  11  139.79   19.60
  -5   9 -11  275.73   40.05
   3  13  -7  152.48   26.00
   4   0   6   -0.74    1.76
  -7   7 -11  120.31   21.69
   3   9  -5  469.39   54.43
   5  13  -5    7.82    4.76
  -6  -8   8   58.85   12.57
   2  -4  12   -0.45    2.49
   9   5   9   30.13    5.21
  12  14   6   20.33    7.48
  11  15   3   41.52   12.74
  -4   8 -10   17.67    7.25
  -3  -3   1  193.09   21.24
   9   3  17   -1.19    6.12
  -2   4  -6  146.53   18.69
  -6   6 -10  485.25   59.64
   2   6  -4  108.81   14.67
   6   0  12   -0.28    2.27
   8   2  14   98.56   20.22
  -2  -4   4    0.28    1.93
  11   7  13   82.75   17.56
  -5  -7   7    0.91    2.10
   7   1  13    1.13    3.12
   0   6  -6  190.26   24.98
  -2  10 -10  279.07   46.56
   4  -2  12    3.63    3.85
   5   9  -3  469.73   55.79
   8  14  -2   86.89   23.39
   9  15  -1  175.02   39.99
   4  12  -6   -1.70    4.93
  -5   5  -9  355.65   46.56
   7  13  -3  105.86   25.32
  -4  -6   6   20.39    6.34
   3  -3  13   -0.62    4.59
   8   2  16   35.57   19.77
   2  12  -8   -1.53    5.66
   1  -3   7  190.94   24.75
  10  16   0    5.61   11.39
  -2  -6  10  380.41   54.77
  -1   9  -9 1123.44  137.81
   5  -1  13  252.00   42.14
  -7  -7   5    1.47    3.68
   4   6  -2   99.92   14.39
  -4   2  -6  213.71   26.68
   6  12  -4    4.64    6.91
  12  16   4   72.78   36.87
  -1  -5   9   25.72    9.23
   0  -4   8   34.16    9.18
   6   0  14   66.21   21.69
   4  -2  14   14.10   11.50
   4   4  14   23.79    4.36
   7   1  19    2.49    1.25
   6   2  16   95.22   12.86
  -4   2  -2  249.00   31.10
 -10   2  -6  514.31   60.78
   5   3  15   84.17   11.22
   3  -3   1   90.97   13.37
  -4   8   6    0.96    1.36
  -6  12  14   18.75    3.29
   8 -10   4   37.10    8.72
 -12  10   2   16.71    5.21
 -11  13   9   30.13    5.66
   4 -10  -2   55.68    9.91
  -4   4   0 9999.00 1042.04
  -5   7   3  383.13   44.58
  -7   7   1 1739.59  186.18
   8  -4  10   26.79    6.57
   8  -2  14   82.87   12.29
   7  -9   3    2.27    2.49
   6 -12   0   -0.23    1.36
   6   2  18   77.15   10.08
 -13   5  -5    1.13    2.38
   4   0   6   -0.40    2.21
 -10   8   0   -0.40    2.04
   5 -11  -1   90.40   13.99
  -9   5  -3  518.78   60.21
   6   2  20   10.71    2.38
   2   6  14  275.45   29.45
  -9  13  11   18.01    3.68
   8  -8   6   58.74   11.10
  -9   3  -5  496.35   57.43
   7  -3   9    5.15    2.72
 -13   3  -7  112.60   16.71
   8  -6   8   65.70   11.72
  -4   0  -4 7905.51  823.40
  -2   4   2  206.23   23.85
  -6   4  -2  108.47   15.97
   7  -1  13    2.89    1.87
   5   3  17   68.99    9.06
  -7  13  15    1.42    0.79
  -9   7  -1  412.92   48.88
   8  -2  16   29.11    5.72
   7  -7   5   -0.28    1.64
 -12   6  -4   -0.40    2.32
   4  -4   2    2.21    2.95
   7  -5   7    1.08    1.76
  -4  10  10   38.91    5.89
  -5  11  11   12.69    2.89
 -12   4  -6    1.13    2.27
   5   3  19    4.13    1.42
   4   4  16  176.27   20.11
   6  -6   4   11.27    4.36
  -9  11   5  168.96   21.86
 -10  14  12    2.55    1.25
   6   0  12   -0.17    1.02
   3   5  15   61.40    7.76
   5  -5   3    2.95    1.98
 -12   8  -2    1.47    2.27
  -8  10   4   20.28    5.27
   6  -4   6   19.20    5.49
  -9   1  -7  418.98   48.54
   8  -4  12  306.15   36.87
   7 -11   3  276.24   34.72
   2  -6  -2  563.59   61.46
  -6  12  12    1.81    1.13
   5  -3   5    1.98    1.93
   5   1  11  108.58   14.50
  -4   6   2  135.54   17.79
   4   2  10   75.90   10.54
  -3   9   9   13.54    2.89
  -7  11   7   67.97   10.48
  -8   4  -4 1956.53  208.10
  -8  12   8   27.87    5.72
 -12   2  -8   -0.17    1.53
   4   4  18   14.44    2.95
  -7   9   3    6.00    2.89
   6 -10   2  384.32   46.16
  -9   9   1 1312.45  141.94
 -11   7  -3  254.72   33.08
   4   4  20   51.15    7.02
  -6  10   6  402.50   45.82
  -9  13   9   -0.17    1.02
  -7  13  13   31.55    5.21
   7  -3  11  270.92   33.70
   7  -1  17  166.75   21.41
   5  -9   1   34.27    7.87
   3  -7  -1  152.14   19.94
  -6   0  -6  227.59   27.87
 -11   3  -7  313.74   39.08
 -10  14  10   16.77    4.42
   7  -9   5    7.76    3.91
   4  -8   0   17.28    5.15
   3   5  17   78.90   10.20
   1   3   5  593.72   62.02
  -5   9   5  341.15   39.82
  -8   8   0 3817.55  402.04
  -3  11  17   17.22    2.66
 -10   6  -4    1.36    2.27
   7  -5   9   15.35    5.32
   6 -12   2   27.53    7.53
   3   5  19    2.10    1.25
   6  -2  10  419.38   49.22
 -10   4  -6    0.51    2.21
   6  -8   4    2.32    2.44
 -10   8  -2  287.91   37.61
  -2   8   8   92.33   11.61
  -5   3  -3 1164.73  125.46
   6   0  16   -0.28    1.64
  -5   5  -1 2130.98  225.55
 -10  12   4    1.81    2.38
   7  -3  13  127.27   19.26
   5   1  13  219.37   27.13
  -7   5  -3  280.09   35.17
  -5  11   9  160.35   20.39
  -7  13  11   87.34   12.97
  -9  11   3   65.36   12.52
   6   0  20   -0.34    1.59
   5 -11   1   99.97   16.43
 -11  11   1   89.10   16.37
   6   0  18   45.48    9.01
  -3   3  -1   99.29   13.37
   1  -3  -1  345.01   37.33
   5  -7   3  403.18   47.92
   0  -6  -4   -0.11    0.51
   6  -6   6  418.30   50.18
   6  -4   8    0.00    1.36
  -7   3  -5  339.17   40.90
  -8  12   6   11.39    4.47
 -10  14   8   27.47    7.31
   2   6  18   94.42   12.06
  -2  -2  -4  194.45   21.24
  -2   6   4  120.76   14.90
  -4  -2  -6  135.49   16.48
  -4   8   4 1998.61  210.08
  -8  10   2  294.25   37.38
 -10   2  -8  268.88   34.72
 -12   6  -6   93.52   17.22
   7  -3  15    2.21    3.23
   0   2   2  677.78   70.29
  -4  10   8   19.09    4.53
  -7  11   5   76.52   13.14
   4 -10   0   -0.23    1.42
  -9   5  -5  290.29   37.38
  -9   7  -3    6.68    3.91
   4   2  12    2.10    1.70
   7  -5  11   91.87   16.20
   5 -13   1  192.92   27.47
   4  -6   2  109.77   15.97
   6 -10   4    1.64    2.21
   4   0   8   14.61    4.19
   6  -2  12   23.28    6.51
   5   1  15   16.99    5.15
  -3   5   1  558.43   61.17
  -3  11  15   29.51    4.76
  -3   1  -3  112.21   14.22
 -12   4  -8  292.84   39.37
   7  -7   9  608.84   71.99
   5  -3   7  344.61   41.18
   3  -9  -1   32.17    7.02
   3  -5   1  544.90   60.44
   2  -4   0   -0.11    0.68
  -4  12  16   46.96    7.36
  -9   9  -1 1303.05  143.64
  -6  10   4   -0.06    1.36
   5   1  17   -0.34    1.70
   5   1  19   35.46    8.61
  -9   3  -7    5.15    3.57
   3   1   7  137.70   17.05
   1  -7  -3  138.21   17.05
  -7   9   1  446.23   53.36
 -11   7  -5   87.74   17.28
   2  -8  -2  831.96   90.06
   4 -12   0  831.22   93.74
   3   3  11   20.56    4.36
   1   7  17  141.10   17.11
  -7  13   9   11.05    4.87
 -11   9  -3   80.20   16.54
   2   2   6  512.27   54.66
   1   7  19    0.57    1.25
  -8  14  10    9.80    5.38
   5  -9   3  577.29   67.52
 -11   5  -7   93.74   18.30
   6  -8   6  261.74   35.57
   6  -2  14  278.34   37.16
   4  -4   4  968.80  105.13
  -6  12   8   11.89    4.76
   6  -4  10    5.44    3.74
   4  -2   6  136.17   18.41
  -9  15  11   -0.11    2.32
   5  -1  11  132.83   19.65
  -3   9   7    6.12    2.61
  -8   6  -4    2.66    3.06
   6  -6   8  304.11   40.22
   4   2  14   38.18    8.27
  -6   4  -4  577.35   65.87
   6  -2  16  119.06   21.69
  -8   8  -2  117.53   20.22
   3 -11  -1  506.04   59.64
  -8  12   4  375.42   49.39
  -4  12  14   -0.28    1.53
  -5  11   7   95.05   15.80
  -5   9   3  611.79   69.90
  -8   4  -6    2.61    2.44
   5 -11   3  249.17   35.91
   4   2  20   -1.30    3.46
   2   4  10   82.19   10.71
  -5  13  15   36.93    9.29
 -10   8  -4   19.65    7.99
   3  -3   3 1496.37  158.88
 -11   3  -9   82.41   18.13
   6 -10   6  397.06   53.75
  -4   4  -2   -0.06    0.79
  -3   7   3  925.36  100.20
   3  -1   5  554.58   61.17
   6  -4  12   -0.74    3.29
  -7  11   3  297.20   41.24
  -4   6   0   -0.28    1.42
  -8  14   8    3.46    5.78
   5  -3   9  431.78   53.02
   2 -10  -2  832.01   92.89
  -8  10   0   -0.57    2.95
  -9  15   9   41.86   15.80
   5  -1  13  260.16   36.65
   4   0  10   -0.11    1.53
   2  -2   2 6378.05  665.20
  -7  13   7   -1.30    4.53
 -10   4  -8   10.99    6.85
   6  -6  10  444.13   59.81
   6  -4  14   12.86    8.89
  -5  13  13    3.46    5.15
   3   3  13    4.25    3.29
  -4  10   6   -0.74    2.32
   4 -10   2   98.56   18.75
  -6  14  14   50.13   16.43
   5  -1  15   20.73    9.63
   5  -1  19   34.16   19.43
   0   8  16  272.67   32.29
  -8   2  -8   96.29   18.18
   0   8  18   -0.11    1.93
  -7   7  -3   19.94    7.99
  -9   7  -5    7.87    5.95
  -9  13   3   74.31   21.86
   5  -9   5  206.52   33.31
   5  -1  17    2.32    7.19
   2   0   4    0.00    0.51
   1  -9  -3   27.81    6.57
  -6  12   6   74.60   17.56
 -10  12   0   -0.34    5.89
  -9   9  -3   14.90    8.16
   4  -6   4  516.01   61.17
  -6  10   2  563.13   69.67
   1  -1   1 6001.50  624.87
   4 -12   2   12.29    7.14
   6  -6  12   76.18   23.00
   1   5   9   36.93    4.87
  -3  -1  -5  555.60   60.66
  -9   5  -7   19.31    9.23
   3   3  19   46.45   17.79
  -7   9  -1  503.72   65.31
 -11   7  -7  136.68   32.97
  -4   8   2   75.79   18.24
  -5  -3  -7  380.75   46.45
   4   2  10   88.30   14.78
  -4   0  -4 9454.95  996.33
  -5  11  15   75.67    9.52
  -7  -1  -7 1637.18  177.57
   7  -3   9    5.10    3.12
   6   0  12   -0.06    1.02
   3  -3   1   76.35   10.37
   5   1  11   92.89   15.24
 -10   0  -8   -0.17    1.19
  -8  12  12  117.48   13.08
 -13   5  -5    3.80    2.38
 -13   3  -7  115.66   17.39
  -8   8   2  122.57   14.90
  -9   3  -5  530.23   61.29
 -11  11   5   17.67    2.89
 -14   8  -2   76.01   11.39
 -16  10   0    0.57    0.62
   8  -6   8   86.27   14.22
   0   6  10   48.71    8.44
   4  -6   0   -0.06    0.40
   2   4  10   74.43   12.23
  -5  11  17   14.67    2.89
  -9   5  -3  567.21   64.12
  -3  -5  -7  357.86   42.08
  -4  10  14   11.39    2.78
  -6   2  -4  133.17   18.69
 -13   7  -3  105.69   15.24
   8  -8   6   51.71    9.52
  -9   1  -7  398.19   48.03
  -9  -5 -11  170.21   23.68
 -12  10   2   11.61    2.89
   7  -5   7   -0.23    1.30
   4  -2   4    4.76    2.78
 -12   4  -6   -0.28    1.53
   3   3  11   29.62    7.08
   2   2   6  563.53   62.93
  -1   7  11    5.95    2.49
  -4   4   0 7943.69  824.93
  -8  -4 -10   21.30    6.12
   5   1  13  212.29   28.49
  -3   9  13   56.42    8.55
  -6   4  -2  111.58   15.29
   4   2  12    2.21    2.04
  -6   0  -6  225.04   29.06
  -2   8  12    0.62    1.13
 -10   8   0    0.00    0.45
   7  -7   5    4.98    2.55
   5  -3   5    4.93    2.49
   0  -2  -2  918.96   96.74
 -13  11   3   53.19    7.70
  -4  10  16    2.10    1.30
  -6  -6 -10  382.05   45.99
   1   5  11  108.36   15.97
  -7  -3  -9    7.99    3.74
  -4  10  18    5.38    2.10
 -11  13  11    0.17    0.17
   4  -4   2    0.74    1.70
  -6   8   4    1.25    0.45
   6  -6   4   16.94    4.76
   6  -2  10  443.11   53.70
  -7   7   1 1269.18  134.58
  -9  -1  -9 1335.84  147.10
   0   4   6   -0.11    0.57
   3   1   7  160.01   21.75
   2   4  12    2.66    2.38
   5  -5   3    1.53    1.64
   4   2  14   28.32    7.87
  -3   9  15    1.81    1.53
  -5  -5  -9  286.72   36.14
 -11   3  -7  292.78   38.01
   5  -1   9   33.42    8.33
   0   6  12   -0.23    1.36
  -8   4  -4 1979.18  211.16
  -9   7  -1  405.50   46.45
 -12  12   6    0.00    0.57
  -3   9  19   20.79    5.44
 -11   5  -5   76.24   13.54
 -13   9  -1   11.16    3.85
 -14  10   0  181.37   23.39
  -3   9  17    1.13    1.30
 -14  12   4    1.53    1.13
  -2   8  14   86.95   13.48
 -12   8  -2    1.30    1.47
   1   5  13  193.15   26.57
   8  -8   8 1172.49  130.11
  -2  -4  -6  143.81   19.20
  -8   0  -8 3202.36  341.10
 -15  11   1    6.29    2.72
   2   4  14   41.80    9.86
  -2   8  16   44.69    9.23
  -2   8  18    8.61    3.80
   1   1   3  333.34   37.33
   0   6  14   23.34    6.85
  -3   7   7   26.11    4.70
   1   5  15   20.11    6.91
  -1   7  17  169.30   25.04
  -4  -4  -8 2004.90  215.58
 -11   7  -3  271.60   34.95
  -9  -3 -11   80.26   16.54
   0   6  16   -0.17    2.04
 -10   4  -6    2.89    2.95
   6  -4   8   -0.28    1.53
  -5   1  -5 1875.36  200.63
  -7  -5 -11   92.95   17.45
 -10   2  -8  296.80   40.16
   1   3   7  168.06   22.09
   7  -7   7  320.31   41.18
  -6  10  10  158.14   19.03
 -15   9  -3   -0.17    1.25
 -13   5  -7   58.06   13.48
 -16  10  -2   60.72   12.69
  -8  -2 -10  234.10   33.76
   4   0  10   -0.11    1.19
 -15  13   5   29.57    6.17
  -3   1  -3   91.31   12.80
  -5   3  -3 1104.12  119.23
  -3  -1  -5  590.95   66.21
  -6   6   0  203.17   24.30
  -7   3  -5  344.78   42.59
 -17  11  -1    2.55    2.49
 -10   6  -4    2.49    2.55
   5  -3   7  352.20   43.90
   3   1   9   31.89    8.27
   2   2   8  932.44  103.14
  -6  -4 -10   -0.23    2.10
   0  -4  -4 7798.18  812.36
  -4   8   8   18.98    4.02
  -7  11  13   68.14   11.16
 -13   7  -5   57.55   13.42
  -5   9   9   30.98    5.66
   2   0   4   -0.34    1.19
   4  -2   6  130.56   19.43
   6  -6   6  467.01   56.64
 -12   4  -8  331.41   47.52
   6  -4  10    3.91    3.68
   4   0  12  860.79  101.56
  -7  -1  -9  488.25   61.57
   3  -1   5  596.55   67.35
  -7  11  15    0.06    1.59
 -13  13   7   29.00    5.66
   7  -7   9  709.84   87.12
  -9   1  -9 1326.78  152.03
 -12   6  -6   68.42   16.60
  -7   5  -3  407.43   49.17
   6  -8   4    1.42    2.21
  -3  -3  -7 1085.66  120.36
  -9   5  -5  306.09   41.86
 -12  10   0   -0.51    2.21
   3   1  11  470.24   60.72
  -5  -3  -9  689.90   82.81
  -8  -4 -12  292.10   46.62
 -13  11   1   63.55   13.93
   0   4   8   24.75    6.85
   5  -3   9  620.29   77.43
   2   2  10  592.25   72.78
   3   1  13  389.19   56.59
   1   3   9   39.99   10.25
  -6  10  12   40.39    9.86
 -13   9  -3   54.15   15.18
 -15  11  -1    6.85    5.72
   7  -9   7  678.23   85.42
  -2   6   8  324.05   40.16
 -10   8  -2  261.63   37.61
 -11   5  -7  103.88   24.41
  -7  -3 -11  318.95   50.98
 -14  12   2    3.57    3.74
  -6  10  16   45.60   13.71
  -9   9   1 1357.65  150.89
   9  13  -7    1.81    3.74
   7  -1 -13    2.32    3.23
   4  -6 -14    7.70    5.95
   4  -4 -10  263.95   44.35
  -3  11   7  339.29   57.04
   6  12  -2   29.79   10.82
  -1   9   5   19.43   10.88
  -6 -10  -4    8.55    6.85
  -2  10   6  480.55   73.75
  10   4 -16    0.51    0.85
   9   1 -17   52.45   10.88
   9  17  -7   51.54   10.76
   3  -7 -13  114.19   26.45
   9  15  -7   64.91   12.69
   3   9   1   36.08   14.39
   2  -2  -4  222.32   34.78
  -3 -11  -9   58.45   19.43
   7  -3 -17    6.91    4.36
   5  11  -1   77.77   19.82
   8  10  -6  219.94   30.59
   6  14  -2  234.10   38.12
  -3  -5  -1  621.31   79.92
   3  -5  -9  503.43   73.18
   2  -4  -6   95.95   23.51
   1   9   3    4.87    5.83
   8   0 -14   -0.11    1.36
   2  -8 -12    9.35    7.53
  -6   8   8   59.59   18.98
   9   5 -11  189.81   22.71
   9   3 -13   59.53   11.16
  10  12 -10   11.33    3.63
   0  10   4    1.81    3.40
  -1  11   5   89.44   25.83
   8  -2 -18    6.63    4.08
   5  13  -1  227.08   39.82
  -2 -10  -8  297.48   53.98
  -5   7   7   -0.28    3.12
   5  15  -1   33.70   12.63
   2  10   2  914.88  120.48
  -3   5   5    4.47    4.87
   5  -5 -13    3.23    4.70
   6  -4 -14   23.79   10.37
  -4   6   6   23.00   11.89
  -5  -9  -3  637.90   89.55
   4  12   0  913.86  117.53
  -6 -12  -6   64.52   20.90
   3  11   1  449.68   69.22
  -3  -9  -5  589.76   87.29
   4  -6 -12   -0.11    2.04
  10  14 -10    6.06    2.83
   2   4   0    0.62    1.76
   0  12   4  941.67  126.71
   8  12  -6   12.86    5.83
   2  12   2  698.11   99.01
   0   4   2   -0.23    3.23
  10   2 -18   37.55    8.55
   8  16  -6   13.88    6.40
   3  13   1  518.05   77.66
   3  -7 -11  366.93   61.57
   1  13   3  469.05   74.65
   8  14  -6   32.91   10.31
  -5  -5   1 2120.96  233.99
   9  -1 -19    2.89    2.72
   7   9  -5    6.74    4.59
  -1  -3  -1  328.07   46.39
  -7  -9  -1  434.39   65.14
  -5 -11  -5   70.75   23.51
   8  -2 -16   29.91   10.31
   1  -5  -5 2284.60  264.74
  -1  -9  -7  365.28   65.02
   0 -10 -10  452.85   74.94
  -5   9   7   10.20    8.95
  -3 -11  -7  221.70   47.86
  -7 -11  -3  278.28   50.64
   2  -8 -10  262.88   52.39
   6  -2 -10  555.15   76.81
   1  -7  -7 1574.36  196.55
   8   6  -8   60.78    7.93
  -4   8   6    0.00    0.06
   5  -3  -9  646.85   89.78
  -5  11   7   87.51   28.26
   5  -7 -15   -0.40    3.68
   6  -6 -16  103.60   25.38
   7  -1 -11    3.57    4.13
  -1   5   3  688.94   96.74
   1  -3  -3  120.87   26.90
   7  -5 -17    4.30    4.70
   9  -1 -17   47.75   13.37
   9  17  -9   23.05    7.65
   7  11  -5   86.38   20.45
   7  15  -5   -1.53    5.95
   6   8  -4    2.83    4.19
  -3   7   5  340.47   62.93
   3   5  -1  504.28   68.54
  -2   6   4  107.17   30.13
   4  -4  -8 2329.91  272.28
  -7 -13  -5   56.70   21.30
  -2  -8  -4   90.40   28.94
   6  -4 -12    4.47    7.14
   5  -5 -11   95.39   27.58
   7   1  -9  526.03   67.57
   7  13  -5   59.08   17.28
  -4  -8  -2   46.39   19.71
   1  -9  -9 1498.35  195.30
  -4 -10  -4  251.60   53.07
  -4  10   6    7.76    8.44
   8   0 -12    5.61    5.32
  10   2 -16   66.27   14.44
  -2 -10  -6  468.03   82.58
  -3  -3   1   80.43   15.92
  10   4 -14   12.40    4.93
   4  -6 -10   -0.17    3.96
  -2  -6  -2  752.71  105.69
   9  15  -9   32.51    9.97
   1   5   1  761.95  102.86
   4  -2  -6  149.36   32.06
   4   6  -2   99.29   23.90
  -6   4   6   -0.40    3.57
  -6 -10  -2  470.13   77.54
  -3   1   3   75.62   17.22
   8  -2 -14   60.72   18.58
  -4 -12  -6   -0.57    6.06
   0  -6  -4    0.00    0.06
  -3   9   5  657.50  105.35
   3  -5  -7  385.84   68.88
  -6 -12  -4   -0.28    3.63
   6  -6 -14   19.03   12.06
   6  14  -4   -0.34    3.17
   5  -7 -13   62.82   24.24
   3  -7  -9    0.00    0.06
   6  10  -4   -0.34    2.83
  -3  11   5  321.56   68.08
  -2 -12  -8    9.57   10.37
   0 -10  -8    0.00    0.06
  -2   8   4   51.60   23.28
  -5   3   5   -2.44   10.31
   9  -3 -19   21.47    9.86
  10   0 -18    5.27    4.93
   7  -5 -15   -0.45    5.61
   6  12  -4    5.32    5.72
   4  -8 -12  276.98   59.93
   0   6   2  936.01  129.77
  -7   7   7  378.14   70.63
  -1   7   3  137.81   38.86
  -4   2   4    4.13    4.87
   8   2 -10  256.30   38.69
   5  15  -3   54.49   21.64
  -4  -6   0   -0.28    3.17
   8  -4 -16   -0.11    4.76
  -2  10   4   81.28   32.17
   9   1 -13   -0.40    3.96
  -2  12   4    0.00    0.06
   3  -9 -11   58.34   28.38
   8  16  -8  157.92   32.23
   2   6   0  912.95  123.99
   3  -3  -5 1666.41  204.59
   5   9  -3  610.88   90.06
   2  -8  -8  133.90   42.54
  -7   9   7  841.42  131.75
   5  11  -3  346.71   64.29
  -1   9   3   27.02   19.20
  -1  13   3  388.68   83.26
  10  14 -12    3.91    3.96
  -1  -9  -5   42.08   24.87
   4  14  -2    4.93    9.40
  -6   6   6  462.93   84.79
  -5 -11  -3  257.32   61.63
   4   8  -2   33.42   16.71
   3   7  -1  161.26   38.46
  -1  11   3  424.19   87.63
  -1 -11  -7    0.00    0.06
   0   8   2    0.00    0.06
  -5 -13  -5   -0.74    8.44
   8  14  -8   -1.02    5.66
   4  12  -2   -0.28    4.08
   3  13  -1  396.10   81.51
   1  13   1   10.76   13.48
   0  -4  -2   -1.70    6.68
   2   0  -2  918.00  103.71
   4  10  -2   78.56   28.94
   8  -6 -18   15.63   13.82
  -1  -7  -3  159.90   45.09
   1  -9  -7  546.25  107.05
   2   8   0   -0.28    3.80
  10  12 -12    1.25    2.83
  -5  -9  -1   36.42   20.05
   3   9  -1   33.25   19.43
   2  12   0   -0.85    7.53
   1   9   1  853.88  134.35
   1  11   1   81.11   34.21
  -6   8   6  208.05   58.23
   6  -6 -12   66.61   31.21
   6  -4 -10   -0.23    3.91
   3  11  -1  510.68   94.03
  11   3 -17   19.71   10.54
  11   7 -15   -1.25    1.30
   7  -5 -13   67.40   30.81
   7  -3 -11  467.47   84.74
  -6  10   6  491.09  102.52
  10   0 -16    0.11    4.87
   5  -7 -11  171.40   53.70
   8  12  -8   57.04   20.39
   7  15  -7  284.85   61.85
  -3  -7  -1  146.14   40.78
  10  10 -12    9.46    5.44
   8   8  -8  844.70  103.37
  10  -2 -18   47.58   24.07
   4  -8 -10   25.77   22.49
   6  -8 -14  117.93   48.20
   8  -2 -12   -0.45    5.38
   4  -6  -8   -0.68    7.36
   8  10  -8   13.03    8.89
   7  -7 -15  294.31   79.47
   5  -9 -13  302.41   84.57
  -2 -12  -6    3.00   11.39
   6  16  -6  123.93   44.35
  -4 -12  -4  269.67   76.41
  -2 -10  -4   38.40   25.43
   9  15 -11   -0.51    4.81
   8  -6 -16   29.74   25.21
   0 -10  -6   15.69   17.22
  -5  11   5  179.89   64.01
   3  -9  -9   16.88   18.41
   0 -12  -8    0.00    0.06
   9  -3 -15   -0.62    7.76
  -4   4   4  884.58  131.24
  -5   9   5  255.00   73.41
  -6 -14  -4   -0.34    8.27
   3  -7  -7   53.36   31.83
   7  13  -7   -0.40    7.42
  -4 -10  -2   71.60   34.44
   5  -3  -7  286.49   61.97
   9   3 -11   49.62   17.22
   7  -1  -9  492.90   84.45
  -6 -12  -2   36.48   28.49
   9  -5 -17   -2.10   18.47
   9  -1 -13   13.88   16.65
  -4  12   4  324.44   94.93
   0  -8  -4   11.89   17.16
   2 -10  -8  371.23  102.64
   8  16 -10    0.00    0.06
   6  14  -6   62.59   34.04
   4  -4  -6  570.10  100.43
  11   1 -17   33.19   28.15
  -4   6   4  482.42   95.61
  -4  10   4  167.38   63.89
  -1 -13  -7   21.35   33.19
   9  13 -11   -1.47   13.99
   7  11  -7   42.20   24.53
  10  -2 -16   92.04   51.03
  -4   8   4 2528.38  347.38
  14   0 -10  273.98   30.13
   9  -7  -9  169.02   17.96
  -7  -9   9  238.29   28.26
   9   9  -3   13.14    2.89
   2 -10  -4   58.62    7.36
   1   9   5   34.04    4.87
  -5 -11   5   78.79   10.20
   7 -17  -7   22.60    3.51
   1  -9  -3   41.69    5.61
  -5  -9   5  241.41   26.79
   7   7  -3   29.11    4.59
   6 -18  -6   84.79   10.31
   6  12   2   21.98    4.19
  -6  -4   8    1.02    0.91
  13 -11 -11    0.74    0.40
   6  10   0   34.10    5.49
   8  12   0   11.78    3.23
   6   4  -4  576.22   60.61
   4  10   2   61.34    8.21
   1   7   3  171.51   18.98
   6  14   4   11.44    3.00
   4  12   4  259.31   28.89
  16  -6 -12    1.98    0.51
  -3  -3   3 1712.51  177.29
  17   1 -11    1.19    0.91
  13   7  -7   -0.23    1.25
  14   6  -8   80.83   10.20
  11   5  -7   77.20    9.63
   8  10  -2  265.31   29.74
  -4 -12   4  261.80   29.57
  -4  -6   4  526.43   55.79
  12   4  -8  292.73   31.78
   0   4   2    0.40    0.62
  10   6  -6  366.13   39.59
   9  -9  -9  228.78   24.19
  -4   0   6   -0.06    0.45
   4   8   0   17.62    3.46
  -6  -6   8  242.43   26.68
  15   5  -9    3.57    1.64
  -4 -10   4  183.24   21.13
   5 -17  -5  101.11   12.46
   2  10   4   58.11    7.76
  -4  -8   4 1789.83  186.07
  13   3  -9   56.76    7.31
  11   9  -5  161.77   19.09
   7 -15  -7  296.52   32.29
  15  -1 -11    7.14    1.59
  -6  -8   8   69.95    9.18
   6 -16  -6   80.32   10.14
   9   7  -5   12.23    2.89
   5   5  -3    1.02    0.96
  13  -9 -11   17.22    2.10
  -2  -2   2 6267.20  646.00
  16   4 -10    1.30    1.13
  12  -2 -10    7.19    1.42
   2   8   2  958.49  100.20
  12 -14 -10    2.89    1.13
  10  10  -4   31.04    5.49
   5  11   1  109.89   13.65
   9   3  -7    7.02    1.81
   7  11  -1    5.38    2.27
  -5  -3   7  303.60   32.40
  -3 -11   3   19.65    4.02
  10   2  -8  245.71   26.57
  16  -4 -12   43.67    5.15
   8 -12  -8   32.23    4.53
   8   4  -6    0.79    1.19
   8   8  -4   20.16    3.96
  -3  -5   3 1217.18  126.54
   3   1  -3  228.04   24.02
   3  11   3   19.20    3.85
   1   5   1  887.01   92.38
  -1  -1   1 9463.00  974.92
  -2 -12   2  697.43   74.31
  -3  -7   3  908.99   95.39
   5   9  -1   21.86    4.36
   1 -15  -1   90.85   11.89
   7 -13  -7    0.57    1.47
   6 -14  -6   29.57    4.76
   0 -14   0   -0.51    1.64
  -1 -13   1    1.25    1.59
  -5  -9   7   11.61    3.06
   3 -15  -3  132.49   16.09
  11 -15  -9    3.06    1.30
  13  -5 -11   24.92    2.83
   7   9  -3    6.51    2.38
   6  14   2  250.81   28.94
   3   9   1   37.89    5.89
  -5  -7   7    0.96    1.36
  15   1 -11    4.13    1.47
   4   6  -2  118.38   13.93
  12   6  -8    8.21    2.49
  11   7  -7   68.99    9.29
   6  12   0   -0.62    1.76
  -2 -10   2  904.01   95.55
   8 -18  -6   25.77    4.47
  10 -16  -8    2.10    1.36
   8  12  -2    0.00    1.25
   9 -17  -7   70.18    9.06
   6   6  -4   13.14    2.95
   5   1  -5 1955.45  202.16
   4 -14  -4   46.28    6.85
   4  12   2    4.47    2.32
   4  14   4   41.35    6.97
  -2  -4   2  266.39   28.66
  -1 -11   1   71.54    9.74
  12   0 -10    0.28    1.02
   2   6   0 1122.87  117.19
   1 -13  -1    0.06    1.59
  14   4 -10    6.97    2.27
   9   9  -5   20.39    4.42
   0 -12   0  173.21   20.45
   0   8   4   17.33    3.46
  -2  -6   2  557.30   59.08
  -4 -10   6    2.66    1.98
  12 -12 -10    2.61    1.08
   6  10  -2  418.19   45.94
  -3   1   5  419.38   43.39
  -4  -2   6   96.80   11.16
   8  -2  -8   61.46    6.91
   4  10   0   -0.23    1.42
  10   4  -8   16.94    3.46
   9   5  -7    7.70    2.49
   3 -13  -3    2.55    1.87
   7 -11  -7   61.85    7.87
   6 -12  -6   73.92    9.40
   1   1  -1 8621.75  888.20
   7  13  -1    4.08    2.49
   1   9   3   36.02    5.72
  -4  -8   6    1.30    2.10
   8   6  -6  234.78   26.62
   8  10  -4   22.83    5.04
   5   7  -3  381.43   41.69
  15   3 -11   40.95    6.34
  11   3  -9   66.27    8.78
   5  13   1  210.82   25.43
   4   2  -4    0.79    0.96
   7 -17  -5    2.78    2.04
   2  12   4    1.87    2.21
   2 -12  -2  696.13   74.43
  -3 -11   5  249.73   29.11
   3   7  -1  155.48   18.18
  -4  -6   6   20.79    4.13
  -4  -4   6  503.32   53.64
   1 -11  -1   79.87   10.88
   4 -12  -4  238.92   27.19
  -5  -9   9   31.32    6.00
  12   8  -8   25.04    5.61
   7   7  -5    2.49    1.98
   8 -16  -6   14.56    4.13
   2  10   2  895.28   95.10
  -1  -7   1 1506.56  157.35
  13  -1 -11   42.59    6.06
  12   2 -10    4.19    2.21
  11 -13  -9   27.13    4.59
   5  11  -1  112.77   15.18
  -2 -12   4    0.28    1.93
   7  11  -3  252.11   30.13
  14   6 -10  211.90   25.77
  10  10  -6  159.39   20.73
   3  13   3    0.79    2.49
   9 -15  -7   77.43   11.05
  -1  -3   1  420.11   44.29
  -5  -7   9   12.29    3.63
  10 -14  -8   28.72    5.44
   5 -11  -5   72.95    9.86
  -1  -5   1  735.44   77.26
  -3  -9   5  567.21   61.63
   8  -8  -8 1512.06  156.84
   3 -11  -3   27.58    5.15
  -1 -13   3  437.90   49.56
   6   8  -4   -0.34    1.53
   4   8  -2   64.63    9.23
  -5  -5   9  238.24   26.96
   6 -16  -4    0.96    3.34
   0  -8   0 4427.70  457.21
   9  11  -5  173.38   22.94
   8   0  -8 2653.79  273.81
   3  11   1  474.89   52.39
  15   5 -11   87.96   13.48
   2 -10  -2  876.87   92.67
   6 -10  -6  382.22   41.46
  -4 -10   8   23.05    5.66
  11   5  -9  169.76   21.01
   9   7  -7  696.98   75.45
   4  14   2   26.51    6.85
   1  -9  -1  927.06   97.59
   0   6   2 1089.51  113.40
  13   1 -11   51.77    8.55
   1   7   1 1457.74  151.63
   6  12  -2   43.61    8.50
  -2 -10   4   77.83   11.27
  -3  -7   5  353.16   38.86
   8   8  -6   84.17   12.35
   3 -15  -1   18.98    5.61
   9  -3  -9   15.18    2.10
   4 -10  -4  192.81   22.20
  -1   5   3  620.63   64.86
   4  12   0  961.67  103.82
   2   8   0   -0.51    1.64
   5   9  -3  519.12   57.10
   5 -15  -3   80.54   13.48
  -1 -11   3  457.50   51.26
  -4  -8   8   19.77    5.10
   7   9  -5   12.29    4.36
  -3  -5   5    0.34    1.42
   9  -1  -9  886.50   92.95
   4   4  -4  971.30  101.79
   1 -13   1   -0.23    2.83
   0 -12   2    0.57    2.38
  -3  -1   5  541.50   56.76
   8   2  -8   72.33    9.80
   3   9  -1   33.70    6.51
   6   4  -6   32.63    5.78
   0  10   4   -0.06    2.32
   1  11   3  515.50   57.55
  14  -2 -12    5.04    3.17
   5  13  -1  228.49   31.61
   1  -7  -1 1636.44  170.72
  -2  -8   4   67.06   10.31
  -3  -3   5 1052.07  110.23
  11   7  -9    1.81    5.72
  10   8  -8    3.91    5.44
   5  -9  -5  272.67   30.70
   4 -14  -2   25.32    8.50
  12 -10 -10   16.20    4.19
   9   9  -7  338.27   44.63
   2  12   2  888.94   99.01
  -4  -6   8    2.10    2.61
  14  -4 -12   -0.91    1.30
   6  10  -4    1.47    3.68
   0  -4   0 4066.21  421.98
  12   6 -10   57.49   14.56
   6 -14  -4   30.64    9.97
   9   1  -9 1066.17  114.70
   4  10  -2   67.06   13.03
  -3  -9   7    4.81    3.91
   2   4  -2  175.42   20.67
  11  -7 -11  369.48   61.00
  10  -6  -4    7.59    5.38
   4  -4  -6  506.21   78.34
   2  -2  -2 6268.62  677.95
  18  -8  -8    8.67    5.04
  11  -7 -13   55.51   19.20
   8  -6 -14   63.61   23.00
  11  -7  -9   12.18    7.99
   8  -6  -8   81.96   24.02
   0  -2  -8    7.19    7.42
   3   5  11  213.82   50.13
  16  -8 -10    4.93    4.42
  13  -7  -5   79.75   17.22
   5  -5 -11   91.48   28.21
   7   1   9  383.18   64.12
   5  -5 -13   -0.57    5.32
   0   2   4   -0.23    6.12
  11   1  11   75.39   22.43
  14  -2   8   52.85   14.95
   5  -5  -9  295.44   53.41
   4   2   8   85.13   25.04
  -3   7   7   14.33   10.37
  11  -3   5  209.63   32.17
   1   5   9   54.60   21.13
  16  -8  -8  171.96   27.64
  17  -3   7    6.91    4.30
  13  -1   9   15.97    8.50
  12   0  10   -0.28    3.00
   1   7  11   -0.23    3.34
   8   0   8 3294.86  365.91
  11  -7  -7   59.19   16.26
   7   3  11  262.14   50.13
  -1   7   9  436.14   70.63
  -1  -1  -5  645.09   85.02
   2   2   6  624.87   85.98
   3  -3  -3 1561.05  175.48
  10  -2   6  395.76   54.94
   9  -1   7  485.48   67.69
  18  -8  -6   27.87    7.42
  19  -3   7   18.30    6.29
   8  -6  -6  302.41   46.79
  -2   0  -4   -0.28    2.27
   4   4  10  272.16   51.77
   9  -5  -1   55.96    9.74
   0  -2  -6 1108.71  136.34
   9  -7 -13   -0.40    4.53
   5  -5  -7  478.74   69.84
  -5   3  -3 1206.42  132.88
   9  -7 -11    2.55    4.64
   2  -4 -12   -0.23    2.95
  16  -2   8   36.42   11.22
   2  -4 -14   18.01   12.18
   6  -6 -14   29.34   14.10
   6  -6 -12   91.42   25.77
  17  -5   3   68.54   10.76
  -5   5   1 2243.47  239.14
  -4   6   4  591.91   77.32
   2  -4 -10   43.78   18.24
  -5   1 -13  179.05   38.63
  -6   2 -14  244.64   45.99
  -6   2 -12    9.91    7.59
   8   2  10  283.83   50.52
  -2   4   4    2.89    7.93
  12  -8 -12  164.09   31.55
   9  -7  -9  272.45   45.43
   6  -6 -10  361.21   58.91
  -4   0 -14   -0.34    4.02
  -5   1 -11  114.08   28.60
   7  -5  -3  345.01   45.94
  -4   0 -12  911.88  121.67
  16  -8  -6   12.18    5.83
  18  -2   8   10.20    5.55
  -3   3   1  123.65   17.96
  -6   2 -10  390.83   60.83
   2   4   8   93.57   26.00
   2   6  10  393.49   66.44
  12  -8 -10    0.74    2.27
  14  -4   4   24.58    7.19
   4  -4  -4  765.86   94.03
  -3  -1 -13  352.20   61.85
   5   5  11   57.55   21.24
  -4   0 -10   -0.23    2.55
   0   8  10   -0.74    5.61
  17  -1   9   32.85   11.27
   9   1   9 1432.30  172.25
  -3  -1 -11  487.23   76.18
   6   0   6  207.20   36.70
   3   1   5  542.23   73.07
  -5   1  -9   28.94   13.99
  -3   1  -3  108.47   18.92
   1   1   3  325.41   45.09
   0   4   6   -0.57    3.74
  19  -5   3    4.13    2.44
   2  -4  -8   77.94   23.00
   3  -5 -11  300.43   55.23
  -2   8   8   71.77   22.60
   6  -6  -8  384.71   59.98
  11  -7  -5  163.47   27.64
  -2  -2 -12  739.23  106.15
  10  -8 -14   39.20   16.09
   7  -7 -13    2.04    5.15
  10  -4   2   68.71   10.71
  10   0   8   -0.40    3.00
  10  -8 -12   -0.62    4.19
  -6   2  -8  288.76   46.96
   3   7  11  346.20   62.59
  12  -8  -8   13.99    8.33
   9  -7  -7  843.00  105.64
  -3  -1  -9   33.53   14.90
   7  -7 -11  107.28   28.21
  -1  -3 -13  474.66   77.77
  15  -9 -11   -0.74    3.51
  -2  -2 -10  719.18  100.77
   4  -6 -14   -0.96    5.89
  11  -1   7    6.51    5.38
  14  -8  -6   83.26   17.84
   3  -5  -9  625.44   89.10
  -4   0  -8   14.95    9.40
  12  -2   6   12.46    7.08
   6   4  10   -0.28    3.06
  17  -9  -9   34.72   11.16
   3   5   9  585.96   86.89
  10  -8 -10   26.06   12.18
   4  -6 -12    4.36    8.16
  -1  -3 -11  503.43   78.85
   3   3   7  944.05  120.25
  13  -9 -13   22.49   11.67
   8  -2   4   56.25   13.08
  16  -4   4  125.46   20.45
  -1   9   9 1257.68  160.01
   8  -6  -4   -0.45    2.55
   4   0   4 7036.17  743.99
   7  -7  -9  825.27  109.15
  13  -7  -3  135.77   21.30
   1   7   9  425.49   70.01
  15  -9  -9   20.96   10.37
   8  -8 -14    0.00    0.06
  -7   3  -7   43.16   13.48
   4  -6 -10   10.76    8.67
   0  -2  -4   -0.57    3.63
   2  -4  -6  109.21   24.75
  -2  -2  -8  822.21  108.58
  -1  -3  -9   40.44   16.48
   4   6  10   -0.68    7.02
   8  -8 -12   66.16   23.28
   6  -6  -6  442.15   63.38
  12   0   8    4.81    7.19
   5  -7 -13   44.86   20.90
  12   2  10    2.55    5.49
   7   3   9   -0.23    2.66
  11  -9 -13   21.24   14.05
   1  -5 -13  243.39   53.30
  18  -4   4   10.82    5.78
   1   3   5  514.54   70.07
  20  -4   4   43.10   12.18
  15  -3   5   56.81   14.84
  -3  -1  -7  190.09   35.85
  10  -8  -8    4.64    5.89
   3  -5  -7  367.21   58.17
  13  -1   7   -0.79    3.96
   2   8  10  342.17   65.48
  14  -2   6  206.69   37.27
  -6   0 -14   -1.98    8.95
  -1   3   3  155.31   25.49
   4   4   8 2247.78  262.42
  13   1   9    4.19    7.31
  -3   7   5  403.74   60.44
  13  -9  -9   -0.74    4.59
   5  -7 -11  145.00   39.25
   8   4  10    5.49   10.99
  11  -9 -11   51.94   24.58
  17  -9  -7   50.13   19.48
   1  -5 -11  189.01   45.14
  -7   1 -13    1.76    5.10
   4   2   6  127.50   27.92
   8  -8 -10   -0.62    6.74
   2  -6 -14  367.49   77.32
  -4  -2 -14   30.70   20.73
  -5  -1 -13  247.75   56.30
  -1  -1  -3  305.13   41.58
  -3   5   3 1476.32  166.53
  -1   5   5 2510.48  280.89
  10  -6  -2  348.01   44.69
   4  -6  -8   -0.91    5.61
  -6   0 -12   -0.68    5.04
  -4   0  -6   -0.11    2.61
  -2  10   8  286.04   59.25
  17  -3   5   74.03   21.41
   2   0   2  586.64   67.35
   6  -8 -14  168.00   51.09
  14   0   8   -0.85    5.10
   7  -7  -7  391.45   63.89
   9  -7  -5   14.44    8.27
   8   2   8  123.65   32.46
  16  -8  -4    3.34    6.00
   9  -9 -13   -1.98   11.10
   2  -6 -12   41.86   21.81
   5  -1   3  391.96   49.84
  19  -3   5    1.70    5.15
  -4  -2 -12    8.72    9.46
  14 -10 -12    0.45   11.44
  -3  -3 -13   -1.30    8.50
  16  -2   6   57.89   21.81
   5   5   9  301.11   62.99
   2   6   8  361.66   66.33
  15  -9  -7   63.33   24.81
  -7   1 -11   -1.42    8.10
   0   8   8 4226.39  481.85
  -5  -1 -11   64.01   26.73
   6  -8 -12    8.38   12.12
  -2  -4 -14   23.00   21.41
  -1  -3  -7  193.15   39.25
  16   0   8  445.04   85.42
   5  -7  -9   -0.96    6.29
  20  -2   6   64.97   26.57
   9   3   9   16.43   14.73
   1  -5  -9   26.73   16.20
   6   6  10  461.24   90.80
  11  -9  -9    4.47    9.74
   3  -7 -13  211.95   62.19
  17  -1   7  215.52   53.36
   9  -9 -11   67.01   32.12
  -6   0 -10   84.23   28.72
   9  -1   5   19.31   10.71
  19  -1   7   -1.08    7.59
   3   7   9    2.89    7.25
   1   9   9 1643.13  224.30
  12 -10 -12   -1.87   12.46
   2  -6 -10  478.57   87.74
  -3  -3 -11   23.90   16.88
  -2  -2  -6  606.58   83.77
   8  -8  -8  708.25  114.19
  -2  -4 -12   10.31   14.27
   9   1   7  439.43   74.09
   2   4   6  196.89   40.05
  -4   2  -2  163.53   21.69
  -2   8   6  326.60   62.48
  -4  -2 -10   72.28   28.55
  14 -10 -10   14.95   21.01
  -1  -5 -13  357.47   88.36
  10 -10 -14   19.43   31.10
   5   1   5 2022.74  234.50
   7  -9 -13    7.53   20.28
  13  -9  -7    0.00    0.06
   2   2   4  320.14   65.14
  -7   9   5    9.23    1.98
 -13  11   5   21.24    2.89
  -2   8   8  100.03   12.57
 -13  13   9   12.40    1.98
 -18   2  -6   74.60    8.38
   6   2  10  425.83   46.11
 -11  -5  -9  152.03   17.62
   2   2   4  221.24   24.36
  -4   8   6    0.68    0.68
   2   6  10  390.77   42.88
 -16  12   6    3.00    0.68
  -3   9   9   16.82    3.34
  -7  11   9    7.19    1.81
   3  -5  -1  606.52   63.55
  -4  10  10   39.71    5.89
 -15  -3  -9    1.25    0.68
   4   4  10  191.51   22.03
 -12  10   4    0.40    0.34
  -5   9   7   10.20    2.32
  -1 -11  -7    6.34    1.93
   0 -10  -6   42.37    6.34
 -16   8   0  425.27   44.18
   1   7  11    3.91    1.59
 -19   1  -7    1.53    0.51
   7   1  11    4.36    1.47
  -2 -12  -8    2.21    1.19
 -11  -1  -7    5.61    1.47
 -15   3  -5   65.53    7.42
   0   2   2  599.21   62.76
 -16   2  -6   78.73    8.89
 -11   9   3   56.70    6.68
 -12  12   8  138.89   15.52
 -10   0  -6   40.05    5.38
 -12  -2  -8    0.96    0.68
   1  -9  -5   31.55    5.04
   2   0   2  592.42   61.80
   3   3   7  940.14   99.01
  -6  -6  -8  252.45   28.38
 -17   1  -7  151.40   16.60
  -7  -7  -9  606.97   65.08
   1  -5  -3  547.22   57.94
   3   5  11  247.41   28.04
 -13  -3  -9   44.86    6.17
  -4  -8  -8   19.54    3.91
   5   3  11  253.59   28.49
  -3  -7  -7   26.23    4.64
 -14   4  -4   44.69    5.15
  -1   5   5 1899.88  197.62
 -15  11   5   73.07    8.33
  -4  -4  -6  517.08   55.40
   4  -8  -2   71.43    8.67
  -5  -9  -9   24.13    4.53
  -8  -4  -8   17.05    3.34
  -9   1  -5   34.44    4.59
  -7  -3  -7   27.19    4.47
  -8  -8 -10    4.36    1.70
  -9  -5  -9   31.72    5.15
  -3   5   3 1200.53  125.01
 -11  11   7  201.76   22.26
 -18   0  -8   -0.06    0.23
 -14  -4 -10    9.01    2.15
   2  -8  -4   59.87    7.93
  -1   7   9  398.82   43.67
   6   2  12   21.07    4.02
 -10  -6 -10  162.28   19.20
   5  -1   5 2022.74  209.24
  -2   8  10  265.14   30.02
   4   4  12  258.00   29.40
  -5   1  -3  541.55   56.53
  -3 -11  -9   66.61    9.63
   1 -13  -7    1.30    1.02
 -19  -1  -9    2.04    0.85
 -14   2  -6  229.29   24.81
 -10  10   6  146.99   16.82
  -1  -9  -7  420.00   46.05
 -16   0  -8  402.55   43.16
   2   4   8   71.54    9.69
   5  -5   1 2376.98  244.92
  -6  10  10  159.33   19.09
  -3  -3  -5 1155.72  120.99
   4   2   8   53.75    7.59
 -17  11   5   17.84    2.66
   2 -12  -6   26.85    4.87
  -1  -5  -5 2021.83  210.65
 -11  -3  -9   65.87    9.12
 -10  -2  -8  264.86   29.68
 -17  -1  -9   42.65    6.12
  -8  10   8    6.63    2.04
   1   3   5  572.59   61.00
  -9   9   5   40.61    5.83
  -3   7   7   27.47    4.93
 -12  -4 -10    1.02    0.79
  -4   6   4  531.41   56.64
  -7   7   3   29.00    4.30
  -4   8   8   23.17    4.53
  -9  -1  -7  464.52   50.18
   1   5   9   36.19    6.29
  -8   8   4   17.50    3.17
  -7   9   7  657.16   70.52
 -13  11   7   72.16    9.63
   0 -12  -8   10.25    3.29
  -5  -7  -9    5.72    2.38
   0  -2  -2  564.27   59.19
  -5  -1  -5 1969.67  204.82
 -14   0  -8    0.28    0.62
   0   6  10   47.92    7.93
  -6   8   6  254.72   28.83
 -15  -1  -9  205.21   24.24
   5   1   9   26.23    4.81
  -8   2  -4   67.86    8.04
  -1   7  11    2.95    1.76
  -7  -5  -9   10.37    3.12
   1 -11  -7    1.87    1.42
  -4  -6  -8    0.62    0.79
 -13   1  -7    1.93    1.08
 -13   9   3   42.14    5.83
  -4 -10 -10   33.87    7.02
 -16  -2 -10   50.47    8.44
 -11  11   9   52.05    8.50
  -3  -9  -9   14.73    4.13
  -6  -4  -8    2.72    1.64
   5  -3   3  883.95   91.42
  -2  -8  -8   82.36   11.95
   0   4   6   -0.11    0.51
 -16  10   4    1.08    0.85
   6   0  10   51.94    8.04
 -12  10   6   46.50    7.59
   2   4  10   71.43   10.71
  -3  -5  -7  366.42   40.78
 -10  -4 -10   46.22    8.55
  -8  10  10   25.26    6.23
   2 -10  -6  443.90   49.51
 -11  -5 -11   13.42    4.64
  -2   0  -2  539.40   56.25
   4   2  10   61.51    9.57
  -1   3   3  179.44   19.77
   1   5  11  105.18   15.29
  -2  -2  -4  176.61   19.71
  -4   8  10   11.78    4.13
 -10  10   8   18.58    5.21
   0  -4  -4 6744.35  696.75
  -5  -3  -7  371.12   41.18
 -18   8   0    0.11    0.17
 -12   8   2    0.17    0.57
   2  -4  -2  181.88   19.88
 -15  -3 -11   69.95   14.10
  -3   7   9    1.25    1.42
   0 -10  -8    0.00    1.08
  -8  -2  -8   93.40   13.08
  -2   6   8  299.52   34.83
 -13  11   9   20.05    7.87
 -12   0  -8    7.82    3.17
  -7   9   9  266.05   33.82
 -18  10   4    3.74    3.51
   4   0   6   -0.45    1.25
   5   1  11  102.24   15.18
   2   2   6  550.33   59.02
   3   3  11   19.09    5.38
 -11   9   5  142.17   19.65
  -7  -7 -11   96.80   18.41
   2   4  12    1.13    2.15
  -4  -8 -10    8.21    4.76
  -6  -6 -10  476.70   57.49
   6   0  12    0.23    1.25
  -9   9   7  289.72   37.04
   3  -9  -5  671.26   73.69
  -2  -4  -6  123.99   15.52
 -11   7   1    2.15    1.19
  -6   8   8   89.27   15.18
   1  -9  -7  632.58   71.71
   2  -6  -4  150.95   17.96
   4   2  12    7.70    4.19
 -15   9   3   -0.85    2.61
 -14  10   6  178.03   36.25
   1 -13  -9   14.10    9.57
  -3  -7  -9    6.74    3.85
  -9  -5 -11  308.93   46.45
  -2 -10 -10  411.79   57.89
 -12  -2 -10   10.54    6.80
 -12   4  -4  191.17   22.09
  -2   4   4   -0.57    1.19
  -5  -5  -9  374.01   45.77
 -11   1  -7    6.00    3.00
 -15  11   9   -0.79    9.35
  -3   7  11  262.65   39.54
   5   1  13  154.18   28.55
   1   3   7  133.28   16.94
  -5   7   7    3.40    2.32
  -8  -4 -10   25.89    8.95
  -3   3   1  162.17   17.39
  -4  -2  -6  141.21   17.22
 -10   8   4   10.71    4.59
 -12  10   8   -0.74    4.53
 -19   1  -9   -0.91   14.95
  -8   8   6   73.35   13.93
   2 -12  -8   -1.76    5.21
 -10   6   0   51.26    6.57
 -11  -1  -9   -0.74    3.63
  -4   6   6   21.69    5.21
  -4   0  -4 6458.94  666.00
 -19   3  -7   33.48   22.32
  -3   5   5    1.08    1.02
  -2   6  10  454.95   57.43
 -18   2  -8   11.22   14.95
   0   4   8   18.69    5.04
  -1   5   9   26.51    7.31
   1   1   3  267.07   28.55
  -2  -6  -8  443.17   53.13
 -18   0 -10   17.73   34.33
  -7  -3  -9    2.89    3.17
   3   1   7  138.72   17.50
 -17   1  -9   58.11   38.40
   2  -8  -6  452.23   53.75
  -7   7   5    0.57    1.64
  -9   9   9  165.11   42.37
 -11   3  -5  185.79   23.73
   4  -6  -2  124.22   14.95
 -11  -3 -11    3.63   11.44
  -9   7   3    0.91    1.87
   3 -11  -7  274.66   47.07
   0  -8  -8 5211.62  551.47
   6  -2   8  229.23   29.11
 -17   9   3   -0.51   14.78
   3  -1   3  145.68   15.97
 -10   0  -8   -1.08    3.17
 -12  10  10   -7.53   35.68
   1 -11  -9   -0.40    6.85
  -3  -9 -11  135.60   42.71
 -17   3  -7   18.75   23.17
 -16   0 -10    1.42   19.14
 -11   9   7   -0.45    8.89
 -14  10   8   13.03   46.28
 -16   2  -8  102.75   41.92
 -10  -2 -10  303.88   57.66
  -1   5  11  138.09   31.32
  -5   7   9   -0.06    4.76
 -14   8   2   16.48   21.18
   4  -8  -4 1977.14  211.90
 -18   4  -6   10.25   31.21
  -7  -5 -11  169.30   44.58
  -4   4   2    1.19    0.79
  -4  -6 -10    4.36    5.89
   0   4  10   -0.11    2.32
   4   0   8   30.59    7.59
   1   3   9   38.86   10.76
  -5   5   3   -0.17    2.32
  -2  -8 -10  516.86   87.91
  -1  -3  -5  829.75   89.95
  -6  -2  -8  471.37   59.53
 -15   1  -9  628.61  143.19
  -8   8   8  898.74  139.17
  -8   6   2  231.27   29.62
 -15  -1 -11   76.92   63.55
  -4   6   8    6.63    5.61
   2 -10  -8  376.67  106.15
  -4  12   4  239.88   36.53
  10  -8  -2  255.29   36.42
  16   6  12    1.70    1.19
  14  -8   0    0.23    1.59
   1   9   7  388.96   51.88
  -4   8   2   71.99   15.52
  13  -7   1    1.36    2.95
   9  -7  -1  463.84   58.28
  12 -10  -4    0.57    2.38
   3  -5  -3  994.92  113.68
  -2   8   4   64.01   14.84
   3  -9 -11   49.00   13.31
   2  -8 -10  290.91   42.14
  10  10  12   12.18    4.70
   2  10   8  306.77   43.33
  -2  -4  -8   59.42   12.80
   3   3   5 1170.17  127.73
   1  -7  -9  400.63   53.75
  12   4  10    0.79    1.64
  12  -6   2   27.41    7.82
   7  11  11  296.12   40.22
   5  -5  -1 2367.92  255.63
  -3   5   1  656.54   77.15
  -1   5   3  735.10   86.49
   1  -5  -5 2338.07  254.49
  -5   9   1   34.10   11.27
  20  -6   4   -0.06    1.25
  11   7  11  252.06   32.63
  -1   9   5   22.88    9.80
   9   9  11   14.27    6.00
   8 -10  -6  281.06   43.50
   6  10  10  212.97   32.63
   9   1   7  457.72   49.56
   7  -9  -5   14.16    7.36
   6 -10  -8  222.26   37.50
   5  -9  -7   12.40    7.31
  19  -5   5   21.30    6.34
  20  -4   6    2.95    1.93
  12  -2   6   22.60    4.64
  11   3   9   84.40   12.29
  19  -7   3    6.17    3.96
  13  -9  -1   11.44    6.40
  -6  10   0   59.13   15.01
  14 -10  -2   65.19   16.26
   6  -8  -4    2.32    4.25
   5   9   9   34.21   10.88
   4  -8  -6   -0.23    2.55
   3   7   7   21.98    8.55
   2  -2   0  431.10   48.77
   0  10   6   63.89   16.65
  18  -6   4    6.23    3.68
  12  -8   0   16.20    7.25
   1  -9 -13   27.53   11.05
  -7  11  -1   -0.06    2.10
  10 -10  -4   58.06   16.20
   0  -2  -2  345.35   40.67
   1  11   7    3.00    3.91
  -6   4  -4  586.75   65.70
  11  -5   3  258.97   34.33
   9  -9  -3   10.25    7.42
   8   8  10    7.76    4.81
   0  -8 -12   21.07    9.46
  10   2   8  286.10   32.91
  10   6  10  164.66   24.24
  15   5  11   96.91   14.73
   4   4   6  606.75   70.63
  19  -9   1   -0.11    4.25
  17  -7   3   -0.40    3.46
  11  -7   1   13.08    6.51
   8  -8  -2  137.30   26.06
   3  -7  -5  363.30   51.03
   2  -8  -8  135.60   27.07
  -2  10   4   94.54   21.24
  -1  -7 -11    4.42    5.32
  18  -4   6    1.30    2.38
   7   7   9  771.07   91.65
  17  -5   5   27.47    9.29
   2  -4  -2  216.15   30.30
   0   6   4    0.85    3.12
  -4   6   0   -0.23    5.04
  -1  11   5  154.69   31.61
  -5  11   1  140.64   28.83
   6   6   8  337.13   45.77
   9  11  11   72.22   19.88
  17  -9   1   39.37   15.35
  12 -10  -2   12.97    9.52
   0  12   6   -0.96    6.23
  -3  -3  -7 1125.76  125.35
  -6  12   0   -0.79    5.15
  19  -3   7    2.49    4.08
  16  -8   2    9.12    9.63
  -2   6   2  583.47   72.11
  -3  11   3   20.50   11.55
   5  11   9  244.01   44.41
   7 -11  -7   84.40   27.19
  11  -3   5  206.63   27.47
   0  -4  -4 7053.11  741.67
   7  -7  -1 1451.51  166.13
   8   4   8   17.22    6.63
  -2  -6 -10  507.96   69.22
   6 -10  -6  497.15   76.41
   4  -4   0 6674.51  700.72
   7   3   7   24.19    7.08
  13   7  11   99.12   24.19
  11   9  11   63.84   20.62
   9 -11  -5  212.58   48.09
  -4  12   2    5.38    6.34
  -2  12   4    5.27    6.63
  -3   3  -1  171.63   22.71
  10  -6   2  367.44   51.66
   0  -8 -10   -1.02    6.23
   4 -10  -8   24.81   15.24
  16 -10   0   -0.40    8.50
  15  -7   3    1.64    5.89
   8  10  10   37.95   17.90
   8 -10  -4   21.75   14.22
   2   8   6  381.43   56.53
   3   9   7   -0.74    4.98
   2  -6  -4  143.70   26.79
  -5  13   1  326.94   61.68
  14  10  12    5.72    8.84
   5  -9  -5  332.88   57.10
  10  -8   0   -0.57    3.96
  -6   8  -2  325.18   48.83
   3  -9  -7   -0.34    5.32
  14   4  10    6.12    7.70
   7  -9  -3    5.15    7.82
  17   5  11    6.91   12.69
  11 -11  -3   36.48   23.28
  -2  -2  -4  188.67   25.21
  -1   7   3  124.10   25.60
  14  -8   2   77.83   31.15
  -3   7   1  198.19   34.49
   7   9   9  308.02   60.49
  15 -11  -1   14.84   24.70
  10   8  10   29.34   18.81
  -1  -7  -9  652.91   95.22
   0  -6  -6  209.35   37.67
  -1   3   1  326.09   40.73
  11  11  11   -0.91   15.12
  10  -4   4  133.96   24.98
   4  -8  -4 2290.77  267.92
  14  -6   4    8.95   11.16
   3  11   7  438.24   85.93
   1  -9  -9 2209.77  280.32
   6  -6   0  230.19   39.59
   0   8   4   14.16   10.54
  -2  -4  -6  148.63   27.13
   9  -7   1  438.41   72.39
   6   8   8   48.32   24.07
   2   4   4   -0.23    6.68
   2  10   6  696.98  111.24
   1   9   5   17.73   14.73
  17  -3   7    2.55   12.40
   5 -11  -7  183.80   67.86
  -4   8   0   30.02   14.10
  13   9  11  146.99   73.01
   9  -9  -1 1389.03  193.83
  13  -9   1   23.96   29.57
   7 -11  -5  160.07   61.51
  15   7  11   -2.55   25.32
   4  -2   2  145.17   19.48
   7  11   9   -4.36   24.47
  -2   8   2 1368.92  169.47
  13  -7   3   73.92   39.08
   0 -10 -12   -5.21   22.60
  -6  10  -2  279.41   65.93
  -5   9  -1   22.94   15.52
  13 -11  -1   13.93   55.34
   3   5   5   -0.23    4.81
   4 -10  -6   -6.00   19.60
   4   6   6    8.33    9.29
   2  12   6   10.42   24.24
   0  -8  -8 7467.84  833.09
   6 -10  -4   10.03   17.90
   9 -11  -3   41.12   50.92
  -4   4  -2    3.17    6.57
   6  -4   2   88.30   19.03
  -1   9   3   66.95   25.72
   9  -5   3  293.24   53.70
  19  -9   3  -28.15  126.42
   1  11   5  217.05   68.82
   0  10   4   10.65   11.50
  13  11  11  -10.88  118.61
  12 -10   0   -0.85   11.05
   3  -7  -3 1315.17  167.77
  12  -8   2   -5.32   21.35
  -6  12  -2    5.04   30.53
  18 -10   2   97.65  198.02
  13   3   9   68.71   39.20
  11   5   9  236.76   68.88
   3  -5  -1  745.41   94.03
  -5  11  -1  106.43   52.39
   8  -8   0 3844.40  459.71
  -4  10   0   -0.06    8.16
   1 -11 -11  244.18  130.79
   8   6   8   67.12   33.42
  12 -12  -2   27.07   63.72
   8 -10  -2  421.53  110.57
  -2  10   2 1003.98  155.48
  17 -11   1  -41.63  184.77
   0  12   4 1224.83  220.96
   6  12   8   89.66   63.27
  12   8  10  -10.31   49.67
  15   9  11  -12.29  100.03
   3  -9  -5  926.61  151.23
  -1  11   3  507.17  112.04
   6 -12  -6  289.78  126.99
  -5   5  -3    8.10   10.54
  -5  13  -1  229.17   99.41
   0   4   2   -0.06    4.64
   5  -9  -3  600.69  113.23
  16   4  10   -7.59   55.17
  -1  -5  -5 2659.96  297.71
  -4  12   0  524.33  136.68
  19  -7   5   69.10  165.68
  11 -11  -1  229.74  111.24
  -2  12   2  555.83  139.00
   8 -12  -4  415.02  158.09
  16 -10   2   88.47  142.79
  -3  13   1  263.84  112.77
  -2  -8 -10  538.61  117.36
  13  -5   5   -2.44   18.07
  14   6  10   70.46   91.99
   1  -3  -1  300.60   38.35
   4   8   6   -0.91    8.38
   7   5   7   12.06    9.97
   5 -11  -5  328.13   95.50
 -13  -9   1    8.04    4.76
   8   8   4   14.16    6.12
  -2  -2   0  603.52   69.33
   7  11   1    2.32    3.06
  -3  -9   9   19.65    7.82
 -12  -8   0   14.73    6.46
 -13  -1  -7    3.91    2.10
 -20  -4  -6    1.59    1.30
 -18  -6  -4    7.59    3.34
 -11  -5  -3  263.84   36.19
   2  10  -4   50.01   13.65
   6   4   4  525.01   62.31
  -2  -8   8  107.22   20.28
   4  10  -2   57.26   14.61
  -8  -8   2  108.24   21.41
  -5  -7   3  284.80   41.69
 -14   0  -8   -0.06    0.68
   0   6  -4    0.40    4.81
 -11  -7  -1    2.10    2.61
 -10  14 -12    3.68    2.04
 -17  -7  -3   12.40    4.87
   4   6   0   -0.06    1.02
  -2  -4   2  225.26   31.15
  -9   5  -9   33.99    5.38
  -6   6  -8  231.27   28.72
 -17  -5  -5   83.60   13.99
  -9  11 -11   55.28    9.57
   1  11  -5  100.31   20.11
   5  11  -1   84.74   18.86
  -1  13  -7    2.15    2.66
 -19  -3  -7   16.20    4.36
   0  12  -6   -0.23    2.04
   6  12   0   -0.06    1.30
 -18   2 -10   28.32    4.47
 -16  -8  -2   29.85    8.44
 -11  -3  -5  278.11   35.34
   2   6  -2  558.89   68.42
   3  -3   7  941.96  101.96
  -5  11  -9  172.87   25.15
  -7  -3  -3  976.62  108.53
   3  11  -3    9.91    6.06
  -7  -7   1 1428.23  160.81
  -7 -11   7   70.75   17.05
  -1  -7   7 1364.16  152.20
   0  -4   4 7761.64  812.13
  -4  -4   0 7601.06  796.90
  -6 -10   6  374.35   52.05
  -6  14 -10  259.82   34.16
   3   3   1  129.43   18.64
  -5 -11   9  181.08   29.85
   4  12  -2    2.44    3.40
  -1   3  -3  142.28   18.92
   8  10   4   23.17    8.16
   2  12  -4    2.44    2.89
  -4  10  -8   25.94    7.48
  -8 -10   4   15.80    7.08
  -4 -10   8   18.30    7.53
 -10  -8   0   -0.11    1.70
 -12  12 -12    1.19    1.13
   1  13  -5  202.21   31.61
  -4  -6   2  122.69   21.13
   7   9   3    8.38    4.93
   6   8   2  304.00   41.46
  -2  -6   4  120.70   20.45
 -11   9 -11   53.87    8.44
 -15  -5  -5   29.51    7.65
  -5  -9   5  333.22   46.33
  -8   4  -8   15.97    3.00
  -3   9  -7    3.17    2.61
 -10  -4  -4  206.23   27.92
  -8  10 -10   33.48    7.19
 -14  -8  -2   75.11   15.01
  -7  -9   3    4.70    3.80
  -3  -9   7    9.35    5.04
 -13   7 -11   52.22    6.97
 -14  -6  -4    7.42    3.80
  -7   3  -7   68.42    8.21
   3   7  -1  140.30   22.71
 -18  -2  -8    9.06    3.00
  -4  -2  -2  201.48   24.58
 -14  10 -12    5.89    1.93
  -9  15 -11    1.59    1.59
   1   3  -1  401.36   45.88
  -6  -6   0  167.26   25.21
  -9  -7  -1  414.45   52.34
  -4  -8   4 2115.29  229.97
 -13  -7  -3  133.56   21.47
  -4  12  -8  299.92   39.25
 -13  -9  -1   16.77    6.85
   0  -6   6  195.07   26.90
   7  11   3  320.25   43.56
  -9  -9   1 1531.26  170.38
  -9   1  -7  481.00   51.15
   4   8   0   14.78    5.89
  -6  -4  -2  117.19   17.67
  -7   9  -9  257.04   32.06
   6  10   2  485.25   60.83
   0   8  -4   18.86    6.68
   4   4   2    0.11    3.00
   2  -2   4  225.66   25.49
  -1  -9   9  906.33  103.60
  -3  11  -7  340.19   43.84
  -8  12 -10    2.61    2.10
  -7 -11   5  128.41   23.68
 -14  -4  -6   18.69    5.61
  -5 -11   7  104.96   20.56
 -19  -1  -9    3.91    1.93
   2   8  -2 1068.78  120.31
  -1   9  -5   29.11    8.27
  -2  10  -6  570.50   68.03
 -12  -8  -2    6.85    4.30
 -19  -7  -5   64.91   12.80
 -11  11 -11    5.21    2.55
 -13  -5  -5    5.15    3.17
 -12 -10   0   -0.17    2.04
   7   7   5    0.85    1.93
  -8  14 -10   37.78    9.06
 -10   8 -10   22.54    5.04
  -2   4  -4   -0.11    0.74
  -6 -10   4    9.69    5.27
   6  12   2   31.27   10.14
   5   5   3    2.15    2.72
   2  -4   6  121.21   16.54
  -3  13  -7  186.58   28.55
   6   6   4   14.44    5.15
  -3 -11   9   58.51   14.39
  -4 -10   6   -0.28    2.27
  -8  -8   0 2257.86  244.07
  -6   8  -8   71.65   12.23
 -12  -6  -4    1.53    2.78
   3   9  -1   24.30    8.21
   1   9  -3   22.37    7.87
   4  10   0   -0.11    1.19
  -3  -7   3 1025.11  115.49
 -11  13 -11    2.32    2.04
 -17  -7  -5    3.23    2.72
  -7  11  -9    8.55    4.13
 -18  -6  -6  106.20   17.96
   0  -8   8 3721.43  393.38
  -1  -5   3  658.63   74.71
 -16  -8  -4   12.57    6.06
 -16   2 -10   34.66    5.49
   0  10  -4   -0.06    0.91
  -1  11  -5  110.90   20.16
 -10  -2  -6  501.05   56.47
  -2 -10   8  280.32   40.05
  -5   7  -7    4.47    2.61
 -11  -7  -3  310.68   41.69
 -19  -5  -7   47.81   10.54
   2  10  -2  859.20  100.48
   4  12   0 1011.11  118.44
  -3   5  -5    2.55    3.17
 -15  -9  -3    2.27    2.83
   3  11  -1  517.93   65.93
  -5  -9   3  465.60   59.98
  -7  13  -9    5.66    3.91
  -1  13  -5  309.26   43.95
  -6 -12   6  108.92   22.49
   2   4   0   -1.02    2.83
  -3  -9   5  530.56   66.38
  -4   6  -6   12.46    4.30
   7   9   5   14.16    6.12
   1  11  -3  387.71   51.88
 -17  -1  -9   44.80    8.38
   0  12  -4  977.81  114.13
  -9  -3  -5  577.63   65.53
  -5  -5  -1 2030.50  217.96
   2  12  -2  785.23   94.82
  -4 -12   8  369.99   52.39
   0   4  -2    0.51    1.93
 -10 -10   0  294.20   43.27
 -13   9 -11   17.79    4.81
   1  13  -3  471.66   62.48
  -7  -9   1  451.89   58.85
 -12   0  -8   18.35    4.08
  -1  -3   1  363.98   41.75
 -10  -8  -2  314.99   43.78
 -16  -6  -6  100.65   18.69
 -15  -7  -5    0.96    1.59
  -5 -11   5   84.17   19.31
  -7  -7  -1 1485.60  164.15
   6   8   4    3.68    3.17
  -9   7  -9  168.40   21.98
   7  11   5   96.80   20.16
 -17  -5  -7   -0.85    2.89
  -7 -11   3  348.80   50.58
  -1  -9   7  480.49   61.00
  -6  12  -8    4.76    4.25
 -12  -4  -6   -0.17    1.36
   3   5   1  506.89   59.19
 -10  12 -10   10.88    5.32
 -13  -3  -7  126.59   19.43
   5   7   3  365.96   46.79
   1  -5   5 1849.42  197.17
  -3 -11   7  358.15   51.60
 -10  14 -10   10.42    6.34
 -11  -5  -5   70.46   14.27
   4   6   2  127.10   20.11
  -5   9  -7    6.34    4.08
 -13  -9  -3   69.78   17.73
 -13  11 -11    0.00    1.36
   6  10   4   -0.06    1.19
   3   1   3  125.52   14.84
  -4  -8   2   56.98   13.93
  -6  -2  -4  123.14   16.54
  -9  -9  -1 1662.55  187.71
 -10  -6  -4    9.46    5.21
 -14  -2  -8   79.92   14.67
   6  12   4    5.61    6.51
  -4 -10   4  241.46   38.57
  -1   5  -3  487.57   56.42
  -5  11  -7   69.22   16.54
 -12 -10  -2    4.70    5.95
  -4   8  -6   -0.40    1.98
  -6 -10   2  477.21   65.42
  -5  13  -7   62.93   17.79
  -2  -6   2  487.86   58.96
   5   9   3  710.12   87.29
   1   5  -1  697.43   78.85
  -7  -5  -3  424.47   52.56
  -4  -6   0   -0.23    1.81
  -9   9  -9  105.64   20.50
 -14  -6  -6   47.52   15.86
 -18   0 -10    8.72    5.89
   5   3   5   -0.06    2.15
   1  -3   3  122.86   15.92
  -2 -10   6  450.98   63.38
  -2   6  -4  107.51   17.50
  -3   7  -5  299.69   39.08
  -6 -12   4   -1.02    5.27
 -13  -7  -5   97.37   23.90
   5  11   3  423.40   62.48
 -19  -3  -9   15.86   14.84
  -4 -12   6   -1.25    6.40
 -15  -5  -7   -1.81    8.50
 -18  -8  -6   35.91   21.35
   4   8   2   84.96   17.90
  -4  14  -6   10.25   10.71
   4   2   4   -0.06    0.45
  -8 -10   0   -0.34    3.06
  -8   6  -8   36.42    8.78
 -11 -11  -1  212.86   47.64
  -4  10  -6   -0.28    2.38
  -9  13  -9   -1.13    7.36
   2   6   0 1150.91  128.07
  -9  11  -9    0.28    8.10
 -12  -8  -4  567.33   83.94
 -15   7 -11    3.85    5.89
  -4  12  -6   -0.96    5.10
   3   7   1  183.97   28.32
   0  -6   4   -0.11    0.96
 -13   1  -9   -0.34    2.44
  -2 -12   8   -0.40    4.08
  -3   9  -5  599.10   78.73
  -5  -3  -3 1082.14  119.80
 -11  -9  -3  151.86   41.58
   3   1  -3  161.54   17.84
  -4  -6  14    5.15    1.30
   6   0  -4    0.17    0.34
  -5   5   1 1876.15  195.02
  -2  -6  10  453.14   47.86
  -6  -4  14   10.48    2.21
   9  -5  -1   28.66    4.76
  -8   2   8   96.01   12.23
  -7   9   1  421.47   45.37
  11  -9   3   56.36    7.42
  -2  -2   4  232.91   24.92
  -9   7   5   12.52    3.00
   0 -10  18    7.59    1.25
   9  -3  -3  575.54   61.74
  10  -8   2  255.34   28.26
  12 -10   4    1.08    0.79
  -8   4   6    0.74    1.02
  -3   5  -1  522.01   54.83
   5  -3  -1  545.86   58.06
  -3  -7  15    2.49    1.02
  -7  -3  15    4.64    1.53
   7 -11   9    9.86    1.59
   4 -10  10   46.96    5.10
  -8  10   2  240.67   27.07
  -9   5   7    6.63    2.27
  14  -6  -2  242.09   27.70
   9  -7   1  427.82   46.33
  13 -11   5   23.39    3.74
  -4  -4  10  206.12   22.94
  -1  -9  17   45.37    5.44
  11   1  -7    8.21    2.49
  13 -13   9   13.42    2.21
   4  -8   6    0.57    0.40
  -7  -1  11    4.19    1.64
   5  -5   1 2182.53  227.13
  12   2  -8    0.85    0.96
  -2   0   2  459.82   48.60
   7  -9   5   11.50    2.21
   9  -1  -5   30.19    5.44
  14  -8   0   -0.06    0.74
  -8   0  12   17.73    3.80
   8  -4  -2   79.19   10.65
   9 -11   7    8.44    1.76
  13  -7  -1    3.91    1.76
  14 -12   6   21.01    3.46
  -6  -4  16    2.21    1.13
  13   3  -9   52.22    7.82
  -5   3   3 1172.88  123.54
  -4  -6  16    1.53    0.91
  -5   1   5 2315.35  241.41
  -3  -3   7 1098.17  114.98
   6  -8   4    0.91    0.68
  12  -6  -2   26.40    5.10
  12  -4  -4  226.23   26.57
   8  -2  -4   63.04    9.06
   5 -11  11   13.59    1.70
   8   4  -8   15.07    3.29
  10 -12   8    0.74    0.62
  -5  -3  11  244.07   27.36
   7   3  -7   35.63    5.72
  -3  -7  17    9.06    1.87
  -1  -9  19    0.96    0.57
  -7   7   3   24.47    4.64
  -9   9   5   26.57    5.10
  -5  -5  17   68.54    8.78
  15 -13   7    0.40    0.57
  13  -9   1    9.46    2.61
  -8   8   4   15.41    3.57
  -2  -8  18    8.50    1.70
   2  -2   0  507.00   53.13
  14 -10   2   75.90   10.08
  10 -10   4   43.84    6.29
  -7   1   9  485.87   53.07
  13  -1  -7    2.27    1.64
   9  -9   3   16.14    3.23
  11 -11   5   18.13    3.34
  -8   2  10  248.15   28.77
  -3  -5  11  278.11   30.36
  12  -2  -6   31.49    5.95
   4   4  -6  600.12   63.50
  -6   4   4  519.92   56.30
  -6  -2  12   28.32    5.04
  -4  -6  18    6.12    1.64
  11  -5  -3  277.89   31.89
  -7  -1  13    5.49    2.10
  10   2  -8  283.10   32.29
  -9   7   7  634.56   69.05
   9   1  -7  482.36   52.85
  12 -12   6    0.17    0.74
  11   3  -9   61.85    9.23
  11  -7  -1    3.96    1.87
  11 -13   9   17.79    3.00
  -3  -7  19   16.26    2.89
  11  -3  -5  255.23   29.91
   9 -13  11   19.43    2.89
   3 -11  15   29.40    3.40
  -8   6   6  236.71   27.81
   8  -8   2   93.06   11.78
  -7   3   7   30.13    5.66
  -8   4   8   24.13    5.04
   0  -8  12   19.43    2.83
   7  -3  -3  976.00  103.48
   5  -7   3  351.24   37.72
  -4   6   0   -0.23    1.36
  -4  -2   8   72.45    9.57
   5   1  -5 2004.44  208.95
  -4  -4  12  243.67   27.64
  12 -10   2    8.84    2.78
  10  -4  -4  178.03   22.09
  10  -6  -2  423.00   47.24
  12   0  -8   11.10    3.74
   2  -4   2  203.63   21.69
  -3   3   1  197.28   21.86
  -3  -1   5  556.45   59.19
  -8  10   4   16.88    4.36
  12 -14  10    0.91    0.85
   4  -4   0 6828.58  704.91
   1  -9  13   10.03    1.87
  14 -12   4    0.28    1.19
   4  -2  -2  209.63   23.51
   2   0  -2  446.00   47.01
  -6  -2  14  234.16   27.92
   3  -7   5  320.54   33.70
  -2  -6  12   14.56    2.95
   3   3  -5 1095.11  114.30
  -5  -1   9   33.48    6.00
  -7   9   3    2.04    1.76
  -7   1  11    6.23    2.72
  10  -2  -6  429.35   48.83
   0  -2   2  531.41   54.94
  -6   8   2  288.42   32.97
  -6   0  10   55.11    9.01
  15 -13   5   37.21    7.42
  10 -14  12    1.87    1.25
  13  -5  -5    4.70    3.00
  13  -7  -3  121.78   18.07
   9  -5  -3  622.32   68.65
  -3   1   3  226.91   25.26
  -2  -4   8   92.55   11.44
  -8   8   6   85.25   13.54
   9   3  -9   15.41    4.53
   9  -3  -5  550.39   61.97
   9  -7  -1  461.52   52.34
   9 -11   5  153.95   19.54
  -4   0   6   -0.17    1.19
  -5  -3  15   85.59   13.59
  -8   6   8   99.07   15.63
   8   2  -8   85.08   12.86
  -2   6  -2  488.31   51.60
  -4  -4  14   48.66    8.78
  -7   3   9    1.98    3.12
  13  -9  -1    8.50    4.19
  -4   4   2    1.36    1.98
  -1  -7  13    2.55    1.70
  -7   7   5    2.15    2.44
  12   2 -10   11.39    5.21
  12  -6  -4   -1.30    3.06
   8 -10   4   11.78    3.57
   4   0  -4 6998.05  726.26
   6  -2  -4   93.29   12.91
  -6   2   8  328.01   38.80
   6   4  -8    1.98    1.53
  12  -4  -6   -1.47    3.74
  11 -11   3    9.74    4.25
  10   0  -8    0.06    2.04
   6  -6   0  169.30   20.62
  -7   5   7   -0.11    0.96
  11 -13   7   66.55   11.84
  -5   5   3    1.53    1.36
  12  -8  -2   -0.45    1.98
   7 -11   7   53.98    8.44
   4  -6   2  114.08   13.65
   8 -12   8   14.44    4.02
  -4   2   4    1.76    2.10
  13 -13   5    6.80    4.19
  -6   4   6   22.26    5.72
  -6   0  12   -0.74    2.38
  -5   3   5   -0.06    1.25
  -2  -6  14  236.08   29.68
  -4  -4  16  239.48   33.42
   7  -9   3    2.49    1.93
   3 -11  17   74.26   11.16
   9 -13   9   -0.45    2.66
   8  -4  -4 2406.09  253.76
  -3  -5  15   62.87   12.57
  -6  10   2  595.25   67.23
  11  -5  -5  114.13   19.43
   9  -9   1 1470.65  158.09
   0  -8  14   -0.11    1.81
  14 -12   2   -0.57    3.91
  14 -14   6   38.46   13.99
  13 -11   1  100.99   20.39
  12  -2  -8   -1.13    3.46
  11  -7  -3  339.34   44.58
   5   3  -7  519.63   57.26
  -4  -4  18    8.72    6.97
  12 -10   0   -0.40    2.95
  -3   7  -1  140.53   16.71
  -5   9   1   31.55    6.74
  -7   3  11  290.69   39.99
  11  -3  -7  382.22   50.41
   6   0  -6  228.15   27.87
   1  -9  15  165.85   24.41
  -3  -5  17   86.15   19.99
   8  -2  -6  388.22   46.56
   2 -10  16   31.66    9.97
  -1  -3   5  653.53   68.82
  -4   8   0   18.98    4.36
  -6   0  14   31.95   10.76
  -7   9   5    6.06    3.96
  -2  -6  16   49.34   13.71
   8  -8   0 3486.76  366.70
  -6   2  10  486.67   59.19
  10   2 -10  331.13   46.67
  10  -6  -4    2.10    4.81
  -7   5   9   10.25    5.83
   6  -8   2  299.47   35.00
   5  -9   5  216.03   25.32
  -2  -6  20    4.76   12.52
  -7   7   7  412.92   52.79
  -5  -1  13  254.21   37.27
  10  -4  -6    2.61    3.17
   9   1  -9 1466.06  162.90
   2 -10  18   32.00   16.31
  -6   8   4    1.42    2.32
   5  -3  -3  846.40   90.97
   2   2  -4  203.63   22.49
  10  -8  -2  345.35   46.67
   1  -9  17   37.84   15.69
  -1  -7  19   -2.55   11.05
   5  -5  -1 1631.74  171.79
  -5   1   9   31.89    8.21
   7  -5  -3  386.86   45.71
   4   2  -6  133.79   16.88
   1  -9  19    9.63   14.16
   0  -8  18   -1.42    7.99
  -1  -5   9   19.65    4.42
  -4  -2  12    2.44    3.34
  -7  11   5  128.75   25.94
  -6   4   8   -1.08    3.23
  11 -13   5   47.41   19.48
  10 -12   4   -1.36    5.10
   7   3  -9   -0.06    2.10
  13 -13   3   67.46   29.06
  -5  -1  15   -0.28    6.74
   8   0  -8 3472.72  368.97
   7  -3  -5  364.43   43.95
   3  -3  -1  163.13   18.58
  -6   6   6  501.62   60.27
  -4   0   8   16.94    4.98
  14 -14   4   37.44   31.21
  11 -11   1   61.06   19.99
  -3  -3  11   33.65    8.44
  -5   7   3  349.59   41.69
   9 -11   3   74.14   17.05
  -2  -2   6  588.28   63.72
  15   1  -7  118.32   26.00
   4   8  -4 2563.33  296.12
  -3  -5   5   -0.51    2.89
  13   3  -7  102.18   25.72
   5  -9   1   31.95    9.80
   4 -12   4  298.96   47.30
   2   2  -2 5512.51  589.87
  -3  -1   3  118.72   22.71
  14  -2  -6  265.59   40.90
   4 -14   6   14.22    8.38
  -5  -7   9   17.28   10.93
  11   7  -7   55.00   19.77
   8  10  -6  203.74   43.56
   3  15  -3  117.48   29.06
  11 -13   1   44.63    9.46
   8   8  -6   69.95   23.00
   7   3  -5  357.81   57.49
   4  12  -4  274.03   51.09
  -6   0   6  214.67   37.44
  -7  -3   9   -0.17    2.27
  18  -4  -6    3.68    3.00
   7 -13   3  105.64   21.07
  -2 -10   8  236.76   47.18
   2 -10   4   74.88   20.62
  11 -17   5   14.67    5.72
   7 -15   5   -0.23    1.98
  -8  -2  10  303.60   52.17
   4   6  -4  441.24   68.59
  17  -1  -7  186.81   31.61
   8   6  -6  213.20   44.29
  -6  -6  10  361.83   62.82
   5  -1  -3  534.87   67.18
   0 -12   8   10.76    8.27
  11   5  -7  100.82   27.64
   4  14  -4   35.12   15.86
  -3   7   1  177.46   26.62
   2 -12   6   36.65   15.12
   0 -10   6   31.38   14.67
  -2   8   0   -0.28    2.15
  11 -15   3   56.81   12.06
   3   3  -3 1488.66  175.19
  -7  -5  11   60.61   22.20
   9  -1  -5   40.39   14.10
   5   9  -5  276.75   53.87
  -4  -4   6  521.16   79.36
  -3  -7   7   29.45   14.90
  -1   9  -1  988.91  123.25
   5 -15   7   -0.17    2.10
  13   1  -7   27.36   12.29
   8 -16   6   13.88    6.91
  -3  -9   9   23.79   14.05
  12  -6  -4   -0.17    1.30
   5  13  -5   10.25   10.20
  16   2  -8   41.92   14.61
   8   4  -6   -0.57    4.59
  19  -7  -5   23.28    6.46
   6   0  -4   -0.23    2.21
   5   7  -5  333.05   62.93
  11   3  -7  342.80   58.79
  16  -8  -4   11.44    4.08
   4   4  -4 1040.68  133.96
   5 -11   3  339.68   51.77
   1  -7   3  149.31   31.72
   5 -13   5    6.97    6.46
  19  -3  -7    8.67    5.21
   9   7  -7  695.22  103.03
  12 -16   4   63.16   13.31
  12   6  -8    6.00    7.02
   8 -12   2   -0.11    1.13
  -5  -3   7  386.24   64.80
  18   0  -8   -0.34    2.83
  -1   7  -1 1338.34  157.75
  -4  -6   8   -0.45    3.96
  -2  -4   4   -0.45    6.85
   4  -6   0   -0.34    1.76
   0  -4   2   -1.81    6.00
   3 -13   7  176.27   37.78
  10   0  -6   39.88   15.35
  -1  -9   7  550.79   86.72
  12  -2  -6   21.98   10.08
   6  10  -6  380.41   69.16
   6  12  -6   61.06   24.30
   0   8  -2    0.00    3.29
  -2   6   0 1116.81  128.75
  13  -5  -5   -0.28    2.21
  12 -14   2   -0.34    1.70
   1  11  -3  419.72   69.90
   1 -11   7   -0.06    4.59
  -7  -1   9  532.15   81.39
  14   2  -8   63.78   21.41
   9   5  -7   -0.68    5.72
   6   8  -6  238.92   51.94
   3 -11   5  327.84   56.93
   1  13  -3  483.72   77.83
   1   9  -3   28.66   15.12
  12   4  -8  254.83   52.85
  17  -3  -7    7.31    6.29
  16   0  -8  407.09   64.57
  10   8  -8   -0.40    7.14
  -4   6   2  107.56   15.01
  -6  -4  10   -0.85    6.12
   9 -15   5    3.34    4.70
  -7  -3  11  356.62   66.95
  -5   1   5 2004.61  228.21
  11   1  -7   -0.11    2.49
   7  11  -7   31.04   19.99
   6   6  -6  467.75   80.77
   2  12  -4    1.53    5.72
  13  -1  -7    0.00    0.06
   2  10  -4   64.52   24.19
  -2  -8   8  123.65   36.42
  14  -4  -6    6.97    5.61
   2  14  -4   35.68   19.60
   7   9  -7  568.63   97.93
  10   6  -8  178.93   46.96
   1   7  -3  179.67   39.31
   0   6  -2 1037.62  129.94
  -3  -3   5 1225.79  154.80
  15   3  -9   -1.19    7.19
  -2   0   2  592.76   71.20
   6 -12   4   -0.62    3.91
   7 -15   7  254.89   50.30
   9   3  -7    7.08    8.84
  13   5  -9  197.34   49.96
   0 -10   8   -0.34    3.96
  18  -2  -8    4.13    6.00
  18  -6  -6   93.01   20.73
   9 -13   3   70.07   19.60
   3  11  -5  212.35   51.43
   6 -10   2  407.31   60.04
  17   1  -9   52.45   21.30
   7   7  -7  308.76   65.48
  12   2  -8   -0.74    5.66
   4 -12   6   -0.79    5.32
  -3  -7   9    9.01    9.74
  15  -3  -7   -0.23    2.38
   5   3  -5    5.66    8.21
   3  15  -5  117.36   38.06
   0  -6   4    0.00    0.06
  -1   5  -1  661.29   84.40
  -3  -5   7  309.15   61.23
   2  -6   2  671.43   89.27
   6   4  -6    6.85    8.38
  10   4  -8    7.82   10.59
   3   1  -3   99.41   22.66
   2 -10   6  488.65   82.75
  -4  -2   6   77.60   25.15
   4  12  -6   -1.47    9.97
  13 -13   1   16.77    6.74
  -4  -6  10   -1.25    7.59
   4 -10   4  235.52   47.35
  19  -5  -7   32.63   12.57
   4  10  -6   16.88   16.43
  -1  -9   9 1639.78  217.84
  -5  -5  11   88.13   33.36
  19  -1  -9   -0.34    4.76
  13   3  -9   80.49   29.51
  -4  -4   8 2458.88  298.50
  -6  -4  12   -0.45    4.81
  16  -2  -8   13.25   10.14
   7   5  -7   -0.28    3.96
  10 -14   4   11.10    8.21
   2  -8   4   88.02   27.58
   2   6  -4  115.66   32.80
   5 -13   7   62.08   24.53
   3   7  -5  305.07   62.48
  -7  -1  11   10.03   11.10
  -1  -3   3  134.30   30.87
  -3   5   1  558.32   65.36
  -5  -3   9  608.45  101.05
  11   5  -9  187.14   50.69
   1   5  -3  460.05   73.35
  -6  -2  10  486.16   86.83
  10  -2  -6  500.77   75.90
   5  11  -7  143.98   45.20
   4   8  -6    7.59   10.65
   9  -3  -5  523.48   74.20
  11 -15   5  100.65   25.43
  11  -1  -7   -0.62    6.63
   8   6  -8   97.65   36.59
  -2  -8  10  205.72   56.87
  16  -6  -6   73.80   19.26
  12 -16   6   16.03    9.63
  14 -14   2   29.06   10.20
   8 -14   6   86.38   28.21
  17  -1  -9   55.51   21.58
   5   9  -7   11.33   14.33
  16   2 -10   71.77   29.17
  -1  -5   5 1906.23  242.77
  12   0  -8   23.11   15.86
   9 -15   7   97.71   31.10
   1  -9   7  466.05   93.01
  17  -5  -7   13.48    8.61
  10   2  -8  292.67   68.20
   9   7  -9  224.53   65.53
   7 -11   3  263.72   52.56
  13  -3  -7   68.88   26.11
   6  10  -8  231.21   71.31
   5 -11   5   60.78   27.75
  10 -12   2   -0.91    5.44
  -2  -6   8  332.49   81.79
  13   1  -9   20.16   17.50
   4   6  -6   40.27   26.51
   0   4  -2   -0.23    2.95
  -3   1   3  159.22   32.40
  18   0 -10   -2.15    6.97
  11   3  -9   46.79   28.83
   8  -4  -4 1918.86  222.83
  14  -2  -8   95.55   33.53
   7   3  -7   35.34   23.17
   4 -12   8  366.19   84.74
   3   5  -5   -0.79    7.19
   5   7  -7    0.00    0.06
   6  -2  -4  120.87   30.47
   8   4  -8   -1.47   11.22
   0  12  -4 1101.63  172.53
   1  13  -5  205.55   62.48
   6   8  -8   93.12   43.56
   2   0  -2  699.98   89.95
   3  -9   5  536.74   99.41
  -1  11  -3  571.91  104.22
  -3  -5   9  498.73  105.64
  -2  -2   4  174.51   43.90
  14   2 -10   32.17   29.34
   7  -9   1  503.04   74.65
  -2  -4   6  157.80   47.07
  12   4 -10   -1.64   12.40
   9   5  -9   21.75   21.92
   2  14  -6  307.62   81.11
   2 -10   8  229.23   65.19
   0  -8   8 3838.79  470.75
  -6  -2  12    0.00    0.06
  19  -3  -9   23.51   16.71
   2   4  -4   -1.13    7.48
   6 -12   6   69.22   30.81
   1  11  -5   87.68   37.16
  -4  -4  10  145.34   51.15
  -5  -3  11  251.38   68.76
  11 -13   3   77.71   25.09
   8 -12   4  302.98   61.74
   7   9  -9  167.89   61.40
   2  12  -6   55.17   32.17
   0  10  -4    9.29   11.50
   1  -5   3  450.87   75.05
  16   0 -10   -2.21   10.14
   5  -9   3  728.08  108.53
  -2  10  -2  875.63  129.03
   8   0   0 2646.71  321.27
  -3   5 -17   97.88   21.69
 -18  -6  -4    8.21    6.23
  -6   4 -14   15.52    5.27
  -9  -5   3 1216.56  151.97
  11   3  -7  518.67   70.46
   6   4  -8   -1.02    6.34
  -4  -8   8   22.54   11.22
 -11  -3  -1  957.76  112.49
  -3  -9   9    9.35    5.83
  -9  -7   5   17.28    8.33
 -13   1 -13    6.06    1.64
  -1   5 -13  221.24   33.42
  -3   5 -15   46.05   10.20
 -12  -6   2   21.47    7.82
  10   2  -4   80.32   18.35
  -3   3  -7 1511.77  170.72
   5   5 -11   92.04   20.90
   3   5 -11  367.21   53.07
 -12  -8   4  249.45   35.46
   5   3  -5    2.95    4.42
   3   3  -5 1355.67  157.29
   7   5 -11   53.81   15.63
  -4  -4   4 1031.56  123.31
  -4  -6   6   25.32   11.27
  -9   3 -13   38.18    8.61
   1   5 -11   92.95   21.47
 -14  -2  -6  225.32   25.83
   7   3  -5  437.28   60.27
   0   4  -8    7.76    6.23
  -5   5 -17   63.10   14.50
 -16  -6  -2   66.27   13.14
  -8  -8   6   89.27   22.37
 -14  -6   0   15.92    6.91
  -2   2  -4  175.82   24.87
  -8   4 -16    6.51    4.93
  -1  -9   9 1366.26  161.88
  -3  -7   7   35.51   13.59
  -8  -4   2   72.45   17.05
   5   1  -1  657.61   75.79
  -8   2  -8   88.19   14.39
 -18  -8  -2    8.67    5.04
  -2  -8   8  120.76   27.07
 -10  -2  -2  965.07  106.94
  -4   4 -10  209.12   33.59
  10   4  -8   18.98   10.37
 -14  -8   2   71.37   18.30
   1   3  -5  513.57   65.53
  -6   4 -12   -0.62    3.29
   2   6 -14  254.32   45.54
  -3  -3   3 1330.35  149.82
  -7  -9   7  674.38   93.06
  -8  -6   4   -0.57    4.53
 -12   2 -14    1.19    1.81
   9   3  -5  555.94   74.88
  -5   5 -15    1.02   10.65
  -1   5 -11   86.15   21.81
 -16  -8   0  555.20   73.80
 -17  -5  -5   91.31   16.71
   3   1  -1  321.56   39.25
 -11   3 -17   16.20    7.19
 -11  -5   1  137.24   26.68
  -3  -5   5   -0.40    3.74
   7   1  -1 1339.98  148.52
 -19  -7  -5   31.38   10.03
   1  -9   9 1161.44  144.10
   5   5  -9  298.45   52.05
  -2   6 -16   90.91   25.43
   7   5  -9    4.87    9.06
  12   4  -8  403.40   67.12
  -2   4  -8   68.59   19.03
   6   6 -12   60.32   24.13
   4   6 -12   -0.96    5.95
  -2  -2   2 5597.64  588.45
   0  -8   8 4081.50  449.85
  -7  -7   5   -0.79    5.66
  -7  -3   1  169.42   31.55
  -7   5 -17   -0.91    5.27
   9   5  -9   43.27   20.39
   2   6 -12   -0.51    4.76
  11   3  -5  290.40   52.90
   6   4  -6   32.57   16.20
   1   5  -9   29.57   15.63
 -13  -5  -1  252.40   44.29
 -11   3 -15   28.89   11.78
  -7   3  -9   13.25    7.25
   4   4  -6  497.20   75.96
 -15  -5  -3   77.15   20.28
 -10   4 -18   -0.74    4.59
  -5   5 -13    5.04    7.02
  -2   6 -14  205.16   46.90
  -2  -4   4    1.30   11.72
  -9  -1  -3   24.13    7.53
  -3   5 -11  249.85   49.51
 -10  -8   4   26.23   16.94
  -6  -8   6  314.48   63.38
  -7  -5   3  289.78   53.75
   8   4  -6   -0.17    3.06
 -13  -7   1    6.06    7.82
   9   1  -1  867.07  108.53
  -1  -1   1 6435.15  676.13
   2  -8   8   97.54   30.36
 -17  -7  -3    7.87    7.31
  -1   3  -5  374.29   57.38
  -4 -10   8   47.41   26.00
  -5  -9   7    6.29   11.39
  11   5  -9  140.13   43.16
   0   6 -12   -0.85    6.68
  -9   3 -11   45.65   16.43
   2   4  -6  108.02   30.87
 -10  -4   0   -0.57    4.47
  -7   5 -15   -0.28    3.63
 -10  -6   2  550.50   92.78
  -5   3  -7  288.31   48.66
  -9  -9   5   54.89   29.68
  -1  -5   5 2153.19  261.01
  10   4  -6   -0.74    7.25
   6   6 -10  461.18   96.23
   6   2  -2  572.76   85.08
   0  -6   6  183.12   48.66
 -10   4 -16   -0.79    5.55
  -1   5  -9   35.68   21.81
   4   6 -10   -0.23   10.65
  -6   4 -10   10.99   10.99
  -6   6 -18   28.60   22.09
   8   6 -10  221.36   67.63
 -13  -1  -7  -12.12    3.63
   4   2  -2  234.33   45.65
 -18  -6  -6   76.98   27.24
   3   7 -13  178.48   65.42
   8   2  -2 1238.25  166.36
  -4   6 -14    1.13   14.44
  -8   4 -12  397.91   76.30
   2   6 -10  636.77  126.59
  -1   7 -15   91.02   48.49
  -2   6 -12   57.43   33.93
 -12  -8   2   -4.08   20.05
  -6  -2   0  975.88  129.88
  -1  -3   3   90.63   31.04
   7   5  -7   -1.36   15.07
   5   5  -7  620.46  124.10
  -2 -10   8  452.12  115.95
   3  -7   7   29.68   24.98
  12   4  -6   -1.13   13.54
   0   4  -6   -1.53   10.65
  -4   4  -8 3048.58  375.37
   1   7 -13   39.20   37.84
  -9  -7   3   -0.51    8.55
  -6  -4   2  103.03   41.24
   9   5  -7   -1.81   24.81
  -6   6 -16   95.22   57.04
  -3  -9   7   23.90   30.98
   1   1  -1 7308.45  779.39
  -9   5 -17   -1.98   14.27
  -4  -8   6   -2.89   21.75
   3   5  -7  309.10   90.46
 -12  -4  -2   -1.42   10.88
  -5   5 -11  155.65   61.34
 -12  -6   0   -2.32   17.79
  10   2  -2 1044.25  176.21
   0   6 -10   46.28   43.39
 -14  -8   0   -1.30   16.54
 -14  -4  -4   90.91   43.67
  -7   5 -13   49.67   42.71
   0  -4   4 7418.00  851.38
   7   7 -11  131.47   87.74
 -11  -9   3   -0.45   29.85
  11   5  -7  118.66   82.02
   5   7 -11   52.73   65.14
 -16  -8  -2  192.30   87.63
   1  -5   5 2205.69  316.46
  -8  -8   4   12.91   38.80
 -16  -6  -4    8.78   22.15
   7   3  -3  962.91  180.12
 -10   4 -14   -1.42   16.48
   5   3  -3 1312.62  217.17
  -1   7 -13   -5.21   37.50
   0 -10   8   -2.38   33.87
  -9  -5   1    3.00   26.28
 -11  -1  -5   69.05   22.83
   2   2  -2 5440.40  630.37
   3   7 -11  352.48  147.44
 -14  -6  -2  247.64   99.92
  -9  -3  -1   -2.78   24.92
  -8   6 -18   12.46   35.12
  -5   7 -17  -10.93   62.08
   6   6  -8  200.06  107.51
  -6 -10   6  580.07  196.55
  -4   6 -12   -1.08   15.41
   8   6  -8   46.90   51.54
  -5  -5   3   -1.81   20.73
   4  -6   6   28.09   32.80
  -6   6 -14   -9.12   47.01
  -1  -9   7  297.82  128.12
  -9   5 -15    0.00    0.06
   4   6  -8    0.17   30.08
   1   7 -11   -1.64   22.66
 -13  -9   1   -2.15   56.59
   3   3  -3 1476.15  244.35
   2 -10   8  271.65  131.75
 -11  -7   1   -2.83   26.96
  -2  -8   6  319.52  135.09
  -4  -6   4  516.57  153.22
  -3   3  -5  976.45  172.76
  -3  -7   5  353.28  135.32
   0  -2   2  576.61  105.81
   0   8 -14   -6.46   44.12
   8   4  -4 3355.24  516.74
  10 -10   6  112.09   21.07
  -2   4   8   62.76   15.58
   1   1  13   -2.89    3.00
   5  -1 -13  216.37   29.51
   1   5 -13  206.80   29.74
   0   6 -12   -0.17    1.87
   6  -6  10  392.53   48.71
   4  -4  10  209.29   29.74
  -1   3  -5  606.97   69.44
   6  -4 -10    3.23    2.83
  10 -10   0  515.16   55.40
   2   4 -14   33.65    9.18
  -1   7 -11    8.61    5.04
   1   3 -11  459.42   55.91
   0   4 -10   -0.45    3.29
  14 -10 -10    0.11    0.40
   9  -9   7  240.39   30.19
   7  -7   9  646.74   73.86
   1  -1   7 1271.38  138.38
  10 -10   4   54.26    8.95
   8  -8   8 1084.58  118.32
   2   2 -12  748.47   85.47
  -3   7  -5  311.36   37.72
   4  -2 -10   52.39   10.48
   2  -2   8  974.07  108.02
  12  -8 -12  144.21   17.67
   8  -6 -10  210.08   25.60
   0   0   4 3171.27  332.32
  13  -7 -15    0.45    0.68
  13 -11   9   25.21    5.78
   2  -2  -4  182.84   21.98
  -2   8 -10  259.59   34.04
   5  -5   9  276.58   35.68
  14 -12   6   24.24    5.10
   0   4  14   -0.51    3.06
   3   1 -13  399.16   48.88
  -2  10 -12    8.33    4.70
   6  -2 -14  244.92   31.49
  -1   3   9   27.81    7.31
  15 -11  -9   -0.06    0.40
   3  -3  -5 1224.37  130.16
  11  -7 -13   77.66   11.27
   9  -9   5   26.34    6.17
   1  -1  -3  388.73   42.82
   6  -6   8  203.17   27.41
   4  -4   8 2003.09  214.45
   2   0  12   -0.17    3.29
  14 -12  -2    0.28    0.79
   0   2  10   23.45    7.02
  -2   4  -4    3.00    2.78
  -3   9  -9   17.84    6.23
  14 -12   4    1.59    1.81
   8  -8   6   78.00   12.86
   7  -7   7  331.81   40.44
   4   0 -14   -0.40    3.23
   1   1  -9  975.26  108.02
   5  -3 -11  258.12   32.57
   0   0   2   -0.34    1.42
   0   2  -8   -0.17    2.55
  -2   4   6  126.48   17.16
  13 -11   7   71.20   11.44
   7  -5 -11  103.65   15.29
   7  -7  -5    0.79    1.30
   1  -1   5  768.18   84.40
  10  -6 -14  200.29   25.49
   9  -9   3   18.18    4.76
   2  -2   6  607.43   68.71
  14 -12   2    0.28    1.53
   4  -4  -6  557.98   61.17
  -1   7 -13    1.98    3.68
   8  -8  -4   14.78    2.21
   7  -3 -15    3.96    3.96
  -1   3  -7  151.80   21.69
  14 -12   0   -0.06    1.30
   3  -1 -11  454.44   54.43
  12 -10   8   -0.34    2.27
   4  -2  12    3.29    4.70
   0   4 -12  783.30   90.51
  -3   7  -7   21.13    6.68
   1   3 -13  396.83   50.58
   9  -9  -1 1130.74  118.44
  11  -9   9   20.73    7.42
   9  -9   1 1156.34  122.63
   6  -6  -6  515.44   56.08
  -1   5 -11   95.10   17.73
  -2   8 -12   -0.40    3.51
  10  -8 -10   35.12    6.91
  10  -8  10   14.90    6.68
   8  -8   4   31.55    7.31
   6  -6   6  458.97   54.09
   9  -5 -15   -0.74    3.51
  11  -9  -9   12.63    3.85
  -1   5  11  121.89   19.31
  13 -11   5   32.68    7.87
   7  -7   5   -0.28    2.89
   6  -4 -12   -1.47    4.19
   1   3  13  452.74   56.81
   4  -4   6  555.03   64.12
   3  -1  11  445.60   56.02
   0   4  12 1059.20  119.00
   9  -7 -11    5.95    4.13
   4  -2 -12    1.64    3.85
  -2   6 -10  567.89   68.93
   7  -5  11  119.74   22.09
  -1   3   7  174.17   23.34
  -2   4  -6  105.92   16.77
  -3   9 -11   86.44   18.35
   5  -3  11  306.26   42.93
   2  -2  -6  650.82   72.22
   2   0  10   39.82   10.99
  16 -12   6    5.38    5.61
   3  -3   5 1208.46  131.01
  12 -10   6   51.94   12.29
   0   2 -10   29.57    9.40
   0   0  -2    0.23    1.13
   1  -1   3  359.00   40.33
   1   1   9 1053.54  117.59
   0   2   8    2.27    3.57
  -3   5  -1  553.73   59.76
  13  -9 -13    0.85    2.44
   8  -8   2   94.65   14.27
   3  -3  -7 1035.36  112.43
  -3   7  -9    2.32    4.42
   2   0 -12   -0.23    3.40
   2  -2   4  183.97   23.51
  -4   8  -6    2.89    4.08
  12 -10  -8    0.34    2.49
  -1   3  -9   23.22    8.72
  11  -7 -15    2.10    6.91
   9  -7   9  292.16   42.54
  -3   5  -3 1100.10  117.99
  10  -8   8   11.10    7.14
   6  -6   4   21.24    6.63
   0   4 -14   -0.45    6.34
  14 -10 -12    1.53    3.12
   7  -7   3    8.50    4.47
   4  -2  10   87.12   18.07
   3   1  13  499.81   66.55
   7  -5 -13   86.49   18.30
   6  -4  10   -1.53    5.83
  -1   5 -13  242.37   40.05
   3  -1 -13  493.07   64.57
  10  -6 -16   44.92   16.54
  16 -12   4   49.00   15.46
   4  -4  -8 1807.61  193.21
  -2   6 -12   27.07   11.55
  -2   4  -8   65.02   14.33
   0   0  -4 2304.70  242.14
  13 -11   1   59.19   12.97
   4  -4   4 1036.94  112.89
   2   2  12  814.68   98.61
  -2   4   4   -0.28    1.76
  14 -10   8   18.30   12.97
  12 -10   4   -0.28    5.21
  -3   5  -5   -0.62    2.89
   8  -8   0 3267.56  341.38
   7  -5   9    4.30    6.57
  -4   8  -8   14.22    7.99
   3  -1   9   20.73    8.44
   6  -4 -14   15.18   11.61
   2  -2  -8  943.94  105.52
   1  -1  -7 1530.01  165.34
   1   3  11  482.53   62.70
  -3   7 -11  235.91   40.33
   0   2 -12   -1.81    6.17
   6  -6  -8  314.53   39.25
   5  -3   9  602.50   75.22
   1   1 -13   -0.34    5.89
  -1   5   9   15.92    7.42
   0   4  10   -0.96    4.59
  -1   3 -11  435.86   59.98
  11  -9   5  161.09   29.34
   8  -6   8   91.93   20.67
   7  -7  -7  410.09   47.81
  10  -8 -12    5.78    9.06
  16 -12   2   -0.45    7.99
  15 -11   5   58.57   23.90
   5  -5   3   -0.62    6.00
   1   5  13  223.62   40.95
   4   0  12 1027.60  126.59
   2   0   8   -1.98    4.76
  -3   5  -7  513.12   63.21
   9  -7   7  714.08   90.51
   5  -5  -9  263.27   36.02
   3  -3   3 1459.04  155.54
  -2   4 -10   65.08   17.79
   8  -6 -14   76.18   26.85
   5  -3 -15   95.50   30.02
  -3   5   1  423.68   44.35
  -4   8 -10   18.86   12.18
  12 -10   2   13.71    9.46
   3  -1 -15   -1.30    9.86
   6  -4   8    1.47    6.40
   1   1   7 1558.79  169.25
  14 -10   6  107.34   39.20
  -1   3   5  682.76   75.28
   4  -4 -10  242.43   36.82
   4  -2   8   64.40   16.03
  -3   7 -13  178.93   46.84
   3   1  11  496.52   70.24
   1  -1  -9  947.00  109.55
  10  -6  10   99.46   37.38
   0   2   6  973.28  107.22
  -3   5  -9  534.93   71.88
   2  -2 -10  958.15  113.28
   0   0  -8 4280.43  453.02
  -1   3 -13  419.32   72.56
  -1   1  -5  614.79   69.73
  11  -7   9    9.35   13.71
   7  -3  11  275.17   54.43
  -1   1  -3  299.64   34.61
  15 -11   3   31.21   31.78
   7  -5   7   -0.96    6.46
  11  -9   3   61.06   20.67
   6  -4 -16   -1.59   17.22
   5  -1  11  162.45   37.61
  -2   4 -12   -0.62   10.08
   3   3  13   15.63   14.16
  -4   8 -12  497.88   89.21
  -4   6  -4  454.10   55.45
   4  -4   2   -1.36    3.17
   3  -3 -11   62.36   19.14
   6  -6 -10  410.26   58.57
  -4   6  -6   31.04   11.27
  -1   1  -7 1300.90  145.23
   8  -6   6  325.01   51.15
  16 -12  -2   -1.19    7.99
   5  -5 -11   55.17   19.99
  10  -8   4    8.33   10.88
   7  -7  -9  838.02  101.90
   3  -1   7  143.59   24.75
  17 -11   5   -4.13   32.17
  12 -10   0    7.31    9.91
  -3   5 -11  204.87   45.54
   9  -7   5   10.14   10.76
   8  -4  10   16.65   16.54
   5  -3   7  418.87   57.72
   1  -1 -11   36.19   15.86
   1  -1   1 6588.87  685.99
  -4   6  -8    1.93    8.38
   9  -7 -15   37.55   42.14
  -4   6  -2  181.82   24.64
  14 -10   4    0.23   20.05
  12 -10 -10   13.14   16.77
  10  -8 -14   20.67   35.46
   2   4  12   -1.81   13.25
   8  -6 -16   16.60   40.05
   4  -4 -12  216.94   46.45
   2  -2 -12  676.25   97.99
  -1   1  -9  829.01  103.99
   1   3   9   50.24   16.65
   4   0  10   -0.11   11.84
   6  -2  10  450.08   76.81
   5  -5   1 1747.80  190.09
  -2   2  -6  816.21   97.82
  -4   6 -10   -3.17   11.10
  15 -11   1   38.86   44.86
  11  -9 -13   87.91   78.00
  -6  -8 -14   70.29    9.35
 -11  -7  -9    8.84    3.12
  -7  -5  -5  473.58   54.94
  -4  -8 -16   12.40    2.32
 -11  -3  -1  484.46   57.10
  10  -2 -18   37.84    5.27
 -13  -3  -1  423.85   50.41
  11   7  -1    4.25    2.78
 -12  -8 -12  123.65   15.92
  12   4  -6    0.85    1.93
   9   5  -1   38.57    8.55
   9   7   1  425.89   50.41
  -9  -7  -9  193.49   24.13
   7  -3 -13  102.64   12.69
  12   0 -16    2.27    1.13
  -9  -3  -1   29.68    7.08
  11  -1 -17   -0.17    0.62
  -4  -4  -4  848.50   91.65
   8  -2 -12    0.68    1.02
 -12  -6  -6   65.48   11.05
  12   2 -10    6.23    2.66
  -9  -9 -17   22.09    3.63
   4   4   2    1.47    2.49
   8  10   4   23.34    5.61
 -10  -6  -6  362.17   42.48
   8   2  -4   76.69   12.23
  -8  -8 -12   31.32    5.55
   6   8   4   -0.06    0.91
   9   1  -7  489.27   55.23
  -4   2   4    0.00    0.62
 -12  -4  -2    3.17    2.38
  -6  -2   0  900.61   97.88
 -14  -4  -2   25.09    6.29
  -5  -1   1  894.21   96.52
  -7  -7  -9  656.20   71.48
   6   2  -2  721.11   79.24
 -11  -9 -15   -0.06    0.40
 -10  -4  -2   59.70   10.59
  11   1 -11  116.46   15.52
  -7  -3  -1  135.20   18.30
  11   3  -7  327.79   38.74
  10   4  -4  251.43   31.21
  -8  -6  -6  193.66   24.24
   5  -5 -19   34.10    4.19
  -7  -9 -17   46.56    6.23
  -9  -9 -15   16.60    3.34
  -4   0   2   -0.17    0.79
   3   7   5  317.08   35.46
   8   8   2   85.64   12.97
  10   0 -12    0.00    0.68
   8   0  -8 4600.85  477.94
  10   6  -2  428.04   49.34
 -10  -8 -10   36.82    6.51
   8   4  -2   60.55   10.08
  -6  -8 -12    7.70    2.21
 -11  -7  -7   58.06    9.46
 -11  -5  -3  230.42   28.49
   6   4   0   -0.28    1.13
 -11  -9 -13   20.11    4.02
  -2  -8 -18    8.16    1.42
   9  11   3   56.25    9.29
 -14   0   4    0.45    1.19
 -13   1   5  200.00   24.70
   9  -1 -13   11.50    2.78
 -12   0   4  889.79   96.01
   7  -3 -15    4.36    1.36
 -13  -1   3  447.07   50.69
  11   5  -5  117.42   16.26
 -15  -1   3   18.81    4.87
   8  -2 -14   85.30   10.65
 -11   1   5  101.56   13.93
  -9  -7  -7  582.34   63.67
  -9  -5  -3  485.70   54.21
   3   1  -1  402.16   43.27
   7  -1  -9  566.76   60.89
  -8  -8 -10    7.02    2.32
 -11  -1   3  533.85   59.25
  11   1 -13   69.27    9.74
   9   3  -5  713.29   77.54
  -9  -9 -13   -0.06    0.45
  -6  -6  -6  427.70   47.07
  -5  -7  -9    5.44    1.87
 -12  -6  -4   -0.79    2.49
 -10   0   4   -0.11    0.91
   5   1  -3  755.66   80.49
   6  -4 -18    5.32    1.30
   7   9   3    6.12    2.49
 -13  -3   1  397.68   45.77
   9   9   1 1227.49  130.96
 -12  -8  -8   28.66    5.83
  10   0 -14  252.79   28.83
  -5  -9 -17   -0.11    0.45
  11   3  -9   89.32   12.69
 -10  -6  -4    2.55    1.81
   6  -2 -10  488.76   52.28
 -10  -2   2 1005.56  107.68
  -9   1   5   40.39    6.80
 -11  -9 -11   32.97    6.12
  -5  -3  -1  460.10   50.07
   9   1  -9 1677.28  176.10
  -6  -4  -2  109.89   14.10
   3   5   3 1026.46  107.90
 -14  -4   0    1.81    1.64
 -11  -3   1  461.41   51.88
  -9  -1   3   29.96    5.78
   9   5  -3  530.17   58.79
   6   0  -6  306.38   33.99
   9  -1 -15  292.33   32.68
   9   7  -1  365.85   41.92
 -13  -7  -5   44.24    8.27
   7  -3 -17    6.51    1.70
   5   7   3  292.27   32.97
 -10  -8  -8    5.89    2.38
  11   1 -15    6.17    2.27
  -7  -7  -7  333.68   37.44
   4  -4 -12  239.37   25.66
 -12  -4   0  759.29   82.92
   5  -3 -11  217.62   23.85
   8  -2 -16   33.99    5.32
   7   3  -3 1219.84  128.86
  10   4  -6    1.30    1.36
  -7  -5  -3  288.93   32.97
  -4  -2   0   -0.17    0.85
  -7  -9 -13    5.44    2.04
   3   3   1  126.08   14.61
  -8   0   4   27.98    5.21
 -11  -7  -5   73.12   11.44
   8   2  -6  375.65   41.97
  -9  -9 -11   10.59    3.23
  -2  -8 -16   25.04    3.57
  10   0 -16    0.57    0.91
  -3   1   3  152.82   16.77
 -13  -5  -1  192.24   24.75
  -1  -7 -13    2.78    0.85
  -8  -6  -4    0.51    1.08
   7  -3 -19   19.54    3.68
  -9  -3   1   31.61    6.00
   8   0 -10   -0.11    0.57
   5   3  -1  508.59   54.77
 -10 -10 -14    5.15    2.49
  11   5  -7  124.67   17.33
  10   6  -4    3.17    2.10
   8  10   2  237.27   28.66
 -10  -4   0    0.62    1.30
   9  -1 -17   64.91    9.52
  10   8  -2  259.76   31.66
  -4  -8 -12  241.92   27.07
   8  -2 -18    6.12    2.21
  -8  -2   2 1240.46  131.13
  -8 -10 -16    1.25    1.36
 -11  -5  -1  129.77   17.79
  10   0 -18   13.20    3.91
  11   3 -11   18.13    5.04
  -8  -8  -8 1026.97  110.17
 -11  -9  -9   11.50    4.25
   9  -1 -19    2.89    2.21
  -9  -7  -5    5.49    2.66
 -12  -6  -2   20.50    6.00
  -7  -1   3  181.71   21.35
   9   3  -7    5.61    2.49
  -3  -5  -5    0.74    0.68
   4   0  -4 9055.34  936.69
   7  -1 -11    2.83    1.59
   8   8   0 3069.88  321.67
   4   8   4 1854.91  194.17
 -15  -1   5   13.82    6.40
  -3   3   5  848.10   88.13
  -3  -1   1  349.93   37.21
  -2  -4  -4    0.00    0.40
   0   4   4 5899.94  609.13
 -10 -10 -12   13.25    6.34
   8   6  -2  373.44   43.05
   7  11   3  299.98   36.65
  -7  -9 -11    4.13    3.00
 -14  -2   4   40.95   10.54
  -8 -10 -14   24.92    8.44
 -13  -7  -3  164.49   26.34
   6   8   2  318.61   36.70
  10   2 -12   23.62    7.42
   6   2  -4  188.56   21.86
  -9  -5  -1   30.64    6.51
  -8  -4   0   19.20    4.47
  10   4  -8   39.71    9.06
 -13  -1   5  274.20   36.59
  -9  -9  -9  148.46   23.17
 -10  -6  -2  471.37   54.94
 -13  -3   3    2.04    3.23
   9   9  -1 1397.58  152.03
  -5  -7  -7    0.57    0.96
 -14  -4   2   33.87   11.44
  -7  -3   1  180.80   21.35
   9   5  -5  488.31   56.13
   0  -4  -6    0.62    0.28
 -12  -2   4    5.32    3.34
   8   0 -12   19.88    6.00
   2   6   4  102.81   12.01
 -12   0   6   -0.40    2.21
  -5  -5  -3    0.68    0.79
  -6  -6  -4   18.81    4.13
   9   7  -3    4.64    3.00
   8  12   2   -0.74    3.06
 -11  -7  -3  289.38   39.03
  -3  -7  -9    2.89    1.53
 -11  -9  -7   14.44    8.33
  10   6  -6  781.49   90.34
 -11  -1   5  149.82   21.75
   8   2  -8  138.15   18.98
   6   4  -2  134.92   16.31
  -7  -7  -5    0.68    1.53
  -6 -10 -16    6.80   18.52
  -4  -4  -2    0.17    0.51
 -12  -4   2    5.44    3.85
 -13  -5   1  179.55   32.63
   4  -2  -8   46.84    6.17
  -6  -8  -8   52.28   10.08
   2   0  -2  615.36   63.89
  -6  -2   2  652.57   69.22
   7   9   1  460.73   53.75
 -12  -8  -4  247.64   42.48
 -11 -11 -13    3.23   19.43
  -8 -10 -12    4.13    7.99
   4   6   2  101.22   12.40
   7  -1 -13   -0.85    3.34
  -2  -8 -14   37.38   10.99
  -8  -8  -6   79.53   15.12
   7   3  -5  550.33   60.27
   3  -5 -15   52.39   10.59
   4  -4 -14   36.65    8.67
   5   9   3  551.01   61.63
  -9 -11 -15   -6.17   27.24
 -10  -2   4   70.75   12.86
   4   2  -2  213.14   23.22
  10   4 -10  100.65   23.17
  -4  -8 -10   16.94    5.44
 -10   0   6   67.06   12.57
  10   2 -16  226.45   66.33
  -8  -6  -2  242.65   30.47
   8  10   0   -1.47    4.02
  -3  -9 -17   -1.53   14.90
   8   0 -14   -0.17    5.49
  -1  -3  -3  108.36   11.67
   9   1 -15  291.31   72.84
  -7  -9  -9  209.86   35.91
  -9  -7  -3    5.32    4.02
 -12  -6   0    1.47    5.83
 -11  -5   1  118.78   23.51
   4   4   0 5484.64  566.02
   7   5  -3  586.70   65.14
  -9  -9  -7  180.23   38.18
 -10  -4   2   93.52   17.16
   8   4  -6    0.79    2.04
 -10  -8  -4   23.51   11.50
   6  -2 -14  229.00   38.91
 -11 -11 -11  -14.90   36.31
  -3  -3  -1  217.84   24.64
   0   4  14    2.66   68.31
   0   2   4    4.87    8.50
   0   4  16   -4.47   96.23
  -2   0   4   -0.28   16.14
  16   8  -2   28.43   92.33
  11   3  -7 1405.80  326.31
  -4   0  12 1229.58  276.53
  -3   1  11  575.37  155.37
  -1   3  11  454.61  129.88
   0   4  12  416.20  130.33
  -8  -6  10  339.00  150.44
  19   9  -1  -20.39  159.11
   5  -3  -9  843.17  178.54
   1   5  15   -2.72   70.18
   3  -5  -9  763.48  159.33
  -5  -1  13  294.65  133.22
  -2   2  10 1006.92  183.12
  12   4  -6   33.70   65.08
   1   5  13  116.34   79.87
  -6  -4   6    8.78   29.68
  -5  -3   5    8.27   22.26
  18  10   2  182.05  117.14
   8  -2 -10  619.21  158.26
  -7  -5   7    4.70   33.14
  -5  -1  11  112.21   68.37
  -4   0  10   -5.10   35.00
  13   5  -5   -0.91   33.36
  14   6  -4  -44.92  131.81
  -9  -7  11   58.74   54.60
   3  -1  -5  616.94  105.01
   2   6  16   -8.72   50.92
   7   9  15   27.53   53.24
  -6  -2  12   13.82   44.52
   8   0  -8 6710.31  803.69
   0   4  10   19.09   28.26
   2   6  14  127.44   65.42
   7   9  17   41.63   59.93
   1  -3  -5  570.44   92.55
  -3   1   9   17.62   30.19
   1   5  11   91.65   44.29
  -8  -6   8  184.77   69.22
   7   9  13    0.34   29.85
  -1   3   9   21.01   26.40
  -4  -2   4   -2.27   13.14
   6   2  -4   93.23   36.70
   9   3  -5  869.91  148.18
   6  -4 -10   -0.28   26.79
   2   6  12   -2.49   18.35
   4  -6 -10   21.18   26.51
  14   8   0   -4.87   23.11
  -6  -2  10  435.80  102.24
   4   2  -2  166.81   37.04
   4   6   6   12.12   12.29
  -5  -1   9   54.04   32.00
  17   7  -3    7.48   27.19
   3   7  17  -30.19   33.65
   3   5   5    9.46    9.18
  13   9   3   68.03   25.43
  -2   2   8  782.17  124.56
   9  -1  -9 1522.14  227.93
  14   4  -6   -2.32   17.11
  16   6  -4   -1.98   17.11
  -4   0   8    7.87   25.55
   9   1  -7  473.98   98.50
  17   9   1   82.92   34.10
  -8  -4  12  277.15   80.54
   6  -2  -8  319.46   75.73
   3   7  13   95.44   37.44
  13   7  -1   20.84   20.22
   6   0  -6  215.86   54.77
   5  -7 -11  149.31   53.24
  11   5  -3  295.73   64.63
  12   6  -2   25.43   19.31
   5   7   7    0.28    8.61
  16  10   4   -2.27   10.31
   7   9  11  -15.46   16.20
   7   3  -3 1129.67  149.87
   2   6  10  249.45   53.53
   4   8  16   11.61   18.98
   2  -6  -8  291.08   61.12
   0   4   8   19.65   16.99
  -8  -6   6  241.52   57.94
  -5  -5   1 2079.33  235.18
  -7  -5   5  600.74   97.59
   4  -4  -8 2280.80  283.27
  -7  -3   9   17.33   22.15
  11   9   5  202.27   29.40
  -8  -4  10   12.06   26.17
  -1   1   3  204.25   35.57
  -3   1   7   92.21   33.76
  10   2  -6  576.61  103.37
  19   9   1   11.27   15.35
  -3  -1   3  100.43   28.32
  10   0  -8    4.64   19.09
   7  -3  -9   -0.28   17.45
  -3   3  15   64.29   36.42
  16   8   0  556.51   88.81
  -9  -5  11  129.99   51.37
  -4   2  14   -1.98   21.58
   3   7  11  285.19   56.53
  12   8   2    0.45   10.82
  -6  -4   4  707.51  104.79
   2   4   4   -0.96    6.06
  -1   3   7  169.25   41.12
   4   0  -4 9134.02  983.64
  -2   4  14    2.95   21.64
   4  -2  -6   89.04   31.15
  11   3  -5  337.70   72.61
  -3   3  13   -1.19   15.69
   8   4  -2   59.93   25.26
   8  -4 -10   -0.06   17.56
  -1   5  15   10.54   21.30
   0  -6  -6  288.02   52.34
  18  10   4    4.81    9.97
   5  -5  -9  446.79   88.42
   3  -7  -9    6.34   19.48
   5   9  17   -1.59   16.94
  11   1  -7   12.29   23.51
  -4   2  12    4.08   13.88
   5   3  -1  671.72   88.87
  -2  -6  -4  173.78   29.17
  18   8   0   -2.72   15.07
  -7  -1  13    5.72   28.72
  12   4  -4  448.55   86.66
   0   6  16   -3.91   20.62
  -6   0  12   -1.98   19.88
  11   7   1   -0.06   10.71
   4   8  12  398.76   72.16
   2  -4  -6  149.25   39.25
   9   5  -1   26.73   19.77
  -8  -4   8   46.62   32.12
  -2   4  12   19.20   22.03
  -1   5  13  142.91   49.79
   5   9  15    9.29   17.62
   6  -6 -10  483.55   99.63
  -9  -5   9   32.80   28.49
  -4   0   6   -2.10   14.78
  10   6   0   58.06   22.60
   4  -8 -10   14.73   23.34
  -5  -3   3 1502.14  186.30
  -5   1  11   37.04   29.62
  -7  -3   7   18.30   24.24
   0   6  14   18.52   26.28
 -10  -6  10  165.05   59.53
  12   2  -6   39.37   31.38
  -3   3  11    5.66   20.79
   8  -2  -8  144.44   53.07
  17   7  -1  297.54   70.29
  14  10   6  146.14   30.87
  -8  -2  12   -0.74   24.30
   2   0  -2  897.89  111.24
  -7  -1  11   25.55   29.96
   1   7  15   56.36   45.54
   8   2  -4   92.89   39.14
   9  -3  -9   -4.81   25.32
   5  -3  -7  198.02   59.19
  -4   2  10   79.07   40.67
   2  -2  -4  209.35   47.64
   3   3   1   76.07   12.97
  16   6  -2  120.36   52.39
  -6   0  10   59.02   36.93
   5   9  13  208.61   60.72
  14   4  -4   79.98   44.46
  15   5  -3  245.77   74.31
  -1   5  11   62.25   38.91
   0   6  12   -4.93   24.30
   3   7   9   -0.57   13.59
  17   9   3   -5.55   23.90
   2   8  16   62.59   51.26
  -2   4  10   24.36   30.98
  18   6  -2  101.90   60.21
  14   8   2   48.03   32.29
   6  10  16   12.12   42.42
   9  11  15   15.63   29.79
   3  -5  -7  511.36   98.22
   6  -4  -8   -7.48   27.92
  -9  -3  11   74.94   67.23
   6   4   0    5.89   12.63
   1   7  13   -2.27   22.66
  10   8   4   17.62   14.39
   0  -4  -4 8848.04  949.94
   5  -1  -5 2478.76  306.83
   9  -1  -7  905.42  163.47
  -5   1   9   28.15   37.33
  17   5  -3  152.14   74.43
  19   9   3   45.43   44.01
  -9  -5   7   -1.08   30.08
   7   9   9  105.01   35.46
  -3   3   9  841.93  143.47
   4   8  10   29.28   22.49
  10  -2  -8  612.64  137.81
  -7  -1   9  673.81  134.52
  -5  -1   5 2718.70  327.16
   9   1  -5   77.83   42.37
   0   4   6   -2.66   11.50
  -8  -4   6   12.63   20.84
   3   9  17   55.51   57.04
   4  -6  -8   17.90   23.22
  -7  -5   3  375.65   73.01
   1   3   3   54.83   14.22
  13   7   1    7.76   30.08
  -4  -4   0 8596.26  909.16
  10   4  -2  109.55   41.86
   6  10  14  279.75   96.97
   5  -7  -9   21.75   34.44
  -4   4  14   -4.93   46.16
  16   8   2   57.10   48.32
  -7   1  13   -7.70   39.54
  11   5  -1  135.54   46.39
  12   6   0   -0.96   18.18
 -10  -4  10   -3.74   35.91
  10   0  -6   24.47   26.34
  16  10   6   94.76   45.71
  -4   2   8   46.05   32.12
  -4  -2   2  178.14   35.40
  -9  -3   9   32.80   39.54
   3   9  15   13.20   38.57
  10   2  -4  102.81   43.95
   9   7   3    2.83   10.99
  18   8   2   -1.87   38.35
  -7  -3   5  297.65   66.38
   0   6  10   70.18   36.14
   5   9  11  195.47   57.55
  11  -1  -7   31.61   38.40
  -2   0   2  695.56   86.15
   1   7  11    9.23   23.62
   3  -3  -5 1311.71  169.42
  -1   5   9   14.78   20.62
   4  10  18  -88.19   82.07
   9  11  13   -8.44   34.21
   7  -3  -7   21.58   25.60
  -2   6  14  196.26   82.98
  -8  -2   8  131.41   51.37
  -8   0  12   -2.61   33.31
   8  -4  -8   25.77   33.19
  -1   3   5  465.09   69.27
  11  11  11   -6.12   16.20
   6   0  -4    1.08   10.48
   6   2  -2  666.00   94.08
  -4   4  12  258.74   78.62
  -1   7  15   27.64   55.40
   2   8  12   -6.57   25.32
   0  -2  -2  697.43   80.60
  11   1  -5  178.31   59.87
  -2   4   8    0.28   15.58
  -7   1  11    9.74   26.73
  12   0  -6   28.55   34.61
  17   7   1  287.51   86.44
   4  10  16   67.46   54.32
  14   6   0   45.60   31.32
  19   7   1   -3.00   30.08
  -5   3  11  241.01   69.10
  12   4  -2   -3.63   16.71
   1  -5  -5 1911.83  223.91
  13   5  -1  245.54   61.80
   7  11  15   -1.30   31.38
 -11  -5   9  243.39   80.60
  -6  -4   2  113.91   27.53
  -7  -1   7 1492.68  203.12
  12   2  -4   -0.06   18.35
   3   9  13   33.53   33.25
  -4   0   4 7730.66  849.12
   2  18  -4  -16.82   43.84
   5   7   3  222.55   81.34
  -4  -8   4 2267.89  312.32
  -7  -7  -1 1495.01  255.85
  -3  19  -9   24.98   21.01
  -9   5 -11  113.91   44.52
 -13   5 -13   -1.81   12.97
   6   6   6  619.32  146.14
  -7  -3  -5  369.65   99.12
  -8 -10   2  315.16  102.01
 -12  10 -14    7.08   10.88
   6   4   8   51.09   43.16
   5   1   9   39.71   30.25
   1  19  -5   26.57   30.47
   0  20  -6   -4.76   20.05
  -1  13  -7   -0.57    8.21
  -8   4 -10   27.41   23.73
 -10 -10   0  702.59  171.06
   4  10   0   -0.28    6.80
  -3  15  -9    9.97   10.42
 -12  -6  -6   21.01   28.26
   1  15  -5   41.24   29.40
  -9  13 -13    9.06    6.17
 -10  -2  -8  183.58   68.03
  -9  -7  -3   -2.66   19.03
 -13  -3  -9  153.95   66.72
   5  13   1  289.50   89.27
   1  17  -5    4.59   14.61
  -3  -5   1  623.40  104.11
  -3  17  -9   -3.57   12.06
   4   6   2   96.97   41.07
   0  14  -6   79.58   33.87
  -1  19  -7   12.06   14.84
  -2  14  -8  134.64   36.42
   7   9   7  763.87  158.88
   6  10   4   -1.42   14.56
   0  18  -6   36.99   23.00
  -4   2  -6  133.79   33.70
   7   5  11  213.88   69.22
  -2  18  -8    9.57   11.84
  -7   3  -9    1.30    7.25
   3   9  -1   35.29   23.79
 -14   6 -14   26.51   19.03
   0  16  -6   -1.98   12.91
   3   5   1  636.15  106.77
   2   4   0   -1.70    8.10
   1   7  -3  184.88   42.93
  -3  -1  -3   78.85   26.28
 -12  -4  -8  336.51   89.44
   7   7   9  812.02  150.50
   4   0   8   26.62   19.14
  -2   2  -4  208.95   31.95
  -9  -9  -1 1504.35  229.57
 -11   7 -13   45.54   20.45
   5   3   7  331.07   73.46
   2   8  -2 1129.27  156.95
  -7  -9   1  530.28  106.49
   1  -3   5  399.78   44.97
 -11  -7  -5   44.75   31.21
   4  12   0 1007.66  158.54
  -9  -3  -7   -2.04   12.86
 -11  -9  -3    9.06   21.69
 -10 -12   2   11.10   15.97
  -7  -1  -7 1567.91  203.74
 -11  -5  -7   83.83   38.23
   6   8   6  366.93   80.94
   3  -1   7  154.41   32.06
   4   4   4  945.92  134.47
   4  14   0   -1.02    8.33
 -13  -1 -11   76.98   29.06
 -14   0 -12   -1.13    8.50
   6   4  10    7.76   13.08
  -8  -6  -4    8.72   11.39
 -11   1 -11   83.32   29.06
 -12   2 -12   13.37   11.50
   4   2   6  141.55   36.70
  -4   6  -8   -0.51    2.32
  -6  -4  -4  548.69   90.23
   6   6   8  261.86   59.36
   3  11  -1  566.48   91.19
 -12  -2 -10   29.68   17.79
 -13   3 -13   31.10   15.12
   2  -2   6  554.35   67.46
  -5  -9   3  733.63  107.11
  -8  -8  -2  116.80   38.18
 -10   0 -10  369.25   65.08
   5  11   3  336.91   66.50
  -3  -7   3 1074.50  133.90
  -8  -4  -6    5.83    8.44
 -10  -8  -4    1.70    9.57
   4   8   2   57.32   24.19
   6  10   6  341.95   67.46
   3   3   3 1608.12  189.92
  -4  -4  -2   -1.76    7.70
 -10  -6  -6  350.05   67.69
  -9  11 -13   18.64    5.10
   3  13  -1  404.59   68.08
   3  15  -1   17.11   11.61
  -9  -1  -9 1440.80  177.35
 -10   4 -12   -0.11    3.63
   3   1   5  527.96   71.71
  -8 -10   0   -0.23    5.66
 -11   5 -13   26.51   10.14
   5   3   9  512.33   75.90
   6   8   8  166.36   39.20
   2   2   2 6187.28  657.10
 -10  -4  -8   32.00   15.86
  -8   2 -10  301.90   46.73
   6   6  10  328.52   57.26
  -7   7 -11   66.84   12.52
   4  10   2   69.56   22.49
   3   7   1  193.60   37.38
 -12   6 -14   24.81    8.21
   2  12  -2  739.91   97.08
   2  16  -2  174.23   33.99
  -8   8 -12   29.40    7.48
  -7  -7  -3   44.12   18.41
  -8  -2  -8   99.86   25.21
 -10 -12   0   -1.02    7.53
  -9  -7  -5   16.03   10.76
   5   9   5  333.85   57.94
  -6 -10   2  435.24   65.65
  -9  -9  -3   21.69   12.74
  -6   6 -10  363.13   43.95
 -12   0 -12   95.89   22.26
 -13   1 -13    5.15    5.55
  -7  -5  -5  422.49   66.27
   4   6   4  440.84   65.93
   4  12   2   -0.91    5.04
   2   0   4   -0.79    3.06
   1   1   1 6190.57  647.02
  -4  -8   2   84.91   21.35
 -14   2 -14   45.54   12.91
  -1  -3   1  384.94   46.96
  -7  -9  -1  418.92   65.02
  -7   1  -9  372.82   52.39
 -11  -1 -11   83.83   21.07
   1  17  -3   24.75   10.20
  -9  -5  -7   -0.68    4.42
 -11  -7  -7   74.26   22.66
 -13   7 -15   -0.06    1.87
   6   6  12   48.20   16.37
   5  11   5  114.81   28.66
  -9   9 -13   -0.11    1.53
 -12  -4 -10    4.02    5.72
  -5  -5  -3   -0.40    3.23
  -3   1  -5  524.73   62.48
   2   6   0 1073.53  125.58
   1  11  -3  432.97   58.28
   5   7   7    3.23    5.44
   4   2   8   53.30   15.18
   1  15  -3   16.71    8.10
   0  18  -4    0.45    3.34
   3   9   1   37.95   13.93
   1  13  -3  432.91   58.79
  -2  20  -6   17.62    6.68
 -11   3 -13   45.03   12.01
 -10   2 -12    2.27    4.13
   5   5   9  346.71   53.58
  -7  -3  -7   16.94    9.80
 -11  -5  -9  179.89   35.17
 -12   4 -14   -0.34    2.04
   4   8   4 2270.60  256.64
  -7 -11   1    3.17    6.23
  -8  -8  -4   29.85   13.14
   3  15   1   28.26   12.29
  -5  -3  -5    2.44    4.30
  -5   5  -9  262.42   32.40
 -10 -10  -4   48.20   17.56
 -10  -8  -6  265.48   47.01
   3  11   1  478.40   67.35
   5   9   7   14.67    9.63
   3  13   1  526.54   73.12
   0  16  -4   66.55   15.86
  -5  -9   1   21.75    9.74
  -9  -3  -9   17.73    9.86
   3   5   3 1225.33  142.28
  -2  -4   0   -0.06    4.08
 -10  10 -14   11.61    3.63
 -13   5 -15   48.37   11.55
  -8 -10  -2  250.13   44.18
  -9 -13   1    9.35    7.65
  -1  -1  -1 5867.93  612.98
 -13  -1 -13   25.15   10.54
 -10  -6  -8  171.79   39.42
  -1  -5   3  599.05   68.20
  -6  -6  -4   16.77    9.18
 -12  -2 -12   -0.34    4.53
   0  10  -4    1.13    2.95
  -1  17  -5   -0.23    2.49
  -8   0 -10    2.38    3.80
  -9   7 -13    0.51    2.44
   5   5  11   56.08   17.11
   5   7   9   14.95    9.01
   4  12   4  412.13   62.14
   0  14  -4    0.79    2.44
  -3  19  -7   30.87    9.12
   1  -1   3  311.08   34.55
  -7   5 -11   74.43   13.65
  -4   0  -6   -0.45    2.15
   1   5  -1  849.18   95.61
   2  16   0   -0.34    4.36
   0  12  -4 1073.82  122.74
 -11  -3 -11    0.00    2.95
   2   8   0    0.00    3.00
   4   2  10   73.46   17.11
   4   6   6   15.75    8.16
   0  -4   4 9750.29 1010.21
  -2  -6   2  599.78   70.80
  -2  -2  -2 5898.35  617.68
 -10   8 -14   15.01    5.38
  -3  -5  -1  579.11   70.58
  -8 -12   0   22.60   11.44
  -8  -4  -8   18.75    9.40
 -12   2 -14    1.59    3.63
   3   1   7  129.03   21.86
   3   3   5 1157.19  131.13
  -6 -10   0   18.52    9.46
  -9  -9  -5   24.30   12.52
 -11   1 -13   62.25   15.92
  -6  -4  -6   20.16    8.72
   4   4   8 2462.28  270.24
   5   7  11   87.46   22.26
  -1  15  -5    4.93    4.53
 -10   0 -12   -0.85    3.63
  -9 -11  -3   95.16   24.02
  -9  -7  -7  716.12   94.37
   3   7   3 1205.45  139.17
  -6   4 -10    1.76    2.27
  -7  -1  -9  448.26   59.08
   2  10   0   39.14   12.18
   2  12   0   -0.45    2.61
  -3  -7   1  204.25   30.53
  -3   5  -7  221.98   24.58
  -7  -9  -3   -0.11    1.93
  -7  -7  -5    8.16    7.25
   4   8   6    7.08    5.55
  -3  -3  -3 1672.18  182.61
  -2  16  -6  100.71   19.03
 -11   9 -15   -0.40    1.70
  -4  -6  -2  140.81   24.47
   2   4   2  243.67   32.91
   4  10   6    7.25    5.95
  -3  17  -7   11.61    5.89
   3  13   3    0.17    3.57
  -8   4 -12  329.26   42.59
  -1   9  -5   43.33    9.01
  -7 -11  -1    4.93    5.66
   3  11   3   30.19   12.12
  -4   4  -8 1938.34  204.53
  -4  -8   0   12.63    6.80
  -9  -5  -9   38.86   13.93
   1  15  -1  112.94   23.51
  -7  -5  -7   -0.23    1.87
   4   6   8   -0.06    2.89
  -1  11  -5  120.82   19.03
   4   4  10  183.24   30.59
  -4  -4  -4  936.91  107.45
 -12   0 -14   -0.85    3.96
 -11   7 -15    2.95    3.29
 -13   1 -15    2.55    3.91
 -10  -8  -8   19.03   10.59
  -7   3 -11  243.11   33.02
  -8 -10  -4   18.07    9.12
  -8  -2 -10  246.51   37.78
  -5  -7  -3  341.55   47.52
  -8  -8  -6  103.54   23.73
 -11  -5 -11   17.79    9.97
 -11  -1 -13   54.21   15.46
   1   7  -1 1346.66  148.52
   4   8   8   12.63    7.36
   3   5   5   -0.17    1.53
   1  13  -1    0.91    2.66
  -2  14  -6  220.05   31.04
  -5   3  -9 1125.02  123.76
   9  15   7   59.93   13.03
  -1  11  -3  460.50   57.77
  -1  13  -3  430.37   54.83
  -1 -11   7    3.74    3.63
  -1  -9   5   25.72    8.21
   8  -2  10  278.28   34.04
   7  -5  11   79.58   13.99
   9  -5  15    5.44    2.83
  -5   7  -5  477.15   58.11
   4   4   2    1.53    1.02
   4  -4   6  493.86   58.23
   1  -9   7  440.62   55.68
   7   5   5  501.17   53.64
  -1   9  -3   22.43    7.53
   8   6   6  252.79   27.98
  10  -2  14   80.04   12.29
   8  18   6   22.32    5.38
   8  -4  12  307.79   38.12
  -4  -8   2   65.87   13.03
  -6  12  -6   49.17   12.01
   9  -3  13   59.47   10.59
  -4   4  -4 1029.86  113.85
   9  17   7   69.78   10.82
   4  -8  10   18.75    7.08
  -6  10  -6  487.35   60.55
  10  14   8   19.94    4.47
  12   4  14    0.62    0.57
  -2  12  -4    2.21    3.46
   0   6  -2  876.99   99.24
   1   5  -1  805.56   90.23
  -2  -6   2  579.62   68.03
  -2  14  -4   34.10    9.97
   4  -6   8    0.00    0.74
  -2  10  -4   54.26   13.03
  10  10   8   30.70    5.32
  -4 -10   4  189.35   28.77
   6   0   6  248.83   29.45
  -1   7  -3  175.42   26.62
  10  16   8    1.87    1.30
  -6   8  -6  279.70   38.23
   2   4   0   -0.06    0.91
   9   7   7  695.85   74.09
   5  -7  11   86.89   16.20
   0 -10   8    0.00    1.13
  -2 -10   6  474.09   59.87
   2  -8   8   78.17   15.92
  -2   8  -4   65.59   14.05
  -2  -8   4   33.36    9.46
   5  -3   7  333.56   41.24
  -3  11  -5  253.30   36.19
   0  -6   4   -0.17    1.70
  -7  11  -7   60.04   13.08
   5  13   1  202.72   28.32
   6   4   4  523.37   55.45
   5  -5   9  294.76   38.29
  11  -1  17   -0.06    0.74
   4  14   0    0.00    1.70
   5  15   1   24.30    7.08
   6  14   2  249.17   32.63
   4  12   0  814.00   92.78
   3  13  -1  429.80   53.58
   4  16   0   44.35   10.48
  -5 -11   5   85.81   16.37
   6  -6  12   79.47   14.56
   3  15  -1   26.85    8.04
   6  12   2   12.01    4.76
  11  13   9   23.00    4.42
   5  11   1   99.12   16.54
   6  16   2   81.85   14.27
  11  15   9    1.13    1.02
  -1  -3   1  389.98   44.29
  -7   9  -7  623.68   73.63
  -3   9  -5  593.27   71.20
   7  13   3  124.95   18.52
  10   4  10   26.73    4.02
  -5  -9   3  587.60   69.22
  -6   6  -6  468.32   56.30
   3  11  -1  441.35   54.38
  10  -2  16   64.06   10.48
   2  12  -2  682.14   80.32
   4  10   0   -0.11    1.42
  -3 -11   7  271.65   38.01
   7  -5  13   50.86   10.65
   7  17   3    6.57    3.40
  11   1  15    7.87    2.66
  -3  -5   1  508.98   58.28
   6  10   2  455.57   53.58
   7  11   3  293.75   36.31
   6  -4  10    2.61    2.55
   9  -3  15   -0.11    1.02
   1  13  -3  477.55   59.93
   3  -7   9    5.61    3.80
  11  11   9   45.43    6.91
   8  16   4   16.43    5.27
   1  -9   9 1372.04  153.05
  -4  10  -6    5.89    4.81
   2  10  -2  948.02  107.96
   3  -3   5 1305.82  141.43
  -2   6  -4  108.41   18.07
  10   8   8    5.44    1.76
   1  11  -3  510.46   63.50
   3   9  -1   23.90    7.59
   3  -5   7  339.40   43.50
  -7   7  -7  383.92   48.83
  -1  -9   7  423.40   54.94
   7  -3  11  297.48   37.89
  -6  -6   0  208.10   26.90
  10   0  14  191.79   24.70
   9  15   5    5.10    3.12
   5  -7  13   71.31   15.18
   0  12  -4  953.68  111.24
  -3  -7   3  956.85  107.90
   0   4  -2   -0.28    2.21
  -6 -10   4   -0.23    1.87
   8   2   8  112.15   14.10
   9  17   5   -0.17    1.30
   9   3   9   13.93    3.00
   9  -1  13    8.27    3.80
  -5  11  -7   83.09   18.24
   7  -1   9  500.15   57.66
   4   8   0   10.37    4.87
   4  -6  10   -0.11    2.32
  10  -2  18   33.99    8.38
  10   2  12    5.78    2.78
   6  -6  14   17.62    7.25
  -1  13  -5  204.59   33.99
  -6  -8   2  289.78   38.69
  -4   8  -6   -0.28    2.32
   7   9   3    0.74    2.04
   2  -8  10  313.00   45.14
   1   9  -3   37.78   11.05
  -1  -5   3  562.96   66.67
   8  10   4   17.22    5.66
  12  14  10    0.79    1.70
   0  10  -4   -0.28    2.15
   3   3   1  118.04   15.07
   1  -5   5 2275.31  245.15
  -6   0  -4    0.00    0.62
  -4 -10   6    2.66    3.46
  -2 -10   8  293.52   44.24
   9  -3  17    0.74    1.59
   4   0   4 8948.63  928.42
  -7 -11   5   64.86   16.09
   8   0  10   -0.28    1.59
   2   8  -2 1099.08  125.12
   8  -4  16   20.84    7.70
  10  16   6   46.73   10.88
  -1  11  -5   99.18   21.64
  -6  12  -8   -0.11    3.63
  -5   3  -5    4.08    2.89
  -5   9  -7   12.91    7.25
   9  11   5  165.62   24.02
  10  14   6  184.37   26.79
   5  -5  11  103.88   20.84
  -4   2  -4   -0.11    0.96
   4  -4   8 2321.13  252.62
  11   1  17    0.00    1.36
  -6   4  -6   13.71    6.00
  -2  12  -6   20.56   10.31
  12   4  16   52.85    9.46
   0  -8   8 3871.31  419.21
   3   7  -1  148.63   24.19
   3  -7  11  268.31   42.48
  -7  -9   3    2.49    3.40
  -4  -8   4 2212.15  244.01
  12  12  10    2.04    1.93
   2  -6   8  306.77   45.03
   1   3  -1  204.42   26.28
   5  15  -1    6.91    6.46
   6  16   0   -0.85    4.47
  -2  -8   6  331.64   48.88
   4  -2   6  149.19   22.94
   6  -4  12   -0.06    1.59
  -4  -4   0 7813.64  815.81
  -1   9  -5   30.53   11.10
   0   8  -4    7.87    5.83
  10   0  16    0.00    0.91
   3  15  -3  130.11   27.87
   4  14  -2   26.11   11.44
  -2  10  -6  502.64   68.76
   6  14   0   18.01    9.23
  11   9   9    9.12    2.95
  -4   6  -6   24.19    9.12
  -3   5  -5    2.10    3.12
  -4  -6   2  174.63   26.90
  11  15   7    4.02    3.63
  -1  -9   9 1391.92  163.58
   7  -3  13  120.53   22.66
   5  13  -1  163.53   30.42
   9  -1  15  219.94   32.97
   1   7  -3  167.04   27.58
   4  -6  12    0.45    4.08
   8  -2  14   70.24   15.80
   2  14  -4   19.71   10.14
   3  13  -3    2.49    5.04
   5  -3   9  582.17   71.37
  -7  11  -9   14.67    8.72
  -5  -9   5  354.64   51.26
  12   6  14   44.97    7.25
  -5   7  -7    5.44    4.87
   8  16   2   31.89   11.39
  -2   4  -4   -0.11    1.08
  -3   1  -3  126.08   16.88
   4  12  -2    0.96    3.57
   0  -6   6  230.87   35.68
  -3  -9   7   -0.17    1.87
   7  13   1    1.59    4.02
  11   3  15   29.45    8.04
   6  12   0   -0.17    1.64
   2  -4   6  131.18   22.37
   1  -7   9  486.27   66.33
  -4  12  -8  285.02   48.49
  -2  -6   4  127.39   22.60
  -6   8  -8   55.28   15.46
  -6 -10   6  403.80   58.68
   9  17   3   -0.40    3.46
  11  13   7   72.16   14.50
   2  12  -4   -0.34    3.12
  -4 -10   8   16.88   10.31
   3  -5   9  491.99   64.74
   5  -5  13    6.00    5.83
  10   0  18    1.64    3.91
   8   8   4   23.68    6.51
   5  11  -1  105.47   21.86
   4   6   0   -0.45    2.10
   3  11  -3   12.86    8.27
   9  15   3    2.66    4.25
   9   9   5   25.72    7.08
   6  -2  10  465.94   59.19
   6  -4  14   -0.34    3.40
   0  -8  10   -0.79    4.36
   9  -1  17   46.50   14.90
  -3   9  -7    1.81    4.81
   7   7   3   21.30    6.29
  10  18   4    7.08    8.16
  -5  -7   3  341.44   46.84
   7  -3  15    6.97    6.85
   8  -2  16   48.60   16.48
  -2  -4   2  171.40   24.30
   0  -4   4 7652.66  803.92
   2  -2   4  198.25   26.23
  -4  10  -8   29.28   12.91
   0  12  -6    0.00    0.06
   4  10  -2   93.91   20.96
  -2  -2   0  711.37   76.64
   1  11  -5   87.68   22.88
   7  11   1   -0.45    2.83
   8  12   2    1.42    3.80
  10  16   4    3.17    5.32
  -1   3  -3  131.81   19.37
  10  10   6  153.10   24.07
   7  -1  11    6.29    4.76
   9  13   3   41.01   14.61
  -3  -7   5  259.59   40.33
   2  -6  10  485.99   69.56
   2  10  -4   80.94   20.79
   4  -4  10  209.01   35.51
   9   1  13    9.12    7.08
   8   0  12   -0.34    3.29
  -5  11  -9  198.42   44.86
   6  10   0   71.09   17.56
   0   6  -4   -2.66    5.89
  -5  -3   1  537.59   69.44
  -4  -2   6   80.43   14.78
  14   4   0   -7.65    3.91
  -4  -2   4    4.08    2.83
   8   0 -10   -0.23    1.70
   5   1  -5 2613.80  283.95
  12   4   2   -0.28    1.30
  10   2  -6  496.47   60.15
  14   4  10    7.93    1.76
  11   3  -3   32.12    8.27
  16   4   0   50.81    9.23
  12   4   8  287.34   31.83
  -1  -1  13   -0.17    1.87
   9   3  -1   20.28    6.12
   4   2   2  249.85   27.92
   3  -1  19   13.25    3.57
  18   4  10    4.36    1.36
  -6  -4  12    1.36    3.80
   7  -1 -11    4.93    3.80
   6   2  -2  667.70   75.50
  12   4   4  310.79   36.14
  -5  -3  11  241.18   32.68
   2   0  -4   -0.06    2.66
   3   1  13  398.53   45.37
   8   2  -4   74.20   13.93
  16   4  10   -0.23    0.91
  20   4   4   77.77   11.22
  18   4   2   23.96    5.66
  14   4   2   41.86    8.38
   6  -2 -12   35.23    8.84
  -4  -2   2  204.08   25.89
   9   1  19    0.85    0.96
  12   4   6    0.57    1.59
  20   4   6    1.98    1.81
  12   2  -6   31.38    8.78
  -4  -2  10   70.07   13.99
   4   0  18   -0.28    1.70
   0   0  12  207.48   27.24
   1   1   5  762.46   81.85
   1   1   7 1350.23  143.98
  18   4   4   15.92    4.70
   4   0  -6   -0.06    2.10
  -2  -2  16  153.50   22.71
   2   0  16   -0.17    1.70
   9   1  -7  400.52   50.30
  14   4   4   45.31    8.61
   6   0  20   -0.17    1.19
  18   4   6    5.66    2.89
   5  -1  -9   30.64    8.33
   4   2  10   63.33    9.18
  16   4   4  180.52   23.56
  16   4   8   13.37    3.51
  -1  -1  15   68.25   12.86
  14   4   6   10.93    3.51
  -4  -2  12    3.12    2.95
  16   4   6    0.74    1.81
  -3  -1   9   41.18    9.52
   1   1   9  862.66   93.80
   6   2  14  167.15   20.39
   4  -2 -10   81.39   14.44
   8   2  16   22.37    4.93
  10   2  -4   45.37   10.48
   3  -3 -11   18.47    6.00
   7   3   5  249.79   27.53
 -11  -7   7   63.10   13.71
 -10  -6   6  415.07   52.00
   5   1  17    0.68    1.98
 -12  -8   6   13.31    6.29
 -11  -7   5  105.41   18.41
 -10  -6   8  219.37   32.00
   3   1  -1  360.47   40.16
   3  -1  -7  183.46   24.58
  13   3  -1  416.09   50.47
   8   0  -8 4015.35  423.12
  15   3  -1   13.76    5.83
 -10  -6   4    1.02    2.72
  -9  -5   5  366.25   46.16
  -9  -5   9   51.20   12.23
  -6  -4  -2  117.42   15.12
  -3  -1   3  100.54   14.39
  -3  -1  11  567.50   66.33
   0   0  14   -0.45    2.89
   1  -1  19    0.96    2.38
   3   1  15   15.46    5.10
  -5  -3  -1  462.37   50.92
   3  -1  21   25.77    6.85
  12   2  -4    2.61    3.40
   7   1  19    1.36    1.93
  -4  -2  14   36.14    9.80
  -8  -4   6   -0.57    2.72
  -8  -4   8   34.16    9.52
   1   1  11  103.77   15.41
   2  -2  -8 1016.21  110.73
  14   2  -4   25.32    8.50
   8   2  -2  851.10   94.59
   5   1  -3  589.93   66.50
  -8  -4  10   22.83    8.10
  -9  -5   3  534.81   63.04
   1  -3  -9   24.53    6.23
   7  -1  -9  516.69   62.42
  -1  -1  17  159.22   24.07
   6   2   0  815.93   88.76
  10   0  -8   -0.11    1.87
   2   0  18   79.64   13.99
  11   3   1  413.32   48.83
 -10  -6   2  408.50   49.73
  -8  -4   4 2236.96  239.20
   0  -2  -6 1005.96  107.51
   4   0  20   57.60   10.93
   4   2  12    1.47    1.87
  -3  -1  13  525.35   62.99
  17   3   1   28.21    7.99
  -7  -3   7   29.00    8.78
  -7  -3   9    1.98    3.23
  -2   0   8    2.10    2.55
  19   3   3   10.54    4.93
  -4  -2   0   -0.11    0.85
  10   2  18   38.18    6.23
  15   3   1    7.93    4.59
  -1  -3  -7  173.72   21.13
   6  -2 -10  536.00   64.35
   6   0  -6  259.99   34.10
  13   3   1  423.46   50.86
  -7  -3   5  438.30   53.13
  -2   0   6 1036.49  112.32
  -7  -3  11  338.21   45.26
   0   0  16  295.90   38.35
   1   1  13    0.00    2.32
   5  -3 -11  325.52   42.20
  10   2  -2  848.61   95.44
   9  -1  -9 1752.39  192.07
  11   1  -5  123.03   21.13
  19   3   5   -0.40    2.66
  -3  -1  15   46.96   11.84
  17   3   3   76.07   14.27
   9   3  13   84.79    9.80
  -7  -3  13  121.04   22.66
  -9  -5   1   34.27    8.55
  -8  -4   2   58.11   11.50
  -2   0  12   -0.51    2.66
  13   1  -5  251.66   36.59
   3   1  17   12.52    5.32
   1   1   3  377.52   40.16
   6   2  16   59.81   10.82
  12   2  -2  621.08   73.41
   5   1  19   28.43    7.42
  19   3   7   15.24    5.72
  -7  -3   3  843.96   94.71
  19   3   9   12.46    5.21
  -6  -2  12   35.46   10.88
  15   3   3  110.00   18.30
  11   3   3   25.94    6.74
   4   2  14   21.81    6.23
   4   0  -4 8029.16  838.41
  13   3   3    2.66    3.57
  -2   0   4   -0.40    2.78
  17   3   5   82.13   15.41
   7  -3 -11  340.98   46.96
   1   1  15   89.61   16.43
   8   2  18    5.72    3.40
   0   0  18   -0.51    3.91
  -3  -1  17   16.77    8.61
   8   2   0   -0.68    2.78
   6  -4 -12    1.76    4.81
  -6  -2  14  283.04   42.93
  -6  -2   4  133.28   20.50
   4  -2  -8   73.24   14.10
  -5  -1   9   40.27   11.16
  10   0  -6   43.73   12.40
  -3  -1   1  271.71   31.32
  -5  -1  11  149.42   25.55
  16   2   0    2.49    5.38
   9   3   5  442.60   49.79
 -12  -6   6   64.18   17.45
  12   0  -6   -0.68    5.32
  17   3   7    8.67    5.44
 -11  -5   7  118.44   24.64
  15   3   5   64.57   14.05
  17   3  11   18.24    7.31
 -10  -4  10   79.24   20.96
  -5  -1  13  301.67   45.20
   2  -4 -10   52.28   11.67
 -10  -4   8   39.65   13.31
   9   1  -3   15.52    7.02
  17   3   9    1.93    4.59
  -2   0  16   -1.08    5.44
   3   1  19   14.10    9.01
  -1   1   9  984.95  109.26
  18   2   2   30.93   13.31
  10   2   0   13.54    6.23
   2   2  10  861.69   94.71
 -11  -5   5   70.29   17.67
   2   0  -2  869.79   93.06
 -12  -6   4   -0.79    6.12
  13   1  -3  461.46   62.25
  12   2   0    0.74    2.95
  11   1  -3  440.22   57.60
   1   1  17  190.03   33.53
  11   3   5  231.04   30.08
 -10  -4   6    1.76    4.47
  -8  -4   0   20.96    6.74
  -9  -3   9   14.95   10.20
  -9  -3  11  103.94   25.89
  -5  -1   5 2107.25  226.17
   2   2  12  662.43   76.35
   3  -1  -5  589.08   67.06
  -5  -1  15   33.25   14.73
  -1   1   7 1527.18  163.87
  -1   1  13   -1.02    4.02
   6   2  18   68.99   17.05
  -7  -3   1  155.60   22.32
   9  -1  -7  514.82   67.97
  15   3   7    1.76    6.17
   5   1  -1  603.58   67.52
   6   2   2  492.84   54.77
  20   2   6   26.06   15.92
  -9  -3   7    5.55    5.55
  11  -1  -7    3.40    5.49
   6   0  -4   -0.34    2.04
  -4   0  10   -0.96    3.74
  -2   0  18  100.43   29.17
  -4   0  12 1273.08  147.89
  18   2   4   29.68   14.84
  -4   0   8   36.99   10.37
 -11  -5   3  290.46   43.50
 -10  -4   4  192.30   31.95
  -8  -2  10  455.68   65.25
  15   3   9   -0.91    4.08
  -8  -2  12    0.00    5.15
  -1   1  15   72.33   19.60
   5  -3  -9  611.90   75.96
  15   3  11   38.69   11.61
   8  -2  -8  115.72   24.07
  -8  -2   8  132.88   25.94
  13   3   7  107.90   19.09
  -9  -3   5  540.76   69.16
   7   3  13   91.82   14.27
  15   1  -1  102.75   25.38
   1   1  19    3.00    9.69
  10  -2  -8  285.14   47.07
   4  -4 -10  160.47   27.70
   2  -2  -6  596.84   67.74
   8   0  -4   10.08    6.00
   3   1  21   12.46   18.18
  12   0  -4 1037.11  124.84
   4   2  18   10.42   11.33
   9   3   7    5.38    2.61
  10   0  -4   -0.17    3.57
  -4   0  16   12.01   16.65
  11   3   7  294.25   36.36
   9   3  15   -0.74    2.95
  -4   0   6   -0.23    1.76
   7  -3  -9    8.33    6.80
  -7  -1  11    1.42    5.15
  13   1  -1   -0.79    4.02
  12   2   2  686.78   82.02
   8   2   2  838.07   92.21
   2   2  16   83.21   22.26
   7   1  -1 1106.39  120.99
  -7  -1  13   -2.10    7.82
  -7  -1   9  543.76   70.63
  17   1   1  337.53   57.83
  -1   1   5  902.25   97.76
   9  -3  -9    3.06    5.55
   5  -1  -5 1919.14  207.93
  10   2   2 1258.81  138.89
   1  -3  -7  227.76   33.65
   6   2  20   64.57   34.55
  -2   2  -6  430.76   48.15
   9   3   5  851.61   90.74
  12   6   2   23.51    4.30
  10   6  -2  644.59   70.80
  -7  -3  13  117.82   14.33
  -1  -1  19   -0.06    0.23
   8   8  -8 1295.40  136.96
  -7  -3   9    9.35    2.66
  -9  -3   7    5.61    2.15
  -4  -2   4    0.40    1.70
  -7  -3  11  300.77   33.65
  -8   0  -4   20.79    3.23
   3   1  21   18.01    2.27
  10   8  -6  195.13   22.83
  -8  -2   2 1168.69  123.14
  11   7  -3  299.52   33.65
   6   8 -10  231.16   26.34
  -9  -3   9   18.01    3.85
 -12  -2   2  753.05   80.20
  15   7  11    1.93    0.62
  16   8  10    2.78    0.74
   1  -1  15   75.16    8.95
   4   0  14    0.11    0.34
  15   7   9   56.30    6.80
 -10  -2   2  906.72   96.06
  -2  -2   8 1051.50  110.40
  16   8   8  150.67   16.88
  17   9   9   20.45    3.00
  -7  -1  -1 1327.74  138.55
  14   6  10  188.84   20.56
  14   8   0    0.00    0.74
   6   4  -4  501.85   54.26
  -2  -2  12  701.74   74.31
  15   7  13    0.96    0.45
   4   4  -6  558.94   59.98
  14   6  12   22.20    3.06
   5   3  -3 1112.56  116.85
  15   7   7  212.92   23.73
  -3  -1   1  347.67   36.99
  14   6   8   46.16    6.12
 -11  -1  -1   41.97    6.23
  11   5   1   98.78   12.57
  -9  -1  -1  878.63   92.38
  10   4   2   65.65    8.78
  16   8   6   22.32    3.91
   7   9 -11    9.01    2.83
  -3  -1  19   22.66    4.08
  -1  -1  17  245.15   27.41
  12   6   0   -0.11    0.85
  -1  -1   3  396.49   41.80
   8   6  -6  254.49   29.45
  -6  -2   4  125.92   15.24
  13   5  11   35.80    4.81
  -4  -2  14   24.81    4.70
   6   6  -8  277.21   31.72
 -12  -2   4    4.19    2.10
   1  -1  13    0.85    0.79
   5   1   3  505.98   52.90
  -4  -2   6  119.23   14.44
   9   5  -3  494.14   53.98
  14   6   6   26.57    4.64
   1  -1   7 1457.96  150.89
   4   2  -2  186.92   20.90
  13   7  -1    9.46    3.00
  14   6  14   38.91    5.15
 -10  -2   4   74.88   10.71
   7   3  -1  154.35   18.13
  13   5   7   65.19    8.72
  -8  -2   4   66.84    9.52
  10   6  -4    2.61    1.59
   9   7  -7  724.00   78.68
   7   7  -9  684.46   74.54
   2   2  -4  182.56   20.33
  -4  -2  12    2.27    1.53
  -6  -2  14  286.16   33.48
   2   4  -8   61.06    8.55
   3   5  -9  539.46   58.40
  13   5  13    4.02    1.25
  -4  -2   8   62.08    8.89
   1  -1  11   83.15   10.31
   4   6 -10    1.93    1.59
  11   7  -5   76.13   12.06
 -13  -1   1    1.30    1.36
  14   6   4    3.00    1.98
   1  -1   9  953.74   99.75
   1   1  21   -0.11    0.74
  15   7   3    5.78    2.66
  -1  -1  15   65.25    9.63
   8   8 -10   10.31    3.91
 -10  -2   6  488.93   54.89
   3   1  19   27.07    4.81
   1   3  -7  148.46   17.39
  12   4  10    0.45    0.79
  13   5   5    2.55    1.70
  12   4   8  272.05   30.47
  -8  -2   6  341.95   39.25
   5   7 -11  105.92   15.35
   2   0  16   -0.06    0.85
   6   2   0  869.85   91.87
  11   5  -1  134.41   17.96
  -6  -2   8  297.65   34.61
 -10  -2   8  264.69   32.68
  -6  -2  10  439.37   49.84
  12   6  -2   21.98    5.78
 -11  -1   1   69.39   10.59
  10   4   0   -0.23    0.85
  -8  -2   8  122.40   17.11
  -8  -2  10  254.78   31.66
   0   0  18    2.04    1.81
  -5  -1   1  608.50   64.86
  12   4   6   -0.51    1.30
  13   7  -3  135.15   20.28
   4   0  10    0.06    0.45
   6   2  18   72.05    9.80
  14   6   2  227.42   29.28
 -13  -1   3  475.00   55.17
  -9  -1   1  854.44   91.82
   4   0   8   16.54    2.27
   9   3   1   22.60    4.87
  -1  -1  13    3.17    2.10
  -3  -1  15   14.50    4.98
  -1   1  21   -0.23    2.15
   9   5  -5  257.78   32.68
   6   4  -6   25.32    5.95
   8   6  -8  115.66   18.30
   8   4  -4 2078.53  219.43
  10   6  -6  393.77   48.77
   4   2  20    2.27    2.38
  12   4   4  232.01   28.89
  -5  -1  15   21.07    7.53
   3   1  -1  307.45   33.36
 -11  -1   3  515.89   59.98
  -2   0  18   86.55   16.60
 -10   0  -2   29.68    6.17
   5   1  15   13.88    3.68
   9   7  -9  259.02   36.82
  -1  -1   5  735.21   77.94
  13   5  15   28.09    6.12
   5   5  -9  281.45   35.80
   0   2  -6 1101.40  115.72
   5   3  -5    1.30    1.53
   6   6 -10  456.14   56.08
  -4   0  -2    0.06    0.45
   7   3  -3 1006.36  108.92
  -1  -1  11   88.36   13.48
  -3  -1   3  166.70   19.65
  11   3   9   42.03    7.53
  11   3   7  220.85   27.19
   4   4  -8 2362.42  249.45
  11   5  -3  302.07   40.22
  -3  -1  13  554.52   65.53
   1   1  19    4.76    4.47
   7   7 -11   78.22   17.79
  -9  -1   3   32.40    8.10
   0   0  16  384.71   49.00
  10   4  -2   59.93   12.29
 -11  -1   5  122.74   21.52
  -8   0  -2    0.11    1.59
  17   7   7   34.44   13.54
  17   7   9   50.18   17.22
   8   2   2  894.49   96.69
  -5  -1  13  267.18   39.54
  -7  -1  13    8.72    6.17
  12   4   2    3.40    3.68
  -1  -1   9 1005.79  108.92
 -12   0   0  178.82   26.79
  11   3   5  200.46   27.02
 -11  -1   7   -1.93    5.61
   1   1  -3  391.74   42.37
  17   7   5   -2.15    7.42
  -1  -1   7 1567.51  165.79
  -5  -1   3  607.48   67.40
  -7  -1   3  163.19   22.60
  -5   1  -5 1395.09  144.78
   5   1   1  558.09   60.55
  11   3  11   16.26    5.15
   3   3  -7 1056.49  115.27
  16   6   8   -0.11    6.06
   9   3  -1   26.34    7.76
  12   4  14    0.96    3.00
  16   6   6   42.03   18.35
  -3  -1  11  541.33   65.93
  -9  -1   5   27.98    8.95
   7   3  19   11.84   10.76
  16   6  10   14.78   14.95
   2   0   2  477.72   49.73
   6   2  -2  529.66   60.44
  14   6  -2  262.82   49.51
  -7  -1  11    7.93    7.31
  -9  -1   9 1550.57  179.16
  -5  -1  11  179.44   30.42
  -9  -1   7  628.10   79.64
  -2   0  16    2.72    7.48
  -1   1  19   -2.83   10.25
  13   5  -1  194.79   37.55
  -3  -1   5  725.75   79.98
  11   3   3   30.19    9.63
   9   5  -7   17.22   10.65
  -3  -1   9   34.72    9.46
  -7  -1   9  686.95   86.83
  12   4   0 1045.61  126.76
  -5  -1   5 2373.30  253.25
 -12   0   2   -2.21    6.12
   2   2  20    5.27   21.81
  15   5   9    1.53   10.54
  12   6  -6   90.29   32.12
  -3   1  19   86.61   42.25
   8   4  -6    3.68    6.29
  11   5  -5   57.60   20.45
  16   6  12   -5.38   18.98
  -3  -1   7  191.28   26.68
  -5  -1   9   35.34   11.84
   7   5  -9   20.22   11.27
  16   6   2   65.53   35.91
  10   4  -4  261.23   44.86
   2   0  12    2.89    4.98
   8   2   0   -1.53    4.76
   6   4  -8   -1.98    5.10
  15   5   3   97.54   35.40
 -12   0   4 1001.20  133.39
  15   5  11   52.39   34.61
   7   3  -5  417.28   57.38
  11   3   1  440.79   64.23
   1   1  17  305.98   68.71
   2   2  -6  567.78   66.44
  14   4   6   13.31   17.73
  -8   0   0 4110.50  439.31
  10   2   6  310.00   44.75
  -6   0  14   44.41   28.94
   0   2  20   -2.15   39.31
 -10   0   2   29.28   16.03
  10   2   8  193.60   32.97
   5   5 -11  134.30   38.23
  12   4  -2   16.20   15.18
  15   5   1   25.83   27.81
  -4   0  14   15.46   18.81
   4   2  18   18.01   32.06
   5   3  -7  530.45   71.77
  14   4   4   48.49   30.42
  10   2   4   55.06   17.62
   1   3  -9   38.40   13.59
   7   1   3  100.48   17.50
  -2   2  20   -4.76  111.92
  -1   1  17  381.03  115.66
  14   4  10   18.07   41.63
 -13   1   1   -6.12   18.86
   4   4 -10  264.69   56.59
 -10   0   4   -2.95   12.69
  11   5  -7   91.31   65.02
 -10   0   8    8.10   20.45
  14   4   2   37.10   44.01
   3   1  15   38.06   30.08
   9   5  -9   54.09   52.51
 -10   0   6  138.66   49.96
   5   1  -1  843.00  100.48
  11   3  -1  377.46   81.73
  -9   1  -3   33.76   14.33
   6   2  -4  188.56   36.82
   2   6   4  115.66   14.27
  14   0  14   81.68   15.18
   8 -12   4  336.11   48.66
  -4   2 -10   82.64   15.97
  10   4  12   -0.06    0.91
  -1   7  -1 1379.23  151.80
  -3  11  -7  299.69   44.58
   8  -6   8   61.74   13.48
  -4   8 -10   32.34    9.52
   5  -9   3  652.80   77.15
   1  13   1    2.10    2.27
   7  17   7   30.13    5.10
   6  -6   6  399.16   50.41
  -2  10  -4   42.25   10.59
   8   0  10   -0.11    0.96
   5  11   7   83.66   10.20
   4  16   4  124.90   16.82
  -1  13  -3  476.93   57.83
  -4   4 -10  255.46   33.93
  11  -5  11   17.39    6.34
   6 -12   2   19.88    6.85
   3   9   5  574.35   61.74
  -4   6 -10    2.61    2.49
  -3   1  -7  151.40   20.62
  10   2  12    7.19    2.89
   8 -10   6  206.35   29.62
   6  20   4    3.40    1.64
   3  15   3  115.04   15.80
  -3   9  -7    4.93    3.34
  10  -6  10  175.53   25.15
   7  -1   9  469.73   54.38
   4   0   6   -0.11    0.85
   4  10   6    2.21    0.96
  11   5  13   26.73    4.87
   6 -10   4   -0.23    1.64
  -2   8  -4   46.05   10.31
   3  -5   3 1178.78  127.67
  11   3  13   65.76    9.69
   9  -7   9  222.66   29.51
   7 -13   3  128.29   19.20
   3   1   5  526.94   57.04
   2  -4   2  225.83   27.58
  -2   2  -4  227.53   27.19
  -2  12  -6   25.77    7.70
  -3   7  -7   34.55    8.10
   4  -6   4  546.14   62.36
  11   7  13   81.68   10.20
  10   0  12   -0.06    0.68
   5  19   3    3.23    1.53
  -3   3  -7 1013.10  109.83
  -4   6 -12   -0.11    1.13
  -3   5  -7  335.55   40.16
  -4   4 -12  308.59   37.27
   8  -2  10  279.64   33.65
  -1  11  -3  437.28   50.75
  -2   6  -4  109.38   15.86
   1  15  -1   67.63   10.88
  11   1  13   46.45    7.70
   6  16   6   71.94    9.18
   3 -11  -1  420.00   48.03
   2 -10  -2  890.69   95.89
   5  -7   5  424.13   49.45
  -2   4  -4    0.00    2.10
   7 -11   5   78.90   13.25
   4  18   2   12.57    3.23
   4 -12   0  847.65   92.33
   1  11   1   99.63   13.65
   8  -8   8 1151.02  124.73
   2  16   0   -0.11    0.79
  -3   9  -9   16.82    5.04
   3  17   1    7.93    2.61
   0   8   0 4108.92  426.85
   7  -3   9    4.13    2.21
   3  -9   1   28.32    6.06
  12   2  14    0.96    0.96
  10  -2  12   11.22    3.40
   2  -8   0    0.17    0.91
  -1  13  -5  182.84   23.96
  -2  10  -6  419.72   48.94
  12   6  14   28.21    4.36
   8  16   8  135.32   15.12
   6  -8   6  239.94   29.96
   4 -10   2   62.87   10.42
   9  -3  11   52.96    9.01
   5 -13   1  217.28   27.13
   1  -3   1  357.24   38.91
   7  19   5   28.66    4.53
   4  -2   6  108.02   14.22
   2  12   2  713.29   76.58
   0  12  -2   -0.11    0.62
   5  -3   7  352.48   40.33
  12   0  14   -0.17    0.85
   5 -11   3  302.81   36.25
   8  -4  10   28.09    6.12
  -1   9  -3   23.68    5.38
   6 -14   2  278.23   33.76
  11   9  13   27.81    3.85
   7  -9   7  696.98   77.60
   6  -4   8   -0.06    0.62
   4  14   4   52.22    7.53
   3  13   3    2.04    1.25
   1  -7  -1 1400.36  147.27
  -2  -2  -6  581.43   61.40
  -3   1  -9   33.36    5.95
  10  10  12   17.16    2.44
   3  -1   5  573.67   61.68
   0  14  -4    0.45    0.91
  -3   5  -9  555.94   61.91
  11  -3  13   52.00    9.01
  -2   8  -6  278.00   33.31
  10  -4  12   -0.11    0.68
   6 -12   4    2.10    1.59
  13   1  15   -0.17    0.91
  13   5  15   44.46    6.68
   0   6   0    0.00    0.96
  12  -2  14    1.42    1.47
   6  18   4    8.33    2.44
   7  -5   9   13.65    4.13
   1  13  -1    0.68    1.19
   4  -8   4 2123.17  223.23
  -3   7 -11  252.11   31.15
   3  -7   3  993.56  106.20
  -1  11  -5  109.04   16.03
  -2  10  -8  252.85   31.44
   3   7   5  309.10   32.46
   5  -9   5  273.81   33.02
   1   9   1  968.18  102.35
   1  15  -3   16.09    4.64
  -1   7  -3  158.14   19.48
   5  17   3   82.98   11.72
  -3   5 -11  242.14   29.57
  13   7  15    0.40    0.79
   7  15   7  212.07   23.96
   2  -6   2  502.41   54.72
   6 -10   6  358.71   42.59
   4  -4   6  529.77   57.94
   3  15   1   13.37    3.80
   6  -6   8  277.04   33.25
  -3   3 -11   22.66    5.15
   8  18   6   21.92    4.98
  -2   8  -8   76.69   12.29
   0  12  -4  896.19   98.10
   4 -12   2    6.63    2.95
   3 -11   1  521.96   58.34
  -2   4  -6  124.90   15.75
   7  -7   9  631.16   71.48
   2   2   4  217.84   23.11
   2  10   2  913.29   96.91
  -1   9  -5   29.06    6.40
  -1  11  -7    3.17    2.38
  -1   5  -3  558.09   60.10
   2 -10   0   34.83    6.46
  -2   2  -6  567.44   61.00
   0  -6  -2 1029.47  107.73
   6  14   6   28.26    5.61
   8  -8  10    4.42    3.68
   2   0   4    0.17    0.40
   1  11  -1   43.05    7.87
  -2   8 -10  194.90   27.24
   1  -5   1  700.77   74.20
  -2   6  -8  367.32   43.05
   5 -11   5   70.69   14.22
   5  -7   7    0.51    1.76
   1  13  -3  578.54   67.52
   7  17   5    4.70    4.30
   4  -6   6   15.29    4.25
   3  11   3   32.80    6.00
   4   8   6    1.25    0.57
   0   2   0   -0.11    0.23
   7  19   3   42.25   15.86
   5  13   5    6.91    3.06
   6 -12   6   91.93   19.88
   1   7   1 1455.36  151.69
   0   8  -2   -0.28    0.91
   4  12   4  288.76   34.04
   8   0  12   17.05    6.51
   7  -9   9  251.60   39.20
   0  12  -6    0.85    2.27
  -1   3  -3  211.27   23.34
   1  -9  -1 1007.32  106.88
   9   1  13    9.63    5.95
   7   1  11    1.36    2.15
   3  -5   5    0.57    0.79
   2  12   0   -0.45    1.47
   2  14  -2  374.74   49.79
   9  -1  13   13.20    7.36
   7  -1  11    1.70    2.15
   2  -8   2  976.96  104.45
   2  -2   4  193.09   21.52
  -1   9  -7  456.65   55.40
   6  18   2  176.04   40.84
   8  -2  12    1.47    3.40
   6  16   4    6.51    6.91
   0  10  -4   -0.28    1.81
  -2   6 -10  452.34   55.23
  -2   4  -8   63.95   10.37
  10   0  14  218.24   42.59
   9   3  13   48.09   13.76
   6   0  10   54.43    9.97
   3  15  -1   30.53   11.50
   7   3  11  238.07   30.64
   5  17   1   -2.44    7.87
   9  -3  13   51.32   18.81
   3  13   1  578.77   68.82
   7  -3  11  276.41   39.59
   5  15   3   99.01   23.17
  -2   6 -12   32.40   11.05
   6   2  10  454.61   51.83
   4 -14   2   22.43   11.61
   4  14   2   26.62   10.08
  11  -1  15   14.95   17.11
  11   1  15   -1.13   10.20
   8  -4  12  323.48   52.56
   8   4  12  295.10   40.67
   5  -9   7   17.73    7.65
   3 -13   1  417.17   56.47
   1  13  -5  171.34   35.12
  -1   1  -3  300.43   32.00
   9  17   7  167.04   55.40
   4  -8   6   -0.23    2.21
  -1   9  -9  978.77  119.34
  10  -4  14   28.15   20.50
  -1  -1  -3  317.87   33.31
   8  14   8    3.57    5.10
   5 -13   5    0.17    6.91
   4 -12   4  184.94   37.04
  -2   4 -10   71.77   14.22
  10   4  14   -1.42   12.52
   6  -4  10    1.19    2.95
   5  -1   9   27.64    6.85
   7  -5  11   80.32   26.40
   2  -4   4    0.62    0.85
   5   1   9   17.05    4.93
   3 -11   3   22.32    9.12
   3  -7   5  375.48   45.71
   2 -12   0   -0.79    3.00
   1   9  -1  974.69  106.09
   1  11  -3  531.30   67.06
  -2   0  -8    0.68    1.08
   1  -7   1 1676.32  176.89
  -2   4 -12   -1.02    5.44
  12   2  16    3.17   31.66
   5  -3   9  523.31   63.95
   2  14  -4   50.24   25.49
  -1   5  -5 2256.56  238.12
   0  -2   0   -0.28    0.45
   3  -5 -19    0.23    0.51
  -2  -8 -16   28.15    4.70
   4   6   2  153.50   17.39
   3  -1  -5  646.00   67.12
  -6  -8  -8   68.59    9.29
  -8  -8  -6   65.25    9.40
  -1  -7 -13    2.21    0.91
  12   6 -14   36.59    6.29
   3   9   5  422.55   45.48
  -3  -7  -9    3.40    1.30
 -11  -5   1   81.90   11.10
   0   4   4 7105.16  733.29
 -12  -6   0   -0.51    1.25
   9   1 -17   58.74    7.42
   5   9   3  506.38   54.55
   8  10   0   -0.06    1.36
   5   1  -5 2566.11  265.71
  -6 -10 -16   45.09    6.57
 -10  -4   2   63.61    8.61
   7   1  -9  472.79   49.96
   7   5  -3  417.85   44.97
  -9  -7  -3    5.61    2.15
   8   0 -16  376.22   40.10
   4   4   0 7580.50  781.43
 -13  -7  -1    1.36    1.53
  11   5 -13   26.45    4.02
  11   7  -9    6.80    1.98
  -9  -9  -7  170.78   19.43
   9   5  -7    8.16    1.87
  -4  -8 -10   19.43    3.00
 -10  -8  -4   13.99    2.89
  -3  -9 -19   18.47    2.78
  12   6 -16    3.12    1.30
  -6  -4   0   -0.11    0.51
  -1  -3  -3  170.55   17.90
  -3  -3  -1  157.29   16.77
   8   8  -2   72.33    8.89
   0  -4  -6   -0.06    0.28
  10   4 -12    0.34    0.79
  -2  -8 -14   86.32    9.80
  -5  -1   3  522.18   54.15
   8   2 -10  234.55   25.04
   8   6  -4   -0.17    0.68
  -6 -10 -14  217.96   24.07
   9   3 -11   61.57    7.36
   9   9  -3   16.88    3.12
   6  10   2  415.81   44.24
   2   4   2  226.68   23.79
   9   7  -5   11.84    2.38
   8   0 -18    0.00    0.51
   2  10   6  416.54   43.90
  -5  -9 -11  183.12   20.05
  -8 -10 -10   35.85    5.10
   5  -1  -9   26.62    3.12
  -5   1   5 2253.84  231.84
 -11  -7  -1    5.89    1.64
   4  10   4  225.55   24.41
   3  -5 -17   96.12   10.25
   6  -2 -16   65.82    7.19
   7  11   1    6.06    1.70
   2   2   0  412.52   42.71
 -12  -8  -2    0.68    1.19
   7  -1 -17  140.30   15.12
  -9  -5   1   34.61    4.76
  -8  -2   4   83.43    9.46
  -3  -9 -15    0.85    0.85
  11   7 -11  245.71   27.24
   2  -6 -20    4.70    0.74
 -14  -6   2  382.56   41.52
  -5  -3   1  683.50   70.80
   5   3  -3 1170.85  120.42
  11   5 -17   16.31    3.17
   3   7   3  989.59  102.07
  10   4 -14   10.88    2.27
   5   5  -1 1816.00  186.35
  -6  -8  -6  250.24   26.68
  -4 -10 -18    1.70    1.25
  -7  -7  -3   20.33    2.89
   5  11   3  279.81   29.96
  -8  -4   2   61.68    7.02
   7  -1 -19   -0.85    0.51
  10   6 -10  133.90   15.18
  -7  -9  -7  775.60   81.51
  -9  -9  -5   37.16    5.10
  -1  -7 -11    1.70    0.57
   3  11   5  253.59   27.75
  -4  -4   6  689.67   93.01
   5  -9   1   18.69    4.70
   3 -15   5   74.60   13.93
  10  -4 -12   -0.17    1.30
  -4  -8   8   16.37    6.85
   8 -18   0    0.40    0.57
  -3  -7   7   38.97   10.31
  -5  -9   9   28.15    8.84
   6   2 -12   27.98    8.38
 -10  -6  10  157.52   24.36
  11  -7 -11  206.63   25.43
   1  -9   5   26.40    7.59
   7   1 -13    3.23    2.78
   9  -3 -11   55.74   10.59
   4 -14   4   41.12    8.55
   8  -2 -10  265.71   34.44
  -1   5  -5 2104.47  227.30
   1  -5   3  555.15   64.01
   1 -15   7  139.85   21.69
   7 -15   1  118.89   16.20
   2 -14   6  238.46   32.68
  -5   5  -1 2049.53  215.86
   3  -5   1  510.97   56.81
   6 -14   2  228.89   29.23
   4   2  -8   61.85   13.48
  -9  -1   7  466.28   57.21
  -3  -3   5 1164.56  130.39
   9 -19  -1    1.64    1.30
   2   4  -8   50.81   12.52
  -1   7  -9  459.25   59.13
  10 -10  -6  142.40   16.60
  -2 -10   8  368.51   50.18
  -3 -11   9   58.57   14.67
  10  -6 -10  157.35   22.20
  -2   8 -10  262.42   38.18
  -3   9 -11   53.13   13.54
  -1  -9   7  499.13   63.27
  -5  -1   5 1920.44  208.39
   2  -8   4   54.83   11.27
  10  -4 -14    8.61    5.04
  -3   5  -3 1206.76  131.13
   0 -14   8   -0.34    2.38
   1   3  -5  577.29   66.33
   1 -13   7    5.78    4.19
   5   1  -9   24.13    7.19
  -1  -5   5 1898.35  203.91
   9  -5  -9   35.51    7.82
   4  -8   2   55.62    8.95
   7  -3  -7   23.45    5.66
  12 -10 -12    2.04    1.98
   9 -17  -1   33.59    7.48
  10  -8  -8    6.85    2.66
   1   5  -9   46.62   10.48
  -7  -5   9   15.58    6.23
  -8  -6  10  300.60   42.03
   9  -3 -13   90.85   17.11
   8  -4  -8   13.99    4.30
   4 -12   4  227.70   30.36
  -6  -8  10  199.66   31.72
   2 -12   6   21.86    7.31
  -5  -7   9   17.11    6.85
  11  -7 -13   95.84   18.30
  12 -12 -10    1.53    1.87
   6   0 -10   37.44    9.40
   8  -2 -12   -0.17    2.38
  -2   0   2  580.52   62.25
  -6  -4   8    2.38    2.95
  -3   7  -7   18.58    6.29
  -4  -6   8    0.00    0.06
   7  -1 -11    2.66    3.74
   0   6 -10   57.32   14.33
 -10  -4  10   35.23   13.59
  -1 -13   9    1.47    5.95
  -4   8  -8   23.62    8.67
  -9  -3   9   15.63    7.87
   0  -2   2  577.92   63.78
  -4 -10  10   39.42   17.45
   0 -12   8    8.67    9.69
  -1   7 -11    6.51    5.66
  -3  -9   9   15.24    9.29
   7 -13   1   -0.34    2.32
   6 -20   4   -1.36    8.55
   4 -18   6    4.87    8.72
   0   0   0    0.00    0.00
;
_shelx_hkl_checksum                87571
_shelx_fab_file
;
0 2 2 -108.4703 0.0500
0 4 0 22.7044 -0.6781
0 4 4 34.3667 -4.1466
0 6 2 -8.6664 -0.8624
0 6 6 -11.5230 0.6532
0 8 0 -10.0132 0.2150
0 8 4 1.6784 -1.8266
0 8 8 6.1725 -3.4879
0 10 2 2.0731 0.3893
0 10 6 -3.4977 -0.6521
0 10 10 -2.1162 0.5566
0 12 0 -1.3089 -0.6394
0 12 4 -3.9950 -3.2703
0 12 8 -2.9864 -1.3846
0 12 12 0.3378 -2.1900
0 14 6 -0.1153 0.2657
0 14 10 2.3991 -0.4926
0 14 14 -3.1826 0.2644
0 16 0 1.9812 0.0618
0 16 4 1.9789 -0.7334
0 16 8 -1.0840 -1.7128
0 16 12 -1.3040 -0.6667
0 18 2 2.4830 0.2960
0 18 6 -0.5669 -0.3775
0 18 10 -0.9628 0.2118
0 20 4 2.3097 -1.3482
1 1 1 -180.5153 -0.2665
1 3 1 -17.5693 0.8948
1 3 3 54.9770 -0.1552
1 5 1 -11.3484 0.1647
1 5 3 6.6542 -0.9842
1 5 5 -13.3743 -0.3450
1 7 1 -5.7720 0.1139
1 7 3 6.1314 0.5270
1 7 7 8.0617 0.9904
1 9 1 4.5542 -0.4193
1 9 3 1.1656 0.4108
1 9 5 -2.8492 -0.5939
1 9 7 2.3695 -0.8721
1 9 9 -2.8964 -0.3432
1 11 1 0.7633 0.1906
1 11 3 0.9767 -0.4258
1 11 5 -4.6063 0.1602
1 11 7 1.8406 1.0441
1 11 9 0.7428 0.0959
1 11 11 3.4237 0.1832
1 13 1 -0.5672 0.1531
1 13 3 2.1989 -0.2166
1 13 5 0.9573 0.0807
1 13 7 2.5265 0.9927
1 13 9 2.7132 -0.7974
1 13 11 0.7380 -0.3020
1 13 13 -3.7841 -0.1688
1 15 1 6.6001 -0.0634
1 15 3 4.7067 0.2547
1 15 5 1.8073 0.6004
1 15 7 -0.0759 0.1133
1 15 9 0.6364 0.0934
1 15 11 -1.6747 0.1262
1 15 13 -2.1657 -0.1857
1 17 1 6.9579 0.0512
1 17 3 -1.5683 0.4345
1 17 5 2.5787 -0.3401
1 17 7 0.8152 0.1458
1 17 9 1.6322 0.0539
1 17 11 -0.5109 -0.1743
1 19 1 -0.9647 0.0736
1 19 3 -0.8405 -0.2004
1 19 5 0.2083 -0.0257
1 19 7 1.0693 0.3186
1 19 9 -1.9702 0.2223
1 21 1 3.2226 -0.0351
1 21 3 1.2148 0.1156
2 2 2 68.9277 -0.6175
2 4 2 21.9121 -0.9507
2 4 4 -13.8250 -0.8531
2 6 2 4.6699 -1.4291
2 6 4 -5.2544 -0.2147
2 8 2 6.3042 -0.8381
2 8 4 -4.1549 -0.1252
2 8 6 3.5566 -0.4110
2 8 8 -1.0733 -0.9061
2 10 2 2.1706 -0.6326
2 10 4 -3.6177 0.2435
2 10 6 3.6213 0.8454
2 10 8 -0.2531 0.2581
2 10 10 8.2168 0.3410
2 12 2 4.0473 -1.3806
2 12 4 -1.3873 0.3378
2 12 6 7.0654 -0.2721
2 12 8 2.7317 -0.2333
2 12 10 0.4253 0.0183
2 12 12 -3.2879 -0.4417
2 14 2 9.4637 -0.6958
2 14 4 -0.3722 -0.0018
2 14 6 3.7928 0.9856
2 14 8 -0.4463 -0.1140
2 14 10 1.5101 0.0952
2 14 12 -3.2813 0.0194
2 14 14 1.5776 -0.2621
2 16 2 1.5632 -0.3590
2 16 6 -0.1231 0.1147
2 16 8 3.1380 0.1789
2 16 10 -1.4411 0.1709
2 16 12 -1.2647 0.2388
2 18 2 -7.7773 -0.1700
2 18 4 0.6426 0.0083
2 18 6 -1.2767 0.3460
2 18 8 0.5078 0.1491
2 18 10 -1.8042 -0.0565
2 20 2 1.4266 -0.3623
2 20 4 3.0088 0.1184
2 20 6 1.2411 0.4502
3 3 3 -8.4562 -0.4936
3 5 3 -6.8714 -1.0066
3 5 5 -1.9645 -1.4799
3 7 3 -3.8079 -0.0167
3 7 5 5.0608 -1.0390
3 7 7 -2.0357 0.8774
3 9 3 -3.4713 0.2166
3 9 5 1.5266 -0.8069
3 9 7 1.1029 -0.6791
3 9 9 3.5879 -0.3610
3 11 3 -1.0528 0.3962
3 11 5 3.9915 -0.9367
3 11 7 1.9232 0.1147
3 11 9 2.0000 0.1188
3 11 11 -5.2316 0.1928
3 13 3 -1.5963 -0.0061
3 13 5 3.8176 -0.6718
3 13 7 -1.3680 -0.3739
3 13 9 -1.2752 0.1592
3 13 11 0.7281 -0.8205
3 13 13 -2.1512 -0.1480
3 15 3 -2.1463 -0.1720
3 15 5 1.7453 -0.2664
3 15 7 -1.4148 0.0922
3 15 9 -0.0533 -0.0212
3 15 11 -1.2010 0.5724
3 17 3 0.7340 0.0009
3 17 5 -3.2972 -0.1478
3 17 7 1.5735 -0.2606
3 17 9 -1.7709 -0.2310
3 17 11 -0.2895 -0.1425
3 19 3 1.3670 0.2410
3 19 5 1.5500 -0.3416
3 19 7 -0.6768 0.1277
3 19 9 -1.5489 0.4171
4 4 4 0.1172 -1.1463
4 6 4 -0.8191 -1.3206
4 6 6 2.3414 -0.8484
4 8 4 4.7319 -0.7611
4 8 6 -1.6104 -0.0381
4 8 8 3.0465 -0.9097
4 10 4 1.2873 -0.9768
4 10 6 0.5885 -0.0138
4 10 8 1.4616 0.3135
4 10 10 -1.2692 -0.6641
4 12 4 0.1445 -1.1902
4 12 6 0.7901 -0.0036
4 12 8 -4.1415 0.2005
4 12 10 0.1442 0.1404
4 14 4 1.0567 -0.6433
4 14 6 -2.3036 0.1763
4 14 10 4.6524 -0.1770
4 14 12 -0.9431 -0.0125
4 14 14 7.4427 -0.3485
4 16 4 -0.2762 -0.4233
4 16 6 -1.4181 0.0029
4 16 8 -1.2530 -0.0100
4 16 10 0.4024 -0.0610
4 16 12 -1.3046 0.0620
4 18 4 -2.5211 -0.4042
4 18 6 0.8304 -0.0573
4 18 10 -0.2887 0.0747
4 20 4 3.9786 -0.6642
4 20 6 -1.8382 0.1007
5 7 5 0.9827 -0.3843
5 7 7 -0.7974 0.0331
5 9 5 -1.2391 -0.1401
5 9 7 1.7628 -0.2291
5 9 9 1.8279 0.0469
5 11 5 -0.9973 0.1621
5 11 7 -0.7470 -0.4932
5 11 9 -0.4529 0.1512
5 11 11 1.9225 0.1854
5 13 5 1.3554 0.0052
5 13 7 -0.5457 -0.1389
5 13 9 6.5755 -0.0553
5 13 11 3.3939 -0.5705
5 13 13 3.1840 -0.0833
5 15 5 -1.6312 0.2080
5 15 7 -0.2245 -0.2291
5 15 9 4.0741 0.4878
5 15 11 -2.4575 0.0713
5 15 13 3.4469 0.0616
5 17 5 -0.9032 -0.0249
5 17 7 1.1100 -0.2343
5 17 9 1.9875 -0.0962
5 17 11 -0.9734 0.2882
5 19 5 1.7756 -0.2122
5 19 7 0.4171 0.1176
6 6 6 -0.9177 -0.5563
6 8 6 -0.4227 -0.1288
6 8 8 0.7365 0.1692
6 10 6 -0.4023 -0.9616
6 10 8 -0.4433 -0.1088
6 10 10 0.8603 -1.0029
6 12 6 3.4669 -0.7144
6 12 8 1.2046 -0.0539
6 12 10 5.5092 -0.0030
6 12 12 1.2569 -0.5533
6 14 6 0.4121 -0.2052
6 14 8 5.1638 0.2121
6 14 10 1.8322 -0.2675
6 14 12 2.1765 0.1092
6 14 14 1.6723 -0.5035
6 16 6 0.6727 -0.3543
6 16 8 2.3081 -0.0024
6 16 10 -0.4839 0.1588
6 16 12 1.4144 0.2470
6 18 6 3.4443 -0.3293
6 18 8 1.2275 -0.1482
7 7 7 -1.1438 0.6234
7 9 7 -2.4043 0.0327
7 9 9 1.7815 0.1946
7 11 7 0.5101 0.0792
7 11 9 -0.9752 -0.2262
7 11 11 2.2732 0.0048
7 13 7 -0.0065 0.1077
7 13 9 5.3336 0.1449
7 13 11 -1.0424 -0.3515
7 13 13 2.9917 -0.0728
7 15 7 3.4285 -0.0539
7 15 9 -0.2503 -0.0620
7 15 11 2.3322 -0.0937
7 15 13 1.0359 -0.1378
7 17 7 1.2378 -0.1185
7 17 9 1.2846 -0.0039
8 8 8 -1.5524 0.6354
8 10 8 0.7312 0.0172
8 10 10 -0.1153 -0.2557
8 12 8 -0.0687 -0.0933
8 12 10 0.9741 0.0992
8 12 12 -0.7978 -0.4503
8 14 8 2.8840 -0.3869
8 14 10 1.6135 0.1228
8 16 8 -1.0726 -0.3551
8 16 10 -0.4043 -0.1116
8 18 8 3.3209 -0.2594
9 9 9 1.8084 0.2939
9 11 9 1.3864 -0.0303
9 11 11 -3.7394 -0.1350
9 13 9 1.9577 0.3102
9 13 11 1.3180 -0.2192
9 13 13 -0.1924 -0.1175
9 15 9 1.2169 0.3529
9 15 11 -1.7548 -0.0871
9 17 9 0.0614 -0.1847
10 12 10 0.1785 -0.2365
10 12 12 0.4090 -0.4208
10 14 10 -2.1088 -0.2285
10 14 12 0.8387 0.0016
11 11 11 3.4551 -0.3433
11 13 11 -1.7147 -0.1329
12 12 12 0.6582 -0.5717
0 0 0 0.0 0.0
;
_shelx_fab_checksum                29793
#asymetric unit
#
#
#
#
#                                       C1  %#.##%%%  (  .,*,H1
#                                         %%#(. %%%&
#                                         (%,%%%#%&&    
#                                            %%%&&*
#                                           #%   
#                                          %%&
#                                          (&
#                     %%%&&            %%%%,&&
#                N1 %%#(%%&&& .*#%%%%%%,*.&&&& N2
#                  *%%%,&%&&&         &&&%&&&&,
#                    &&&&&&             &&&&%%&
#                  %%&                        &%&         
#                */&                            &%&       
#               #&*                               &%&     
#             %/@                                   &(&   
#            *&                                       &(& 
#          #(@                                          &(&#%&&
#        ,*&                                             %#//(%&@
#   %#//##&&                                             %#(/#%&@@
# &%(/(#&&@.                                            (&&&&@@&  
#  &&&&&@@(                                                  Mn2     
#      Mn1                                                               
                                                                                
