# Supplementary material for: Multi‐Crystal X‐Ray Diffraction (MCXRD) Bridges the Crystallographic Characterisation Gap in Chemistry and Materials Science: Application to MOFs
Source: Angew Chem Int Ed Engl. 2026 Jan 18;65(9):e23233. doi: 10.1002/anie.202523233 (PMC12929940; doi:10.1002/anie.202523233)
Supplement: Supplementary file 2 — Supporting Information [file ANIE-65-e23233-s002.zip › MIL-88B(Cr)-1-4-NDC.cif]

data_MIL-88B(Cr)-1-4-NDC
###############################################################################
#  #  #  #  #  #  #  #  #  #  #  #  #  #  #  #  #  #  #  #  #  #  #  #  #  #  #
#  #  #  #  #  #  #  #  #                                #  #  #  #  #  #  #  #
#------------------------->    MIL-88B(Cr)-1,4-NDC     <----------------------#
#  #  #  #  #  #  #  #  #                                #  #  #  #  #  #  #  #
#  #  #  #  #  #  #  #  #  #  #  #  #  #  #  #  #  #  #  #  #  #  #  #  #  #  #
###############################################################################
         
      #++++++++++++++++++++++++++++++++++++++++++++++++++++++++++++++++++#
      # Solved with Synchrotron Rotation-Multi-Crystal X-ray Diffraction #
      #++++++++++++++++++++++++++++++++++++++++++++++++++++++++++++++++++#

loop_
_publ_author_name
_publ_author_email

'Joshua Smith'  jpsmith1@sheffield.ac.uk      
'Lee Brammer'   lee.brammer@sheffield.ac.uk   
'Robin Owen'    robin.owen@diamond.ac.uk      
'Anna Warren'   anna.warren@diamond.ac.uk     
'Mark Warren'   mark.warren@diamond.ac.uk
'Tom Roseveare' tom.roseveare@sheffield.ac.uk 

################################################################################
#                           #Audit information#                                #
################################################################################
#+++++++++++++++++++++++++++++++++++++++++++++++++++++++++++++++++++++++++++++++
_audit_creation_date          2022-12-12
_audit_contact_author_name    'Smith,J.P'
_audit_contact_author_email   

'joshua.smith@diamond.ac.uk & jpsmith1@sheffield.ac.uk'

_audit_contact_author_address  

; Dainton Building, The University of Sheffield, Brook Hill,
  Sheffield, S3 7HF. 

  Diamond House, Harwell Science and Innovation Campus, 
  Fermi Ave, Didcot, OX11 0DE.
;
#+++++++++++++++++++++++++++++++++++++++++++++++++++++++++++++++++++++++++++++

loop_
_audit_creation_method
;
Olex2:
+++++++++++++++++++++++++++++++++++++++++++++++++++++++++++++++++++
v1.5 (compiled 2022.04.07 svn.rca3783a0 for OlexSys, GUI svn.r6498)
+++++++++++++++++++++++++++++++++++++++++++++++++++++++++++++++++++

enCIFer - by hand:
++++++++++++++++++++++++++++++++++++++++++++++++++++       
F. H. Allen, O. Johnson, G. P. Shields, B. R. Smith,
M. Towler, J. Applied Cryst., 37, 335-338, 2004
++++++++++++++++++++++++++++++++++++++++++++++++++++
;  
                                                                             
################################################################################
#                           #Citation & reference#                             #
################################################################################
loop_
_citation_id
_citation_journal_abbrev
_citation_journal_full
_citation_title
_citation_author_name
_citation_journal_id_ISSN
_citation_journal_volume
_citation_journal_issue
_citation_page_first
_citation_page_last
_citation_year
_citation_special_details

xia2.multiplex 
#++++++++++++++++++++++++++++++++++++++++++++++++++++++++++++++++++++++++++
'acta crystallogr. D'
'acta crystallographica section D-structural biology'
'xia2.multiplex: a multi-crystal data-analysis pipeline' 
; Gildea, R. J., Beilsten-Edmands, J., Axford, D., Horrell, S., Aller, 
  P., Sandy, J., Sanchez-Weatherby, J., Owen, C. D., Lukacik, 
  P., Strain-Damerell, C., Owen, R. L., Walsh, M. A. & Winter, G.' 
; 2059-7983  78   12  725  769  2022 
 'The xia2.multiplex pipline was used for multi-crystal analysis'
#++++++++++++++++++++++++++++++++++++++++++++++++++++++++++++++++++++++++++


xia2  
#++++++++++++++++++++++++++++++++++++++++++++++++++++++++++++++++++++++++++
'J. Appl. Crystallogr.'
'Journal of Applied Crystallography'              
'xia2: an expert system for macromolecular crystallography data reduction'
'Winter, G.'
1600-5767 43 1 186 190 2010
; The xia2 program was used for indexing and integration of individual
  datasets prior to the multi-crystal analysis'
;
#++++++++++++++++++++++++++++++++++++++++++++++++++++++++++++++++++++++++++


Dials
#++++++++++++++++++++++++++++++++++++++++++++++++++++++++++++++++++++++++++
'acta crystallogr. D'  
'acta crystallographica section D-structural biology' 
'DIALS: implementation and evaluation of a new integration package'
; G. Winter, D. G. Waterman, J. M. Parkhurst, A. S. Brewster, R. J. Gildea,
  M. Gerstel, L. Fuentes-Montero, M. Vollmar, T. Michels-Clark, I. D. Young,
  N. K. Sauter and G. Evans
; 2059-7983 74 2 85 97  2018  
; Crystallographic X-ray diffraction data processing
  spot finding, indexing, refinement and integration
;
#++++++++++++++++++++++++++++++++++++++++++++++++++++++++++++++++++++++++++


 Dials.scaling
#++++++++++++++++++++++++++++++++++++++++++++++++++++++++++++++++++++++++++
'acta crystallogr. D'  
'acta crystallographica section D-structural biology' 
; Scaling diffraction data in the DIALS software package:
  algorithms and new approaches for multi-crystal scaling
;
; Beilsten-Edmands, J., Winter, G., Gildea,
  R., Parkhurst, J., Waterman, D. & Evans, G.
; 2059-7983  76  4  385  399  2020 
 'Used within xia2.multiplex for multi-crystal scaling'
#++++++++++++++++++++++++++++++++++++++++++++++++++++++++++++++++++++++++++


################################################################################
#                            #Computing details#                               #
################################################################################

loop_
_computing_data_collection
_computing_data_reduction
_computing_cell_refinement
_computing_structure_solution
_computing_structure_refinement
_computing_molecular_graphics
_computing_publication_material

#+++++++++++++++++++++++++++++++++++++++++++++++++++++++++++++++++++++++
'GDA (generic data aquisition software)'
'Dials & Dials.scale'
'Xia2'                    
; SHELXT: Sheldrick, G.M. (2015). Acta Cryst. A71, 3-8.
;
; SHELXL: Sheldrick, G.M. (2015).Acta Cryst. C71, 3-8.
;
; Olex2:Dolomanov, O.V., Bourhis, L.J., Gildea, R.J, Howard, J.A.K. 
  & Puschmann, H.(2009). J. Appl. Cryst. 42, 339-341.
;
; Olex2:Dolomanov, O.V., Bourhis, L.J., Gildea, R.J, Howard, J.A.K. 
  & Puschmann, H.(2009). J. Appl. Cryst. 42, 339-341.
;
#++++++++++++++++++++++++++++++++++++++++++++++++++++++++++++++++++++++++

################################################################################
#                   #Crystal, experimental & refinement data#                  #
################################################################################
_chemical_name_systematic  
; catena-((\m-oxo)-tris(\m-naphthalene-1,4-dicarboxylato)
-diaqua-(hydroxido)-tri-chromium unknown solvate)
;
_chemical_name_common               MIL-88B(Cr)-1,4-NDC
_chemical_formula_sum              'C36 H38 Cr3 O16'
_chemical_formula_moiety           'C36 H38 Cr3 O16'
_chemical_formula_weight            882.66
_cell_length_a                      14.1170(4)
_cell_length_b                      14.1170(4)
_cell_length_c                      17.2012(5)
_cell_angle_alpha                   90
_cell_angle_beta                    90
_cell_angle_gamma                   120
_cell_volume                        2968.75(15)
_cell_formula_units_Z               2
_cell_measurement_reflns_used       8278
_cell_measurement_theta_min         1.263
_cell_measurement_theta_max         19.617
_cell_measurement_temperature       293(2)
_cell_special_details                             
;                                                    
++++++++++++++++++++++++++++++++++++++++++++++++++++++++++++++++++++++++++++++
An overall best estimate of the unit cell is obtained by refinement of the 
unit-cell parameters against the observed 2\q angles by minimizing the
unit-cell constants against the difference between observed and calculated 
2\q values, which are determined from background-subtracted integrated
centroids. This provides an overall best estimate of the unit cell that
is a suitable representative average for use in structure
determination and refinement.

See Xia2.multiplex:Gildea, R.J.et al., Acta Crystallogr. (2022) D78,725-769 
for more details.

Unit cell volume uncertainty value was calculated by OLEX2.
++++++++++++++++++++++++++++++++++++++++++++++++++++++++++++++++++++++++++++++
;
_exptl_crystal_description        'Bicapped hexagonal prism'
_exptl_crystal_colour             'Dark green'
_exptl_crystal_density_diffrn      0.987
_exptl_crystal_F_000               908
_exptl_absorpt_coefficient_mu      0.277
_exptl_crystal_size_max            0.015
_exptl_crystal_size_mid            0.007
_exptl_crystal_size_min            0.003
_exptl_absorpt_correction_type     Empirical
#Tmin & Tmax as determined by PLATON
_exptl_absorpt_correction_T_min    0.998
_exptl_absorpt_correction_T_max    0.999  
_exptl_absorpt_process_details
;
+++++++++++++++++++++++++++++++++++++++++++++++++++++++++++++
Partial datasets from 6 crystals were merged and scaled
together using a physical scaling model with
spherical harmonic absorption corretions.
+++++++++++++++++++++++++++++++++++++++++++++++++++++++++++++
;
_exptl_crystals_number             6
_exptl_crystal_preparation                          
; 
++++++++++++++++++++++++++++++++++++++++++++++++++++++++++++
 A population of crystals were pipetted
 onto and encased between two Mylar sheets with DMF solvent
 at room temperature.
++++++++++++++++++++++++++++++++++++++++++++++++++++++++++++
;
_diffrn_reflns_av_R_equivalents                    0.0622
_diffrn_reflns_av_unetI/netI                       0.0338
_diffrn_reflns_Laue_measured_fraction_full         0.992
_diffrn_reflns_Laue_measured_fraction_max          0.924
_diffrn_reflns_limit_h_max                         17
_diffrn_reflns_limit_h_min                        -17
_diffrn_reflns_limit_k_max                         18
_diffrn_reflns_limit_k_min                        -14
_diffrn_reflns_limit_l_max                         21
_diffrn_reflns_limit_l_min                        -22
_diffrn_reflns_number                              19681
_diffrn_reflns_point_group_measured_fraction_full  0.992
_diffrn_reflns_point_group_measured_fraction_max   0.924
_diffrn_reflns_theta_full                          18.870
_diffrn_reflns_theta_max                           21.224
_diffrn_reflns_theta_min                           1.263
_diffrn_ambient_temperature                        293(2)
_diffrn_detector_area_resol_mean                  'See Eiger 9M white paper'
_diffrn_detector_type                             'Eiger 9M CdTe'
_diffrn_measured_fraction_theta_full               0.992
_diffrn_measured_fraction_theta_max                0.924
_diffrn_measurement_device                        'I24 beamline setup 2022'
_diffrn_measurement_device_type                   'I24 Beamline'
_diffrn_measurement_method                        'Profile data from \F scans'
_diffrn_measurement_specimen_support              'Mylar film in tweezer clip'
_diffrn_radiation_wavelength                       0.53904
_diffrn_source                                     DLS
_diffrn_radiation_type                             synchrotron
_reflns_Friedel_coverage                           0.000
_reflns_Friedel_fraction_full                      .
_reflns_Friedel_fraction_max                       .
_reflns_number_gt                                  942
_reflns_number_total                               1342
_reflns_special_details

;+++++++++++++++++++++++++++++++++++++++++++++++++++++++++++++++++
 Reflections were merged by SHELXL according to the crystal
 class for the calculation of statistics and refinement.

 Structure factors included contributions from the .fab file.

 _reflns_Friedel_fraction is defined as the number of unique
 Friedel pairs measured divided by the number that would be
 possible theoretically, ignoring centric projections and
 systematic absences.
++++++++++++++++++++++++++++++++++++++++++++++++++++++++++++++++++
;

################################################################################
#                             #resolution shell table#                         #
################################################################################
loop_
_reflns_shell_d_res_high
_reflns_shell_d_res_low
_reflns_shell_number_measured_all
_reflns_shell_number_unique_all
_reflns_shell_percent_possible_all
_reflns_shell_meanI_over_sigI_all
12.23 2.02   1656   104   100    58.4
 2.02 1.60   1725    88   100    53.4
 1.60 1.40   1689    81   100    51.4
 1.40 1.27   1683    81   100    42.7
 1.27 1.18   1640    74   100    31.7
 1.18 1.11   1669    79   100    21.1
 1.11 1.06   1716    81   100    20.2
 1.06 1.01   1640    70   100    19.7
 1.01 0.97   1744    82   100    15.3
 0.97 0.94   1175    71   100    13.9
 0.94 0.91   1043    76   100    9.6
 0.91 0.88    828    69   100    7.1
 0.88 0.86    650    75   98.68  6.3
 0.86 0.84    516    70   100    4.5
 0.84 0.82    410    69   100    2.9
 0.82 0.80    322    70   92.11  2.2	
 0.80 0.79    215    57   90.48  1.6
 0.79 0.77    136    56   76.71  0.8
 0.77 0.76     74    40   57.97  0.7
 0.76 0.74     38    29   45.31  0.6

############################################################################
#                         #Multi-crystal infomation#                       #
############################################################################
#Infomation on the individual collections is given below

loop_
_exptl_crystal_id
_diffrn_attenuator_scale # Synchrotron transmission percentage
_diffrn_measurement_details
   
#++++++++++++++++++++++++++++++++++++++++++++++++++++++++++++++
                         Cryx_1
#x_1
100  
; 300 'frames/images at 0.1/% rotation per frame/image = 30/%
  rotation-wedge at 0.1s exposure per image/frame'
;
#++++++++++++++++++++++++++++++++++++++++++++++++++++++++++++++

#++++++++++++++++++++++++++++++++++++++++++++++++++++++++++++++
                         Cryx_2    
#x_2
100 
; 300 'frames/images at 0.1/% rotation per frame/image = 30/%
  rotation-wedge at 0.1s exposure per image/frame'
;
#++++++++++++++++++++++++++++++++++++++++++++++++++++++++++++++

#++++++++++++++++++++++++++++++++++++++++++++++++++++++++++++++
                         Cryx_3
#x_3
100   
; 200 'frames/images at 0.1/% rotation per frame/image = 20/%
  rotation-wedge at 0.1s exposure per image/frame'
;
#++++++++++++++++++++++++++++++++++++++++++++++++++++++++++++++

#++++++++++++++++++++++++++++++++++++++++++++++++++++++++++++++
                         Cryx_4
#x_4
100   
; 800 'frames/images at 0.1/% rotation per frame/image = 80/%
  rotation-wedge at 0.1s exposure per image/frame'
;
#++++++++++++++++++++++++++++++++++++++++++++++++++++++++++++++

#++++++++++++++++++++++++++++++++++++++++++++++++++++++++++++++
                         Cryx_5  
#x_5 
100    
; 300 'frames/images at 0.1/% rotation per frame/image = 30/%
  rotation-wedge at 0.1s exposure per image/frame'
;
#++++++++++++++++++++++++++++++++++++++++++++++++++++++++++++++

#++++++++++++++++++++++++++++++++++++++++++++++++++++++++++++++
                         Cryx_6
#x_18   
100    
; 400 'frames/images at 0.1/% rotation per frame/image = 40/%
  rotation-wedge at 0.1s exposure per image/frame'
;
#++++++++++++++++++++++++++++++++++++++++++++++++++++++++++++++

################################################################################
#                               #Olex2 refinement#                             #
################################################################################

_refine_diff_density_max           0.596
_refine_diff_density_min          -0.436
_refine_diff_density_rms           0.099
_refine_ls_extinction_method       none
_refine_ls_extinction_coef         .
_refine_ls_goodness_of_fit_ref     1.081
_refine_ls_hydrogen_treatment      constr
_refine_ls_matrix_type             full
_refine_ls_number_parameters       92
_refine_ls_number_reflns           1342
_refine_ls_number_restraints       66
_refine_ls_d_res_high              0.74
_refine_ls_R_factor_all            0.0913
_refine_ls_R_factor_gt             0.0808
_refine_ls_restrained_S_all        1.075
_refine_ls_shift/su_max            0.000
_refine_ls_shift/su_mean           0.000
_refine_ls_structure_factor_coef   Fsqd
_refine_ls_weighting_details       
'w=1/[\s^2^(Fo^2^)+(0.1932P)^2^] where P=(Fo^2^+2Fc^2^)/3'
_refine_ls_weighting_scheme        calc
_refine_ls_wR_factor_gt            0.2587
_refine_ls_wR_factor_ref           0.2681
_refine_special_details            .

_olex2_refinement_description
;++++++++++++++++++++++++++++++++++++++++++++++++++++++++++++++++++++++++++++++
1. Fixed Uiso
 At 1.2 times of:
  All C(H) groups, All O(H,H) groups
2. Uiso/Uaniso restraints and constraints
C2 \\sim C3 \\sim C4 \\sim C5 \\sim C6 \\sim C11 \\sim C10 \\sim C9 \\sim C8
\\sim C7: within 1.7A with sigma of 0.04 and sigma for terminal atoms of 0.08
within 1.7A
3. Others
 Fixed Sof: H2A(0.833333) H2B(0.833333) C10(0.25) H10(0.25) C9(0.25) H9(0.25)
 C8(0.25) H8(0.25) C7(0.25) H7(0.25) C6(0.25) C11(0.25) C2(0.25) C3(0.25)
 H3(0.25) C4(0.25) H4(0.25) C5(0.25)
4.a Aromatic/amide H refined with riding coordinates:
 C10(H10), C9(H9), C8(H8), C7(H7), C3(H3), C4(H4)
4.b X=CH2 refined with riding coordinates:
 O2(H2A,H2B)
4.c Naphthalene refined as free rotating group:
 C10(C9,C8,C7,C6,C11,C2,C3,C4,C5)
#+++++++++++++++++++++++++++++++++++++++++++++++++++++++++++++++++++++++++++++
;

_atom_sites_solution_hydrogens     geom
_atom_sites_solution_primary       dual
_atom_sites_solution_secondary     ?

################################################################################
#           #Atomic coordinates and thermal displacment parameters#            #
################################################################################

loop_
_atom_type_symbol
_atom_type_description
_atom_type_scat_dispersion_real
_atom_type_scat_dispersion_imag
_atom_type_scat_source
 'C' 'C' 0.0001 0.0009 'International Tables Vol C Tables 4.2.6.8 and 6.1.1.4'
 'H' 'H' 0.0000 0.0000 'International Tables Vol C Tables 4.2.6.8 and 6.1.1.4'
 'Cr' 'Cr' 0.2009 0.3720 'International Tables Vol C Tables 4.2.6.8 and 6.1.1.4'
 'O' 'O' 0.0022 0.0033 'International Tables Vol C Tables 4.2.6.8 and 6.1.1.4'

_shelx_space_group_comment
;++++++++++++++++++++++++++++++++++++++++++++++++++++++++++++++++++++++++
The symmetry employed for this shelxl refinement is uniquely defined
by the following loop, which should always be used as a source of
symmetry information in preference to the above space-group names.
They are only intended as comments.
+++++++++++++++++++++++++++++++++++++++++++++++++++++++++++++++++++++++++
;
_space_group_crystal_system            'hexagonal'
_space_group_IT_number                 194
_space_group_name_H-M_alt              'P 63/m m c'
_space_group_name_Hall                 '-P 6c 2c'

loop_
  _space_group_symop_operation_xyz
 'x, y, z'
 '-y, x-y, z'
 '-x+y, -x, z'
 '-x, -y, z+1/2'
 'y, -x+y, z+1/2'
 'x-y, x, z+1/2'
 'y, x, -z'
 'x-y, -y, -z'
 '-x, -x+y, -z'
 '-y, -x, -z+1/2'
 '-x+y, y, -z+1/2'
 'x, x-y, -z+1/2'
 '-x, -y, -z'
 'y, -x+y, -z'
 'x-y, x, -z'
 'x, y, -z-1/2'
 '-y, x-y, -z-1/2'
 '-x+y, -x, -z-1/2'
 '-y, -x, z'
 '-x+y, y, z'
 'x, x-y, z'
 'y, x, z-1/2'
 'x-y, -y, z-1/2'
 '-x, -x+y, z-1/2'


loop_
  _atom_site_label
  _atom_site_type_symbol
  _atom_site_fract_x
  _atom_site_fract_y
  _atom_site_fract_z
  _atom_site_U_iso_or_equiv
  _atom_site_adp_type
  _atom_site_occupancy
  _atom_site_site_symmetry_order
  _atom_site_calc_flag
  _atom_site_refinement_flags_posn
  _atom_site_refinement_flags_adp
  _atom_site_refinement_flags_occupancy
  _atom_site_disorder_assembly
  _atom_site_disorder_group
 Cr Cr 0.74445(4) 0.25555(4) 0.250000 0.0600(5) Uani 1 4 d S T P . .
 O1 O 0.8444(2) 0.3423(2) 0.33297(15) 0.0930(9) Uani 1 1 d . . . . .
 O2 O 0.8270(2) 0.1730(2) 0.250000 0.131(2) Uani 1 4 d S T P . .
 H2A H 0.807288 0.115296 0.215603 0.157 Uiso 0.8333 1 calc R U P . .
 H2B H 0.884704 0.192712 0.284397 0.157 Uiso 0.8333 1 calc R U P . .
 O3 O 0.666667 0.333333 0.250000 0.0526(14) Uani 1 12 d S T P . .
 C1 C 0.8709(5) 0.4354(2) 0.3606(3) 0.0941(17) Uani 1 2 d S T P . .
 C10 C 0.8151(9) 0.5511(11) 0.4945(5) 0.153(7) Uani 0.25 1 d G U P A -1
 H10 H 0.776854 0.535975 0.447901 0.183 Uiso 0.25 1 calc R U P A -1
 C9 C 0.7890(10) 0.5983(12) 0.5557(6) 0.173(8) Uani 0.25 1 d G U P A -1
 H9 H 0.733363 0.614762 0.550018 0.207 Uiso 0.25 1 calc R U P A -1
 C8 C 0.8462(10) 0.6208(12) 0.6254(6) 0.182(9) Uani 0.25 1 d G U P A -1
 H8 H 0.828776 0.652376 0.666308 0.219 Uiso 0.25 1 calc R U P A -1
 C7 C 0.9294(9) 0.5961(11) 0.6339(5) 0.164(9) Uani 0.25 1 d G U P A -1
 H7 H 0.967682 0.611202 0.680483 0.197 Uiso 0.25 1 calc R U P A -1
 C6 C 0.9555(6) 0.5489(8) 0.5727(4) 0.105(5) Uani 0.25 1 d G U P A -1
 C11 C 0.8983(7) 0.5264(8) 0.5030(4) 0.108(6) Uani 0.25 1 d G U P A -1
 C2 C 0.9244(10) 0.4792(11) 0.4418(5) 0.066(5) Uani 0.25 1 d G U P A -1
 C3 C 1.0076(10) 0.4545(12) 0.4503(6) 0.109(6) Uani 0.25 1 d G U P A -1
 H3 H 1.025038 0.422926 0.409381 0.130 Uiso 0.25 1 calc R U P A -1
 C4 C 1.0648(9) 0.4770(12) 0.5200(7) 0.106(7) Uani 0.25 1 d G U P A -1
 H4 H 1.120454 0.460537 0.525670 0.127 Uiso 0.25 1 calc R U P A -1
 C5 C 1.0387(8) 0.5242(11) 0.5812(5) 0.094(6) Uani 0.25 1 d G U P A -1

loop_
  _atom_site_aniso_label
  _atom_site_aniso_U_11
  _atom_site_aniso_U_22
  _atom_site_aniso_U_33
  _atom_site_aniso_U_23
  _atom_site_aniso_U_13
  _atom_site_aniso_U_12
 Cr 0.0728(7) 0.0728(7) 0.0378(6) 0.000 0.000 0.0389(5)
 O1 0.0998(18) 0.1115(19) 0.0751(16) -0.0175(15) -0.0376(14) 0.0583(16)
 O2 0.142(5) 0.142(5) 0.148(6) 0.000 0.000 0.100(5)
 O3 0.067(2) 0.067(2) 0.024(2) 0.000 0.000 0.0336(11)
 C1 0.092(4) 0.123(4) 0.057(3) -0.0160(12) -0.032(2) 0.0461(18)
 C10 0.160(15) 0.28(2) 0.086(10) -0.080(13) -0.056(11) 0.158(16)
 C9 0.146(16) 0.35(2) 0.098(9) -0.091(12) -0.042(12) 0.176(18)
 C8 0.153(15) 0.35(3) 0.099(11) -0.097(14) -0.027(10) 0.167(16)
 C7 0.110(13) 0.31(2) 0.063(9) -0.062(13) -0.028(9) 0.094(15)
 C6 0.101(11) 0.177(15) 0.072(9) -0.052(10) -0.032(8) 0.094(10)
 C11 0.088(10) 0.195(16) 0.073(9) -0.053(9) -0.031(8) 0.094(10)
 C2 0.083(8) 0.081(16) 0.049(7) -0.021(6) -0.033(6) 0.051(8)
 C3 0.115(13) 0.167(14) 0.082(13) -0.058(11) -0.047(11) 0.100(12)
 C4 0.116(14) 0.160(15) 0.081(12) -0.052(12) -0.062(12) 0.098(13)
 C5 0.101(10) 0.14(2) 0.060(9) -0.03(2) -0.030(8) 0.076(17)

################################################################################
#                         #Molecular geometry#                                 #
################################################################################

_geom_special_details
;++++++++++++++++++++++++++++++++++++++++++++++++++++++++++++++++++++++++++
 All esds (except the esd in the dihedral angle between two l.s. planes)
 are estimated using the full covariance matrix.  The cell esds are taken
 into account individually in the estimation of esds in distances, angles
 and torsion angles; correlations between esds in cell parameters are only
 used when they are defined by crystal symmetry.  An approximate (isotropic)
 treatment of cell esds is used for estimating esds involving l.s. planes.
++++++++++++++++++++++++++++++++++++++++++++++++++++++++++++++++++++++++++++
;
loop_
  _geom_bond_atom_site_label_1
  _geom_bond_atom_site_label_2
  _geom_bond_distance
  _geom_bond_site_symmetry_2
  _geom_bond_publ_flag
 Cr O1 1.949(2) 10_665 ?
 Cr O1 1.949(2) . ?
 Cr O1 1.949(2) 16_556 ?
 Cr O1 1.949(2) 19_665 ?
 Cr O2 2.018(6) . ?
 Cr O3 1.9020(9) . ?
 O1 C1 1.265(3) . ?
 O2 H2A 0.9300 . ?
 O2 H2B 0.9300 . ?
 C1 C2 1.562(9) . ?
 C10 H10 0.9300 . ?
 C10 C9 1.3900 . ?
 C10 C11 1.3900 . ?
 C9 H9 0.9300 . ?
 C9 C8 1.3900 . ?
 C8 H8 0.9300 . ?
 C8 C7 1.3900 . ?
 C7 H7 0.9300 . ?
 C7 C6 1.3900 . ?
 C6 C11 1.3900 . ?
 C6 C5 1.3900 . ?
 C11 C2 1.3900 . ?
 C2 C3 1.3900 . ?
 C3 H3 0.9300 . ?
 C3 C4 1.3900 . ?
 C4 H4 0.9300 . ?
 C4 C5 1.3900 . ?


loop_
  _geom_angle_atom_site_label_1
  _geom_angle_atom_site_label_2
  _geom_angle_atom_site_label_3
  _geom_angle
  _geom_angle_site_symmetry_1
  _geom_angle_site_symmetry_3
  _geom_angle_publ_flag
 O1 Cr O1 94.13(19) 10_665 19_665 ?
 O1 Cr O1 94.13(19) 16_556 . ?
 O1 Cr O1 170.55(17) 10_665 . ?
 O1 Cr O1 85.09(19) 10_665 16_556 ?
 O1 Cr O1 170.55(17) 19_665 16_556 ?
 O1 Cr O1 85.09(19) 19_665 . ?
 O1 Cr O2 85.28(8) 10_665 . ?
 O1 Cr O2 85.27(8) . . ?
 O1 Cr O2 85.28(8) 16_556 . ?
 O1 Cr O2 85.28(8) 19_665 . ?
 O3 Cr O1 94.73(8) . . ?
 O3 Cr O1 94.72(8) . 10_665 ?
 O3 Cr O1 94.72(8) . 16_556 ?
 O3 Cr O1 94.72(8) . 19_665 ?
 O3 Cr O2 180.00(3) . . ?
 C1 O1 Cr 132.3(2) . . ?
 Cr O2 H2A 120.0 . . ?
 Cr O2 H2B 120.0 . . ?
 H2A O2 H2B 120.0 . . ?
 Cr O3 Cr 120.0 3_665 . ?
 Cr O3 Cr 120.003(1) 3_665 2_655 ?
 Cr O3 Cr 119.998(1) 2_655 . ?
 O1 C1 O1 126.0(4) . 21 ?
 O1 C1 C2 107.8(4) 21 . ?
 O1 C1 C2 125.4(5) . . ?
 C9 C10 H10 120.0 . . ?
 C9 C10 C11 120.0 . . ?
 C11 C10 H10 120.0 . . ?
 C10 C9 H9 120.0 . . ?
 C8 C9 C10 120.0 . . ?
 C8 C9 H9 120.0 . . ?
 C9 C8 H8 120.0 . . ?
 C7 C8 C9 120.0 . . ?
 C7 C8 H8 120.0 . . ?
 C8 C7 H7 120.0 . . ?
 C8 C7 C6 120.0 . . ?
 C6 C7 H7 120.0 . . ?
 C7 C6 C5 120.0 . . ?
 C11 C6 C7 120.0 . . ?
 C11 C6 C5 120.0 . . ?
 C6 C11 C10 120.0 . . ?
 C2 C11 C10 120.0 . . ?
 C2 C11 C6 120.0 . . ?
 C11 C2 C1 132.5(5) . . ?
 C3 C2 C1 107.3(5) . . ?
 C3 C2 C11 120.0 . . ?
 C2 C3 H3 120.0 . . ?
 C2 C3 C4 120.0 . . ?
 C4 C3 H3 120.0 . . ?
 C3 C4 H4 120.0 . . ?
 C5 C4 C3 120.0 . . ?
 C5 C4 H4 120.0 . . ?
 C4 C5 C6 120.0 . . ?

loop_
  _geom_torsion_atom_site_label_1
  _geom_torsion_atom_site_label_2
  _geom_torsion_atom_site_label_3
  _geom_torsion_atom_site_label_4
  _geom_torsion
  _geom_torsion_site_symmetry_1
  _geom_torsion_site_symmetry_2
  _geom_torsion_site_symmetry_3
  _geom_torsion_site_symmetry_4
  _geom_torsion_publ_flag
 Cr O1 C1 O1 -8.2(10) . . . 21 ?
 Cr O1 C1 C2 160.6(6) . . . . ?
 O1 C1 C2 C11 41.4(11) 21 . . . ?
 O1 C1 C2 C11 -129.1(8) . . . . ?
 O1 C1 C2 C3 45.5(8) . . . . ?
 O1 C1 C2 C3 -144.0(5) 21 . . . ?
 C1 C2 C3 C4 -175.4(9) . . . . ?
 C10 C9 C8 C7 0.0 . . . . ?
 C10 C11 C2 C1 -6.0(11) . . . . ?
 C10 C11 C2 C3 180.0 . . . . ?
 C9 C10 C11 C6 0.0 . . . . ?
 C9 C10 C11 C2 180.0 . . . . ?
 C9 C8 C7 C6 0.0 . . . . ?
 C8 C7 C6 C11 0.0 . . . . ?
 C8 C7 C6 C5 180.0 . . . . ?
 C7 C6 C11 C10 0.0 . . . . ?
 C7 C6 C11 C2 180.0 . . . . ?
 C7 C6 C5 C4 180.0 . . . . ?
 C6 C11 C2 C1 174.0(11) . . . . ?
 C6 C11 C2 C3 0.0 . . . . ?
 C11 C10 C9 C8 0.0 . . . . ?
 C11 C6 C5 C4 0.0 . . . . ?
 C11 C2 C3 C4 0.0 . . . . ?
 C2 C3 C4 C5 0.0 . . . . ?
 C3 C4 C5 C6 0.0 . . . . ?
 C5 C6 C11 C10 180.0 . . . . ?
 C5 C6 C11 C2 0.0 . . . . ?


################################################################################
#                     #Solvent mask and void-space details#                    #
################################################################################
#++++++++++++++++++++++++++++++++++++++++++++++++++++++++++++++++++++++++++++++#
#                    Olex2 (Bypass) solvent mask details                       #
#++++++++++++++++++++++++++++++++++++++++++++++++++++++++++++++++++++++++++++++#
#Van der Sluis, P. & Spek, A. L. (1990). Acta Cryst. A46, 194-201.
loop_
  _smtbx_masks_void_nr
  _smtbx_masks_void_average_x
  _smtbx_masks_void_average_y
  _smtbx_masks_void_average_z
  _smtbx_masks_void_volume
  _smtbx_masks_void_count_electrons
  _smtbx_masks_void_content
 1 0.000 0.000 -0.305 681.4 170.5 ?
 2 0.333 0.667 0.250 109.2 20.3 ?
 3 0.667 0.333 0.750 109.2 20.4 ?


_smtbx_masks_void_probe_radius     1.2
_smtbx_masks_void_truncation_radius  1.2
_smtbx_masks_special_details       ?

###############################################################################
#                           #Twinning details#                                #
###############################################################################

#No twin laws found via olex2 "Twins" and TwinRotMap

###############################################################################
#                 Xia2 & multiplex intructions & DLS records                  #
###############################################################################


#+++++++++++++++++++++++++++++++++++++++++++++++++++++++++++++++++++++++++++++#
#                             Xia2 instructions                               #
#+++++++++++++++++++++++++++++++++++++++++++++++++++++++++++++++++++++++++++++#
#small_molecule=true
#trust_beam_centre=True
#failover=True
#keep_all_reflections=true
#space_group=P63/mmc
#unit_cell=14,14,17,90,90,120
#+++++++++++++++++++++++++++++++++++++++++++++++++++++++++++++++++++++++++++++#
#                         Multiplex instructions                              #
#+++++++++++++++++++++++++++++++++++++++++++++++++++++++++++++++++++++++++++++#
#filtering.method=deltacchalf 
#deltacchalf.stdcutoff=3 
#resolution.d_min=0.74 
#symmetry.cosym.space_group=P63/mmc 
#symmetry.space_group=P63/mmc 
#unit_cell=14.1,14.1,17.2,90,90,120 
#unit_cell_clustering.threshold=10 
#+++++++++++++++++++++++++++++++++++++++++++++++++++++++++++++++++++++++++++++#
#                             DLS Records                                     #
#+++++++++++++++++++++++++++++++++++++++++++++++++++++++++++++++++++++++++++++#
#DLS visit number: MX30230-3

#Image file      #Crystal number    
#~~~~~~~~~       ~~~~~~~~~~~~~~     
#film_1_1.nxs       Cryx_1
#film_1_2.nxs       Cryx_2
#film_1_3.nxs       Cryx_3              
#film_1_4.nxs       Cryx_4
#film_1_5.nxs       Cryx_5
#film_1_18.nxs      Cryx_6

################################################################################
#                             #Validation Reply Form#                          #
################################################################################
# start Validation Reply Form

_vrf_PLAT420_MIL-88BCr-1-4-NDC
;
PROBLEM: D-H Bond Without Acceptor  O2       --H2A      .     Please Check 
RESPONSE:  O-H group points towards the pore which contains
highly disordered solvent that cannot be modelled. Solvent mask applied.
;
_vrf_PLAT420_MIL-88BCr-1-4-NDC_1
;
PROBLEM: D-H Bond Without Acceptor  O2       --H2B      .     Please Check 
RESPONSE: O-H group points towards the pore which contains
highly disordered solvent that cannot be modelled. Solvent mask applied.
;

# End Of Validation Reply Form
################################################################################
#                             # .RES file#                                     #
################################################################################
_shelx_res_file
;
TITL MIL-88B(Cr)-1-4-NDC.res in P6(3)/mmc
    mil-88b(cr)-1-4-ndc.res
    created by SHELXL-2018/3 at 09:11:28 on 17-Aug-2025
REM Old TITL MIL-88B(Cr)-1-4-NDC.res in P6(3)/mmc
REM SHELXT solution in P6(3)/mmc: R1 0.254, Rweak 0.010, Alpha 0.041
REM <I/s> 1.496 for 77 systematic absences, Orientation as input
REM Formula found by SHELXT: C15 Cr3 O13
CELL 0.53904 14.117 14.117 17.2012 90 90 120
ZERR 2 0.0004 0.0004 0.0005 0 0 0
LATT 1
SYMM -Y,+X-Y,+Z
SYMM +Y-X,-X,+Z
SYMM -X,-Y,0.5+Z
SYMM +Y,-X+Y,0.5+Z
SYMM -Y+X,+X,0.5+Z
SYMM +Y,+X,-Z
SYMM -Y+X,-Y,-Z
SYMM -X,-X+Y,-Z
SYMM -Y,-X,0.5-Z
SYMM +Y-X,+Y,0.5-Z
SYMM +X,+X-Y,0.5-Z
SFAC C H Cr O
DISP C 0.0001 0.0009 7.0327
DISP Cr 0.2009 0.372 1188.7609
DISP H 0 0 0.6119
DISP O 0.0022 0.0033 16.7224
UNIT 72 76 6 32
SIMU 0.04 0.08 1.7 C2 C3 C4 C5 C6 C11 C10 C9 C8 C7

L.S. 20 0 0
PLAN  5
CONF
list 4
MORE -1
BOND $H
ABIN
fmap 2 53
acta
REM <olex2.extras>
REM <HklSrc "%.\\MIL-88B(Cr)-1-4-NDC.hkl">
REM </olex2.extras>

WGHT    0.200000
FVAR       0.50647
CR    3    0.744454    0.255546    0.250000    10.25000    0.07281    0.07281 =
         0.03778    0.00000    0.00000    0.03894
O1    4    0.844387    0.342345    0.332970    11.00000    0.09975    0.11155 =
         0.07509   -0.01747   -0.03764    0.05826
O2    4    0.826978    0.173022    0.250000    10.25000    0.14154    0.14154 =
         0.14816    0.00000    0.00000    0.10035
AFIX  93
H2A   2    0.807288    0.115296    0.215603    10.83333   -1.20000
H2B   2    0.884704    0.192712    0.284397    10.83333   -1.20000
AFIX   0
O3    4    0.666667    0.333333    0.250000    10.08333    0.06710    0.06710 =
         0.02368    0.00000    0.00000    0.03355
C1    1    0.870856    0.435428    0.360583    10.50000    0.09218    0.12279 =
         0.05707   -0.01604   -0.03209    0.04609
PART -1
AFIX 116
C10   1    0.815102    0.551053    0.494517    10.25000    0.16022    0.27771 =
         0.08557   -0.07993   -0.05626    0.15831
AFIX  43
H10   2    0.776854    0.535975    0.447901    10.25000   -1.20000
AFIX 115
C9    1    0.789045    0.598257    0.555700    10.25000    0.14580    0.34510 =
         0.09825   -0.09063   -0.04230    0.17602
AFIX  43
H9    2    0.733363    0.614762    0.550018    10.25000   -1.20000
AFIX 115
C8    1    0.846210    0.620793    0.625374    10.25000    0.15262    0.35053 =
         0.09927   -0.09709   -0.02740    0.16716
AFIX  43
H8    2    0.828776    0.652376    0.666308    10.25000   -1.20000
AFIX 115
C7    1    0.929434    0.596124    0.633866    10.25000    0.11014    0.30649 =
         0.06269   -0.06172   -0.02810    0.09438
AFIX  43
H7    2    0.967682    0.611202    0.680483    10.25000   -1.20000
AFIX 115
C6    1    0.955493    0.548919    0.572684    10.25000    0.10067    0.17699 =
         0.07196   -0.05202   -0.03199    0.09447
C11   1    0.898328    0.526383    0.503010    10.25000    0.08806    0.19532 =
         0.07250   -0.05255   -0.03137    0.09416
C2    1    0.924382    0.479179    0.441826    10.25000    0.08273    0.08053 =
         0.04853   -0.02106   -0.03272    0.05060
C3    1    1.007605    0.454509    0.450317    10.25000    0.11529    0.16710 =
         0.08174   -0.05789   -0.04745    0.09954
AFIX  43
H3    2    1.025038    0.422926    0.409381    10.25000   -1.20000
AFIX 115
C4    1    1.064772    0.477043    0.519990    10.25000    0.11628    0.15987 =
         0.08137   -0.05187   -0.06157    0.09848
AFIX  43
H4    2    1.120454    0.460537    0.525670    10.25000   -1.20000
AFIX 115
C5    1    1.038717    0.524248    0.581173    10.25000    0.10147    0.14178 =
         0.06025   -0.03069   -0.03001    0.07608
AFIX   0
HKLF 4


REM  MIL-88B(Cr)-1-4-NDC.res in P6(3)/mmc
REM wR2 = 0.2681, GooF = S = 1.081, Restrained GooF = 1.075 for all data
REM R1 = 0.0808 for 942 Fo > 4sig(Fo) and 0.0913 for all 1342 data
REM 92 parameters refined using 66 restraints

END

WGHT      0.2000      0.0000

REM Highest difference peak  0.596,  deepest hole -0.436,  1-sigma level  0.099
Q1    1   0.8472  0.1528  0.3365  10.50000  0.05    0.60
Q2    1   0.8522  0.7044  0.5728  10.50000  0.05    0.32
Q3    1   0.9132  0.5461  0.7500  10.50000  0.05    0.32
Q4    1   0.8533  0.7065  0.6398  10.50000  0.05    0.30
Q5    1   0.9021  0.4511  0.6794  10.50000  0.05    0.30
;
_shelx_res_checksum                90081

################################################################################
#                              #.HKL file#                                     #
################################################################################
_shelx_hkl_file
;
  -6   1  -2  315.47   16.70
  11   4   2    0.23    1.47
   4   3  10   34.76    2.21
 -10   9  18    5.18    1.16
  -7   5  13   13.53    1.80
  -2   0  -4  831.17   35.07
 -11   5   9   19.47    2.54
 -11   3  -7   -0.35    1.12
 -13   4  -2   21.97    2.72
   8   5  10    5.22    1.33
   5   3 -18   12.02    1.71
   5   2   7   15.36    1.72
   2   0  -9   49.68    3.01
  -6   7  17    5.32    1.11
  -5   4  12    4.34    1.25
 -11   3  -2   15.69    2.56
 -13   4  -6   22.33    2.73
  10   4   5   16.15    2.52
   8   2 -12    6.79    2.12
   8   1  -4   66.71    5.00
   8   1  -5   44.99    4.08
  -2   4  13   -0.07    0.70
  -1   0  -1 8251.37  344.27
  -5   1   1  811.92   35.26
 -14   5   2   40.58    4.19
 -13   4  -3   65.70    5.08
   9   2   1    1.04    2.17
   7   2   5   84.03    5.23
   8   1  -3  232.68   12.12
  -6   2   5  178.82    9.23
  -6   1  -6  581.79   25.46
 -10   4   7   25.38    3.38
  -8   2   1    6.90    2.16
 -10   3 -11    3.12    1.35
 -13   5   5   42.50    4.29
 -11   3  -6    6.44    2.09
 -13   4  -4   11.76    2.61
 -13   4  -5   33.01    3.51
   9   4   7   36.89    3.36
   8   1  -6   39.20    3.86
   3   5  14   28.96    1.72
   7   1   1  218.20   11.08
   5   0  -4  217.99   10.83
   5   0  -5 2757.26  116.66
   4   0  -1  343.87   15.63
  -9   8  17    7.64    1.64
  -8   7  16    5.14    1.57
  -8   3 -15   55.70    3.07
  -6   1  -3   54.49    3.80
 -11   3  -3   12.55    2.61
  10   7  10    2.04    1.49
   9   2 -10    8.56    2.62
   6   2 -15    1.52    1.78
   3   2 -17    5.87    1.46
 -12   5   7   55.73    4.81
 -11   4   5   53.43    4.64
 -12   4 -11    0.34    1.44
 -11   3  -4   18.60    2.81
 -11   3  -5    5.60    2.15
   8   1  -2  117.00    7.17
   7   1 -10    0.89    2.04
   5   0  -3  243.96   11.84
   4   0  -8  474.39   21.29
  -4   6  16   28.48    2.10
  -4   3  10   27.57    2.41
 -10   5  10   93.79    6.16
  -7   2 -12   24.86    1.97
 -10   3   2    1.69    2.08
  10   2  -5    3.24    2.45
   7   2 -14   15.87    2.53
   8   1  -7   35.80    3.71
   5   2 -16    5.54    1.70
   5   0  -6    0.68    1.92
   3   0  -9  198.15    9.51
  -8   5  12   21.02    2.62
 -12   4   2  105.23    7.15
 -14   5 -10   19.86    2.53
  11   4   3    0.48    2.01
   9   5   9    2.09    1.58
  11   3  -1    2.83    2.43
   9   3   5   23.12    2.99
  10   2  -3    8.17    2.64
  10   2  -6    2.88    2.40
   4   4  12  110.94    5.40
   5   1   4  411.38   18.48
  -1   3  11    6.93    0.89
  -5   2   6   38.69    3.23
 -14   5   1    0.72    2.28
  10   6   9    0.09    1.49
   5   5  13    0.30    1.07
   6   1   3    3.20    1.84
  -9   5  11  130.25    7.51
  -8   3   6   69.08    4.96
  10   3   3    1.68    2.10
   8   1  -1  426.50   20.12
   6   1 -12    1.16    1.83
   5   1 -13   29.94    2.99
  -2   2 -17    7.11    0.75
 -11   9  17    0.55    1.36
  -8   6  14    7.24    1.80
  10   2  -2   10.50    2.71
  10   2  -7    4.12    2.41
   8   1  -8   32.13    3.58
   5   0  -2  987.05   42.77
   5   0  -7 1434.77   61.60
  -9   3 -13    3.81    1.28
  11   3   0    4.48    2.39
   9   2   2    2.84    2.02
   9   2 -11    3.73    2.31
   8   2 -13    9.92    2.39
  -1   1 -14   35.43    1.97
  -9   4   8  149.95    8.52
  -9   3   4  411.05   19.49
  -8   2   0   80.90    5.37
  -8   2  -9   27.03    2.43
   7   3   8   29.69    2.79
   7   3 -17    1.29    1.74
 -11   6  11   31.29    3.48
 -13   6   8    7.29    2.51
 -13   5   4   34.58    4.07
  10   2  -1    4.72    2.58
  10   2  -8    1.12    2.42
   7   4  10    0.48    1.47
   4   6  15   11.89    1.20
   6   3 -18   17.72    2.30
   0   0  -9   -0.02    0.78
 -10   8  16    0.34    1.48
  -9   7  15    6.21    1.80
  -6   4  11    6.03    1.77
 -10   3   1    0.76    1.85
 -10   3 -10    0.78    1.47
 -12   4   1   -0.02    2.33
 -14   5   0   49.26    4.63
 -14   5  -9    1.56    1.67
  11   5   6    0.23    1.73
  10   4   6    0.25    1.89
   6   3   9   61.22    3.87
   7   1   2   47.26    3.88
   7   1 -11  112.38    6.90
   4   2 -17    0.73    1.33
 -12   4 -10   55.15    4.00
   8   6  12    0.12    1.28
   8   3   7    1.08    1.81
   4   0   0  775.51   33.58
   4   0  -9   53.12    3.72
  -1   4  13  134.54    6.05
  -1   1   5  110.03    5.12
  -9   6  13    3.84    2.03
  -5   1   0   34.38    3.10
 -12   7  12    8.59    2.35
 -11   5   8    8.22    2.70
  10   5   8    0.27    1.59
  11   4   4   -0.31    1.98
   7   6  13    1.73    1.21
   8   1   0   93.32    6.08
   4   2   8  179.58    8.38
   4   1   5 1266.95   53.85
 -10   6  12   35.25    3.49
  -8   4   9    0.37    1.88
  -7   3   7  516.84   23.51
  -5   1  -9  365.43   16.02
 -11   4 -13   17.14    2.01
  11   3   1    1.78    2.35
  10   2  -9    6.42    2.47
  -5   7  17    3.09    1.22
  -6   6  15    6.75    1.61
 -11   8  15    3.79    1.78
  -7   4  10   29.57    3.00
 -10   4   6   61.10    4.93
 -12   5   6    2.57    2.56
 -14   5  -1    0.30    2.36
  10   2   0   28.85    3.67
   6   4  11   27.38    2.35
   6   0  -5   38.60    3.57
   2   0 -10   78.37    4.31
 -10   7  14    0.64    1.69
 -12   8  14   22.84    2.94
 -14   5  -8   33.68    3.40
   9   6  11    0.76    1.37
  10   3   4   17.93    2.82
   9   2 -12    1.16    2.10
   5   3 -19   29.10    2.68
   6   2 -16    7.91    1.97
   6   0  -4  273.48   13.38
  -6   3   8  133.76    7.31
 -11   7  13   17.28    2.66
  -8   2  -1    9.12    2.38
   9   4   8   38.25    3.41
   9   1  -4   38.54    4.00
   9   1  -5    1.37    2.39
   6   0  -6  669.30   29.94
  -3   6  16   21.97    1.72
   3   0 -10  179.78    8.76
  -8   2  -8   89.39    5.15
 -12   4   0   92.95    6.52
 -15   6 -11    0.93    1.51
   9   1  -6   70.40    5.48
   6   0  -3   13.16    2.69
  -6   5  13   30.74    2.78
 -10   3   0    1.85    2.21
 -13   5   3   46.26    4.69
 -12   4  -9    0.60    1.70
 -14   5  -2   40.27    4.14
 -14   5  -7    9.07    2.40
   9   3   6    4.41    1.98
   8   2 -14    3.22    1.92
   7   2   6   20.18    2.58
   8   1 -10   48.67    4.32
   6   1 -13   18.67    2.52
  -4   4  12  502.10   22.08
  -6   2   4  420.73   19.35
  -7   2   2  156.89    8.51
   1   0 -10  561.56   24.19
  -8   8  17   -0.09    1.27
  -7   7  16    5.48    1.54
 -12   6   9    0.17    2.04
  -9   3   3    3.26    2.12
 -13   5 -12    6.05    1.65
 -14   5  -3    0.25    2.17
  11   3   2    3.51    2.29
   8   5  11   22.92    2.38
  10   2   1    4.98    2.31
   9   1  -7    5.27    2.53
   8   1   1  435.21   20.41
   6   2   7    9.22    1.93
   7   1 -12    7.38    2.34
   5   2 -17    2.67    1.55
   5   1 -14   26.70    2.83
   6   0  -7   79.94    5.31
   1   2 -18    1.25    1.01
   2   1 -15    8.11    1.51
   2   0   1   27.06    2.06
  -4   1 -11  267.42   11.57
 -10   5   9    2.85    2.38
 -14   5  -4   30.85    3.63
 -14   5  -6   38.91    3.87
   9   1  -2  127.32    7.81
   6   0  -2  506.11   23.02
   5   0  -9  487.74   22.14
   2   2 -18    1.07    1.18
   3   0   1  524.24   22.79
  -8   3   5  737.33   32.98
  -8   2  -2   29.70    3.16
 -13   6   7    0.20    2.42
 -12   4  -1    0.03    2.43
 -14   5  -5    8.43    2.46
  10   6  10    0.42    1.42
  11   4   5    0.30    1.83
   8   2   5    0.01    1.84
   4   0 -10  560.13   24.91
 -11   4   3  105.55    7.04
  11   5   7    4.72    2.00
   9   5  10   20.28    2.38
  11   2  -5    3.00    2.29
   7   5  12    9.41    1.63
   9   1  -8   35.69    4.07
   5   3  10   18.75    1.92
   6   1   4  210.30   10.37
   3   1 -15   73.59    4.40
   1   1 -15    0.87    1.10
  -5   1  -1  817.08   35.46
  -8   2  -7    6.88    1.75
 -10   3  -1    1.07    2.11
 -12   4  -8   61.92    4.53
 -15   6 -10    0.35    1.61
  10   4   7   16.69    2.52
  11   2  -3    4.99    2.68
   9   2 -13    2.09    2.09
   7   1   3  248.19   12.24
   2   3  11    6.25    0.79
   0   3  11  131.99    5.75
  -7   2 -11    4.54    1.28
   9   1  -1    1.31    2.27
   8   1 -11   99.79    6.56
   6   0  -8  211.46   10.84
   3   2 -18    7.70    1.52
   0   2 -18   12.18    1.35
  -3   1   3  870.70   37.35
  -9   4   7  519.92   24.07
  -9   3 -12   39.94    2.88
  -8   2  -3   20.33    2.70
 -12   5   5   73.84    5.82
 -13   5   2   15.98    3.12
  11   2  -2   10.24    2.80
  -3   3  10  183.99    8.68
 -10   9  17    0.38    1.36
  -7   5  12   28.30    2.89
  -9   5  10   54.51    4.42
 -11   5   7    8.15    2.65
 -10   3  -8   31.63    3.04
  10   3   5    5.68    2.20
   6   3 -19    2.80    1.51
 -11   6  10    0.66    2.11
  -8   2  -6  182.12    9.22
 -11   4 -12    0.59    1.34
 -12   4  -7    0.91    1.79
  11   3   3    0.41    2.09
  10   2   2   10.46    2.59
   9   1  -9    5.95    2.58
   7   2 -16    4.71    1.85
   6   0  -1  454.26   20.83
  -7   6  14    0.32    1.51
  -6   2 -13   29.57    1.99
 -10   4   5   81.34    5.80
  -8   2  -4  192.69    9.85
  -8   2  -5    1.33    1.69
 -10   3  -2    0.60    1.99
 -12   4  -3    1.06    2.31
  10   5   9    1.64    1.70
   9   2   4    1.70    2.09
   7   0  -4   34.39    3.47
   7   0  -5  191.99   10.26
   5   1   5  202.93    9.77
   4   1 -15  119.37    6.50
   4   0   1  353.45   15.97
  -2   1   4  620.86   26.66
  -1   0  -8  111.44    4.80
  -8   5  11   93.83    5.89
  -5   2   5  288.56   13.63
  -5   1  -8  163.37    7.69
 -13   5 -11   22.27    2.51
 -12   4  -6   79.49    5.50
 -15   6  -9    1.32    1.79
  11   2  -1   22.33    3.56
   8   1   2  116.44    6.97
   7   1 -13   54.79    4.39
   7   0  -6    3.56    2.24
   5   0 -10   85.05    5.32
 -12   7  11    2.12    2.12
 -10   3  -7    6.41    2.00
 -12   4  -4   76.73    5.51
 -12   4  -5    0.01    2.00
   9   1   0  185.37   10.24
   5   4  12   28.22    2.19
   6   2 -17    1.66    1.59
   6   1 -14    0.86    1.82
   6   0  -9   54.90    4.30
  -4   7  17   35.26    2.36
  -9   8  16    9.63    1.90
  -3   2   7  788.18   33.94
 -11   9  16    0.16    1.47
  -8   3 -14   32.28    2.29
  -7   2   1   44.65    3.93
  -9   3   2   90.27    6.06
   8   3   8    2.30    1.77
   7   0  -3  216.32   11.20
   4   2 -18   11.13    1.83
   3   0 -11  135.10    6.91
  -8   7  15   42.13    3.34
 -11   4   2    2.33    2.21
   6   5  13   24.38    2.10
   9   1 -10   69.91    5.42
   4   5  14   17.33    1.51
   5   2   8   71.02    4.12
   7   0  -7  114.78    7.00
  -2   6  16   23.77    1.65
  -7   3   6  144.93    8.03
  -5   1  -2  172.43    8.54
 -10   3  -6    0.94    1.83
 -13   5   1   49.60    4.69
 -15   6  -8    0.58    1.77
  11   4   6    0.23    1.79
  10   1  -5   25.18    3.62
   7   3   9    2.01    1.57
   8   1 -12   22.20    3.06
   2   0 -11   16.96    1.73
  -4   2   6 1276.95   54.60
 -10   6  11   23.45    3.16
  -8   4   8 1163.17   50.72
 -12   6   8   10.12    2.74
 -13   6   6   25.65    3.58
 -10   3  -4    3.46    2.07
 -10   3  -5   80.53    5.40
  11   2   0   12.24    2.96
   8   4  10   57.17    3.92
   9   3   7   20.06    2.61
  10   1  -4   12.61    2.96
  10   1  -6    4.06    2.64
   4   0 -11   32.86    2.84
  -5   6  15    8.92    1.60
   0   1 -15  169.81    7.78
  -5   4  11  264.05   12.42
  -8   6  13   11.26    2.24
  -4   1   1 1968.36   83.37
 -12   8  13    1.37    1.82
   9   4   9   37.30    3.26
  10   1  -3    6.33    2.48
 -10   8  15    1.85    1.65
 -11   7  12    0.44    1.84
 -14   6   3   19.59    3.37
  11   5   8    1.77    1.73
  10   1  -7    1.66    2.47
   7   0  -8    3.26    2.14
   5   1 -15    7.79    1.96
  -9   6  12   38.89    3.56
  -6   2   3  400.23   18.50
  -8   3   4  162.04    8.97
  11   3   4    3.88    2.15
  10   2   3    8.16    2.51
   6   0   0  816.75   35.89
  -9   7  14   17.56    2.50
 -11   8  14    2.96    1.87
 -10   5   8    5.63    2.56
 -13   7   9    3.63    2.29
 -10   4 -14   37.38    2.75
 -13   5 -10    5.11    1.84
 -15   6  -6    3.92    2.10
  10   1  -2    4.14    2.40
   8   2   6    0.23    1.73
   9   1   1    2.00    2.18
   6   0 -10    3.59    2.04
   5   0   1   58.16    4.05
 -10   7  13    5.21    2.11
 -11   4 -11   18.82    2.27
 -13   5   0   17.68    3.30
 -15   6  -5   14.86    2.83
  10   4   8    1.84    1.77
   7   4  11   19.70    2.18
  10   1  -8    1.38    2.53
   9   1 -11    1.10    2.16
   5   2 -18    7.14    1.69
  -7   8  17   13.18    1.81
  -5   1  -7  445.87   19.56
  -9   3 -11    3.63    1.51
 -11   4   1   51.10    4.55
  10   6  11    0.27    1.32
  10   3   6    8.54    2.30
  11   2   1   21.85    3.39
   7   2   7   47.78    3.60
   7   1   4   29.36    3.02
   5   0 -11  149.19    8.01
  -6   7  16    5.93    1.50
  -6   4  10  137.15    7.38
  -5   1  -3  716.11   31.13
 -11   5   6   21.55    3.49
 -10   4   4  131.90    8.04
  -9   3   1    1.82    2.03
   8   2 -16    0.88    1.87
   7   1 -14   18.21    2.72
   7   0  -1    5.10    2.40
  -3   5  14   63.48    3.56
  -5   5  13   12.97    1.94
  -4   3   9  339.82   15.44
  -6   3   7    0.76    1.94
  -9   4   6  297.78   14.80
  -7   2   0  201.09   10.27
   9   2   5    7.66    2.31
   7   2 -17    3.81    1.91
   8   1   3  241.71   12.21
   8   1 -13   89.60    6.09
   8   0  -5   14.05    2.72
   7   0  -9   74.60    5.28
   3   3  11    1.95    0.92
 -14   6 -12    1.11    1.53
  10   1  -1    9.89    2.63
  10   1  -9    4.77    2.61
   8   0  -4  432.71   20.53
   8   0  -6  117.47    7.35
 -14   6   2    3.52    2.48
 -13   5  -1   49.89    4.74
 -13   5  -9   49.50    4.02
   6   3  10   17.71    2.05
   6   1 -15    4.41    1.89
  -3   4  12   40.05    2.67
 -13   6   5   19.34    3.27
   9   5  11    0.18    1.39
   8   0  -3   11.52    2.64
   8   0  -7    0.42    1.89
   2   4  13   22.29    1.28
   1   0   1 8660.50  361.95
   1   0 -11 1428.44   60.39
   0   0 -10 5246.92  219.50
 -11  10  17    0.41    1.41
  -5   3   8   88.40    5.22
  -5   1  -4  182.62    8.81
  -5   1  -6  787.81   33.91
 -11   6   9   21.61    3.29
   3   1   6 1138.66   48.19
   3   1 -16   33.65    2.68
  -5   1  -5 1223.60   52.18
 -12   5   3   34.17    4.03
 -12   5 -13    2.72    1.46
  10   5  10    0.08    1.45
   8   5  12    5.94    1.54
   9   1   2  131.35    7.81
   9   1 -12   55.72    4.74
   2   1 -16   16.59    1.78
  -9   9  17   16.15    2.07
  -9   5   9   96.86    6.29
 -12   7  10   28.16    3.54
 -11   4   0    4.56    2.33
 -11   4 -10    0.93    1.53
  11   3   5    2.17    1.97
  10   2   4    6.53    2.40
  10   1   0   17.62    3.01
  10   1 -10    0.35    2.27
   6   2 -18    7.64    1.88
   6   0 -11  162.39    8.73
   4   1 -16   11.99    1.86
   3   0 -12  146.99    7.40
 -12   6   7   -0.20    2.40
   8   0  -8  151.30    8.76
   7   0 -10    5.04    2.15
   6   0   1  493.50   22.34
   4   0 -12  495.44   22.21
  -9   3   0   25.89    3.15
   6   2   8   93.96    5.26
   7   0   0   75.13    5.14
 -14   6   1   13.24    2.98
  11   1  -5   10.96    2.95
  11   1  -6    0.49    2.43
  -3   7  17   31.27    2.05
   4   0   2  383.63   17.16
  -7   2  -1   45.36    3.81
  -9   3 -10   18.72    2.27
 -14   6 -11    5.05    1.77
 -13   5  -3   43.87    4.24
 -13   5  -7   71.60    5.13
  11   5   9    3.67    1.82
   3   0   2  180.90    8.46
  -6   5  12   28.06    2.73
  -7   3   5  291.31   14.15
 -13   7   8    7.53    2.58
 -10   4   3   53.44    4.59
 -13   5  -4   28.93    3.48
   9   3   8   20.92    2.64
  11   1  -3   17.96    3.29
  11   1  -7    3.47    2.52
   8   1 -14   20.25    2.84
   5   1 -16   48.78    3.63
  -1   6  16   38.35    2.04
   5   0 -12  323.04   15.23
  -8   8  16   48.54    3.54
  -8   5  10   19.54    2.70
  -5   2   4  271.11   12.85
  -4   1   0   36.52    3.10
  -6   2   2  391.34   18.07
  -7   2  -9   53.80    3.45
 -11   4  -1   49.83    4.52
 -13   5  -5   38.63    3.88
 -13   5  -6   21.62    2.95
  10   1 -11    3.83    2.41
   6   4  12   34.69    2.58
   7   1 -15   41.49    3.71
   2   1   6    1.55    0.89
 -10   9  16    6.80    1.81
 -12   8  12   27.00    3.41
 -10   6  10   25.31    3.25
  -8   4   7    0.21    1.99
 -11   5   5    3.19    2.40
   8   3   9   32.09    2.97
   8   0  -1    1.15    2.14
   2   0 -12   69.00    3.94
 -10   5   7    0.39    2.05
  -8   3 -13   42.18    2.81
 -10   4 -13   19.88    2.10
 -12   5   2   46.04    4.69
  10   3   7    3.05    1.93
  11   1  -2    4.04    2.55
  10   1   1   10.96    2.70
   9   1 -13    0.97    2.03
   9   0  -5   91.62    6.33
   5   0   2  966.47   41.73
   1   1 -16   26.72    2.03
  -7   7  15   58.24    3.93
  -1   0  -2   92.59    4.09
 -11   9  15    0.22    1.63
  -7   5  11    4.63    1.86
 -11   7  11   20.23    2.96
 -14   6   0    0.59    2.45
   9   4  10    7.58    1.70
  11   2   3    6.97    2.38
   7   5  13    2.82    1.30
   9   0  -4   52.73    4.62
   9   0  -6   19.42    3.15
   4   3  11   78.96    4.07
   7   0 -11    1.33    1.93
  -9   3  -1    1.51    2.04
  12   3   4    0.02    1.96
  10   4   9   14.50    2.32
   9   2   6    2.72    2.05
   5   5  14   71.72    3.83
   7   2 -18    2.94    1.64
  -9   4   5  738.18   33.22
 -12   5 -12   10.12    1.91
 -11   4  -2    2.45    2.31
 -14   6 -10    3.76    1.80
   8   2   7   19.38    2.52
   9   1   3    1.48    1.98
   9   0  -7   85.99    6.10
   7   1   5  216.78   10.78
   6   0 -12   74.49    5.01
  -4   6  15    4.57    1.33
  -7   3 -15   53.55    2.98
  -6   2 -12   78.36    4.07
  -7   2  -2  155.28    8.27
  12   2   1    4.19    2.55
  11   1  -1   62.55    5.26
   9   0  -3  186.81   10.33
   8   0 -10   71.17    5.31
   3   4  13   28.84    1.77
   6   1 -16    6.85    1.86
   5   1   6  604.26   26.40
  -2   3  10   63.24    3.45
  -9   8  15   29.82    2.96
 -11   8  13    4.51    1.98
  -9   6  11    2.95    2.13
  -4   1 -10   27.27    1.71
  -9   3  -9   62.08    4.13
 -11   4  -8    1.07    1.93
 -15   7 -12   -0.04    1.51
  11   3   6    0.56    1.84
  10   2   5    2.39    2.14
   7   0   1    4.55    2.03
  -7   6  13   20.49    2.48
 -14   6  -1   13.83    3.13
  11   4   8    0.26    1.83
   8   4  11    0.37    1.43
   9   0  -8   14.14    2.88
   3   2   9    5.87    1.07
 -10   7  12    4.68    2.07
 -11   6   8    8.23    2.70
  -7   2  -8   68.29    4.13
 -12   6   6   42.68    4.49
 -11   4  -3   95.57    6.27
   9   0  -2  123.30    7.55
   8   0   0  506.83   23.42
  -6   8  17    1.32    1.24
  -8   6  12   15.29    2.50
 -10   4   2   59.73    4.74
 -12   5   1    1.89    2.40
 -14   6  -9    4.19    1.99
  -7   4   8   77.28    5.08
  -9   3  -2   91.18    5.85
 -11   4  -7   14.15    2.42
  10   1   2    4.95    2.45
   9   1 -14   22.31    3.02
   6   0   2  487.10   21.99
   4   0 -13   45.58    3.34
  -5   7  16    5.65    1.40
  -4   4  11   31.81    2.58
  -9   7  13    3.06    1.89
  -5   2 -14   58.93    2.94
 -12   7   9    9.59    2.72
  -8   3   2  106.19    6.53
  -7   2  -3  192.25    9.71
 -13   6   3    4.22    2.59
 -11   4  -4    0.29    2.03
 -11   4  -6    8.49    2.42
  11   1   0    5.14    2.63
   6   2 -19    2.61    1.48
   7   0 -12   87.91    5.77
   4   2   9   10.51    1.40
   5   0 -13   12.38    2.10
  -4   2   5    0.37    1.67
  -6   3   6  103.05    6.08
  -9   4 -15   82.33    4.40
 -13   7   7    1.05    2.26
 -11   4  -5   39.14    3.62
  12   2   2    4.70    2.34
   7   2   8   34.61    2.95
   8   0 -11   14.17    2.68
  -9   5   8  117.05    7.09
 -11   5   4   20.52    3.21
  -9   3  -8  158.27    8.23
 -15   7 -11    0.42    1.58
  10   5  11    2.15    1.48
  11   2   4   13.24    2.72
   7   1 -16    5.30    2.00
   3   0 -13  354.43   16.05
  -7   2  -7   14.92    2.03
  -9   3  -3    3.68    1.90
 -12   5 -11    1.63    1.57
  12   3   5    4.33    2.12
   9   0  -1  498.93   23.36
   4   1 -17   55.57    3.71
   2   0   2 4830.49  202.15
 -10  10  17    1.98    1.49
  -6   2   1   53.47    4.00
 -14   6  -3   18.31    3.09
  11   5  10    0.51    1.56
  10   0  -5   86.70    6.29
   3   1 -17   25.66    2.29
 -10   4 -12   35.60    2.86
 -14   6  -7    6.19    2.11
   9   5  12   11.30    1.81
  10   0  -4   22.82    3.40
  10   0  -6   33.51    3.92
   9   0 -10    8.66    2.60
   6   1   6   60.71    3.95
   6   0 -13    0.73    1.72
  -2   5  14   61.21    3.27
  -8   9  17    8.73    1.70
  -4   5  13  176.00    8.48
  -4   1  -1 2108.71   89.09
  -7   3   4    7.20    2.27
 -10   5   6  181.77   10.09
  -7   2  -5   18.85    2.33
  -7   2  -6   28.37    2.66
  -9   3  -7   35.28    3.16
 -13   6 -13    1.29    1.38
 -12   5   0   18.55    3.38
 -14   6  -4    6.30    2.51
 -14   6  -6   22.27    3.19
   9   1   4   40.09    3.80
  10   0  -7   36.56    4.20
   5   1 -17    1.82    1.48
 -11  10  16    0.63    1.58
  -5   4  10  113.20    6.16
  -9   3  -4  418.84   19.46
 -14   6  -5   10.38    2.67
  12   1  -2   16.50    3.17
  11   1   1   61.72    5.15
   8   0   1    0.55    1.99
   2   2   9    0.70    0.37
   1   0 -12  388.65   16.99
  -1   1 -15  158.99    7.05
  -9   4   4  175.42    9.67
  -9   3  -5   16.73    2.50
  -9   3  -6  298.39   14.28
   7   4  12    0.54    1.28
   7   2 -19    3.51    1.60
   8   1   5   46.19    3.79
   7   0   2   29.57    3.14
  -2   2   7   20.38    1.83
 -12   8  11    0.83    2.00
 -10   6   9    7.95    2.50
  -8   4   6 1431.16   61.92
  -8   3 -12   21.96    2.08
 -10   4   1   56.83    4.63
 -13   6   2   12.38    3.03
 -15   7 -10   -0.36    1.76
   9   3   9   39.02    3.27
  10   0  -8   12.91    2.81
   8   0 -12  195.68   10.49
   5   2   9   53.58    3.29
  -3   2   6    1.20    1.45
 -12   6   5    0.69    2.53
  11   3   7    0.35    1.81
  12   2   3    7.86    2.50
   9   0   0  131.50    7.89
   6   1 -17    5.05    1.77
  -2   7  17    2.75    0.60
 -12   9  13   17.16    2.81
  -5   2   3    3.43    2.09
 -11   7  10    1.05    2.06
 -11   5 -14    0.01    1.27
 -12   5 -10   31.04    3.02
  10   2   6    4.02    2.00
   9   2   7    0.00    1.75
  10   0  -2   83.16    6.03
   8   1 -16    9.59    2.26
   7   0 -13   11.63    2.32
   2   1 -17    9.32    1.44
  -5   3   7   48.07    3.58
  -8   3   1  257.24   12.81
 -12   5  -1    1.22    2.58
  12   1  -1   50.23    4.76
  10   0  -9   13.44    2.98
   9   0 -11  145.40    8.61
   2   0 -13    4.92    1.27
 -11   6   7    8.17    2.66
 -11   5   3   37.29    3.99
  11   4   9    1.18    1.61
  10   4  10    2.88    1.60
   6   5  14    0.04    1.04
   5   0   3  247.51   11.67
  -3   3   9  203.68    9.51
  -2   1   3    0.29    1.42
 -13   7   6   26.62    3.82
 -15   7  -9    1.56    1.89
   8   5  13   13.30    1.79
  11   2   5    1.91    2.02
   4   0   3    5.37    1.68
  -2   4  12  140.02    6.58
  -7   8  16    4.37    1.57
   0   1 -16   54.81    2.97
  -9   9  16    3.34    1.60
 -13   8   9   43.93    4.41
 -14   7   3    0.16    2.37
  12   3   6    0.45    1.99
 -12   7   8    6.44    2.57
  11   1   2    2.90    2.26
   8   3  10    2.72    1.60
   7   1   6    1.60    1.61
  -5   6  14   23.98    2.28
 -10   9  15    0.86    1.64
 -11   8  12    2.38    2.12
 -10   4   0  113.32    7.06
 -10   4 -11   25.56    2.53
 -13   6   1    2.26    2.38
 -13   6 -12    3.62    1.62
 -12   5  -2   46.44    4.47
 -12   5  -9    8.91    2.22
 -15   7  -8    0.41    1.79
  12   4   8    7.78    2.08
   9   4  11   27.40    2.63
  12   1   0   16.69    3.28
   8   2   8    3.54    1.77
  10   0  -1   21.45    3.15
  10   0 -10   34.80    3.94
   7   1 -17   11.78    2.22
  11   0  -5    3.33    2.54
  11   0  -6    0.50    2.30
   6   0   3   15.48    2.48
   6   0 -14    9.56    2.18
  -6   7  15    2.55    1.47
  -5   5  12  315.48   14.53
   0   0 -11   -0.04    0.73
  -9   6  10   15.10    2.70
  -6   2   0 1385.33   59.41
 -15   7  -7   11.32    2.65
  11   0  -4   11.03    2.96
  11   0  -7    0.57    2.24
   9   0   1  488.67   22.78
   9   0 -12   62.77    4.96
   8   0   2  755.66   33.63
   8   0 -13    1.54    1.86
   5  -1  -5 1295.50   55.68
   5  -1  -6  760.68   33.38
  -7   5  10  100.33    6.02
 -10   7  11    3.66    2.08
  12   2   4    3.51    2.21
   6   3  11    3.38    1.41
   6   2   9   28.73    2.46
   6  -1  -5  204.20   10.41
   6  -1  -6  605.64   27.17
  -4   1  -2    0.42    1.43
 -12   5  -3   32.05    3.74
 -12   5  -8    7.08    2.09
 -15   7  -5   11.54    2.63
 -15   7  -6   -0.06    2.01
   5  -1  -7  450.41   20.47
  -4   1  -9  336.90   14.64
  -9   5   7  499.80   23.21
 -10   5   5    0.85    2.10
 -12   6   4   32.93    4.03
  10   1   4   12.46    2.58
  11   0  -3   11.11    2.96
  11   0  -8    0.49    2.18
   9   1   5    0.74    1.94
   5   4  13  106.60    5.28
   6  -1  -4  413.54   19.14
   6  -1  -7   82.63    5.32
   5  -1  -4  185.60    9.37
   3   0 -14    0.48    1.28
  -8   8  15    0.42    1.61
  -6   5  11  159.57    8.25
 -10   8  13    8.74    2.26
  -3   1   1  157.71    7.57
  -8   3   0   97.02    6.03
  10   0   0  155.86    9.03
  10   0 -11   26.23    3.50
   7   0 -14    8.82    2.17
  -5   8  17   50.68    3.20
  -7   4   7  512.94   23.34
  -9   4 -14   21.32    2.01
 -11   5   2    0.34    2.28
 -14   7   2    4.87    2.62
 -13   6   0    1.01    2.24
 -12   5  -4    5.75    2.35
 -12   5  -7   63.88    4.76
  12   1   1   52.23    4.81
   7  -1  -5   31.92    3.42
   7  -1  -6   65.77    4.81
  -3   6  15    0.51    1.05
   4  -1  -5   28.68    2.65
   4  -1  -6 1174.22   50.36
  -6   3   5    0.95    1.91
  -8   3 -11   94.13    5.19
 -10   4  -1   56.12    4.66
 -13   6 -11    0.90    1.60
 -12   5  -5   75.26    5.43
  11   0  -2    6.17    2.61
  11   0  -9   14.88    3.08
   8   1 -17    8.89    2.06
   7   0   3  215.86   10.80
   5   1 -18   32.05    2.77
   7  -1  -7   43.75    3.86
  -9   7  12    3.30    1.93
  -8   6  11    6.10    2.17
 -13   7   5   19.90    3.36
 -11   5 -13   24.97    2.44
 -10   4 -10   27.96    2.81
 -12   5  -6    2.18    2.13
  11   1   3   21.67    3.24
   7  -1  -4  204.61   10.64
   4   1 -18   18.57    2.07
   6  -1  -3   56.74    4.25
   5  -1  -8  164.96    8.54
  -6   6  13   -0.07    1.49
  11   3   8    1.77    1.81
   8   4  12   31.18    2.60
   5  -1  -3  739.48   32.42
   3   0   3 3622.91  151.94
   4  -1  -4 1054.44   45.31
   1   1 -17    0.56    0.96
 -12   8  10   56.55    4.84
  -8   4   5    0.33    2.05
  -7   3 -14    0.97    1.01
  10   3   9    2.63    1.73
  11   2   6   10.56    2.37
  10   2   7    4.32    2.01
   8   1   6   39.13    3.39
   9   0 -13   79.22    5.70
   6   1 -18    1.62    1.47
  -4   7  16    7.33    1.40
  -8   7  13   54.35    4.11
  -7   6  12    1.14    1.72
 -10   6   8    1.69    2.24
 -11   6   6   19.76    3.32
  12   3   7    2.66    1.88
  10   0 -12   12.35    2.75
   8   0 -14  138.73    8.01
   7  -1  -8    7.88    2.28
  -9  10  17    0.87    1.42
 -11   7   9   33.03    3.72
 -13   6  -1    2.82    2.35
  11   0  -1   73.93    5.72
   9   0   2  133.05    7.81
   8  -1  -5  217.93   11.44
   8  -1  -6    1.26    2.11
   7  -1  -3    3.93    2.19
   3   1 -18   18.31    1.94
 -13   8   8    1.81    2.26
   8  -1  -7   96.63    6.32
   6  -1  -9    9.54    2.11
  -6   2  -1   48.44    3.65
 -12   7   7   60.47    5.08
 -10   4  -2   80.08    5.52
 -14   7   1   -0.18    2.29
 -13   6 -10    5.31    1.87
  12   2   5    5.84    2.20
  12   0  -5    3.30    2.67
   9   2   8    0.83    1.73
  10   0   1   20.56    3.15
   7   2   9   45.23    3.32
   8  -1  -4   29.30    3.47
   6   0 -15    7.11    1.85
   5   0 -15   52.75    3.76
   5  -1  -9  383.47   17.66
   4  -1  -8   68.39    4.27
  -7   9  17    3.67    1.43
 -12   9  12    2.42    2.22
  -8   3  -1  259.44   12.82
 -12   6   3    1.57    2.43
 -10   4  -9    9.87    2.05
  11   4  10    0.49    1.54
   7   1 -18    0.88    1.49
   8   0   3    9.49    2.35
   5   1   7   88.73    4.82
   7  -1  -9    3.50    2.08
   6  -1  -2  266.40   12.92
 -10  10  16    4.35    1.73
  -1   1   4   20.08    1.57
 -11  10  15    0.43    1.65
  -4   2   4  138.07    7.08
  -6   3 -16   21.79    1.50
  -4   1  -3  508.16   22.16
 -11   5   1  137.45    8.30
 -14   7 -12    2.48    1.61
  12   4   9    0.31    1.76
   9   3  10   12.95    2.06
   7   3  11    3.93    1.49
   8  -1  -8   21.42    3.07
   4  -1  -3  529.84   23.39
   4   0 -15   10.37    1.76
  -6   4   8  184.37    9.41
  -8   5   8  118.88    7.04
  -6   2 -10  128.68    6.33
 -10   5   4  226.06   11.95
  -9   4   2  124.49    7.42
 -13   6  -2   12.29    2.83
  10   4  11    5.44    1.71
  12   0  -3    0.15    2.54
   6   4  13   19.42    1.84
   7   0 -15   57.30    4.30
   8  -1  -3  252.47   12.81
   7  -1  -2   28.05    3.18
   4   1   7  451.06   19.66
 -13   6  -9    3.34    1.88
  11   1   4    2.64    2.21
  10   1   5   25.38    3.21
  11   0   0    5.58    2.66
  10   0 -13    8.27    2.41
   9   0 -14   16.56    2.73
   9  -1  -6   39.59    3.98
   2   0 -14  168.08    8.02
 -13   7   4   25.57    3.83
 -11   5 -12    0.94    1.46
 -10   4  -8    0.71    1.79
 -14   7   0    0.57    2.29
   9  -1  -5   44.69    4.19
   9  -1  -7   40.87    4.01
   8  -1  -9   39.86    3.71
   6  -1 -10  149.01    8.08
   3  -1  -6    1.42    1.29
 -11   8  11   16.71    2.81
  -4   1  -8   65.18    3.41
 -13   6  -3    4.28    2.35
  12   0  -2  108.34    7.45
   8   1 -18    5.76    1.91
   4  -1  -9  344.50   15.77
   3  -1  -5  693.24   29.98
  -3   4  11  283.79   12.81
 -11   9  13    1.64    1.84
 -10   4  -4  131.02    7.60
   9  -1  -4   64.09    5.04
   7  -1 -10   26.11    3.09
   5  -1 -10  113.80    6.37
  -9   5   6  291.30   14.52
  -7   3   2   38.03    3.63
  -8   3  -2  110.53    6.49
 -13   6  -8    9.23    2.29
  12   1   3   41.36    4.13
   9   1   6   69.65    4.83
   8   0 -15   -0.07    1.87
   9  -1  -8   32.64    3.76
   6   0   4  261.02   12.39
   5   0   4  215.73   10.27
   0   1   5  117.25    5.10
 -10   7  10    0.18    2.00
  -6   2  -2  373.74   17.12
 -11   5   0   18.01    3.02
 -10   4  -5   75.80    5.16
 -10   4  -7   24.65    2.80
 -14   7 -11   -0.14    1.56
 -13   6  -4   31.16    3.70
  10   0   2   79.39    5.67
   2   1 -18    1.36    1.10
  -3   5  13    6.39    1.39
  -8   9  16    9.14    1.82
  -5   3   6   43.95    3.49
  -4   1  -4 1038.28   44.22
  -9   4 -13  112.30    5.91
 -10   4  -6   59.30    4.42
 -13   6  -7    0.11    1.95
   9   0   3  177.53    9.59
   7   1   7   99.36    5.67
   9  -1  -3  233.82   12.29
  -6   8  16    8.64    1.66
  -5   4   9  377.76   17.22
 -11   6   5    2.71    2.30
 -12   6   2   12.98    3.01
 -14   7  -1   -0.18    2.24
 -13   6  -5   20.75    3.06
 -13   6  -6   26.74    3.31
  11   2   7    1.71    1.99
  12   0  -1    0.38    2.24
   8   2   9   45.11    3.47
   7   0   4   33.13    3.11
   8  -1 -10    1.83    2.32
   7  -1  -1   95.04    5.99
   3   0 -15  102.77    5.50
   3  -1  -4  207.49    9.69
 -13   8   7   66.92    5.53
  12   3   8   -0.23    1.75
  11   3   9    0.22    1.60
  12   2   6    6.73    2.34
   9   4  12    8.64    1.71
  11   0   1   74.44    5.69
   4  -1  -2    0.58    2.05
 -10  11  17    0.70    1.51
  -9   9  15   38.22    3.31
  -8   4   4 1043.40   45.70
 -12   7   6    2.12    2.34
  -8   3  -9  360.48   16.45
  10  -1  -6   70.17    5.61
  -4   4  10  565.48   24.81
  -7   4   6  146.86    8.07
 -10   6   7   25.01    3.41
 -15   8 -12   -0.13    1.55
  10   2   8    0.98    1.74
  10  -1  -5    0.97    2.14
  10  -1  -7    6.20    2.75
   7  -1 -11   34.36    3.38
   6  -1 -11  161.29    8.58
   5  -1  -1  857.03   37.23
   3  -1  -8  162.12    7.89
 -11  11  16   -0.24    1.65
 -10   8  12    6.61    2.17
  -4   1  -7  248.24   11.08
 -11   7   8    1.13    2.32
  -9   4   1  398.32   18.90
  -8   3  -3  402.64   18.66
 -11   5 -11   29.58    2.84
 -14   7 -10    0.06    1.68
   8   3  11   19.35    2.20
   9   0 -15   37.76    3.73
  10  -1  -4   36.95    3.99
   9  -1  -2   91.03    6.19
   8  -1  -1  217.42   11.23
   6   0 -16   38.32    3.26
   4  -1 -10   26.39    2.48
  -6   3   4    1.49    2.20
  -5   2 -13    5.63    0.99
  -6   2  -9    9.60    1.47
 -13   7   3    7.16    2.75
  10  -1  -8   31.96    3.96
   9  -1 -10   51.13    4.56
   7   0 -16    4.30    1.79
   5   0 -16   21.04    2.33
  -1   5  14   17.27    1.37
 -11   5  -1  139.47    8.35
  10   3  10   17.22    2.32
  12   0   0  127.87    8.20
   7   4  13   18.89    1.93
   7   1 -19    8.15    1.81
   8  -1 -11  108.82    6.79
   5  -1 -11  256.46   12.35
  -5   7  15    7.01    1.57
  -4   1  -6 1151.55   48.83
  -6   2  -3  364.57   16.70
 -12   6 -13   -0.01    1.47
  11   1   5   11.50    2.51
   8   0   4  428.55   19.82
   4   0   4 2020.23   85.25
  -4   6  14   33.20    2.54
  -1   3  10   64.31    3.26
  -9   7  11    1.40    2.06
  -8   3  -8  119.61    6.47
 -14   7  -9    0.46    1.85
  12   4  10    4.88    1.76
   8   1   7   41.60    3.39
  -7   8  15   42.76    3.29
  -9   8  13   91.53    5.79
  -8   6  10   75.90    5.20
  -3   1   0  304.26   13.57
 -12   9  11   23.93    3.31
 -12   6   1    0.09    2.49
 -15   8 -11   -0.11    1.67
 -14   7  -3    0.22    2.44
  12   1   4   13.42    2.86
  10   1   6    0.74    1.74
   8   0 -16   51.57    4.13
  -5   2   1    1.36    1.91
  -7   3 -13   30.80    2.27
  11   0   2    5.67    2.55
  10   0   3   16.61    2.80
  -4   8  17   -0.34    1.10
   3   1   7  254.01   11.18
   3  -1  -3  840.50   36.05
  -3   2   5  670.69   28.98
 -11   5 -10    0.31    1.58
  11   4  11    1.86    1.57
   4   5  15   70.21    3.48
   8   1 -19    5.66    1.79
   9  -1  -1  418.94   19.91
   9  -1 -11   99.09    6.59
   7  -1   0   14.40    2.65
   4   0 -16  137.27    7.11
   3  -1  -9    7.89    1.49
  -8   8  14  133.67    7.34
  -7   3   1  359.04   16.86
  -8   3  -5  709.71   31.35
  -8   3  -7  617.01   27.33
 -11   5  -2    1.21    2.22
 -14   7  -4    5.17    2.52
   9   2   9   14.39    2.27
  11  -1  -5   24.03    3.63
  11  -1  -6    3.86    2.43
  11  -1  -7    3.18    2.48
  10  -1  -2  122.21    7.68
   7  -1 -12    1.12    1.83
   6  -1   0  247.64   12.01
  -6   5  10  150.93    7.96
  -4   3   7  247.37   11.59
 -11   6   4   18.29    3.09
  -8   3  -6   70.38    4.54
 -14   7  -5    0.01    1.99
 -14   7  -7    0.50    2.11
  13   1   3   -0.15    2.17
  10  -1 -10   65.09    5.24
   6  -1 -12   27.46    2.87
  -8  10  17    2.76    1.47
  -4   5  12    4.58    1.48
  -6   2  -4  417.84   18.81
  -6   2  -8  177.98    8.53
  -9   4   0   49.02    4.11
  -9   4 -12   28.31    2.50
 -13   7   2   11.80    3.09
 -14   7  -6    0.40    2.05
  12   0   1    0.19    2.26
  11  -1  -4   11.28    3.13
  11  -1  -8    1.65    2.55
   3   5  15   48.44    2.39
   8  -1   0   21.87    3.01
   8  -1 -12    9.22    2.30
 -11  10  14    1.40    1.86
  -8   7  12    7.95    2.21
  -1   0  -9 1432.26   59.89
 -11   8  10    2.04    2.24
  -8   5   7  623.18   28.16
  -9   5   5  709.43   31.99
 -13   8   6   17.14    3.41
 -15   8 -10    0.28    1.80
   9   0 -16    3.77    1.95
  -6   7  14    0.58    1.52
 -12   7   5   68.91    5.70
 -14   8   3   18.18    3.43
  12   2   7    4.33    2.15
   4  -1  -1 2047.69   86.62
   4  -1 -11  275.06   12.87
  -5   5  11  152.82    7.78
   0   0 -12 2772.93  116.19
  -7   6  11   35.10    3.28
 -12   6   0   40.96    4.43
 -12   6 -12    4.34    1.69
 -11   5  -9   20.15    2.50
   9   1   7    6.37    2.04
  11  -1  -9    5.56    2.70
  -9  10  16    8.36    1.85
  -7   7  13   11.58    2.13
  -1   0  -3 2748.48  114.86
  -6   2  -7   37.78    2.76
 -10   5   2  226.69   11.93
   9   3  11   25.94    2.56
  10  -1  -1    2.38    2.19
  10  -1 -11    1.24    2.10
   6   2  10   82.48    4.60
   5   2  10   98.40    5.05
   5  -1 -12    3.74    1.64
  -6   9  17    2.46    1.39
  -5   6  13   30.30    2.68
 -10  10  15    3.33    1.77
 -11   9  12    1.64    1.97
 -12   8   8   59.41    5.14
 -10   5 -14   71.04    4.27
 -15   8  -9    1.77    1.92
  12   3   9    2.03    1.80
  10   4  12    3.07    1.53
   9  -1   0   89.99    6.05
   9  -1 -12   21.79    3.21
  -3   7  16    7.18    1.29
   5  -1   0   30.46    2.89
   0   1 -17   59.96    3.13
  -6   2  -6   48.02    3.28
  13   0   0   27.89    3.88
   8   4  13    1.63    1.30
   7   0 -17   22.48    2.61
   2   0 -15   15.51    1.71
  -6   6  12   72.59    4.62
  -6   4   7   41.34    3.42
  -4   2   3    3.44    1.90
 -10   6   6   57.72    4.74
  -8   4 -15   -0.13    1.05
 -11   5  -4   19.05    3.03
 -11   5  -8    7.81    2.19
  12   1   5   20.31    3.04
  11  -1  -2    4.90    2.44
  11  -1 -10    0.84    2.30
   6   0 -17   12.56    2.03
  -2   6  15    3.74    1.06
  -2   1   2 2632.27  110.48
 -11   7   7   13.37    2.90
 -15   8  -8    0.03    1.77
  11   1   6    0.24    2.01
  12  -1  -6    0.43    2.58
  12  -1  -7    4.65    2.51
   5   3  12   20.20    1.79
   7  -1 -13   20.98    2.81
   1   1 -18   26.24    1.94
   3  -1 -10   64.53    3.83
 -13   7   1    2.09    2.70
 -11   5  -5    3.03    1.98
 -11   5  -7    8.55    2.23
 -15   8  -7   10.57    2.61
  11   3  10    1.25    1.70
  12   0   2  103.63    7.07
  12  -1  -5    7.75    2.87
   7   2  10   91.69    5.16
   8   0 -17    0.31    1.77
   8  -1 -13   52.15    4.30
  -9   4  -1  380.14   18.05
 -12   6  -1    0.07    2.31
 -11   5  -6   21.19    2.95
 -15   8  -6   -0.08    2.14
  13   1   4   16.13    2.96
  12  -1  -4    1.87    2.50
  10   0   4   20.65    2.98
  10  -1 -12   48.11    4.48
   7  -1   1   96.72    5.90
   5   0 -17   99.93    5.68
   6  -1 -13   29.20    3.03
   3   0 -16    7.23    1.48
  -2   3   9    7.90    1.35
  -9   4 -11  124.78    6.66
 -14   8   2    3.97    2.63
 -13   7 -13    1.25    1.51
  10   2   9    5.33    1.99
   6   3  12   38.76    2.67
   3  -1  -2  245.22   11.22
  -7   4   5  289.43   14.03
  -7   3   0    0.13    1.95
 -11   6   3   34.96    3.90
 -12   6 -11   -0.19    1.66
  11  -1 -11    2.57    2.34
  10  -1   0  161.86    9.25
   8  -1   1  223.94   11.41
  -1   4  12   40.08    2.29
   1   0 -14   35.45    2.28
 -10   9  13    0.48    1.93
 -10   8  11    2.81    2.17
  -6   3   3    0.45    2.02
  13   0   1   30.31    3.99
  12  -1  -3   20.45    3.41
  11  -1  -1   10.00    2.76
   9   0 -17   14.00    2.46
   8   0   5   15.07    2.34
   9  -1 -13   93.15    6.21
   4   2  10  130.10    6.13
 -12   9  10   10.81    2.69
 -13   8   5   34.48    4.29
  10   1   7    1.43    1.92
   4   3  12    1.04    1.00
   6  -1   1 1287.28   55.31
  -7   9  16    4.01    1.58
  -5   3   5  283.78   13.36
 -13   9   8   36.83    4.22
 -12   7   4    3.63    2.81
   6   1   8    8.70    1.66
   4  -1 -12   39.37    2.99
   2   0   3  790.61   33.44
   2  -1  -6   70.26    3.77
 -11  11  15    6.88    2.01
  -2   2   6  340.11   14.94
 -12  10  12    7.94    2.35
  -5   2   0  320.08   14.73
  -7   3 -12    1.36    1.12
 -10   5   1    0.08    1.99
 -12   6  -2   11.68    2.85
   7   1   8   24.75    2.49
   9  -1   1  414.73   19.64
  -9  11  17    0.78    1.46
  -9   5   4  165.85    9.24
 -13   7   0    0.72    2.54
   7   3  12    5.40    1.47
   5   0   5 2678.29  112.89
   5  -1 -13  175.03    8.92
 -10  11  16    0.01    1.63
   2  -1  -7    0.57    1.05
  -9   9  14   17.49    2.51
  -7   5   8   70.10    4.87
  -9   4  -2  115.26    6.92
 -12   6 -10   12.19    2.34
  13   2   7    3.13    2.08
  10   3  11    1.66    1.56
  12  -1  -2    2.93    2.49
   9   0   5   90.59    5.80
  10  -1 -13    1.49    2.01
  -5   8  16   18.41    2.01
  -8   9  15   28.40    2.82
  -9   7  10   89.38    5.92
 -14   8   1   10.97    3.23
  12   2   8    2.86    1.96
  12   0   3    0.33    2.22
   4   0 -17    2.07    1.35
   2  -1  -5    0.24    1.06
 -10   5 -13    0.41    1.36
 -13   7 -12    3.61    1.80
   9   4  13   20.35    2.18
  11   0   4   10.76    2.63
   8   1   8   33.05    3.03
   8  -1 -14   19.57    2.75
   7  -1 -14    0.34    1.67
 -12   8   7    0.43    2.47
  -8   4   2 1255.26   54.51
  13   1   5    0.32    2.16
  11  -1   0   20.57    3.25
   5   1   8  434.06   19.10
  -5   4   8  170.13    8.59
  12   1   6    8.23    2.51
  10  -1   1    0.95    1.94
   9  -1 -14   19.53    2.88
   3   0   4    1.34    1.26
   3  -1 -11    7.37    1.46
  -9   8  12   20.93    2.83
  -3   1  -1  166.06    7.79
  -8   5   6   67.25    4.90
 -10   6   5   73.78    5.57
 -14   8 -13    5.95    1.90
  12  -1  -1   61.83    5.44
   7   0 -18    0.15    1.46
   2  -1  -8  511.74   22.19
 -11   7   6    8.33    2.80
 -11   6   2    1.25    2.26
  -9   4  -3  501.13   23.01
 -13   7  -1    2.60    2.37
   8   0 -18   15.75    2.35
   6   0 -18   29.17    2.76
   5  -1   1  820.40   35.58
   0   2   8 1103.75   46.31
  -1   1 -16   46.03    2.29
 -11  10  13    1.44    2.04
  -5   2 -12   97.60    4.74
  -7   3  -1  350.06   16.39
 -12   6  -4   34.72    3.84
  12   3  10   -0.18    1.65
  11   2   9    4.13    1.98
 -10   7   8   28.52    3.58
 -13   8   4   28.69    3.93
 -10   5   0  372.91   18.03
 -14   8   0    1.19    2.35
 -12   6  -8    9.87    2.43
  11   1   7    3.23    1.98
   8   3  12    2.97    1.42
   9   2  10    9.97    2.06
  10   0   5   86.66    5.78
  10  -1 -14   21.97    3.23
   8  -1   2   50.83    4.11
 -11   9  11    2.68    2.14
  -9   6   7   33.49    3.61
 -12   7   3   30.21    4.14
  -9   4  -9   95.01    5.58
 -13   7 -11    1.05    1.81
 -12   6  -5    0.04    2.06
   9   1   8   34.34    3.19
   7  -1   2   30.90    3.13
 -12   6  -6   44.50    4.11
 -12   6  -7    0.24    1.89
  13  -1  -2   16.47    3.45
   9  -1   2  113.72    6.95
  -6   8  15    1.26    1.48
   2  -1  -4  604.08   25.93
  -8   8  13    2.16    1.91
  -9   4  -4  164.82    8.89
 -13   7  -2   13.77    3.00
  11  -1   1   10.48    2.69
  -7  10  17    1.96    1.41
  -4   7  15   55.83    3.46
  -1   2   7    0.35    0.98
  -8   7  11  112.89    6.74
 -13   9   7   34.29    4.10
  -8   4 -14  115.88    5.91
  12  -1   0    3.97    2.56
   5   0 -18    7.79    1.67
   4  -1 -13  142.47    7.32
 -11   6 -14    0.52    1.36
 -14   8 -12    0.38    1.61
  13   0   3   34.07    3.98
  12   0   4   49.36    4.49
   8  -1 -15   45.67    3.99
  -7   8  14   19.62    2.51
 -10  10  14    8.06    2.29
  -6   5   9    8.97    2.08
  -7   3 -11   78.80    4.43
 -10   5 -12  102.37    5.80
  -9   4  -8  150.02    7.97
  11   3  11    0.28    1.61
   9  -1 -15   28.25    3.26
   9  -2  -6   17.48    2.92
   9  -2  -7   45.35    4.19
   7  -1 -15    2.93    1.91
   8  -2  -6  184.63   10.00
   8  -2  -7    8.24    2.35
  -7   4   4    7.93    2.42
  -6   3   2   27.65    2.96
  -5   2  -1    1.24    1.83
  -9   4  -5  722.14   32.12
 -14   8  -1   13.75    3.26
 -13   7 -10    5.79    2.04
  13  -1  -1   47.68    4.79
  10  -1   2  120.85    7.44
  -3   8  17   52.30    3.04
   6  -1   2  251.66   12.08
   3  -1  -1  160.30    7.72
   2  -1  -9    9.93    1.45
  -4   4   9   52.89    3.50
  -7   6  10   24.79    2.81
 -11   6   1  130.26    8.04
  -9   4  -6  278.13   13.50
  -9   4  -7  497.36   22.57
 -13   7  -3    5.10    2.64
  13   2   8    0.11    1.89
   9  -2  -5   79.58    5.69
   9  -2  -8   35.52    3.84
   8  -2  -5    1.35    2.00
   8  -2  -8   90.55    6.03
  -2   5  13    5.77    1.17
  -6   4   6   55.03    4.05
  -8   4   1    0.96    2.12
  -7   3  -2   40.61    3.54
 -10   5  -1    0.02    1.99
  13   1   6   18.20    2.93
  11   0   5    3.18    2.16
  10  -2  -6    0.63    2.50
  10  -2  -7   16.52    3.22
  -8  10  16    0.67    1.50
  -9  10  15    1.03    1.67
 -12  10  11    0.36    2.13
 -10   8  10   23.18    3.17
 -12   8   6   74.71    5.85
   9   3  12    2.54    1.50
  10   2  10    6.98    1.90
  10   1   8    1.62    1.99
   6   4  14   35.47    2.40
  10  -1 -15    0.55    1.95
   8   0   6  114.66    6.53
  10  -2  -5    1.04    2.25
   7   0   6    4.20    1.72
   9  -2  -4   24.96    3.27
   7  -2  -6   26.83    3.04
   7  -2  -7   16.96    2.61
   3   0 -17   37.27    2.70
 -13   8   3   47.30    4.77
 -14   8 -11    4.71    1.96
 -13   7  -9    4.27    2.15
   5   4  14   19.16    1.61
  10  -2  -8    3.98    2.45
   9  -2  -9   40.14    4.07
   8  -2  -4  189.37   10.13
   8  -2  -9   28.03    3.28
   6  -1 -15    9.60    2.02
   7  -2  -5   17.21    2.73
  -5   9  17   65.91    3.92
  -2   4  11   -0.02    1.06
  -7   7  12   88.61    5.50
 -10   9  12   52.07    4.34
 -12   7   2   43.39    4.67
 -15   9 -12   -0.05    1.66
 -14   8  -2    4.85    2.53
 -13   7  -4   26.10    3.48
  12   2   9    3.51    1.89
  12   1   7   23.11    3.10
  12  -1   1   60.09    5.29
   4   0   5  129.09    6.33
   3  -1 -12   78.38    4.42
  -4   3   6 1118.66   47.93
 -11   7   5   54.95    4.83
 -10   6   4  129.80    7.92
   9   0   6   22.05    2.77
  10  -2  -4    5.13    2.42
  -5   7  14   27.68    2.51
 -11   8   8    1.38    2.40
 -13   7  -5   18.75    3.10
 -13   7  -8    8.91    2.45
  13  -1   0   16.20    3.31
  11  -1   2    4.86    2.52
  11  -2  -6    1.88    2.52
  11  -2  -7   -0.15    2.27
   4   1   8  171.61    7.93
  -3   4  10   28.75    2.30
  -3   2   4  208.70    9.73
 -10   5 -11    0.20    1.51
 -13   7  -6   25.73    3.36
 -13   7  -7    0.58    2.02
  13   3  10    1.64    1.65
   7   4  14    2.26    1.20
  11  -2  -5    5.62    2.67
  11  -2  -8    0.76    2.49
   9  -2  -3   69.32    5.26
   9  -2 -10   95.11    6.42
   7  -2  -4   49.17    4.12
   7  -2  -9   49.64    4.11
  -6   7  13   19.75    2.39
 -11  11  14    1.11    1.85
 -10   5  -2  252.30   12.91
 -14   8 -10    3.86    2.03
  13   0   4    9.46    2.67
   6   0   6  662.25   28.96
   8  -2  -3   17.25    2.79
   8  -2 -10   85.00    5.73
   4   0 -18   84.14    4.80
  -6   6  11  158.00    8.24
  -5   5  10   93.57    5.38
  -9   7   9   42.65    4.06
  -8   5   5  721.65   32.32
 -11   6 -13   26.38    2.63
 -14   8  -3   18.27    3.33
  11  -2  -4    2.40    2.45
   9  -1   3  232.34   11.85
  10  -2  -3   37.47    3.99
  10  -2 -10   23.30    3.38
   8  -1   3  251.35   12.47
   8  -1 -16    4.78    1.90
  -7   5   7   14.13    2.44
  -5   3   4  264.05   12.52
  -7   3  -3  658.16   29.15
  -7   3 -10   34.50    2.66
 -11   6   0   18.51    3.26
 -15   9 -11    0.64    1.85
  10   0   6   29.91    3.24
   9  -1 -16    8.96    2.27
   6  -2  -6   51.17    3.98
   6  -2  -7   38.01    3.35
 -10   7   7    6.82    2.63
 -13   9   6   22.15    3.55
  11   1   8    3.41    1.97
  12   0   5    2.88    2.17
   2  -1  -3    0.81    1.16
  -8   6   8   91.87    6.00
 -14   8  -4    7.23    2.73
 -14   8  -9    3.56    2.10
  12  -2  -6    4.05    2.72
  12  -2  -7    3.11    2.57
   7  -1   3    3.69    1.88
   7  -1 -16    6.29    1.89
   6  -2  -5  180.63    9.33
   6  -2  -8  181.64    9.41
 -10  11  15    0.22    1.65
   2  -1 -10  281.20   12.61
  -9   9  13   78.75    5.31
   0   0 -13   -0.14    0.73
  -9   6   6  293.90   14.64
  12   3  11    0.96    1.57
  10   3  12   12.76    1.98
  12  -2  -5    1.58    2.79
  12  -2  -8    2.26    2.58
  10  -1   3    1.71    2.19
  11  -2 -10    7.49    2.67
   9  -2 -11    2.47    2.17
   7  -2  -3  184.71    9.70
   7  -2 -10   97.81    6.10
   5  -1 -15  124.03    6.72
   4  -1 -14   40.88    3.08
  -4   6  13   29.97    2.53
   1   0 -15  176.64    8.12
 -11  10  12    0.94    2.03
 -11   9  10   10.48    2.60
  -9   5   2  122.13    7.38
  -9   5 -15   82.95    4.65
  -8   4   0  783.02   34.76
 -13   8   2   16.79    3.35
 -12   7   1    1.60    2.73
 -12   7 -14    7.41    1.78
 -14   8  -5    9.89    2.68
  11   2  10    7.19    2.03
  13  -1   1   47.31    4.70
  12  -1   2    1.72    2.46
  10  -2  -2   16.84    2.93
  10  -2 -11    1.49    2.15
   8  -2 -11    2.16    1.80
   3   2  10   64.10    3.16
   5  -1   2  169.56    8.42
   4  -1   1 2072.17   87.56
  -9  11  16   -0.01    1.55
  -3   5  12  100.34    5.22
  -5   6  12   27.26    2.59
  -9   8  11  100.85    6.37
  -3   1  -2  242.78   10.90
  -5   2  -2  317.23   14.52
  -8   4 -13    0.22    1.22
 -10   5  -3   -0.12    1.94
 -10   5 -10   88.62    5.40
 -14   8  -8   15.92    2.90
  12  -2  -4    4.62    2.77
  12  -2  -9    4.91    2.72
   8  -2  -2   30.33    3.38
  -6   9  16   31.13    2.68
  -4   5  11  267.55   12.41
 -12   9   8   16.60    3.22
  -5   2 -11    7.92    1.21
 -14   8  -6   20.72    3.24
 -14   8  -7    4.47    2.33
   4   4  14  102.96    4.81
  -2   7  16    5.52    1.13
   6  -2  -9   10.91    2.18
 -12   8   5   -0.33    2.36
  -7   3  -4    7.70    2.02
   7   2  11    1.50    1.46
   8   1   9   49.96    3.63
  11  -2 -11    2.11    2.21
   6  -2  -4  423.82   19.48
  -8   9  14   18.98    2.56
  -3   1 -11    6.99    0.73
  -7   3  -9  379.78   17.13
 -11   6  -1  130.80    8.01
  13   2   9    0.93    1.95
  11   0   6    0.03    2.08
   8   2  11    2.42    1.50
  11  -1   3    5.87    2.43
  11  -2  -2    3.16    2.59
   7   1   9   49.45    3.45
  -7   4   3  649.75   29.06
  -6   3   1    0.53    1.83
 -11   6 -12    1.34    1.55
 -10   5  -4  213.60   11.17
   6  -1 -16   46.33    3.57
   7  -2 -11    3.57    2.03
  -7   9  15    6.12    1.82
   1   0   2  110.56    4.85
 -11   7   4    0.53    2.21
 -14   9   2   38.65    4.65
 -10   5  -9    2.16    1.87
   9   1   9    4.61    1.83
  10  -2 -12    6.71    2.49
   9  -2 -12    3.57    2.30
  13   0   5   33.77    3.78
   9  -2  -1    0.35    2.16
   7  -2  -2  157.19    8.56
 -12  10  10    6.68    2.51
  -6   3 -14    8.84    1.30
  -7   3  -5  283.52   13.39
  12   1   8    7.25    2.07
  13  -2  -4   16.11    3.27
   9  -1 -17    8.33    2.14
  10  -2  -1   10.50    2.40
   8  -2 -12   15.00    2.68
   6  -2 -10  129.50    7.22
  -5   4   7  478.84   21.50
  -7   3  -8   78.50    4.61
 -13   8   1   44.60    4.79
 -12   7   0   16.19    3.28
 -10   5  -5    1.42    1.98
 -10   5  -8    5.61    2.06
  13  -1   2   14.79    2.87
   9   2  11    3.53    1.63
  11  -2 -12    0.14    2.06
   8  -1 -17   11.56    2.21
  -4   8  16  120.33    6.11
 -10  12  16    2.37    1.72
 -10  10  13    7.66    2.23
  -8   7  10    1.63    2.07
 -10   8   9   45.36    4.27
 -11   8   7    1.96    2.40
 -13   9   5   34.58    4.35
  12  -2  -2   11.30    2.96
   8  -2  -1    7.94    2.28
   6  -2  -3  393.78   18.22
  -7   3  -6  144.89    7.54
  -7   3  -7  520.84   23.16
 -12   7 -13    3.59    1.69
 -10   5  -6  180.78    9.64
 -10   5  -7   -0.02    1.79
  11   3  12    0.53    1.47
  12   2  10    1.82    1.86
  11  -2  -1    1.10    2.22
   6   1   9    3.17    1.42
  -8   8  12  201.85   10.45
  -8   4  -1    1.07    1.97
 -11   6  -2    0.55    2.12
  12   0   6   16.90    2.81
  13  -2  -3    4.69    2.63
   9  -1   4   64.63    4.70
  -2   1   1    1.27    1.22
  -9   5   1  372.19   17.88
  10  -2 -13    8.38    2.60
   9  -2 -13    2.73    2.13
   7  -1 -17    4.84    1.78
   5  -2  -6   43.81    3.44
   5  -2  -7   47.49    3.62
  -3   3   7 1202.18   51.19
 -10   9  11    1.73    2.04
  -6   4   5  188.46    9.62
  -5   2  -3    2.71    1.50
 -11   6 -11   30.07    3.03
   9   0   7   87.83    5.51
   8   0   7    0.18    1.62
   8  -1   4   28.09    2.94
   7  -2 -12   25.84    2.98
   2  -1 -11   18.87    1.77
  -7   6   9    4.00    2.04
 -10   7   6    1.19    2.40
  -8   5   4  160.37    8.83
  -8   4 -12  125.24    6.51
 -14   9   1    0.76    2.62
   1   6  16    2.25    0.44
   3   0 -18    0.46    1.13
   5  -2  -8   90.68    5.34
  -6   5   8  425.29   19.49
 -12   8   4   71.19    5.91
  10   2  11    0.38    1.52
  13  -2  -2   10.25    2.94
  12  -2  -1    5.26    2.58
  11  -2 -13    1.62    2.16
   8  -2 -13    8.19    2.30
   6  -2 -11    3.49    1.81
   5  -2  -5  272.93   12.94
  -9   7   8   33.48    3.61
  -9   6   5   17.73    2.86
 -13   8   0   16.25    3.20
 -12   7  -1    2.19    2.39
 -11   6  -3   37.52    3.89
  10   0   7   38.45    3.69
  10  -2   0   84.57    5.93
   9  -2   0  208.77   11.06
  -1   6  15    6.76    1.10
   5  -1 -16   11.59    1.88
  -9  10  14   20.14    2.78
 -11  11  13   10.67    2.49
  -4   2   1    0.09    1.77
 -12   9   7   18.41    3.26
  -9   5 -14   20.56    2.13
   7   3  13    4.68    1.36
  11  -1   4   10.62    2.66
   4  -1 -15   79.92    4.67
  -7   8  13   53.20    4.00
  -5   2 -10   66.85    3.62
 -10   6   2   76.75    5.62
  13   1   8   16.43    2.70
  11   1   9   13.14    2.44
  13  -1   3   34.66    4.05
   8   3  13    4.48    1.44
  11  -2   0   10.36    2.92
   7   0   7  112.63    6.17
  -5   8  15   57.17    3.73
   5  -2  -9    7.31    1.87
 -11   9   9   13.21    2.87
 -12   7 -12    7.82    2.03
 -11   6 -10    0.71    1.81
   6  -2  -2  374.73   17.36
  -8   6   7    8.25    2.37
  -7   5   6   26.92    3.03
 -13   8 -13   13.13    2.26
   5   2  11    3.73    1.19
   7  -1   4  206.41   10.27
   8  -2   0   77.62    5.36
   6  -1 -17    1.02    1.50
  -7  10  16    0.53    1.47
  -8  10  15    1.80    1.68
  -6   3   0  141.40    7.55
  -8   4  -2 1279.80   55.39
 -11   6  -4   21.46    3.16
  13   0   6    5.87    2.41
  11   0   7    0.54    1.87
  13  -2  -1   19.00    3.56
   6   3  13    3.04    1.23
   9  -1 -18    7.16    2.01
  10  -2 -14    3.28    2.24
   9  -2 -14   17.00    2.73
  -6   8  14   13.35    2.11
  -7   7  11    1.70    1.84
 -11  10  11    3.29    2.40
 -13   9   4   10.32    3.01
 -14   9   0   43.93    4.68
 -12   7  -2   40.96    4.31
  12  -2   0   29.90    3.82
   0   5  14   59.65    2.92
   7  -2 -13   20.32    2.74
   2  -1  -2 2683.40  112.64
  -5   3   3    3.34    1.81
 -13  10   7    3.16    2.42
  -7   4   2   39.35    3.70
 -11   6  -9   20.86    2.88
  13   2  10    0.12    1.66
   9   3  13   17.51    2.07
  12  -1   4    1.95    2.27
   8  -1 -18    0.81    1.59
  -3   1  -3  811.47   34.56
  -5   2  -4  260.89   12.04
  -9   5   0   50.36    4.32
 -13   8  -1   43.92    4.52
 -11   6  -5    2.47    2.38
  11   2  11    3.20    1.70
   6  -2 -12   80.60    5.13
   5  -2 -10   69.51    4.42
  -9   9  12   62.62    4.75
  -9   8  10   52.21    4.37
 -10  11  14    0.55    1.79
  -1   1   3 2825.99  118.35
 -12  10   9    3.47    2.36
 -11   8   6    6.86    2.71
  -8   4 -11    1.39    1.52
 -14   9 -13    0.78    1.74
 -12   7 -11    2.46    1.91
 -11   6  -6   21.25    3.14
 -11   6  -8    8.30    2.37
  10  -2   1   28.07    3.39
   3  -1 -14   34.65    2.60
 -11   6  -7    5.51    2.04
  12   1   9   23.44    2.95
  -3   7  15   56.88    3.39
  -4   3   5   28.04    2.63
 -14   9  -1    0.58    2.35
 -13   8 -12    4.21    1.97
  12   0   7   -0.15    1.92
  13  -2   0   10.30    3.06
  11  -2   1    0.00    2.15
   9  -2   1    0.20    2.04
   5   1   9    9.33    1.46
   7  -1 -18    1.78    1.60
   5  -1   3  733.52   31.84
  -5   2  -9    6.07    1.25
  -8   4  -3    0.03    1.85
   7  -2   0  205.06   10.43
  -6   6  10    3.66    1.81
 -10   8   8    4.10    2.42
 -10   6   1   50.71    4.51
 -13   8  -2   18.73    3.46
  13  -1   4   14.42    2.95
  10  -2 -15    1.11    1.96
   6   0   7   72.21    4.28
   5  -2  -3    3.10    1.81
  -9  11  15    0.98    1.70
  -6   7  12    1.88    1.71
 -11   7   2    2.63    2.36
 -12   7 -10   28.13    3.12
  12  -2   1    3.01    2.43
  10  -1   5    1.19    2.11
   9  -1   5   43.24    3.71
   4  -1   2    0.37    1.57
   2  -1 -12  246.20   11.15
 -10   7   5   75.85    5.61
  -8   5   3  402.54   18.99
  -9   5 -13  118.05    6.32
 -12   7  -4    5.64    2.60
   9  -2 -15    5.59    2.16
   5  -2 -11    7.33    1.88
  -5   5   9  493.38   22.09
  -2   2   5    6.53    1.44
 -12   9   6    4.51    2.83
 -14   9 -12   11.14    2.42
  11  -1   5   23.26    3.16
  -8  11  16    1.02    1.57
  -9   6   4  408.58   19.49
  -6   3 -13    0.59    1.14
 -14   9  -2   37.02    4.31
 -13   8 -11   21.94    3.04
  12   2  11    2.62    1.74
   8  -2   1    9.30    2.26
   6  -2 -13   29.81    2.95
  -8   9  13   93.39    5.84
 -10  10  12   13.53    2.71
  -8   7   9   45.89    3.97
  -9   5  -1  387.03   18.39
  -8   4 -10  349.95   16.05
 -12   7  -9    8.12    2.38
   6  -1   4  386.38   17.54
   5  -1 -17   56.64    3.80
 -10   9  10   68.74    5.26
  -3   2   3  808.46   34.67
  -5   2  -8   88.20    4.62
 -12   7  -5   75.69    5.62
   9   1  10   69.96    4.53
  11  -3  -7    0.82    2.33
   8  -2 -15    1.01    1.78
  -4   7  14    0.95    1.38
 -10  12  15    0.20    1.76
  -5   7  13   17.90    2.24
   1   0 -16   55.24    3.05
 -13  10   6    6.91    2.95
  -6   3  -1    0.36    1.74
  -5   2  -6   44.31    2.97
 -12   7  -6    1.57    2.20
 -12   7  -8    6.81    2.23
  13   1   9   -0.17    1.78
  13   0   7   30.36    3.55
  13  -2   1   17.95    3.28
   8   1  10   53.43    3.71
   5   3  13   39.04    2.40
  11  -3  -6    6.43    2.78
  11  -3  -8    1.21    2.54
  10  -3  -7    6.53    2.65
   4  -1 -16   35.43    2.78
 -11   9   8    1.14    2.42
  -9   7   7   29.81    3.35
  -7   4 -15   53.84    3.19
  -5   2  -7   43.64    2.85
 -12   7  -7   57.26    4.67
  10   1  10    0.66    1.63
  12  -1   5    9.97    2.72
  12  -3  -6    3.76    2.68
  12  -3  -7   21.24    3.54
  12  -3  -8   16.68    3.22
  10  -3  -6    1.03    2.17
  10  -3  -8   29.68    3.82
  -6   4   4  428.44   19.60
 -12   8   2  110.28    7.65
 -10   6 -14   38.15    3.05
 -14   9 -11    0.64    1.86
 -13   8  -4   30.94    3.82
 -13   8 -10    5.45    2.25
  14  -1   4   14.71    2.93
  10   0   8   11.16    2.29
   9   0   8   12.91    2.28
  11  -2   2    4.29    2.41
  10  -2   2   18.63    2.96
  11  -3  -5    7.07    2.64
   6  -1 -18   32.86    2.90
  -5   9  16   20.47    2.17
 -11  11  12    1.68    2.02
  -8   8  11   11.35    2.38
  -7   4   1  367.54   17.22
  -8   4  -9    0.17    1.44
  12  -3  -5   25.69    3.94
  10  -2 -16    0.52    1.97
  10  -3  -5   74.97    5.64
  10  -3  -9    1.78    2.39
  -9  12  16    1.02    1.71
  -7   9  14   17.20    2.46
 -10   6   0  118.80    7.45
  -8   4  -5    0.28    1.61
   9  -3  -7   31.58    3.63
   3   0   5 1996.70   83.93
  -5   6  11  160.52    8.19
 -11   8   5    6.58    2.61
 -11   7   1   47.58    4.63
 -13   8  -5   38.88    4.22
  12  -2   2    9.19    2.83
  13  -3  -6    7.83    2.91
  11  -3  -4   17.03    3.18
  11  -3 -10    2.17    2.36
   9  -2   2  111.51    6.81
   9  -3  -6  286.27   14.45
   9  -3  -8  145.13    8.48
  -6   9  15    1.32    1.52
   5  -2  -2  319.50   14.82
   4  -2  -6 1317.73   56.25
   4  -2  -8   65.62    4.06
 -11  10  10    0.85    2.19
  -7   6   8    8.71    2.34
  -5   4   6  827.02   36.01
 -12  10   8   -0.05    2.41
  -8   6   6  196.09   10.36
  -3   1 -10   55.76    2.70
  -9   5 -12   30.45    2.75
 -14   9  -4   28.52    3.90
 -14   9 -10   19.95    2.94
  11   1  10    2.99    1.79
  14  -2   1    4.37    2.68
  11   0   8   -0.03    1.78
  13  -3  -5    5.75    2.84
  12  -3  -4    8.22    2.96
  12  -3 -10   11.06    3.02
   8   0   8  151.76    7.92
   9  -2 -16    4.11    1.94
  10  -3  -4    1.82    2.27
  10  -3 -10    1.57    2.30
   5  -2 -12   97.45    5.59
  -7   5   5   18.67    2.72
  -4   2   0   19.59    2.27
  -3   1  -4  199.96    9.00
 -13   9   2   15.38    3.47
  -9   5  -2  118.07    7.10
  -8   4  -6 1432.95   61.54
  -8   4  -8 1161.40   50.07
 -13   8  -6   17.62    3.09
 -13   8  -8    1.37    2.07
  13  -1   5   19.73    3.11
   9   2  12    1.37    1.47
   8   2  12    7.69    1.68
   7   1  10    2.29    1.49
   9  -3  -5   15.50    2.97
   9  -3  -9   62.83    5.01
   4   0   6 2514.07  105.72
  -9  10  13    0.54    1.86
  -8   4  -7    0.58    1.51
 -13   8  -7   66.86    5.25
  13   2  11    0.90    1.78
   7  -2   1   42.11    3.59
   7  -2 -15    8.08    2.00
  -2   6  14   33.28    2.30
   0   0 -14  195.58    8.61
 -12  11  10    2.70    2.38
  -6   5   7   86.53    5.38
  -1   0 -10  505.71   21.22
 -14   9  -5    7.69    2.76
 -14   9  -9    1.65    2.05
  13  -2   2   10.15    2.78
  13  -3  -4   13.42    3.54
  11  -3  -3   13.74    3.03
  11  -3 -11   17.78    3.17
   7  -1   5   30.27    2.85
  -1   0  -4   20.81    1.02
  10   2  12    7.56    1.80
  12  -3 -11   23.04    3.55
   3   1   8   69.90    3.46
   6  -2   0 1403.11   60.15
   6  -2 -14   33.64    2.99
   4  -2  -5    0.71    1.57
 -12   9   5   24.27    3.64
 -10   7   4    2.06    2.20
 -14   9  -6   33.94    4.03
 -14   9  -7    7.55    2.61
 -14   9  -8   30.58    3.66
  12   0   8   42.56    3.87
  10  -3  -3   17.96    3.19
  10  -3 -11    3.02    2.22
   9  -3  -4  403.49   19.31
   9  -3 -10   18.22    3.04
   3  -1 -15    9.88    1.59
  -4   5  10  114.78    6.08
  -9   8   9   47.97    4.25
 -10   8   7   18.76    3.24
  -8   5   2  104.88    6.52
 -12   8   1    0.01    2.45
   8  -2 -16    8.72    2.09
   8  -3  -7  625.70   28.38
  -3   4   9  344.43   15.41
  12   1  10    9.58    2.23
  13  -3  -3    1.19    2.42
   7   2  12    3.62    1.42
  10  -1   6   66.91    4.86
   8  -2   2   31.81    3.26
   8  -3  -6   65.67    4.87
  -4   6  12   85.30    4.84
   3  -1   1  173.12    8.09
 -13  10   5    5.40    2.72
  -9   6   3    3.75    2.23
 -10   6  -1   55.62    4.59
  14  -1   5   -0.33    2.08
  11  -1   6    2.85    2.09
  11  -3 -12    3.10    2.30
  -7   8  12    9.88    2.15
  -9   9  11  138.22    8.04
  -5   3 -16    8.71    1.03
  -6   3  -2   28.51    2.90
 -11   7   0    4.62    2.64
 -10   6 -13   20.31    2.38
  -9   5  -3  488.42   22.54
  11  -2   3    2.77    2.44
  12  -3  -2   22.40    3.54
  10  -2 -17    2.65    1.90
  11  -3  -2   14.93    2.97
   8  -3  -9  346.14   16.70
  -7   7  10    5.20    2.00
 -11   7 -14    1.78    1.58
  -9   5 -11  129.77    7.01
  11   2  12    4.28    1.71
   9  -1   6   37.59    3.43
   7   0   8    4.51    1.60
   9  -3 -11    3.66    2.46
   8  -3  -5  724.02   32.46
  -8  10  14    4.22    1.89
   4  -2 -10   33.16    2.66
   1  -1  -7  150.63    6.81
  -6   3 -12    3.80    1.25
 -13   9   1   97.85    7.11
  12  -1   6    0.27    2.01
  10  -2   3   33.81    3.65
  10  -3 -12    3.57    2.41
   9  -3  -3    3.24    2.16
  -1   3   9    7.99    1.15
 -11  12  13   12.87    2.58
  13   0   8    7.78    2.34
  13  -3  -2   52.41    5.24
   9  -2 -17    4.90    2.02
  -3   8  16   19.40    1.89
   5  -1 -18   16.86    2.05
   5  -2 -13    7.22    1.76
   4  -2  -4  140.15    7.11
 -11   9   7    0.47    2.26
 -11   8   4   17.58    3.17
  -7   4   0    0.28    1.96
   8  -3 -10   18.59    2.72
   1  -1  -8  111.95    5.26
   4   2  11    4.74    1.03
   5   0   7 1483.14   62.88
   8  -3  -4  152.07    8.50
  -7  10  15    5.94    1.84
 -10   9   9    4.10    2.34
  -9   7   6   15.79    2.87
  13   1  10    8.55    2.14
  13  -2   3    4.79    2.55
  11  -3 -13    3.61    2.33
   9  -2   3   67.99    4.88
  -6  10  16   10.74    1.90
   5  -2  -1    1.00    1.95
 -10  10  11   25.66    3.38
   1  -1  -6    1.02    0.78
 -12   8   0   87.31    6.55
 -10   6  -2   75.83    5.42
  -9   5 -10   51.73    3.81
  13  -1   6    9.17    2.53
  12  -3  -1   66.83    5.55
   9  -3 -12   36.19    3.64
   7  -2 -16    6.17    1.81
   4  -1 -17   27.67    2.40
   2  -1  -1    1.28    1.20
 -12  10   7    3.96    2.67
  -3   1  -5  695.46   29.62
  11  -3  -1   43.76    4.33
   3   4  14    0.57    0.38
  10  -3 -13    3.69    2.23
   6  -2 -15    4.52    1.71
  -9  11  14    0.44    1.77
  -6   8  13   11.08    2.07
  -8   7   8   23.26    2.96
 -12   9   4    7.94    2.85
  -7   4 -14    2.05    1.23
 -12   8 -14   25.68    2.76
 -11   7  -1   49.55    4.63
  13  -3  -1    2.02    2.49
   6   1  10   25.75    2.19
   8  -1   6    1.59    1.68
   9  -3  -2   89.65    6.10
  -3   5  11    7.09    1.47
 -11  11  11   14.48    3.03
 -13   9   0   19.01    3.44
 -10   6 -12   36.32    3.15
   8  -2 -17    1.08    1.63
   8  -3 -11   89.59    5.92
 -11  10   9    5.15    2.49
  -6   4   3  398.97   18.38
 -10   7   3   18.56    3.21
  -9   5  -5  729.98   32.50
  14   0   8    2.40    2.14
  14  -2   3    7.30    2.72
  10  -3  -1    1.47    2.32
  -1   7  16    4.53    1.05
   5  -1   4  193.22    9.26
   7  -3  -7  521.34   23.76
   4  -2 -11   -0.03    1.25
  -6   6   9   52.22    3.88
 -13  10   4   13.03    3.18
  -6   3  -3    0.62    1.77
 -11   7 -13   18.25    2.42
  -9   5  -9   96.63    5.75
   7  -2   2  160.48    8.45
   8  -3  -3  405.04   19.08
   7  -3  -8   74.96    5.00
 -10  12  14    2.33    1.94
  -8   9  12   19.80    2.81
  -3   3   6  164.57    7.90
 -12  11   9   12.34    3.01
  -8   6   5    2.68    1.97
  -3   1  -9    7.96    0.91
  -8   5   1  253.01   12.65
  14  -1   6   15.85    3.09
  14  -3  -1    1.78    2.74
  11  -3 -14    3.37    2.25
  -4   8  15   -0.12    1.28
   7  -3  -6  149.34    8.17
  -5   8  14   34.69    2.89
  -2   4  10   33.23    2.31
   2   0   4  682.38   28.87
  -1   1 -17   47.14    2.29
   1  -1  -9 1447.46   60.97
  -4   3   4 1023.42   43.93
  -2   1   0  348.94   15.12
  -9   6   2   84.19    5.83
 -10   6  -3   49.27    4.22
  -9   5  -6  288.12   13.96
  10   0   9   11.80    2.22
   6   2  12   15.12    1.71
   9  -3 -13    3.94    2.18
   6  -2   1   43.23    3.48
   7  -3  -9  390.67   18.30
  -8  11  15    5.43    1.99
  -2   5  12  102.97    5.17
   0   3  10  190.75    8.31
  -7   5   4   50.96    4.08
 -12   8  -1    0.31    2.41
  -9   5  -7  516.37   23.46
  -9   5  -8  148.97    8.00
  14   1  10    0.06    1.80
   8   3  14    4.59    1.40
   6  -1   5  193.91    9.44
   4  -2  -3    2.88    1.76
  -6   7  11   34.94    3.14
  -8   8  10   73.14    5.19
 -10   8   6    1.30    2.39
  12  -2   4    4.32    2.42
  12  -3   0   20.07    3.36
  10  -3 -14    0.68    2.05
   8  -3 -12   21.21    2.90
   0   4  12  509.80   21.67
   7  -3  -5  291.96   14.16
   5  -2 -14   67.70    4.33
  -4   2  -1    0.04    1.72
 -11   7  -2    2.18    2.35
 -10   6 -11   26.15    2.79
  12   0   9   -0.15    1.80
  10   1  11    3.27    1.71
  13  -3   0   77.37    6.27
   9   0   9   72.99    4.73
  11  -3   0   10.61    2.68
   9  -2 -18    2.40    1.76
   8  -2   3   16.75    2.53
  -7  11  16    0.38    1.50
  -7   6   7   41.15    3.59
 -11   8   3   11.35    2.83
 -14  10  -1   19.45    3.56
 -13   9  -1   91.34    6.87
  11   1  11   12.30    2.04
  13  -2   4   11.94    2.88
   9   1  11    1.03    1.58
  10  -2   4    4.77    2.22
   9  -3  -1    1.03    2.00
   4   1   9  389.67   16.91
   7  -3 -10   31.73    3.23
   4  -1   3  516.09   22.49
  -7   4  -1  364.63   17.03
 -12   8 -13    1.24    1.68
  -9  12  15    5.24    1.98
  -9   8   8   34.25    3.73
  -3   1  -6    1.40    0.83
  -8   5 -15   59.88    3.67
 -11   7 -12    0.19    1.59
  12  -1   7    3.45    2.10
  14  -3   0    3.79    2.55
   8  -3  -2  105.61    6.52
   3  -1 -16   16.97    1.79
  -9  10  12   52.57    4.38
   1  -1  -5  121.72    5.56
  10  -1   7    7.08    2.18
  11  -3 -15    5.79    2.41
  10  -3   0    2.82    2.35
   7  -3  -4    8.39    2.36
 -11   9   6    1.77    2.43
  -5   3   1    1.69    1.84
 -12   9   3   44.68    4.69
  -6   3  -4    1.35    1.86
 -14  10 -13    2.38    1.85
 -13   9 -13   21.84    2.84
 -12   8  -2  114.48    7.56
  13   0   9   22.34    2.96
   6   0   8  212.90   10.04
   7  -2 -17    2.57    1.66
   4  -2 -12  142.72    7.24
  -6   5   6  600.01   26.78
  -5   4   5 1320.00   56.58
  -3   1  -8  167.69    7.48
 -13  10   3    0.79    2.56
  12   1  11   13.57    2.38
  14  -2   4    3.26    2.48
  -8  12  16    7.16    1.95
   6  -2 -16   29.45    2.80
  -1   4  11  281.20   12.34
 -12  10   6    3.61    2.77
 -11   7  -3   95.04    6.45
  13  -1   7   18.42    2.93
   8  -3 -13   41.63    3.75
   7  -3 -11   82.30    5.38
 -10  11  12    1.29    2.11
  -9   9  10    8.21    2.42
  -3   1  -7  802.35   34.00
 -10   7   2    0.99    2.32
 -14  10  -2    5.56    2.71
 -13   9  -2   15.56    3.17
 -10   6  -5   70.22    5.10
   8   1  11  105.54    5.77
  12  -3   1   66.26    5.45
   8   0   9   13.41    2.11
   9  -2   4   23.27    2.97
  10  -3 -15    6.52    2.33
   7  -1   6   63.34    4.14
   8  -2 -18    8.19    1.98
 -11  12  12    1.02    2.11
   2  -1 -14  121.09    5.93
  -9   7   5   81.78    5.76
 -12   8 -12   30.61    3.27
  13  -3   1    1.42    2.60
  -9  13  16    3.08    1.79
   5  -2   0  282.12   13.12
   1   0 -17   63.84    3.36
 -10   9   8   29.67    3.70
  -3   2   2  258.52   11.74
  -8   5   0   94.96    6.03
  -7   4 -13   36.94    2.71
  -6   3 -10   56.05    3.44
 -11   7 -11   20.33    2.69
 -10   6  -9    8.77    2.19
   9  -1   7   42.61    3.56
  11  -3   1   44.94    4.28
  -9   6   1    2.37    2.08
 -14  10 -12    3.48    2.09
 -10   6  -6   59.81    4.60
  -5   7  12   30.25    2.79
   1  -1 -10  579.67   24.77
 -13   9 -12    8.10    2.21
 -12   8  -3    0.74    2.38
 -11   7  -4    1.05    2.18
 -10   6  -7   22.80    2.91
 -10   6  -8    0.34    1.85
  13   1  11    0.88    1.70
  14   0   9    5.10    2.15
  14  -1   7   -0.04    2.13
  14  -3   1    0.86    2.37
  13  -4  -7   32.61    4.16
   4   3  13   30.03    1.82
   9  -3   0   25.08    3.10
   7  -3  -3  668.00   29.82
 -10  10  10   32.85    3.69
 -13   9  -3   64.83    5.51
  13  -4  -6   21.71    3.69
  13  -4  -8   34.23    4.17
  12  -4  -7    0.39    2.35
  12  -4  -8   57.44    5.20
  -5   6  10  156.15    8.03
  -7   7   9   78.27    5.22
 -11   8   2   14.58    3.05
  10   2  13    0.74    1.41
  12  -2   5    0.67    2.34
  12  -4  -6   70.18    5.83
   7  -3 -12    1.76    1.83
  -6   9  14   42.45    3.39
   4  -1 -18   17.64    1.96
 -11  11  10    0.21    2.13
  -7   4  -2   42.20    3.49
 -12   8 -11    0.44    1.83
   9   2  13    1.84    1.43
  13  -4  -5   27.88    3.98
  -4   9  16   23.42    2.25
   5  -2 -15    3.26    1.54
   4  -2  -2 1136.38   48.58
  -7   8  11  110.52    6.55
  -8   7   7   99.17    6.29
  -8   6   4  191.08   10.18
 -14  10 -11    5.39    2.21
 -11   7  -5   54.27    4.61
  13  -2   5    1.26    2.19
  11  -2   5    6.20    2.29
  10  -3   1    0.68    2.15
   9  -3 -15    0.41    1.83
 -10   8   5    1.06    2.17
  -4   2 -13   -0.01    0.73
 -13  10   2   52.61    5.25
 -12   9   2   23.19    3.86
  -6   3  -9    2.04    1.27
 -14  10  -4    0.67    2.56
 -13   9 -11   30.01    3.41
 -12   8  -4   70.63    5.54
  12  -4  -5   -0.27    2.41
  12  -4 -10   49.31    4.85
  11  -4  -7   13.69    3.18
  11  -4  -8   -0.04    2.49
  -2   7  15    7.07    1.31
   7  -2   3  179.26    9.16
  -5   9  15   80.38    4.80
   6  -3  -7    1.10    1.81
   6  -3  -8  143.50    7.73
 -13   9  -4   11.42    3.09
 -11   7  -9   33.64    3.43
  10  -3 -16    0.57    1.86
  11  -4  -6    8.45    2.98
  11  -4  -9   29.91    3.86
   6  -3  -6   97.13    5.85
  -7   5   3  186.49    9.71
 -11   7  -6    9.59    2.48
  14  -2   5    4.87    2.51
  13  -3   2   48.00    4.71
   5   4  15   70.93    3.53
  13  -4  -4   13.45    3.22
   6  -3  -9    2.32    1.71
   4  -2 -13   -0.30    1.24
  -1   2   6   72.91    3.62
  -6   3  -8  139.56    7.01
 -14  10  -5   13.68    3.16
 -14  10 -10    2.00    2.23
 -12   8  -5   -0.07    2.29
 -12   8 -10   58.79    4.63
 -11   7  -7   12.91    2.64
 -11   7  -8    1.36    1.92
  12  -3   2   21.90    3.47
  10  -2   5    0.10    2.05
  12  -4  -4   70.08    5.93
  11  -4  -5   54.57    4.93
 -11   9   5    6.56    2.64
 -10   7   1    1.15    2.19
  -8   5 -14   33.09    2.65
  -6   3  -7    0.78    1.27
 -13   9  -5   29.46    3.76
 -13   9 -10   13.80    2.64
  14  -3   2    1.65    2.42
  12  -4 -11    0.82    2.33
   8  -1   7  101.44    5.85
  11  -4 -10    0.99    2.28
   8  -2   4  193.85    9.90
   7  -2 -18    6.93    1.83
 -10  12  13    0.76    2.00
 -12  10   5    0.71    2.66
  -9   6 -15    1.49    1.42
 -14  10  -6   -0.13    2.42
 -12   8  -9    0.76    2.01
   7  -3  -2   39.73    3.59
  -4   2  -2 1097.10   46.78
  -8   5  -1  252.38   12.58
 -14  10  -7   13.90    3.10
 -14  10  -8   -0.11    2.23
 -12   8  -6   72.33    5.54
  11   0  10   -0.51    1.75
   8   2  13    8.09    1.60
  11  -3   2   13.51    2.87
  -3   7  14    0.94    1.30
   6  -2 -17    0.78    1.44
   7  -3 -13   33.72    3.29
   6  -3  -5    0.64    1.89
   6  -3 -10   55.23    3.99
   3  -2  -7  796.75   34.25
  -9   6   0   24.99    3.24
  -7   4 -12    2.18    1.41
 -13   9  -6   21.42    3.41
 -12   8  -7    0.78    2.08
 -12   8  -8   60.58    4.85
  12   0  10   53.44    4.19
  12  -1   8    2.97    2.23
  11  -4  -4    0.75    2.47
  10  -4  -7   20.05    3.14
  10  -4  -8    1.15    2.28
  -7  10  14    0.50    1.84
  -8   9  11   95.85    6.13
   3  -2  -8  165.47    7.93
  -9   8   7   38.75    3.92
  -7   4  -3  651.49   28.88
 -13   9  -7   34.44    3.90
 -13   9  -8   35.21    3.87
  11  -1   8    1.98    1.96
  12  -4  -3    1.27    2.59
  12  -4 -12   27.41    3.74
   7   0   9   75.65    4.47
  11  -4 -11   18.19    3.21
  10  -4  -6   55.64    4.85
  10  -4  -9    8.70    2.73
  -8   8   9   14.40    2.76
  -5   3 -15    2.00    0.93
 -11   8   1   45.82    4.60
  10   0  10   32.58    3.08
   6   3  14   40.13    2.51
   5   1  10  152.71    7.19
   9  -3   1    1.73    2.05
  -4   5   9  390.92   17.61
  -7   6   6   62.74    4.57
  -9   7   4   24.44    3.32
 -13  10   1    1.25    2.66
  13   0  10    4.16    2.01
   9  -3 -16   30.02    3.23
   8  -3   0   90.48    5.77
   8  -3 -15   57.55    4.37
   3  -2  -6    1.00    1.15
   3  -2  -9    7.40    1.38
  -5   3   0  312.62   14.43
 -12   9   1   67.09    5.72
  10  -4  -5   66.28    5.27
  10  -4 -10   24.88    3.43
   3  -1   2  250.82   11.24
  14  -4  -2    3.13    2.96
  10  -1   8   31.58    3.20
  13  -4  -2   13.56    3.14
  11  -4  -3   88.53    6.38
  11  -4 -12    0.55    2.29
  -8  11  14    3.93    2.07
   6  -3  -4    1.75    2.03
  -6   8  12   16.43    2.41
   3  -1 -17    9.56    1.48
  -9  10  11    1.31    2.13
 -10   9   7    5.17    2.60
  14  -1   8   12.66    2.75
  10  -3   2    0.52    1.92
  10  -3 -17    1.56    1.87
  -6  10  15   14.59    2.18
 -10  13  14    2.46    2.06
   6  -3 -11    1.55    1.61
 -11  12  11   19.30    3.17
  -2   2   4  667.57   28.55
   0   0 -15   -0.08    0.71
   1  -1  -4   24.79    1.60
   1  -1 -11 1424.11   60.01
 -12  11   7    3.27    2.71
  12  -4  -2   99.19    7.07
  -5  10  16   39.03    3.08
  -9  12  14    3.54    2.11
  -4   6  11    4.80    1.60
 -10  11  11    2.75    2.22
  -9   9   9   67.98    5.20
 -11  10   7    1.67    2.39
 -10   7   0    2.61    2.19
  11   1  12    1.31    1.60
  13  -2   6    6.75    2.47
  12  -2   6    3.30    2.22
   5   2  12   27.30    1.97
  10  -4  -4  119.34    7.58
  10  -4 -11   24.13    3.30
   5  -2 -16    9.94    1.81
  -4   3   3  510.49   22.48
 -13  11   4   12.91    3.24
 -10   8   4    6.07    2.42
 -10   7 -15    6.37    1.75
  14   0  10    0.95    1.86
  12   1  12    3.38    1.80
  14  -3   3   -0.01    2.27
  12  -3   3   45.26    4.49
   5  -2   1    1.27    1.83
  -8   5  -2  101.78    6.24
  14  -2   6    7.13    2.50
  10   1  12    0.95    1.55
   7  -3 -14    0.69    1.82
   4  -2 -14   30.11    2.58
  -6   7  10   25.33    2.81
   3  -2 -10   69.46    3.93
 -11  11   9   13.11    3.02
 -10  10   9   11.77    2.79
  -6   5   5  197.87   10.02
  -8   6   3   17.28    2.86
  -8   5 -13   43.90    3.18
  -7   4  -4    9.71    2.18
  14  -4  -1   25.33    3.88
  11  -2   6    2.14    2.07
  11  -4 -13   17.91    3.22
   0   6  15    5.13    0.96
   9  -4  -7  502.73   23.46
   5  -1   5 1289.96   54.91
   2  -1 -15    0.87    1.06
   3  -2  -5  697.45   30.06
 -12  10   4    4.24    2.67
 -11   9   4    0.89    2.65
 -13  10   0   80.05    6.49
  -9   6  -1    1.85    1.96
  13  -4  -1   94.01    6.94
   9  -4  -6  271.70   13.76
   9  -4  -9   67.96    5.08
   4  -2  -1   -0.01    1.81
 -11   8   0   11.48    2.85
  -9   6 -14   46.74    3.43
  11  -3   3   13.47    2.76
  10  -4 -12   33.64    3.70
  -7  11  15   11.45    2.20
  -5   4   4  195.08    9.64
  -6   4   1   47.48    3.71
 -12   9   0   16.98    3.42
   9  -1   8   33.61    3.14
  12  -4  -1   -0.25    2.35
  10  -4  -3   49.71    4.48
   6  -3 -12    4.13    1.86
  -2   3   7  809.74   34.57
  -5   5   7 1519.98   64.96
  -8   7   6    0.73    1.98
   7   2  13    2.78    1.35
   9  -3 -17    1.16    1.78
   8  -3 -16   20.17    2.63
   9  -4 -10   49.78    4.41
  -9  13  15    4.89    2.05
  -8  12  15    0.60    1.75
   6  -3  -3    0.50    2.17
   9   1  12   55.64    3.78
  -6  11  16    0.18    1.53
   9  -4  -5  704.31   31.86
  -7   9  12    3.96    2.09
   2  -1   0  381.69   16.49
   9  -3   2   82.81    5.57
   6  -2 -18   11.24    1.97
  -6   4 -16   27.69    2.07
  -7   4  -5  289.69   13.69
  10  -2   6    0.65    2.06
  10  -3 -18    1.80    1.85
   7  -1   7   42.30    3.23
   8  -3   1  248.16   12.37
   4   0   7   78.77    4.11
  -4   2  -3    2.46    1.40
 -10   7  -1    0.76    2.19
  -7   4 -10   34.68    2.78
  14  -4   0    8.91    3.21
  -2   8  16    8.14    1.45
  10  -4 -13   18.41    3.03
   7  -2   4   49.14    3.67
   9  -4 -11  130.07    7.81
  -9   7   3   71.08    5.37
 -13  10  -1    1.06    2.63
  -8   5  -3  405.54   18.89
  13  -4   0   20.88    3.67
  11  -4  -1   44.47    4.32
  -7  12  16    0.43    1.62
   9  -4  -4  166.26    9.30
   3  -2 -11    7.99    1.39
 -13  11   3    5.62    2.93
 -10   7 -14    1.22    1.65
  14  -3   4    2.00    2.45
  13  -3   4   13.15    3.01
  10  -3   3   18.23    2.92
  10  -4  -2   71.39    5.44
   5   0   8   76.27    4.14
   7  -3 -15   60.56    4.33
  -3   6  12    3.93    1.49
 -10  12  12    7.61    2.62
  -8  10  12    7.28    2.34
  -4   4   6 2598.33  109.73
  -9   8   6   37.07    3.89
 -13  10 -14    3.94    1.99
 -12   9  -1   68.54    5.71
 -11   8  -1   44.78    4.49
  -9   6  -2   87.12    5.83
  -8   5 -12   23.73    2.47
   8  -2   5    0.91    1.67
  -9  11  12    1.02    2.06
  -7   8  10    1.52    1.89
  -3   3   5 1944.76   82.16
 -12  11   6   -0.12    2.46
  -7   4  -6  149.81    7.79
  13  -1   9   21.68    3.12
  12  -1   9   13.35    2.64
  12  -3   4    7.76    2.73
   8   0  10   78.19    4.68
  12  -4   0   76.64    6.00
   6  -2   3  371.82   16.96
   6  -3 -13    0.98    1.67
  -4   2 -12  140.74    6.44
  -7   4  -9  406.27   18.36
  -4   8  14  123.00    6.46
   4  -1   4 1006.16   42.88
   3  -2  -4  212.24    9.80
 -11  10   6    2.84    2.64
 -10   9   6   70.91    5.61
 -12  10   3    7.99    2.93
 -10   8   3   31.40    3.73
  -5   3  -1    1.96    1.86
 -12   9 -14    4.21    1.94
 -11   8 -14    5.63    1.78
  -9   6 -13    4.32    1.61
  -7   4  -7  521.10   23.26
  14  -1   9   -0.02    1.66
   9  -4 -12   27.53    3.28
   7  -3   0   -0.09    1.76
  -2   1  -1    1.10    0.84
 -11   9   3    5.62    2.70
  -7   4  -8   77.37    4.63
  13  -2   7    2.00    2.00
  11  -1   9    5.50    1.81
  -3   8  15   61.22    3.64
  -7   6   5   30.08    2.90
 -13  10  -2   48.83    4.88
  12   0  11    0.21    1.32
  14  -2   7    3.82    2.01
  12  -2   7    3.72    1.62
  11  -4 -15   12.00    2.45
   9  -4  -3  473.06   22.13
   8  -4  -8 1202.36   52.46
   5  -2 -17    5.53    1.25
   6  -3  -2   25.71    2.63
  -3   5  10   71.03    4.01
   5  -3  -8   87.24    5.06
 -11  12  10    2.15    1.85
  -3   2   1  161.09    7.60
 -10   7  -2    0.55    1.66
  -8   5  -4  155.34    8.30
   8  -4  -7    0.68    3.58
   4  -2 -15    1.10    2.49
   6   0   4  566.67  142.14
   9   1  -3  -54.17   69.30
  -3  -5   7  546.36   93.88
   0  -2   6  596.79  124.67
   3  -5  13    2.40   97.92
   9   1 -10   52.13   60.17
  -5  -9   7   16.49   39.87
  -4  -9   9   29.51   50.85
   0   0 -13  -24.64   97.50
   1  -2   7    4.49   92.28
   7  -1   7   53.53   63.30
  13   0 -10    4.97   45.00
  14  -4  11   20.28   51.04
  -6  -5 -12    9.09   57.95
  -3  -2 -14   36.59   99.99
  -2  -1 -13   -4.75   98.69
  -1  -1 -15  -11.24  111.25
   2   1 -10   67.75   96.52
   5  -3  11   21.39   98.57
   7   1 -12    7.89   81.82
   8  -4  13    8.81   89.77
  14  -5  13   -3.13   65.29
  -6  -6 -14    0.61   61.82
  -5  -3 -10   40.06   70.41
   0  -3   8   21.34   96.32
   3   0 -16    0.00  100.79
   4   1 -12    6.26  102.46
   5   0   4  164.15   69.81
   7  -4  13   25.12  109.34
   9  -4  13   55.34   91.06
  10  -3  11    1.85   80.13
  13   0  -3    6.41   18.60
  -4  -3 -14    8.10   91.73
  -2  -2 -16    0.26  107.00
  -1  -6  11   65.53   96.19
   0  -7  13   -5.95   86.50
   5  -5  14   69.81  117.09
   7   0   4   30.14   45.77
   8   1 -11   56.97   81.48
  11   0 -14    5.62   68.56
  -4  -2 -10  127.25   71.45
  -1  -7  12   11.09   86.43
  -1   0 -10  536.84  115.98
   1  -3   9    5.05   82.96
   2   1  -3  849.34   88.63
   3   1 -11  243.62  100.49
   6   1 -12    2.29   84.75
  10   0 -15   12.06   70.81
  13  -2   7   -6.55   48.51
  -3  -1  -4 1174.76   90.62
   0  -5  11  136.40   90.63
   1  -6  13   19.48   90.59
   1   0 -14   55.09  105.97
   2   0 -15   18.63   94.89
   5  -1   7  499.03   94.79
   6  -4  13   23.95   97.44
   9   1  -9    7.02   64.81
  14  -2   6    0.00   39.71
  -4  -4 -16  106.08   81.97
  -1  -3   7  377.59   86.28
   0  -1 -16   38.03   97.25
   1  -7  14    5.48   89.37
   4  -2   9   -2.05   79.39
   8  -1   7  111.95   63.31
  10  -4  13   -0.19   75.57
  12   0 -12   46.22   53.10
  -5  -3  -3  420.85   38.54
  -3  -1  -8   60.67   69.77
  -1  -2   5  919.72   92.43
   2  -2   8  960.78  118.77
   2   1  -9   10.94   72.42
   8   0 -16   38.14   78.67
  10  -2   9   37.90   60.43
  13   0  -9   16.53   42.80
  -5  -3  -9  298.87   64.41
  -3  -9  11   14.83   55.57
  -3  -3 -16   15.84   77.15
  -2  -6  10   79.14   62.72
   0  -8  14   99.26   81.06
   1  -5  12    1.85   70.69
   1  -1 -17   62.99   84.99
   4  -6  15    3.63   83.76
   4   0 -16  158.39   97.55
  14  -3   9   -9.41   47.54
  -5  -5 -15   -5.08   60.65
  -3 -11  12   -4.40   46.61
  -2 -10  13   -4.42   56.30
  -2  -7  11    3.91   64.74
  -1  -8  13   64.11   68.42
   0   0 -12 2573.77  194.57
   7   1 -11   99.20   69.17
  13  -4  12   -1.12   53.65
  -6  -5 -11   34.34   50.44
  -5  -5   3   -5.00   30.47
  -2  -1 -12   65.31   65.49
  -1  -2 -17    4.85   81.15
   1  -8  15   26.64   75.15
   4  -3  11  273.95   81.47
   4   1 -11  262.03   77.19
   8   1 -10   71.72   58.32
   9   1  -8   33.91   48.56
  12  -2   8    9.40   43.76
  -4  -2  -9    4.73   49.66
  -3  -1  -7  243.27   61.77
  -3  -2 -13   -2.80   63.87
  -1   0  -9 1412.45  125.42
   2  -7  15    2.79   72.42
   2  -6  14   16.77   71.17
   2  -3  10   45.09   71.47
   3   1 -10   20.50   61.28
   5   0 -16    0.15   76.41
   7   0 -16   24.35   65.36
  -4 -10  10    9.89   41.88
  -3  -1  -5   16.15   42.55
  -1  -1 -14   77.20   68.65
   4  -5  14    6.72   70.51
   5  -4  13  173.54   83.90
   6   0 -16   45.96   72.95
   7   1  -1  191.87   19.14
   9   1  -4   41.61   32.35
   9   0 -15   17.10   53.96
  13   0  -8    6.30   34.76
  -6  -6 -13    6.17   47.23
  -4  -7   8   -2.17   43.41
  -3  -3   4    7.74   37.23
  -3  -1  -6 1128.27   90.92
  -2  -5   9   45.80   54.97
   1  -1   5  107.87   52.92
   2   1  -8  146.78   64.55
   3   0 -15   99.16   77.29
   6   1 -11   39.30   59.13
  11  -4  13    3.80   54.97
  11   0 -13    2.24   46.65
  13  -5  14   23.39   53.13
  -6  -7   3   11.04   24.35
  -4  -3 -13   97.16   58.77
  -2  -8  12   -2.71   50.06
   0  -4  10  533.57   82.56
   2  -5  13  -14.43   68.24
   4  -1   7  233.06   58.88
   9  -5  15   68.58   65.66
  13  -3  10   13.41   41.70
  -5  -3  -8  134.31   43.57
  -4  -6   7   18.98   36.78
  -4  -5 -17   82.43   62.46
  -3  -4   6  146.39   42.77
  -1   0  -3 2679.28  136.16
   1   0 -13  622.71   93.89
   4   0   4 1878.05  107.91
   7  -5  15   10.96   64.87
   8   1  -2  110.41   23.79
   9   1  -7    2.03   39.27
  10   0 -14   -1.24   49.88
  -5  -6 -16   -3.20   46.86
  -1  -9  14   28.96   58.43
  -1  -4   9  427.52   69.26
   1  -4  11  255.98   65.36
   2   1  -4  247.32   47.67
   2   0 -14  162.83   66.19
   9  -1   7   70.04   40.20
  10  -5  15   -7.74   57.31
  12   0 -11    1.85   37.54
  13   0  -4    9.74   22.50
  -4  -8   9   10.03   39.54
  -4  -2  -3  359.08   34.10
  -1   0  -8  130.45   55.73
   2   1  -7  969.08   85.30
   8   0   4  396.85   40.81
   8   1  -9   43.03   42.07
   9   1  -5   -1.35   28.80
   9   1  -6   66.97   35.92
  13   0  -7   35.41   30.43
  15  -5  13   -5.82   42.33
  -5  -7   6   -5.09   30.63
  -4  -4   4 1013.47   68.42
  -4  -2  -8  171.67   43.49
  -4  -4 -15    2.89   52.09
  -2  -3 -17   -7.66   53.34
   0   0 -11   -4.80   47.46
   0  -1 -15  166.47   68.92
   2  -1   6   78.42   48.82
   4   1 -10  114.52   51.85
   7  -2  10  113.72   49.74
   7   1 -10  -10.56   47.68
  12  -1   5   13.23   27.07
  -6  -5 -10   -3.77   34.59
  -5  -8   7   69.79   34.12
  -3 -10  12   11.06   41.31
   0  -1   4    9.14   35.97
   3  -2   9    7.55   49.15
   3   1  -9  346.03   60.85
   4   1  -1  816.75   44.06
   4   0 -15   16.90   58.57
   8  -3  12   33.22   54.57
   8   0 -15    1.65   48.66
  -5  -3  -7  607.27   55.74
  -3  -7  10  -10.42   40.97
  -3  -3 -15   -0.87   51.38
  -3  -4 -17   25.68   52.95
  -2  -1 -11    9.66   47.62
   1  -1 -16   55.77   57.66
   2   1  -5  689.83   64.63
   3  -6  15    0.92   53.81
   3   1  -2    9.44   22.83
   6  -5  15   13.93   57.31
   6  -2  10  124.57   52.94
   8  -2  10  106.38   47.92
  13   0  -5   31.84   23.10
  13   0  -6    9.83   25.16
  -5  -3  -4  169.27   25.04
  -5  -5 -14  102.80   47.28
  -3  -6   9   83.73   41.81
   4  -4  13   50.78   57.54
   6  -3  12    7.94   48.83
   6   1 -10   36.86   43.67
  11  -5  15   15.37   47.92
  11  -2   9   10.06   35.22
  11  -1   6   10.71   27.65
  -5  -4   1  425.07   28.19
  -3  -2 -12  128.38   49.69
  -1   0  -7  149.33   42.62
  -1  -2 -16   17.42   52.22
   3  -3  11  140.86   50.38
   7   0 -15   70.74   50.31
   9  -3  12   48.33   49.10
  12  -4  13    2.30   39.53
  -5  -3  -6   71.70   26.04
  -4  -2  -7   41.84   29.66
  -1  -1 -13   21.89   44.37
   2  -4  12  162.13   57.01
   5   0 -15   83.25   56.68
  11   0 -12   -0.84   33.76
  -5  -6   5    2.35   23.02
  -5  -3  -5  759.01   51.14
  -4  -9  10   19.70   32.24
  -4  -3 -12   11.96   36.95
   3  -5  14   75.95   58.22
   6   0 -15    5.82   49.40
   8   1  -8   41.30   33.46
   9   0 -14   16.30   42.73
  12  -3  11   17.42   33.63
  12   0 -10   56.35   31.83
  -6  -6 -12    6.02   31.55
  -2  -4   8  197.77   42.31
  -1   0  -4   31.47   30.63
   3   0 -14  -15.28   44.69
   5  -2  10   71.26   40.30
   8  -4  14  102.68   51.57
  14  -5  14   -1.38   40.46
  14  -4  12    1.12   35.18
  -5  -9   8   40.98   28.38
  -4  -5   6  311.35   38.48
  -1   0  -6    9.67   34.33
   0  -7  14    9.56   44.22
   0  -2 -17    5.64   46.97
   3   1  -8   86.62   38.28
   4   1  -9  432.46   53.60
   5  -5  15   55.04   53.49
   7  -4  14    3.52   44.80
   7   1  -9   64.17   33.61
   9  -2  10  115.79   39.55
  10   0 -13    5.62   34.40
  13  -1   4   20.82   18.93
  -4  -2  -6   66.44   25.32
  -3  -5   8  147.47   37.40
  -1  -6  12   -2.89   39.88
  -1   0  -5  176.15   33.96
   0   0 -10 4945.64  250.32
   2   0 -13    8.26   38.15
   3  -1 -17    6.74   47.95
   9  -4  14   47.93   43.43
  12  -5  15   19.19   39.55
  -6  -5  -9   33.08   26.32
  -4  -2  -4  414.13   33.73
  -4  -5 -16   26.63   40.49
  -1  -7  13   30.00   40.23
   2   0   3  864.58   52.80
  10  -3  12    9.86   36.26
  13  -1 -14   22.67   33.59
  -5  -6 -15   17.63   32.95
  -4  -2  -5  188.33   26.25
  -2  -1 -10   59.86   32.74
   1  -7  15   -0.87   44.34
   1  -6  14   28.53   45.47
   3  -1   7  770.49   64.72
   0  -8  15    3.40   38.67
   0  -5  12  339.23   55.34
   0  -3   9  237.40   40.81
   0  -1 -14   56.74   41.57
   1  -2   8  539.94   60.91
   6  -4  14   34.48   44.66
   6   1  -9    2.38   29.10
   8   1  -7   61.20   27.06
   8   0 -14  166.18   45.11
  10  -4  14   46.35   37.73
  -4  -4 -14  122.39   40.51
  -3 -11  13    4.81   32.87
  -3  -9  12    6.00   30.58
  -2  -3 -16   20.12   38.47
  -1  -8  14   19.93   37.09
   0  -2   7   24.60   26.30
   1  -3  10   49.17   35.56
   4  -6  16   57.79   51.45
   4   0 -14  198.14   48.93
   7  -1   8    5.60   26.50
  10  -1   7   10.28   23.34
  12  -1 -15    7.83   31.13
  -5  -7 -16   -1.66   30.82
  -3  -3 -14   12.52   35.28
  -2  -2   4  123.16   22.48
   1  -5  13  186.77   46.46
   3   1  -7  272.68   37.69
  -5  -5 -13    0.00   28.23
  -3  -2 -11   10.75   27.35
  -3  -4 -16    7.69   34.95
  -2  -7  12    6.24   32.94
  -2  -6  11    9.22   31.35
   1  -1 -15  200.66   53.48
   4  -2  10   24.76   31.43
   7   1  -8   25.78   25.06
   8   1  -3  265.99   23.10
  12   0  -9    0.56   22.49
  -1  -1 -12  245.08   43.69
   2  -6  15    8.88   35.76
   4   1  -8  196.44   35.11
   7   0 -14    9.14   32.77
  11   0 -11   19.85   27.02
  13  -4  13   41.73   30.72
  13  -2   8    0.96   20.82
  14  -3  10    3.89   24.45
  -4 -10  11    1.86   26.21
  -1  -3   8   72.59   27.99
  -1  -2 -15   14.70   35.76
   4  -5  15  150.77   44.41
   4  -3  12   42.21   31.59
   5  -1   8  197.38   33.14
   5   0 -14   87.54   40.68
   8   1  -6   46.58   20.49
  10  -2  10   37.36   29.03
  -6  -6 -11    3.29   22.51
  -4  -3 -11   88.31   29.36
   2  -2   9   51.90   30.30
   3   0   4    0.69   19.09
   5  -4  14   19.95   36.10
   6   0 -14    3.49   33.51
   8  -1   8   33.14   23.57
   9   0 -13  110.77   34.89
  14  -2   7    6.04   18.54
  -6  -6   2   11.14   11.22
  -2  -8  13   11.50   28.55
   0   0  -9    4.29   28.02
   2  -3  11   12.19   27.99
   3   1  -3  561.33   35.29
   3   0 -13  384.23   51.15
  10   0 -12   20.51   27.24
  11  -4  14    1.58   28.57
  -6  -5  -8    6.01   18.20
  -2  -5  10  113.32   28.33
   2  -5  14   77.42   35.87
   6   1  -8   11.34   20.01
   7  -5  16    2.37   32.78
   8   1  -4   70.23   15.93
   8   1  -5   56.45   17.71
  12  -2   9    6.49   20.74
  -5  -4 -10   62.07   24.07
  -4  -7   9   51.06   24.09
  -2  -1  -9    5.52   22.32
   0  -4  11   47.29   27.98
   0  -2 -16   34.12   33.54
   2   0 -12   61.17   32.07
   6   0   5   42.07   17.37
  -6  -8   5   13.55   14.52
  -4  -3   2   44.33   10.76
  -1  -2   6   -0.53   17.24
   1   0   2   98.42   14.08
   1  -2 -17    2.73   36.77
   3   1  -5   30.31   18.66
   3  -1 -16   20.49   32.48
   7   1  -7  120.40   22.76
   9   0   4   57.94   14.48
  13  -3  11    4.11   22.79
  13  -1 -13   13.62   24.60
  -4  -8  10   70.06   25.32
  -3 -10  13   -2.64   24.77
   1  -4  12   51.92   29.33
   3   1  -4 1065.35   56.88
   4   1  -7  527.31   41.66
  -5  -6 -14    4.74   24.28
  -4  -6   8    1.05   18.76
  -4  -5 -15  113.61   32.88
  -3  -5 -17   75.87   33.22
  -1  -4  10  107.12   26.57
   0  -1 -13  660.55   59.33
   3  -6  16   31.03   33.58
   5   0   5 2645.68  124.26
   6  -5  16   40.92   33.61
  12   0  -8   59.81   19.69
  -3  -4   7  569.79   41.02
  -2  -4 -17   -0.51   28.55
   4   0 -13   61.18   28.24
   7   0   5  183.31   20.76
   8  -3  13   46.21   30.19
   8   0 -13    0.53   23.02
  11  -1 -15    2.06   23.89
  12  -1 -14    1.24   24.41
  -5  -8   8    1.62   15.61
  -5  -7   7   75.34   18.71
  -4  -4 -13   -1.02   22.37
  -3  -7  11   -0.60   20.73
  -3  -2 -10   68.60   21.63
   4  -4  14  230.22   40.45
   4  -1   8   65.23   22.28
   7  -2  11    7.68   23.12
  11   0 -10   -0.29   19.05
  -5  -5   4  274.91   21.56
  -3  -6  10   15.32   20.56
  -3  -3 -13   -1.36   21.68
  -2  -3 -15    1.20   26.91
  -1  -1   3    1.99   10.98
   1  -1 -14   41.84   27.72
   3  -2  10   57.74   22.22
   6  -3  13    0.02   25.30
   6   1  -1  101.01    8.28
   9  -1   8   44.27   19.71
  12  -4  14   35.82   25.62
  -6  -7   4   36.52   11.71
  -6  -7 -12    0.86   18.64
  -5  -5 -12  102.47   24.35
  -1  -1 -11   12.71   19.96
   0   0  -8 1633.28   87.50
   2  -4  13   -1.73   21.79
   3  -5  15   -3.26   26.82
   3  -3  12  141.08   30.08
   6  -2  11    1.14   19.44
   6   1  -7   50.70   16.52
   8  -2  11    4.95   21.90
   9  -3  13    5.69   24.15
  -7  -7  -5    1.30    8.87
  -6  -5  -7    5.91   12.82
  -5  -7 -15    7.86   21.49
  -4  -9  11   30.09   19.07
  -4  -3 -10   31.41   17.67
  -3  -8  12   11.71   21.01
  -3  -3   5    3.87   11.75
  -3  -4 -15   54.55   27.57
   4  -1 -16   29.64   27.17
   5   0 -13   26.79   24.01
   7   1  -6    5.88   13.21
   7   0 -13   14.37   24.20
  11  -2  10    5.69   18.29
  -7  -7  -3   -0.38    5.24
  -4  -6 -16    8.28   22.42
  -2  -3   7   48.63   17.46
  -2  -1  -8  173.08   23.61
  -1  -2 -14   24.70   24.30
   0  -7  15   83.10   28.95
   2  -1   7   -1.32   16.93
   5  -5  16   14.26   26.94
   6   0 -13    3.68   21.03
   7   1  -2   31.78    7.42
   8  -4  15    5.95   24.36
   9   0 -12   79.47   24.61
  12  -3  12    3.17   18.82
  14  -4  13    0.45   18.57
  -6  -6 -10   13.61   14.74
  -5  -9   9    0.46   14.34
   3   0 -12  160.16   25.69
   7  -4  15   65.23   26.22
   9  -4  15  112.27   29.20
  -7  -7  -4    1.64    6.50
  -4  -4   5    0.79    9.69
  -2  -4   9   11.54   14.85
  -1  -7  14   24.16   22.68
  -1  -6  13   25.94   20.35
   2   0 -11   24.08   19.69
   5  -3  13   14.42   22.03
   5  -2  11   11.21   16.90
  12   0  -7   -2.86   12.30
  -5  -4  -9  106.81   18.44
   1  -6  15   10.16   23.41
   2  -2 -17    6.92   25.45
   5  -1 -16   16.34   22.98
   8  -1 -16    6.22   22.46
   9  -2  11    1.09   16.95
  10  -3  13    6.24   17.60
  12  -1   6   -0.58   11.26
  -5  -6   6   28.82   12.56
  -3  -5   9  427.53   34.16
   4   0   5  133.06   16.22
   4   1  -2  193.29   12.99
   6  -4  15    9.08   22.14
   7   1  -5  228.40   18.62
  11  -1   7    4.13   12.01
  13  -1 -12    4.05   15.31
  -4  -5   7  626.81   39.06
  -3  -9  13   27.10   19.11
  -1  -8  15   34.65   22.57
   0  -5  13    8.70   21.52
   0  -2 -15   16.86   20.80
   6   1  -6   67.01   13.29
   6  -1 -16   73.03   26.25
   7  -1 -16    3.70   21.34
  10  -4  15   20.84   21.81
  10  -1 -15    3.37   19.55
  11   0   2    1.59    5.97
   1  -5  14   29.15   21.72
   1  -2 -16   43.52   22.91
   3  -1 -15   11.17   20.61
   4   1  -5 1388.56   67.32
   8   0   5   14.12    9.40
  -3  -2  -9    9.13   12.95
  -2  -7  13    6.12   17.58
   0  -3  10  179.06   22.62
   0   0  -7   -2.11   12.40
   0  -1 -12  410.85   36.29
   0  -3 -17   54.08   23.39
   8   0 -12  254.30   28.49
  11   0  -9   16.53   13.16
  -6  -5  -6   11.47    9.23
  -4 -10  12    7.47   14.27
  -2  -6  12   19.31   16.62
   1  -3  11    6.62   15.63
   1  -2   9    0.06   15.08
   2  -6  16   44.33   24.28
   4   0 -12  585.97   43.19
   7   1  -3  226.81   14.65
   7   1  -4   24.28    8.21
  11  -1 -14    2.60   16.74
  -5  -6 -13   27.26   16.12
  -4  -4 -12  139.31   21.33
  -3  -5 -16   21.34   18.54
   3  -1   8  184.25   21.21
   4  -5  16   20.28   19.60
  12  -1 -13   13.75   15.71
  13  -4  14    6.86   17.88
  -2  -8  14    6.61   17.28
  -2  -1  -7  765.67   43.47
  -2  -4 -16   44.82   20.64
  -1  -1 -10  275.11   25.62
   0  -2   8 1179.71   62.41
   4  -3  13  159.76   24.96
   4  -2  11    0.92   14.31
   4   1  -3  748.92   36.17
   4   1  -4  184.80   14.97
   5  -4  15  134.20   26.62
   7  -1   9    3.54   11.70
  12   0  -6    8.80    8.95
  -4  -3  -9  408.34   29.14
  -3  -3 -12    4.41   13.36
  -2  -3 -14   81.69   20.84
   1  -1 -13  695.35   48.25
   6   1  -5   37.86    9.34
  10  -2  11    3.75   12.59
  10  -1   8   41.70   12.31
  11  -4  15   17.51   15.94
  14  -3  11   -0.99   11.96
  -6  -7 -11    3.76   11.41
  -5  -5 -11    0.48   11.38
  -1  -3   9  365.48   28.12
   2  -5  15   -0.24   18.04
   2  -2  10   83.07   17.19
   5   0 -12  360.47   31.24
   7   0 -12  103.23   19.31
   9   0 -11  165.67   19.81
   9  -1 -15   30.89   18.34
  11  -3  13    1.37   13.85
  13  -2   9    3.01    9.95
  -6  -6  -9    0.87    8.97
  -4  -7  10   -0.40   11.69
  -2  -5  11    7.84   12.00
   2  -3  12   82.19   18.96
   4  -1 -15   83.19   20.56
   5  -1   9  410.42   29.36
  13  -1   5    2.16    7.36
  -5  -7 -14    2.64   12.81
  -3  -4 -14    0.42   13.42
  -1  -2 -13    2.20   13.26
   0  -4  12  551.82   39.81
   3   0 -11  141.42   19.52
   8  -1   9   47.26   13.00
  -5  -4  -8  131.37   14.89
  -4  -8  11   -2.97   10.66
  -4  -6 -15   16.33   14.24
  -2  -2   5    0.36    6.41
   1  -4  13  158.12   21.83
   2   0 -10   82.39   15.80
  12  -2  10    1.10   10.48
  13  -3  12   12.13   12.45
  14  -2   8    2.49    8.72
  -2  -2 -11    0.34   10.76
  -1  -4 -17   72.92   20.88
   0   0  -6   44.32   10.74
  -6  -8   6   19.21    7.86
  -6  -5  -5    0.04    5.67
  -4  -6   9   12.37    9.80
  -3  -7  12    9.15   11.16
  -1  -4  11  294.02   25.48
   6   1  -2   12.88    4.52
   6   1  -4  172.79   12.47
   7  -3  14    3.40   13.48
   8  -3  14   38.90   14.77
   8  -1 -15   50.42   17.54
  13  -1 -11   11.34   10.71
  -4  -7 -16    0.70   12.14
   2  -2 -16   38.08   17.95
   4  -4  15    8.50   15.51
   5  -1 -15  149.47   22.73
  11   0  -8    2.03    8.48
  -5  -8   9   52.46   10.85
  -5  -7   8    5.47    8.25
  -3  -6  11    3.60   10.47
  -3  -2  -8   90.21   12.46
  -1  -2   7  778.57   41.34
   2   0   4  646.85   32.56
   3  -5  16   11.09   16.00
   7  -2  12   35.58   13.10
  10  -1 -14   22.02   13.18
  12  -4  15    1.62   12.45
  -5  -4   2  105.63    7.20
  -4  -9  12   10.08   10.05
  -3  -8  13    8.44   11.70
  -3  -4   8   85.17   11.75
  -2  -1  -6    0.98    7.50
   0  -2 -14  183.72   22.63
   2  -4  14   29.24   14.81
   3  -1 -14   31.91   14.63
   6  -3  14   10.16   13.62
   6   1  -3    2.06    5.12
   6  -1 -15    7.59   13.93
   7  -1 -15    4.86   13.13
   8   0 -11   14.57   10.96
   9  -3  14   56.69   15.60
  -6  -6   3    0.88    4.46
   0  -1 -11 1454.02   73.56
   1  -2 -15   -0.58   12.23
   3  -3  13  406.56   31.59
   3  -2  11    2.89   10.59
   3   0   5 1719.06   77.69
   4  -1   9  346.73   24.53
   4   0 -11   31.49   11.13
   6  -2  12   84.39   15.48
   6   0   6  578.15   31.08
   8  -4  16  150.18   21.97
   8  -2  12   22.98   12.22
  -1  -7  15   46.59   14.20
   0  -3 -16    9.11   13.03
   1  -3 -17    4.46   12.62
   7  -4  16    6.15   12.68
  12  -1 -12    3.42    9.14
  -6  -7   5   12.19    5.64
  -5  -9  10   18.67    9.09
  -1  -6  14   -1.19   11.03
  -1  -1  -9    9.44    9.75
   1  -6  16   61.34   16.20
   9  -4  16   27.28   13.70
   9  -1   9   41.52   10.52
  11  -2  11    4.24    9.20
  11  -1 -13    3.27   11.15
  12  -3  13   17.23   10.37
  14  -4  14    1.02   10.13
  -5  -5   5    3.36    5.02
  -5  -6 -12   -0.57    8.24
  -4  -3  -8   61.47    9.90
  -4  -4 -11    1.92    9.24
  -3  -5 -15   45.05   13.88
  -2  -3   8   85.57   11.03
   5  -3  14   75.66   15.94
   5   0   6   -0.13    6.33
  12   0  -1    0.94    2.72
  -3  -9  14    9.41   10.27
  -3  -3 -11    1.74    8.49
  -2  -4  10  155.65   15.74
  -2  -4 -15    1.14   10.76
   0   0  -5    0.03    7.08
   1  -1 -12  409.86   28.72
   5  -2  12  101.69   15.07
   6  -4  16   24.66   13.62
   7   0   6    1.62    5.56
   7   0 -11   -0.35    8.39
   9   0   5   45.37    7.22
   9   0 -10    3.22    7.93
  10  -3  14   -3.13    9.83
  -6  -5  -4    3.30    3.94
  -6  -7 -10    0.75    6.53
  -5  -5 -10   59.16   10.80
  -2  -3 -13    2.60    9.82
   0  -5  14   82.18   15.55
   2  -1   8  496.18   29.45
   5   0 -11  164.91   16.59
  10  -4  16   17.66   11.34
  10   0   4    2.24    4.87
  -6  -6  -8    3.32    5.67
  -5  -6   7    6.37    6.10
  -5  -4  -7  434.43   24.31
  -3  -5  10   18.50    8.05
   1  -5  15  138.70   18.62
   3   0 -10  173.77   15.90
   9  -1 -14   16.02   10.00
  -4 -10  13    2.42    7.73
  -4  -5   8  150.64   13.23
  -4  -4   6 1450.02   66.25
  -4  -3   3  518.92   24.64
  -2  -7  14   18.63   10.01
   2   0  -9   53.25   10.35
   3  -2 -16   17.93   12.62
   4  -1 -14   48.54   11.88
  -5  -7 -13    2.78    7.15
  -3  -4 -13   24.72    9.73
  -2  -6  13    8.04    8.96
  -1  -2 -12   75.07   12.32
   0  -3  11  132.89   14.67
  11  -1   8    0.84    5.72
  -3  -6 -16   19.49   10.17
  -2  -8  15    1.98    9.56
  -2  -1  -5  610.20   30.06
  -2  -2 -10   26.98    8.30
  -1  -1   4  550.90   26.85
   1  -3  12   63.50   12.09
  11   0  -7   -0.13    5.35
  12  -1   7    0.24    5.14
  13  -4  15    2.51    8.40
  -4  -6 -14   25.34    9.60
   1  -2  10  273.01   20.03
   5  -4  16   13.53   11.37
  13  -1 -10    3.56    6.37
  14  -2 -13    2.17    7.08
  -3  -2  -7   27.25    7.08
  -1  -4 -16    8.61   10.25
   2  -5  16    9.98    9.94
   3  -1   9    5.99    7.22
   4  -3  14   38.55   12.19
   4  -2  12  140.87   15.00
   4   0   6 2386.51  104.99
   8  -1 -14   17.76    9.89
   0  -2   9   55.95    9.05
   0  -1   6    1.30    5.71
   5  -1 -14   22.02   10.22
   6  -1  10  152.68   14.07
   7  -1  10   25.52    8.04
  11  -3  14    4.09    8.04
  13  -2 -14    3.73    7.58
  14  -3  12    0.37    6.68
  -6  -5  -3   15.55    2.27
  -4  -7  11   24.00    7.67
  -4  -7 -15    4.71    7.74
  -4  -8 -16    0.41    7.47
  -2  -5  12   32.68    9.42
  -2  -5 -16    1.28    8.32
  -1  -3  10   36.59    8.28
  -1  -3 -14   32.84   10.13
   0   0  -4 1633.45   71.69
   1   0   3 2499.43  107.04
   2  -3  13    3.52    8.23
   2  -2 -15   20.41    9.98
   8   0 -10   64.98    9.51
  10  -2  12    5.55    7.72
  10  -1 -13   -0.62    7.28
  -4  -8  12   27.67    7.98
   0  -4  13   52.37   10.90
   0  -1 -10  519.69   29.63
   0  -2 -13    6.30    7.50
   2  -2  11   15.15    8.10
   3  -1 -13    2.50    8.35
   4   0 -10  558.04   31.14
   6  -1 -14   29.29    9.58
   7  -1 -14   -0.01    8.65
  13  -2  10    1.16    5.21
  -1  -1  -8  473.68   26.29
   1  -4  14   42.66   10.42
   1  -2 -14  111.59   14.28
   4  -2 -16    5.37    9.08
   5  -1  10  105.60   11.18
   8  -1  10    0.99    6.64
  11  -1 -12    2.06    6.48
  12  -1 -11   18.18    6.56
  13  -3  13    0.55    6.20
  -6  -8   7    5.22    4.31
  -4  -6  10   28.54    7.06
  -4  -3  -7  433.64   23.09
  -3  -7  13    2.70    6.39
  -1  -4  12    2.50    7.22
   0  -3 -15  104.09   13.68
   1  -3 -16   17.57    9.14
   4  -4  16  136.77   15.98
   7  -3  15   51.52   10.85
   8  -3  15   69.15   11.27
  12  -2  11    0.17    5.60
  -5  -8  10    1.69    4.84
  -4  -4 -10  328.30   20.28
  -4  -5 -12   24.91    7.31
  -3  -8  14    8.94    6.81
   9   0  -9   69.18    8.52
  -6  -5  -2    0.97    1.17
  -5  -7   9    7.34    5.26
  -5  -6 -11   20.13    6.42
  -4  -9  13   23.91    7.05
  -3  -6  12   43.36    8.27
  -3  -3 -10   53.93    8.27
  -3  -5 -14   27.29    8.02
  -2  -2   6 1335.35   60.36
   1  -1 -11 1375.10   65.60
   2  -4  15    0.65    8.77
   5   0 -10   74.22    9.27
   6  -3  15    0.29    7.39
   7   0 -10    3.63    6.01
  -5  -4  -6  238.01   13.76
  -5  -5  -9    1.09    5.00
  -3  -4   9  369.01   21.52
  -2  -1  -4  178.75   10.49
  -2  -3 -12  104.55   11.49
  -2  -4 -14   32.07    8.57
   3  -3  14   -0.51    7.88
   3   0  -9  203.88   14.83
   5  -2 -16   11.58    8.96
   7  -2  13   19.28    7.79
   9  -3  15    2.07    7.38
  13  -1   6    1.60    3.74
  -6  -6  -7    0.47    3.66
  -6  -7  -9    2.50    4.23
  -1  -2   8  190.67   13.51
   2   0  -8 1054.29   49.99
   3  -2  12   76.00   10.16
   8  -2  13   11.87    6.69
   9  -1 -13  103.02   11.63
  11   0  -6    2.80    3.92
  -5  -9  11    0.96    4.68
  -1  -6  15    1.85    6.24
   0   0  -3    0.31    3.76
   4  -1  10   46.61    7.87
   4  -1 -13  139.76   13.76
  14  -4  15    2.80    5.79
  -1  -2 -11    6.45    5.94
   3  -2 -15    9.39    8.28
  11  -2  12    0.96    5.03
  12  -3  14    6.01    5.90
  -6  -7   6   22.61    4.34
  -6  -6   4   33.01    4.13
  -3  -2  -6   40.63    5.69
  -3  -4 -12    1.88    5.91
   5  -3  15    2.44    7.17
   6  -2 -16   29.56    9.36
   9  -1  10   59.47    7.92
  13  -1  -9   17.50    5.02
  -5  -5   6  182.84   11.44
  -5  -7 -12    8.87    5.01
  -2  -4  11    5.46    5.71
  -2  -3   9    6.91    4.92
  -2  -2  -9    0.54    4.79
   0  -5  15   53.65    9.96
   2   0   5    6.43    4.61
   5  -2  13    7.21    6.93
  10  -3  15    5.38    6.61
  -5  -4   3  464.20   21.46
  -5  -8 -13   10.85    5.01
  -3  -5  11   91.80    9.98
  -3  -3   7    1.75    4.00
  -2  -7  15    5.26    6.26
   1  -5  16   14.66    7.22
   3   0   6  164.71   11.01
   9  -2  13    4.37    5.70
  11   0   3    1.77    2.37
  12  -2 -14    0.75    5.64
  14  -2 -12    2.12    4.65
  -5  -6   8    8.08    4.59
  -4  -5   9   98.56    9.00
  -4  -6 -13   22.51    6.30
  -2  -6  14   15.01    6.62
  -1  -4 -15  139.01   13.79
   2  -1   9    9.72    5.58
   3  -4  16   20.61    7.23
   8  -1 -13   51.49    8.40
  -4  -4   7    0.88    3.73
  -3  -7 -16    1.96    5.52
   5  -1 -13  174.56   14.59
   7   0   7  117.30    8.65
   8   0  -9   13.77    5.34
  10  -1 -12   59.49    7.95
  13  -2 -13    1.10    4.66
   0  -3  12  139.98   12.53
   1  -3  13    3.73    5.98
   2  -2 -14  170.43   14.76
  -4  -8 -15    0.25    4.69
  -2  -1   1  134.84    6.50
  -2  -5 -15    8.97    6.11
  -1  -1  -7    1.15    4.55
  -1  -3 -13  146.13   13.01
   0  -1  -9 1386.31   63.64
   0  -2 -12   75.39    9.12
   0  -4 -16  141.01   14.08
   2  -3 -16   16.86    7.61
   4   0  -9   57.91    7.37
   6  -1 -13   29.20    7.49
   7  -1 -13   22.02    7.05
   9   0   6   14.91    3.83
  10  -2 -15    0.82    5.70
  -4  -3   4    6.80    2.99
  -4  -7 -14    2.83    5.26
   0   0  -2 7738.30  324.55
   1  -2  11   17.86    6.42
   3  -1 -12   62.55    8.59
   4  -3  15   83.23   11.11
   4  -2  13   -0.05    5.67
  11  -1   9    5.23    4.00
  12  -1 -10    3.42    4.10
  -4  -7  12    2.00    4.63
  -4  -3  -6  147.65    9.35
  -2  -1  -3  906.78   39.72
   1  -2 -13   13.14    6.35
   4  -2 -15    0.17    6.90
   9   0  -8   12.25    4.41
  10   0   5   66.71    5.51
  11  -3  15    6.57    5.06
  11  -1 -11    3.79    4.83
  12  -1   8    2.83    3.43
  -4  -8  13    0.79    4.30
  -2  -5  13   18.41    6.44
  -1  -3  11  276.73   17.79
  -1  -1   5    0.22    3.15
   0  -4  14  208.54   16.10
   0  -2  10  103.50    9.82
   2  -3  14   32.28    8.12
   3  -1  10   69.00    8.23
   6  -1  11  153.47   12.21
   7  -1  11   36.96    6.57
  10  -2  13    9.19    5.07
  -4  -4  -9    0.07    3.77
   0  -1   7  160.57   11.04
   0  -3 -14   -0.07    5.41
   1  -4  15   76.50   10.14
   1  -3 -15    8.30    6.19
   2  -2  12   75.30    9.12
   7   0  -9   72.48    7.56
  11   0  -5    3.90    2.99
  -4  -5 -11  145.93   11.09
  -3  -7  14    0.97    4.55
  -2  -6 -16    9.14    5.84
   1  -1 -10  574.23   29.88
   5   0  -9  520.08   26.91
  -6  -8   8   18.65    3.86
  -5  -4  -5  804.25   36.03
  -5  -6 -10    0.77    3.83
  -4  -6  11   21.27    4.92
  -3  -3  -9    2.59    4.01
  -1  -4  13  180.63   14.12
  -1  -5 -16   50.76    8.45
   2   0  -7   22.29    5.36
   3   0  -8    8.82    4.93
   5  -1  11  279.04   17.49
   9  -2 -15    5.97    5.78
  13  -3  14    2.78    4.01
  13  -2  11    2.47    3.55
  14  -1  -6   17.83    3.21
  -5  -8  11   26.05    5.07
  -5  -5  -8    7.71    3.69
  -4  -9  14    1.71    4.06
  -3  -8  15    5.46    5.12
  -3  -5 -13   42.21    6.85
  -2  -3 -11   12.31    5.03
  -2  -4 -13   32.26    6.59
   5  -2 -15    2.83    6.03
   7  -3  16    8.69    5.95
   8  -3  16   15.45    6.45
   8  -1  11  110.92    9.56
   9  -1 -12   25.71    5.96
  -6  -6  -6   51.54    4.72
  -6  -7  -8    8.54    3.21
  -5  -7  10   31.79    5.31
  -3  -6  13    5.30    4.51
   1   0   4   21.83    4.24
  12  -2  12    5.37    3.98
   2  -4  16    6.52    6.62
   4  -1 -12   39.80    6.68
   6  -3  16   27.93    7.33
  13  -1  -8    7.87    3.40
  -5  -9  12   11.16    3.97
  -3  -4  10   32.82    5.62
  -2  -2   7    1.21    3.76
  -1  -2 -10   69.13    7.72
   3  -3  15  102.63   11.18
   3  -2 -14   32.95    7.52
   6  -2 -15    5.33    5.77
   7  -2  14   29.26    6.49
   8  -2 -15    1.31    5.15
   9  -3  16   38.12    6.97
  -3  -4 -11   99.03    8.94
  -2  -2  -8   70.30    6.95
  -1  -6  16    6.91    5.63
  -1  -2   9    6.44    4.19
   3  -2  13    3.82    5.56
   3  -3 -16    7.10    5.99
   8  -2  14   14.45    5.49
  -6  -7   7    0.73    2.57
   4  -1  11  296.90   17.86
  13  -1   7   26.39    3.57
  14  -2 -11    3.51    3.53
  -6  -6   5    0.08    2.30
  -5  -7 -11    2.43    3.36
   0  -5  16   19.04    6.40
   5  -3  16   12.67    5.80
   8  -1 -12    9.53    4.79
  11  -2  13    1.43    3.87
  12  -3  15    5.73    4.53
  12  -2 -13    1.15    3.72
  -5  -5   7    0.15    2.79
  -5  -8 -12    5.69    3.44
  -3  -5  12   24.23    5.51
  -3  -8 -16    1.38    4.09
  -2  -4  12   87.08    8.86
  -2  -3  10   74.20    7.64
   5  -2  14   65.49    8.29
   8   0  -8  172.79   11.05
   9  -1  11   99.77    8.54
  10  -3  16    2.36    4.23
  -5  -6   9   24.35    4.40
  -4  -6 -12   35.53    5.66
  -1  -4 -14   18.30    5.82
   3  -4  17   19.21    6.07
   5  -1 -12    4.12    5.02
   6   0   8  202.89   12.17
   9  -2  14   17.84    5.00
  10  -1 -11    2.32    3.89
  13  -2 -12    4.05    3.53
  -5  -4   4  182.76    9.74
  -4  -5  10   53.28    6.32
  -3  -3   8  147.97   10.07
  -3  -7 -15    5.25    4.13
  -2  -6  15    1.88    4.60
   2  -1  10  287.77   17.10
   2   0   6  354.43   18.15
   4   0  -8  530.81   26.49
  -4  -4   8 1202.63   54.21
  -2  -1  -2  258.96   11.90
  -1  -1  -6  110.08    7.86
  -1  -3 -12   41.83    6.70
   0  -3  13  377.29   22.05
   0  -1  -8  121.40    9.49
   1  -4 -16   39.56    7.64
   2  -2 -13    3.31    5.04
   5   0   8   79.72    7.05
   6  -1 -12   27.94    5.95
   7  -1 -12    1.22    4.23
  10  -2 -14    3.44    4.46
  12  -1  -9   15.07    3.66
  -4  -8 -14   29.34    4.97
  -2  -5 -14   25.67    6.16
   0  -2 -11   16.73    5.20
   0  -4 -15   10.11    5.67
   1  -3  14   32.90    7.21
   2  -3 -15    9.80    5.51
   3  -1 -11   11.27    5.20
   7   0   8    5.73    3.45
   9   0  -7   93.00    7.00
  11  -1 -10    0.26    3.19
  -4  -3  -5  319.84   15.65
  -4  -7 -13   20.67    4.59
   1  -2 -12  252.26   16.22
   4  -3  16   34.93    7.09
   4  -2 -14   33.47    6.70
  11   0  -4   10.06    2.51
  -4  -7  13   17.67    4.60
  -4  -3   5  312.56   15.62
   1  -2  12  258.49   16.47
   4  -2  14   31.18    6.43
   4  -3 -16   42.42    7.47
  -4  -8  14   27.64    5.10
  -2  -5  14   31.23    5.79
   0  -2  11   17.56    5.20
   3  -1  11    7.07    4.47
   7   0  -8    3.81    3.45
  11  -1  10    0.13    2.94
  11   0   4   11.84    2.21
  14  -1  -5   -0.03    1.99
  -2  -1   2  254.21   11.84
  -1  -3  12   41.30    6.50
   0  -4  15    9.44    5.29
   0  -3 -13  387.74   22.05
   1  -3 -14   35.20    6.85
   2  -2  13    5.21    4.96
   5   0  -8   85.77    7.41
   6  -1  12   28.19    5.55
  11  -3  16    1.15    3.49
  -6  -8   9    3.80    2.57
  -4  -4  -8 1263.01   56.15
  -3  -7  15    6.15    3.94
   0  -1   8  134.33   10.16
   1  -4  16   38.99    7.29
   1  -1  -9 1545.28   69.15
   2   0  -6  366.58   18.60
   3   0  -7 1503.82   66.49
   4   0   8  562.60   27.29
   7  -1  12    1.81    3.95
   9  -2 -14   18.17    4.98
  10   0   6   34.06    3.74
  12  -1   9   14.27    3.18
  -5  -8  12    4.90    3.25
  -5  -6  -9   21.49    3.81
  -4  -6  12   37.49    5.47
  -4  -5 -10   57.73    6.13
  -3  -3  -8  149.64    9.73
  -2  -6 -15    0.83    3.86
  -1  -4  14   18.51    5.37
  -1  -5 -15   11.53    5.08
   9  -1 -11  106.97    8.69
  -5  -4  -4  196.61    9.83
  -3  -6  14   46.26    6.26
  -3  -5 -12   23.06    4.82
   5  -1  12    4.58    4.27
   5  -2 -14   69.94    8.11
   7  -3  17   30.69    6.13
  10  -1  11    2.50    3.35
  13  -3  15    1.94    2.96
  13  -2  12    5.82    2.97
  -5  -7  11    1.86    2.89
  -5  -5  -7   -0.22    2.42
  -2  -3 -10   73.11    7.04
  -2  -4 -12   84.65    8.00
   0  -5 -16   23.37    5.72
   5  -3 -16   11.74    5.13
   8  -1  12    9.65    4.21
   8   0   8  158.96    9.67
  13  -1  -7   24.43    3.41
  -5  -9  13    0.04    2.70
  -3  -4  11  104.68    8.65
  -2  -2   8   71.02    6.64
   2  -4  17   -0.07    5.14
   4  -1 -11  305.92   17.85
   6  -3  17    1.16    4.12
  12  -2  13    0.52    2.84
  -6  -6  -5    0.16    1.93
  -6  -7  -7    0.16    2.13
   3  -3  16    6.73    4.81
   6  -2 -14   40.57    6.74
   7  -2  15    9.11    4.56
   8  -2 -14   15.51    4.95
  -6  -7   8    8.94    2.72
  -6  -6   6   46.03    4.21
  -3  -2  -4  296.42   14.24
  -1  -2  10   74.31    7.37
  -1  -2  -9    8.92    4.14
  -1  -6 -16    6.73    4.48
   3  -2  14   30.76    6.46
   3  -2 -13    3.68    4.81
   3  -3 -15  112.57   10.61
   7  -2 -14   27.92    5.77
  14  -2 -10    1.71    2.51
  -3  -4 -10   37.81    5.20
  -2  -2  -7    1.80    3.70
   4  -1  12   43.29    6.20
   6  -3 -16   26.61    6.17
   8  -2  15    1.44    3.66
  -6  -5   1  133.26    6.20
  -5  -5   8    4.26    2.94
  -5  -4   5  796.22   35.49
  -2  -4  13   32.61    5.91
  -2  -3  11   13.04    4.34
   2  -4 -16    6.96    5.01
   5  -3  17    5.00    4.39
   8   0  -7   -0.03    2.66
   8  -1 -11  118.35    9.17
  12  -3  16    0.89    2.96
  12  -2 -12    6.94    3.51
  -5  -6  10    0.46    2.93
  -5  -7 -10   29.36    4.15
  -3  -5  13   49.85    6.28
  -3  -6 -13    3.12    3.65
   5  -2  15    3.77    4.13
  10  -1 -10   71.92    6.54
  11  -2  14    0.91    2.97
  13  -1   8    6.59    2.26
  13  -2 -11    2.88    3.02
  13  -3 -14    4.50    3.11
  -4  -5  11  136.25    9.71
  -4  -9 -14    1.34    2.65
  -3  -3   9    2.95    3.18
  -3  -8 -15    4.18    3.40
  -2  -6  16    9.06    4.25
   5  -1 -11  299.62   17.26
   9  -1  12   20.62    4.28
  -5  -8 -11   20.54    3.65
  -4  -4   9   -0.13    3.23
  -4  -6 -11   28.77    4.59
  -1  -4 -13  189.05   12.92
   2  -1  11   19.87    4.91
   2   0   7   26.76    4.36
   3   0   8   11.24    3.95
   4   0  -7  102.64    7.70
   6   0   9   53.83    5.62
   9  -2  15    4.26    3.55
  12  -1  -8    3.95    2.59
  -3  -7 -14    1.03    3.20
   0  -3  14    0.73    4.01
   1  -3  15    6.06    4.83
   1  -4 -15   66.04    7.76
   6  -1 -11  177.29   11.86
   7  -1 -11   37.83    5.48
  10  -2 -13    6.59    3.84
  14  -3 -13   -0.54    2.69
  -2  -1   3 1020.52   44.19
   0  -1  -7  178.54   11.00
   0  -4 -14  213.34   14.27
   3  -1 -10   71.10    7.29
   7   0   9   73.53    6.21
   9   0  -6   30.29    3.73
  11   0  -3   10.65    2.04
  11  -1  -9    6.93    3.00
  -6  -5   2    0.53    1.24
  -4  -7  14    3.10    3.19
  -2  -5 -13   22.72    4.77
  -1  -1  -5    0.28    3.11
  -1  -3 -11  299.91   17.13
   0  -2 -10   95.56    8.36
   1  -2  13    9.38    4.74
   2  -3 -14   35.65    6.45
   4  -3  17   26.45    5.64
  -4  -8  15   -0.11    2.96
  -4  -7 -12    0.26    2.95
  -4  -8 -13    0.41    2.77
  -2  -5  15    6.91    4.05
  -1  -1   7    0.48    3.17
   0   0   2 9999.00  418.50
   1  -2 -11   22.66    5.33
   4  -2  15    0.56    4.42
   4  -2 -13    0.15    4.11
   4  -3 -15   76.30    8.56
  -6  -8  10    3.10    2.44
  -1  -3  13  135.46   10.58
   0  -4  16  130.92   10.74
   0  -2  12   77.07    7.95
   0  -1   9 1565.70   69.59
   3  -1  12   76.73    7.56
   7   0  -7  147.38    9.14
   9   0   8   12.88    3.13
  11  -1  11    4.30    2.82
  11   0   5    2.27    1.82
  -4  -6  13   20.15    4.08
   1  -4  17   26.49    5.63
   2  -2  14  163.67   12.01
   6  -1  13   28.56    5.28
   7  -1  13   19.89    4.46
  10  -2  15    2.46    3.26
  -5  -8  13   13.14    3.13
  -4  -3  -4    9.27    2.26
  -1  -4  15  119.38    9.97
   0  -3 -12  158.63   11.21
   1  -3 -13    2.48    4.45
   4   0   9   61.37    5.98
   5   0  -7 1666.51   72.80
  12  -1  10    4.03    2.31
  -5  -7  12    8.85    3.03
  -3  -6  15    1.34    3.29
   1   0   6    0.81    3.57
   5  -1  13  175.91   12.06
   9  -2 -13    3.61    3.74
  -4  -4  -7    1.27    2.28
  -2  -2   9    3.30    3.31
  -2  -6 -14   13.44    4.39
   1  -1  -8  131.76    9.44
   2   0  -5    7.58    3.34
   3  -4 -16   36.17    6.64
   9  -1 -10   57.38    5.76
  10  -1  12   54.41    5.42
  10  -3 -15    4.21    3.85
  13  -3  16    3.66    2.63
  13  -2  13    0.57    2.41
  -6  -7   9    3.73    2.44
  -6  -6   7    0.29    1.99
  -5  -9  14    3.80    2.50
  -4  -5  -9   97.04    7.08
  -3  -4  12    2.99    3.71
  -2  -7 -15    3.18    3.24
  -1  -5 -14   29.41    5.40
   1  -5 -16   10.66    4.74
   5  -2 -13    6.56    4.12
   8  -1  13   48.70    5.71
   8   0   9   13.39    3.33
  11  -2 -12    1.21    3.02
  13  -1  -6   11.20    2.38
  -6  -5   3   42.41    3.07
  -5  -4   6  310.84   15.38
  -5  -6  -8    8.18    2.68
  -3  -3  -7    1.25    2.72
  -3  -5 -11   92.02    7.41
  -2  -1  -1  176.23    7.82
  -1  -2  11    9.67    3.84
   0  -5 -15   47.08    6.56
   3  -3  17   36.33    6.00
   5  -3 -15    5.82    4.29
  12  -2  14    2.68    2.71
  12  -3 -14    3.93    3.09
  -5  -5   9    3.95    2.99
  -2  -3  -9    6.93    3.27
  -2  -4 -11    3.46    3.32
   3  -2  15    6.75    4.65
   4  -1 -10   32.75    5.15
   6  -2  16   22.07    5.04
   7  -2  16    5.13    3.67
   8  -2 -13   13.00    4.11
  -2  -1   4  293.12   14.22
   0   0   3    4.45    2.74
   4  -1  13  135.30   10.30
   6  -2 -13   33.10    5.54
   8  -2  16    6.86    4.00
  14  -2  -9    4.07    2.28
  -5  -6  11   13.61    3.24
  -3  -5  14   30.49    5.03
  -3  -3  10   65.81    6.32
  -3  -9 -15    6.65    3.04
  -2  -4  14   32.60    5.50
  -2  -3  12  102.07    8.58
  -1  -6 -15    3.78    3.85
   3  -2 -12   84.94    7.94
   7  -2 -13   16.04    4.63
   9  -3 -15   -0.01    3.43
  -4  -5  12   30.02    4.69
  -4  -4  10  388.20   19.92
  -1  -2  -8  184.28   11.23
  -1  -7 -16    3.16    3.59
   2   0   8 1293.24   57.52
   3  -3 -14    1.30    3.93
   5  -2  16   10.78    4.47
   6  -3 -15    0.00    3.94
  12  -2 -11    0.17    2.69
  13  -1   9   20.47    2.75
  -5  -4  -3  540.28   23.58
  -4  -3   7  685.91   31.55
   0  -6 -16   37.85    5.86
   2  -1  12  245.95   14.95
   2  -4 -15    0.21    3.96
   6   0  10    1.58    3.15
   8  -1 -10    1.11    3.13
   9  -1  13   96.00    7.49
  11  -2  15    0.97    2.93
  -6  -7  -6   24.90    2.76
  -3  -4  -9  420.26   20.90
   0  -3  15  102.23    9.33
   7  -3 -15   55.79    6.85
   8   0  -6  122.01    7.52
   9  -2  16    4.73    3.47
  10  -1  -9    5.09    2.85
  13  -2 -10    9.71    2.79
  13  -3 -13    0.31    2.70
  -2  -2  -6 1596.61   69.24
   1  -3  16   17.33    4.98
   4  -4 -16  139.30   11.06
   5  -1 -10  112.48    8.56
  -6  -6  -4   32.44    2.65
  -4  -7  15   16.12    3.84
  -4  -9 -13   17.82    3.39
  -3  -6 -12   37.95    5.02
  -3  -8 -14    4.25    3.00
  -1  -1   8  585.57   28.04
   1  -2  14  118.39    9.92
   7   0  10    5.55    3.13
  14  -3 -12   -0.12    2.26
  -6  -8  11    4.62    2.27
  -6  -5   4   20.76    2.42
  -5  -7  -9    8.04    2.70
  -2  -5  16    4.87    3.65
  -1  -4 -12    3.23    3.38
   0  -2  13    4.69    4.23
   4  -2  16    5.86    4.30
   7  -1 -10   26.63    4.41
  10  -2 -12    7.91    3.33
  12  -1  -7   14.26    2.75
  -5  -8 -10    5.25    2.37
  -4  -6 -10   26.10    4.04
  -3  -7 -13    4.29    3.09
  -1  -3  14   40.23    6.14
   0  -4  17    1.29    3.63
   0  -1  10  629.97   30.59
   1  -4 -14   39.32    5.91
   2  -2 -11   19.12    4.73
   3  -1  13    4.56    3.76
   4   0  -6 2962.79  126.41
   6  -1 -10  188.18   11.75
   9   0   9   70.07    5.55
  11   0   6    0.28    1.75
  11  -1  -8    1.79    2.68
  11  -3 -14    5.31    3.15
  -4  -6  14   31.69    4.80
  -3  -2  -3    2.60    1.57
   0   0   4 2113.81   90.13
   1   0   7  174.19   10.40
   2  -2  15   14.22    4.63
   4   0  10  599.97   28.96
   6  -1  14   25.98    4.91
  11  -1  12    1.46    2.48
  -6  -6   8    8.95    2.59
  -5  -8  14    7.42    2.92
  -5  -7  13    3.48    2.62
  -1  -4  16    9.24    4.31
  -1  -3 -10   28.75    4.68
   0  -4 -13   53.58    6.53
   2  -3 -13    3.48    4.30
   3  -1  -9    6.91    3.72
   7  -1  14    0.13    3.46
  10  -2  16    0.92    2.89
  10   0   8   11.19    2.60
  12  -1  11   20.07    3.06
  -6  -8  -7    4.95    1.95
  -5  -4   7  562.13   26.10
  -4  -8 -12   26.90    3.95
  -3  -6  16   26.45    4.67
  -2  -2  10   34.76    4.70
  -2  -1   5  783.53   35.02
  -2  -5 -12   29.96    4.75
   0  -1  -6    0.78    3.09
   0  -2  -9   59.85    6.25
   4  -2 -12  142.65   10.57
   4  -3 -14   38.04    5.91
   5  -1  14   18.84    4.61
  11   0  -2    5.39    1.54
  -6  -7  10    5.19    2.46
  -4  -7 -11   17.53    3.41
  -3  -4  13   34.05    5.21
   1  -2 -10  283.17   15.93
   2  -5 -16   10.41    4.74
   5  -4 -16   11.87    4.81
   8   0  10   73.98    6.21
  10  -1  13    1.05    2.79
  14  -1  -3    0.35    1.31
  -5  -5  10   86.44    6.68
  -3 -10 -15   -0.40    2.32
  -1  -2  12   82.08    7.48
   7   0  -6    4.85    2.70
   8  -1  14   19.10    4.18
  13  -2  14    4.12    2.35
   1  -3 -12   70.27    6.88
  12  -2  15    0.50    2.56
  -7  -7   2    4.24    1.06
  -4  -3   8   84.30    6.50
  -2  -8 -15    3.01    3.01
  -1  -1  -4  697.30   30.98
   0  -3 -11  142.63   10.01
   3  -2  16   16.83    4.74
   7  -2  17    3.14    3.59
   9  -2 -12    3.79    3.26
  10  -3 -14   -0.25    3.10
  -7  -7   3   -0.02    1.12
  -6  -5   5    2.53    1.82
  -5  -6  12    0.20    2.75
  -4  -4  11    0.76    3.25
  -3  -3  11    3.58    3.18
  -2  -4  15    3.37    3.67
  -2  -3  13    6.05    3.98
   2   0   9   59.88    6.05
   3  -4 -15   79.18    8.30
   4  -1  14   42.67    5.90
   5   0  -6    0.97    2.68
   6  -2  17    0.80    3.51
   9  -1  -9   50.20    5.17
  11  -2 -11    2.97    2.99
  -4  -5  13  111.91    8.56
  -3  -5  15   58.54    6.40
  -2  -6 -13   11.96    3.74
  -1  -5 -13   32.08    5.24
   1  -5 -15  123.76    9.95
   2  -1  -8  587.34   28.17
   3   0  10  191.44   11.84
   5  -2 -12  102.94    8.66
   8  -2  17    1.57    3.16
  12  -3 -13   16.95    3.66
  13  -1  -5   33.98    3.14
  -2  -7 -14   14.77    4.20
   0   0   5    0.03    3.24
   1  -1  -7  169.85   10.26
   5  -2  17    6.08    4.17
   5  -3 -14   68.19    7.42
   6   0  11  158.74   10.28
  13  -1  10    9.47    2.34
  -1  -1   9   19.36    4.28
   0  -5 -14   78.89    7.69
   2  -1  13   12.04    4.71
   3   0  -5 2254.27   96.44
   8  -2 -12   13.27    4.03
   9  -1  14   20.96    4.07
  11  -2  16    0.52    2.62
  -4  -5  -8  145.07    8.78
  -3  -5 -10   19.51    3.69
  -2  -4 -10  133.28    9.08
   0  -3  16    5.31    4.03
   9  -2  17    3.68    3.15
  14  -2  -8    2.30    2.21
  -7  -7   4    3.55    1.44
  -4  -4  -6 1524.26   65.85
  -3  -9 -14    3.08    3.02
  -2  -1   6    1.00    2.66
   1  -3  17    7.37    4.75
   1  -6 -16   41.09    6.30
   2   0  -4  765.19   33.90
   4  -1  -9  365.77   19.12
   6  -2 -12   84.78    7.81
   7   0  11    1.97    3.09
   9  -3 -14   40.71    5.67
  11   0   7    0.09    1.88
  -6  -8  12    0.85    2.12
  -5  -6  -7    8.87    2.57
  -3  -3  -6  107.82    6.94
  -2  -3  -8   94.01    7.00
  -1  -6 -14    0.49    3.56
   0  -1  11 1480.76   66.45
   1  -2  15   -0.31    3.93
   1   0   8  135.12    9.36
   3  -2 -11    7.22    3.89
   3  -3 -13  371.58   20.66
   7  -2 -12   28.63    4.98
  12  -2 -10    8.05    2.93
  -6  -6   9    0.33    2.14
  -5  -4   8  148.73    8.99
  -1  -3  15   74.08    7.62
  -1  -7 -15   40.29    5.71
   0  -2  14  164.20   11.89
   0  -6 -15    6.82    4.20
   3  -1  14   29.76    5.78
   4  -2  17   -0.34    4.06
   4   0  11   33.42    5.00
   6  -3 -14    8.57    4.59
   9   0  10    9.81    3.16
  13  -3 -12   11.24    3.27
  -4  -6  15   16.65    3.87
   0  -7 -16    2.98    3.88
   2  -4 -14   28.40    5.44
   3  -5 -16    9.90    4.86
   7  -3 -14    1.16    3.92
   8  -1  -9   62.74    5.96
  10   0   9   12.41    2.82
  13  -2  -9    4.66    2.53
  -6  -7  11    0.23    2.22
  -6  -5   6   21.51    2.95
  -5  -8  15    2.47    2.77
  -5  -7  14    5.76    2.89
  -4  -3  -3  689.41   29.93
  -2  -2  11   -0.66    3.32
   2  -2  16   30.20    5.84
   6  -1  15    9.47    4.07
  11  -1  13    0.93    2.54
  15  -3 -10    0.30    2.09
  -1  -2  -7  853.44   38.70
   4  -4 -15   10.79    5.05
   7  -1  15    3.62    3.46
  10  -1  -8   44.48    4.57
  12  -1  12    1.76    2.30
  14  -3 -11    0.38    2.31
  -7  -7   5    0.09    1.44
  -5  -5  11    0.67    2.97
  -3  -4  14    3.78    3.69
  -3  -4  -8   77.46    6.17
  -3  -8 -13    4.23    3.10
   5  -1  15  113.14    9.47
   5  -1  -9  531.88   26.06
   8   0  11   14.85    3.56
  -7  -7   1   -0.01    0.70
  -4  -3   9  399.92   20.15
  -4  -9 -12    7.65    2.88
  -3  -6 -11    2.03    3.23
  -1  -2  13    2.89    4.04
  10  -1  14   20.60    3.87
  10  -2 -11    1.60    3.12
  11  -3 -13    4.49    3.40
  12  -1  -6    0.90    2.05
  -3  -3  12    5.36    3.75
  -1  -4 -11  260.97   15.11
   1  -4 -13  135.49   10.50
   2   0  10   94.37    7.94
   7  -1  -9    3.23    3.28
   8  -1  15   40.54    5.37
  -5  -6  13   22.23    4.02
  -4  -4  12  172.77   11.27
  -3  -7 -12    4.49    3.30
  -2  -3  14   62.51    6.97
   3  -2  17    9.56    4.80
   6  -1  -9    9.58    3.74
  11  -1  -7    1.51    2.40
  -6  -7  -5   16.79    2.32
  -5  -7  -8    5.61    2.46
  -5  -8  -9   41.74    4.22
  -4  -5  14   23.41    4.67
  -3  -5  16   17.63    4.45
  -2  -4  16   27.88    5.20
  -2  -1   7 1008.17   45.23
  -2  -9 -15   -0.13    3.19
   0  -4 -12  501.86   25.77
   2  -2 -10   84.58    7.72
   2  -3 -12   70.46    7.23
   3   0  11  128.42    9.29
   4  -1  15   67.37    7.31
  12  -2  16    1.84    2.91
  -4  -6  -9    7.32    3.02
  -2  -2  -5    0.04    2.25
  -1  -1  10  270.94   15.42
   4  -2 -11    0.14    3.65
   4  -3 -13  133.69   10.57
  -2  -5 -11    3.42    3.52
   1   0   9 1425.04   63.41
   2  -1  14  106.02    9.23
   2  -5 -15    2.83    4.46
   3  -1  -8  178.10   11.01
   5   0  12  289.34   16.26
   5  -4 -15  124.74   10.49
   6   0  12   70.53    6.79
  -6  -5   7    8.93    2.68
  -5  -4   9   89.43    6.86
  -4  -8 -11    0.67    2.61
  -3 -10 -14    1.25    2.58
  -1  -3  -9  346.12   18.22
   4   0  -5  118.29    7.38
   9  -1  15   25.13    4.33
  11   0   8    0.69    2.05
  -7  -7   6    0.30    1.68
  -6  -8  13    4.72    2.61
  -6  -6  10    9.67    3.01
  -4  -7 -10    1.24    2.67
   0  -3  17   34.58    6.06
   0  -1  12  399.20   21.54
   0  -2  -8 1139.61   51.21
   1  -2  -9    8.44    4.50
   4  -5 -16   10.51    5.19
   5   1   4  427.33   19.39
   7   0  12   84.45    7.27
   9   0  -4   47.23    3.81
   0   0   7    0.09    3.19
   9  -2 -11    1.31    3.55
  10  -3 -13    4.08    3.89
  -2  -8 -14    2.20    3.60
  -1  -3  16   30.13    5.98
   0  -2  15   14.39    4.94
   1  -2  16   24.96    5.92
   1  -3 -11    7.94    4.20
   2  -6 -16   25.42    5.63
   3  -4 -14   40.41    6.26
   4   0  12  483.13   24.78
  10   0  10   31.29    4.21
  14  -4 -13    2.38    2.85
  -6  -7  12    3.44    2.65
  -6  -8  -6   19.13    2.65
  -2  -2  12  150.47   10.87
   0  -1  -5  122.13    7.81
   0  -3 -10  167.03   11.02
   1  -5 -14   14.58    4.99
   3  -1  15    6.00    4.22
   6   1   4  207.73   10.19
   6   1   3    3.27    1.68
   6  -4 -15    2.29    4.17
   7   0  -5  186.18   10.07
  11  -2 -10    9.35    3.49
  12  -3 -12    4.03    3.17
  14  -1  -2    8.90    1.61
  -5  -7  15    6.64    3.28
  -5  -5  12   94.18    7.59
  -4  -3  10   48.38    5.55
  -2  -6 -12   12.35    4.28
   2  -2  17    7.10    4.91
   5   1   5  196.30   10.24
   5  -2 -11    8.06    4.10
   9  -1  -8   33.35    4.44
  12   0   4   38.57    2.70
  -6  -6  -3    0.51    1.39
  -2  -1   8  161.97   10.27
  -2  -7 -13    2.36    3.82
  -1  -5 -12   26.69    4.97
   5  -3 -13    6.67    4.57
   6  -1  16   41.61    6.14
   9  -4 -15   72.67    7.93
  11  -1  14    0.84    2.94
  -3  -4  15   56.92    6.89
  -1  -2  14   31.96    5.77
   0  -5 -13   10.91    4.43
   6   1   5   32.71    3.31
   7  -1  16    8.06    3.95
   7  -4 -15   57.18    7.32
   8   0  12  203.55   12.42
   8  -2 -11    7.83    3.84
   8  -4 -15    0.24    4.37
  12  -1  13   13.29    3.28
  12   0   3    0.42    1.10
  15  -4 -12   -0.16    2.77
  -3  -3  13    1.42    4.01
  -1  -8 -15   24.40    5.32
   2   0  11   15.17    4.43
   2  -1  -7    1.20    3.29
   4   1   4  183.49    9.41
   9  -3 -13    4.02    4.25
  12  -4 -14   21.48    4.34
  13  -1  -4   13.64    2.39
  14  -2  -7   12.86    2.82
  -7  -7   7    0.29    1.95
  -6  -5   8    7.65    2.99
  -5  -6  14    4.50    3.36
  -4  -4  13   -0.02    3.71
   1  -6 -15    7.96    4.97
   6  -2 -11    3.38    4.00
  10  -1  15    0.49    3.21
  12   0   5    2.66    1.68
  -3  -5  -9  347.68   18.09
  -3  -9 -13   18.78    4.06
  -2  -3  15    1.11    3.86
  -1  -1  11   18.61    5.04
   3   0  12  139.85   10.34
   4   1   3  768.57   33.32
   6  -3 -13    0.54    4.36
   7  -2 -11    4.05    3.94
   8  -1  16    4.08    3.70
  11   0  -1   55.83    3.26
  12  -2  -9    3.72    3.16
  13  -3 -11    0.34    3.06
  -5  -4  10   65.75    6.29
  -4  -5  15   77.48    7.80
  -2  -4  -9    9.90    3.66
  -1  -6 -13   18.15    4.84
  -1  -7 -14   16.26    5.02
   0   0   8 1610.64   70.99
   0  -6 -14    9.20    4.83
   1  -1  14   30.59    5.98
   1   0  10  539.12   26.92
   1  -1  -6    0.57    3.47
   3  -2 -10   64.42    7.03
   3  -3 -12  140.23   10.76
   4  -1  16   32.17    6.48
   4   1   5 1318.92   57.19
   4  -1  -8   72.74    6.71
   5   1   6  583.03   26.76
  -4  -5  -7  451.33   21.67
   0  -7 -15   54.05    7.24
   2  -4 -13   -0.07    3.89
   3  -5 -15    2.23    4.64
   6   0  13    0.39    4.17
   7  -3 -13   36.72    6.06
  11   0   9   15.39    3.09
  13  -2  -8    2.74    2.70
  15  -3  -9    3.06    2.72
  -6  -6  11    1.08    2.59
   2  -1  15    1.04    4.39
   4  -4 -14  193.80   14.13
   5   0  13   14.51    4.79
   6   1   6   62.03    4.93
  -2  -3  -7   44.76    5.04
   0  -1  13  656.64   33.14
   1   0  -2  114.59    5.93
   7   0  13   11.78    4.38
   8  -1  -8   24.17    4.21
  14  -3 -10    1.14    2.93
   3   0  -4    1.13    2.81
  10  -1  -7    5.33    3.06
  11  -3 -12    2.43    3.91
  12   0   6   17.58    2.54
  -4  -3  11   81.82    7.52
  -3  -8 -12    2.50    3.80
  -2  -2  13    0.24    4.11
  -2  -1   9    7.32    3.78
   4   0  13   48.72    6.42
   4   1   6  764.96   34.55
  10   0  11   27.03    4.28
  10  -2 -10   24.13    4.42
  -7  -7   8    0.67    2.34
  -6  -7  13    2.35    3.04
  -4  -2   4  424.39   19.68
  -4  -4  -5    0.64    2.11
  -4  -9 -11   26.77    4.43
  -1  -3  17   24.37    6.35
  -1  -1  -3    1.29    2.22
   0  -2  16   31.47    7.04
   1  -2  17    1.02    5.29
   7   1   4   27.65    2.82
  11  -4 -14    0.10    3.89
  13  -4 -13   21.43    4.77
  -4  -2   5  215.19   11.41
  -3  -3  -5    0.23    2.43
  -3  -6 -10   18.45    4.22
   1  -4 -12   41.20    6.51
   3  -1  16   16.11    5.80
   5   1   7   79.96    6.27
   5  -1  -8  169.27   11.00
   6   1   2   26.20    2.13
   7   1   5  202.17   10.36
  -6  -5   9   18.49    3.84
  -5  -3   5  888.25   39.39
  -5  -3   4  146.80    8.00
  -2  -9 -14    1.75    4.01
  -1  -4 -10  103.27    8.64
   7  -1  -8    8.41    3.78
  -3  -4  16    5.92    4.87
  -3  -7 -11    4.14    4.05
  -1  -2  15    9.45    5.70
   0   0   9   -0.34    4.64
   2   0  12   69.43    7.91
   6  -1  17    1.70    4.77
   6   1   7   39.86    4.49
   8   0  13    0.77    3.91
  11  -1  15    1.56    3.54
  12  -1  -5    9.89    2.83
  -4  -2   6   47.35    4.90
  -3  -3  14   13.63    5.31
  -3  -4  -7  486.04   23.56
  -1  -1  12  239.93   15.53
  -1  -2  -6    2.03    3.08
   0  -4 -11   26.71    5.52
   2  -3 -11    6.77    4.42
   2  -5 -14   67.97    8.51
   4  -3 -12   37.94    6.75
   5  -4 -14   15.66    5.83
   6  -1  -8  418.79   21.53
   7  -1  17    4.50    4.80
  11  -1  -6    3.96    2.99
  12  -1  14    1.59    3.35
  -5  -6  15    8.10    4.56
  -5  -4  11  125.51    9.61
  -4  -4  14  112.01    9.89
  -4  -2   3  383.77   17.61
   1   0  11 1312.28   60.21
   2  -2  -9   52.49    6.74
   3   0  13  341.23   20.17
   4   1   7  442.78   21.70
   4  -2 -10   30.84    5.80
   7   1   6    1.05    2.61
   8   0  -4  420.78   19.78
  -5  -8  -8    1.98    2.86
  -3 -10 -13    0.57    3.46
  -2  -3  16   10.04    5.65
   2   0  -3  714.16   31.55
   3   1   5   29.64    4.05
   4  -5 -15  121.52   11.92
  10  -1  16    6.91    4.39
  10  -4 -14   33.34    6.72
  11   0  10    0.01    2.91
  12   0   7    0.20    2.31
  -6  -6  12    4.63    3.71
  -5  -3   3  389.56   17.79
  -5  -7  -7   50.88    4.98
  -4  -5  16   22.79    6.10
  -4  -8 -10   50.77    5.97
  -2  -5 -10   92.68    8.20
  -1  -9 -15    0.10    4.90
   1  -1  15  161.43   13.47
   3   1   4 1060.67   46.23
   7   1   3  240.41   11.20
   8  -1  17   13.51    5.67
  10  -3 -12    5.80    4.87
  -7  -7   9    0.35    2.86
  -2  -1  10   68.00    7.39
   2  -6 -15    4.89    5.96
   4  -1  17   22.41    6.82
   5   0  14   70.30    8.48
   6   0  14    9.31    5.35
   9  -2 -10   99.23    8.79
  14  -4 -12    2.66    4.38
  -4  -2   7   37.28    4.66
  -2  -8 -13    6.62    4.94
  -1  -3  -8   63.57    6.65
   0  -1  14   35.66    7.02
   2  -1  16   27.75    6.87
   3   1   6 1119.51   49.72
   3  -1  -7  800.61   37.30
   3  -4 -13  140.45   12.00
   4   1   2  142.45    6.92
   5   1   8  394.77   20.17
   6  -4 -14   39.27    7.89
  -5  -3   7  608.18   28.85
  -4  -3  12    1.04    3.88
  -4  -7  -9   32.97    5.15
   1  -3 -10   59.70    7.29
   6   1   8    8.03    3.54
   7   0  14   10.90    5.42
   7   1   7   94.34    6.92
   9  -4 -14   23.35    6.67
  11  -2  -9   16.39    4.72
  -6  -5  10   -0.19    3.82
  -2  -2  14   24.00    6.93
  -1   0   5  116.36    7.97
   1  -2  -8  494.29   25.07
   1  -5 -13  174.04   13.72
   4   0  14  188.74   14.45
   9   0  13   79.91    8.08
  10   0  12   12.86    4.30
  15  -4 -11    3.32    4.06
  -6  -7  14    9.60    4.55
   0  -2  -7   17.91    4.87
   4   1   8  166.56   10.82
   5  -3 -12   96.03    9.68
   7  -4 -14    2.35    5.46
   8  -4 -14  125.52   12.19
   9  -1  17   11.06    5.84
  12  -4 -13    1.70    4.90
  -2  -6 -11    7.06    4.48
  -2  -7 -12    4.53    5.16
  -1   0   6   -0.52    3.49
  -1  -5 -11  149.73   11.68
   0  -2  17    7.96    6.21
   0   0  10 5135.12  219.83
   0  -3  -9  200.69   13.17
   5  -2 -10   93.92    9.15
   9  -1  -7   70.88    6.68
  -6  -7  -4   22.18    3.13
  -1  -8 -14   19.14    6.19
   0  -8 -15    0.27    5.58
   2   0  13    5.03    5.17
   3  -1  17    9.19    6.28
   8  -2 -10   87.90    8.88
   9  -3 -12   42.36    7.19
  12   0   8   40.13    4.52
  -5  -4  12   32.54    6.03
   1   0  12  374.11   22.07
   1  -7 -15    2.52    6.27
   3   1   3  492.81   22.16
   8   0  14  140.39   11.71
  -3  -3  15   -0.82    5.62
  -2 -10 -14    2.02    5.12
  -1  -2  16   16.97    6.84
  -1  -1  13    5.61    5.87
  13  -3 -10   20.17    5.64
  14  -2  -6    5.41    3.55
  -7  -7  10    0.17    3.46
  -4  -4  15    2.98    5.34
  -3  -9 -12    2.68    4.87
  -2  -2  -4  128.10    7.74
   3   0  14    0.31    5.95
   5   1   9    9.96    4.52
   6  -2 -10  144.20   11.44
   6  -3 -12    3.75    5.89
   7   1   8   22.77    4.47
   7  -2 -10   97.53    9.68
  11  -1  16    1.04    4.85
  11   0  11   17.94    4.68
  12  -1  15    6.16    5.19
  12  -2  -8    3.26    4.38
  -6  -6  13    0.32    4.38
  -6  -8  -5    9.74    3.18
  -2  -1  11    5.81    4.79
  -1  -6 -12    2.06    5.15
  -1  -7 -13   58.17    8.46
   0  -6 -13   -0.99    5.85
   0  -7 -14    7.91    6.34
   3  -3 -11  136.94   11.95
   3  -5 -14   64.11    9.46
   6   1   9    2.03    4.18
   7  -3 -12    1.50    5.89
  -7  -6   5   15.71    3.15
  -2  -3  17    4.83    6.41
   2  -4 -12  130.98   12.04
   3   1   8   66.11    7.05
   4   1   9  390.37   21.21
   7   0  -4   54.08    5.07
  15  -3  -8    0.04    3.89
  -7  -6   6   25.49    3.92
  -6  -5  11   28.09    5.97
   1  -1  16   56.73    9.72
   3  -2  -9    7.27    5.61
   6   0  15    6.38    6.10
   6  -5 -15    9.36    7.16
  10  -1  17    1.69    5.84
  13  -2  -7    1.88    3.97
  14  -3  -9    0.37    4.51
  -4  -3  13   89.46   10.52
  -3  -1   6 1108.36   49.95
  -3  -1   5   50.22    5.21
  -3  -5  -8  110.41    8.99
   0  -1  15  181.77   15.78
   5   0  15   53.06    9.19
   8   1   6   37.12    4.51
   8   1   5   43.32    4.41
  11  -3 -11   22.92    6.59
  13  -1  -3   35.92    4.13
  -4  -2   9    9.32    4.87
  -2  -4  -8  180.64   12.26
  -1   0   8  107.68    9.24
  -1   0   3 2734.40  116.10
   2  -1  17    0.09    6.58
   3  -6 -15    0.89    7.29
   4  -1  -7  254.89   15.25
  11  -4 -13   18.20    7.53
  12   0   9    0.17    3.53
  14  -1  -1   -1.07    1.18
  -7  -6   7   -0.69    3.27
  -7  -6   4   27.09    3.32
  -5  -3   9  375.23   20.85
  -3  -1   7  259.60   15.18
  -2  -2  15    0.00    6.30
   7   0  15   64.89    9.41
   7  -5 -15    6.66    8.12
   9   0  14   22.60    6.64
  10   0  13    7.89    5.54
  10  -2  -9   68.41    8.60
  13  -4 -12   10.69    6.36
  -6  -7  15   10.51    6.02
  -3  -8 -11   19.15    6.63
   4   0  15    8.01    7.26
   7   1   9   50.74    6.87
   8   1   7   44.61    5.45
   8  -1  -7  103.21    8.79
  -3  -1   4 1000.70   44.43
   2   0  14  170.17   15.23
   2   1   6    0.97    4.11
   5   1  10  135.93   11.20
   5   0  -4  203.25   11.53
   8  -5 -15   68.66   11.32
  -7  -7  11    0.34    4.48
  -5  -3   2  110.87    5.92
  -4  -9 -10   15.56    5.66
  -2  -9 -13    2.74    6.67
  -2 -11 -14    1.19    6.00
  -1  -1  14  114.53   13.02
   1   0  13  663.29   36.00
   2   1   5  718.10   33.25
   3   1   9  317.35   18.76
   6   1  10   26.66    6.51
   8   1   4   54.30    4.19
  10  -1  -6   68.57    7.09
  -7  -6   8    8.02    4.31
  -5  -9  -8   19.02    5.25
  -2  -1  12   80.70   10.35
   1  -4 -11  289.06   19.48
   4   1  10  106.76   10.22
  -3  -3  16   33.76    9.58
  -3  -1   8  129.94   10.68
  -3  -6  -9   59.89    8.25
  -1  -2  17   10.72    9.29
  -1   0   9 1435.03   66.18
   2  -5 -13    4.49    7.13
   5  -4 -13  189.03   16.70
   8   0  15   -0.48    6.18
  11   0  12    2.30    5.42
  -6  -6  14    0.05    6.00
  -4  -4  16  136.69   14.91
  -4  -2  10  141.98   12.13
   3   0  15  113.91   13.90
   4  -5 -14   16.31    8.57
   8   1   8   34.87    6.08
  10  -4 -13   20.42    9.03
  -6  -5  12    2.83    6.12
  -5  -3  10   21.11    6.21
  -3 -10 -12    3.90    6.55
   2  -3 -10   65.88    9.08
   4  -3 -11  290.88   20.24
   5  -1  -7  487.37   25.70
   7  -1  -7   45.87    7.08
  11  -1  17    0.90    7.16
  12  -1  16    0.30    7.09
  12   0  10   59.02    7.47
  14  -4 -11    8.17    7.22
  -1  -9 -14   25.43    8.74
   0  -4 -10  584.22   31.96
   0  -9 -15   47.66   11.45
  10  -3 -11    7.15    7.62
  -4  -3  14    1.16    7.05
   1  -1  17   73.07   13.11
   2   1   8  194.80   13.98
   2   1   4  201.81   11.58
   2  -6 -14   35.61   10.09
   4  -2  -9    0.55    6.29
   6  -1  -7  112.04   10.22
   7   1  10    0.80    6.07
  -7  -6   9    4.80    5.07
  -3  -1   9  362.74   21.74
   0  -1  16   62.03   12.63
   2  -2  -8 1163.74   55.05
   3   1  10   35.44    8.11
   5   0  16   21.31    9.90
   5   1  11  163.45   14.30
   6   0  16   45.76   10.48
   6  -4 -13   28.49   10.20
  11  -1  -5   25.09    5.74
  12  -1  -4   10.17    4.55
  -5  -6  -5    1.90    3.89
  -2  -8 -12    8.80    8.23
   3  -4 -12   37.06    9.40
   4  -6 -15    3.58    9.53
   9  -2  -9   46.65    8.65
   9  -4 -13  141.19   16.10
  10   0  14   10.64    7.68
  -4  -8  -9    1.53    6.16
  -2  -2  16    6.74    9.68
  -2  -5  -9   51.09    8.54
  -1   0  10  591.18   32.69
   1  -8 -15   46.51   11.66
   4   0  16  156.81   17.77
   4   1  11  259.80   18.55
   6   1  11   40.37    8.68
   7   0  16    6.50    8.48
   8   1   9   53.00    8.07
   9   0  15   42.70   10.20
  15  -4 -10   -0.10    6.92
  -5  -5  16   51.71   11.76
  -5  -4  14   32.41   10.13
  -5  -8  -7   69.95    8.27
   1   0  14   40.67   10.75
   1  -5 -12    7.33    8.52
   2   0  15   14.69   10.62
   7  -4 -13   39.64   10.95
   8  -4 -13    0.14    9.42
  11  -2  -8    2.95    6.24
  12  -4 -12   35.91    9.99
  -7  -6   3    5.23    3.01
  -4  -2  11    7.95    7.18
  -3  -1   3  512.76   24.01
  -3  -4  -6  140.16   10.51
  -2  -1  13    3.22    8.49
  -1  -1  15    1.03    9.41
   2   1   9    8.18    6.60
   5  -3 -11    5.73    8.32
   7   1   2   41.27    3.15
  -1  -8 -13  100.19   14.40
   0  -8 -14  162.08   18.38
   1  -3  -9    2.40    7.56
   9  -3 -11    0.17    8.98
  11   0  13   20.59    8.51
  15  -5 -12    0.99    8.63
  -7  -6  10    4.40    6.43
  -6  -5  13   35.36    9.73
  -5  -7  -6    2.65    5.20
  -4  -7  -8    3.50    6.19
  -3  -1  10   26.85    7.93
  -2  -7 -11    0.16    7.43
  -1  -2  -5  669.84   32.35
   1  -7 -14   -0.21    9.90
   8   0  16   62.97   13.16
  12   0  11   -0.18    6.55
  -6  -6  15    5.08    9.59
  -4  -4  -4  982.26   44.38
  -3  -3  17   -1.96   10.55
  -2  -6 -10   85.55   11.71
  -2 -10 -13    1.57    8.75
  -1  -5 -10  152.58   14.66
   3   0  16    9.26   10.35
   5  -2  -9    9.27    7.66
   7   1  11  117.82   12.85
  -1  -3  -7  243.28   16.40
   3   1  11  291.62   21.07
   3  -1  -6    2.74    6.27
   8   1  10   58.48    9.74
   8  -2  -9   27.03    8.32
  13  -3  -9    6.83    8.56
  -4  -3  15   76.86   14.58
  -3  -3  -4    1.29    4.17
  -3  -9 -11   27.21   10.05
  -1   0  11 1470.70   71.68
   1  -2  -7   -1.02    6.45
   5   1  12   26.91   10.01
   6  -3 -11    2.43    8.42
  -6  -6  -2    7.84    3.08
  -1  -7 -12    9.95   10.46
   0  -3  -8    9.23    7.89
   0  -7 -13   12.57   10.92
   2   1  10   69.31   11.07
   3   1   2    0.59    3.24
   3  -5 -13    4.00   10.97
   5  -6 -15    7.36   12.56
   6   1  12    3.53    9.17
   8   0  -3    7.61    4.52
   9  -1  -6   45.51    8.12
  16  -5 -11    1.30    9.55
  -1  -6 -11   37.78   10.94
   0  -1  17   83.01   17.45
   0  -6 -12   79.72   13.85
   6   0  17   14.65   12.49
   6  -2  -9   12.14    8.37
   6  -5 -14   33.42   13.71
   7  -2  -9   77.25   12.49
   7  -3 -11  110.58   15.08
  10  -5 -14  103.36   18.09
  12  -2  -7    4.14    7.57
  14  -2  -5    5.95    6.75
  15  -3  -7    4.02    7.98
  -5  -3  12   27.51   10.24
  -4  -2  12   97.23   14.07
  -1 -10 -14    0.99   10.84
   0  -2  -6  354.01   21.03
   3  -3 -10  201.12   18.46
   5   0  17  137.33   19.90
  14  -3  -8    4.59    8.80
  -7  -6  11    0.74    8.22
  -5  -4  15  116.99   17.67
  -2  -2  17   -2.91   11.85
  -2  -1  14   42.13   12.64
   1   0  15  222.68   24.23
   2  -4 -11   -2.09    9.49
   8   1   3  206.30   10.73
  10   0  15    4.47   10.94
  11  -3 -10    3.19    9.68
  11  -4 -12    2.81   11.87
   2   0  16   49.69   16.05
   3  -6 -14    8.37   14.14
   3  -7 -15   81.88   19.02
   4   0  17    0.38   13.08
   7   0  17   26.50   13.82
   7  -5 -14   36.56   16.05
   9   0  16    5.45   12.17
   9   1   8   39.13    8.55
  13  -4 -11   46.88   13.68
  -6  -5  14    2.07   11.16
  -1  -1  16   36.80   14.86
   1   1   8  559.12   31.53
   2   1   3  802.61   36.59
   3   1  12   44.22   12.16
   7   1  12    8.78   10.06
   9  -5 -14   22.12   15.21
  12   0  12   45.22   11.24
  -1   0  12  436.82   31.18
  -1   0   2  126.48    7.71
   2   1  11    5.76    9.58
   6  -6 -15    8.81   16.81
   8   1  11  117.07   14.73
   8  -5 -14   44.24   16.75
  11   0  14    1.33   10.53
   3  -2  -8  185.38   17.46
  -2 -11 -13    0.08   12.13
   1   1   9    4.18    9.36
   3   0  17   47.39   18.33
   5   1  13   32.29   13.00
   9   1   9    6.86    8.38
  10  -2  -8    5.63    9.94
  -4  -3  16    5.60   14.57
  -3  -8 -10    4.15   11.14
  -2  -9 -12    0.55   12.74
   1   1   5    1.33    7.72
   6   1  13   21.02   13.43
  -7  -6  12    2.03   11.16
  -5  -3  13   63.33   15.52
  -4  -2  13   44.01   15.17
  -3  -1  12   50.77   13.17
  -3  -5  -7  651.33   35.55
  -2   0   7   23.65    8.60
   2  -8 -15    2.33   15.93
  -4  -9  -9   34.17   11.75
  -2   0   8 1623.38   77.69
  -2  -4  -7   42.62   10.41
   2  -5 -12  126.71   19.55
   4  -5 -13  237.13   27.33
   5  -4 -12    5.99   13.20
  10  -4 -12   49.65   16.15
  12  -5 -13    6.98   15.63
  14  -5 -12   13.70   15.89
  -2   0   6  361.49   22.52
   1  -4 -10   35.63   12.19
   4  -1  -6 1294.94   62.35
   8  -1  -6    2.34    8.18
  11   0   0    1.17    3.96
  14  -4 -10    5.01   14.19
  -5  -4  16   39.60   18.71
  -2  -1  15   10.05   16.80
  -2   0   9   59.08   12.45
  -1  -9 -13    0.84   15.50
   0  -9 -14   21.23   17.06
   1   1  10  292.49   24.05
   2   1  12   94.21   17.19
   8   1  12   24.20   13.94
   9   1  10   90.14   14.21
  -3 -10 -11    0.68   12.72
  -1   0  13  832.01   52.33
   1   0  16   83.90   22.57
   4  -3 -10   56.75   15.87
   7   1  13   71.93   17.49
  10   0  16    7.32   16.07
  10  -3 -10    2.32   13.69
  -6  -5  15   16.15   17.00
  -6  -8  -4    2.77    7.33
  -5  -9  -7    3.32   10.16
  -1  -1  17   -2.02   20.24
   2   0  17   10.34   17.83
   2  -6 -13   42.36   18.47
   9   0  17   25.22   20.03
  10  -1  -5    9.48    9.17
  -7  -5   8    6.21    9.79
  -7  -5   7   58.49   11.67
  -3  -6  -8  169.70   18.03
   2  -1  -5    0.88    9.56
   2  -3  -9   10.63   12.87
   4  -6 -14   44.22   21.52
   4  -7 -15   84.86   23.74
   6  -4 -12  101.19   20.01
   9  -4 -12   50.11   18.80
  11   0  15   17.14   17.78
  13  -1  -2   13.40    7.70
  15  -4  -9    5.44   15.31
  -2   0  10   90.30   15.86
   0  -4  -9   66.39   14.87
   1  -8 -14   24.53   20.10
   5   1  14   47.26   17.83
  12  -4 -11    3.42   16.90
  -7  -6  13    4.06   16.61
  -7  -5   9    2.13   11.28
  -6  -7  -3    1.49    6.42
  -4  -2  14   61.31   21.29
  -3  -1  13  176.24   24.74
  -2   0   5    8.92    8.86
   1   1  11   15.76   13.25
   3  -4 -11  383.98   32.35
   6   1  14    1.89   17.59
   7   0  -3  221.75   15.83
  -7  -5   6    0.00    7.97
  -5  -3  14   96.66   22.70
  -1  -1  -2 2407.41  103.44
   4   0  -3    7.55    7.46
   7  -4 -12   -1.86   17.59
   8  -4 -12  204.59   28.66
   9   1  11    6.80   13.68
   9   0  -2   50.15    8.68
   9  -2  -8   48.37   15.08
  15  -5 -11    7.38   19.55
   1  -5 -11  323.16   31.21
   4  -2  -8   86.72   16.34
   7  -1  -6   78.48   13.61
  11  -5 -13   33.00   22.54
  -7  -5  10   27.52   15.33
  -5  -2   8   99.75   16.62
   0  -8 -13    2.40   21.69
   2   1  13    5.42   16.47
  -5  -2   7    9.76   10.83
  -4  -8  -8   65.24   16.46
  -2  -1  16   15.19   22.01
  -2   0  11   18.79   14.76
  -1   0  14   53.90   21.37
  -1  -8 -12   30.68   21.44
   1   1   4  663.12   34.43
   1  -7 -13   27.14   21.95
   3   1  14   54.37   22.79
   5  -3 -10   95.02   21.18
   7   1  14   25.18   20.40
   9  -3 -10   27.93   19.71
  11  -2  -7   -2.30   15.02
  13   0   5   11.66    8.62
  -5  -2   9  118.29   18.61
  -4  -5  -5  730.00   38.86
  -2  -5  -8   77.67   15.95
  -2 -10 -12    1.90   20.21
   2  -2  -7   50.39   16.40
   6  -1  -6  728.44   42.40
  -6  -5  16    1.74   23.92
   1   0  17   87.21   31.65
   1   1  12  299.33   31.24
  16  -5 -10    0.00   22.44
  -3  -1  14   68.38   27.13
  -2  -7 -10  101.13   23.13
   0   1   8  133.35   20.55
   5  -6 -14   44.38   27.55
   9   1  12   47.28   20.12
  10   0  17    0.98   27.83
  11  -1  -4    9.07   12.67
  13  -3  -8   26.19   20.84
  13  -5 -12    8.92   25.94
  -7  -6  14   11.03   23.14
  -7  -5  11    4.54   20.41
  -5  -2  10  130.69   23.02
  -4 -10  -9   -4.90   18.01
  -2  -2  -3    4.67    7.24
   0   1   9 1693.31   87.91
   3  -5 -12  134.11   29.49
   5   1  15   11.52   23.56
   5  -7 -15   12.09   30.52
   6  -5 -13   52.06   29.11
  10  -5 -13    0.76   26.52
  12  -1  -3    5.12   12.33
  -7  -5   5   48.49   14.19
  -6  -4  14  116.87   32.66
  -5  -3  15  114.76   32.78
  -4  -2  15   12.40   25.14
  -2   0  12  104.63   26.37
  -2  -6  -9   24.39   16.77
  -1 -10 -13    5.53   28.10
   0   1   7  197.81   22.77
   0  -7 -12   98.55   26.75
   0 -10 -14    5.26   32.60
   1  -3  -8  197.55   25.04
   4   1  15  151.95   34.35
   6   1  15    7.88   26.89
   6  -3 -10   91.17   24.22
   8  -2  -8  118.81   22.17
  11   0  16    4.46   28.54
  -5  -8  -6    8.99   15.04
  -3  -9 -10    7.99   21.50
  -1  -5  -9   11.80   16.39
  -1  -7 -11  109.56   27.72
   2   1  14   37.31   28.51
   5  -2  -8  120.83   22.31
   7  -3 -10   57.24   22.64
  10   1   8    2.69   15.66
  11  -4 -11   29.84   26.97
  -6  -3   8  187.89   25.54
  -4  -7  -7    1.65   16.62
   0   1  10  763.04   52.59
   0  -6 -11  178.95   30.51
   1  -1  -4   38.06   13.87
   3  -7 -14    1.30   28.53
   5   0  -3  236.55   19.34
   9  -5 -13  180.27   42.57
  10   1   9    1.81   17.39
  13  -4 -10   -2.38   28.88
  15  -3  -6    0.00   20.83
  -6  -3   9  125.44   25.51
  -5  -2  11   -2.29   21.86
  -1   0  15  339.00   49.82
  -1  -6 -10   14.53   21.43
   1   1  13   10.23   26.18
   3   1  15  123.98   36.48
   3  -6 -13    0.00   28.36
   7  -5 -13   34.93   29.80
  10   1   7    0.38   15.37
  14  -3  -7   -3.30   22.04
  -7  -5  12    7.70   26.64
  -6  -3   7   21.11   15.99
   0   1   6   -1.99   17.83
   7   1  15   53.59   33.24
   7  -2  -8   94.66   25.05
   8  -5 -13   72.42   37.17
  11  -3  -9   14.07   26.72
  -6  -3  10   24.57   24.27
  -2  -1  17   21.99   39.38
  -2   0   4  944.76   49.87
   2  -4 -10   54.39   23.62
   6  -6 -14   10.90   38.65
   9   1  13   -4.82   29.45
  10   1  10    5.15   21.24
  12  -2  -6    7.56   21.10
  14  -1   0   -4.50   11.84
  -3  -1  15  174.98   47.57
   0   1  11 2034.27  113.49
   3  -3  -9  379.50   39.69
  14  -2  -4   -1.11   22.12
  -7  -6  15   18.78   43.95
  -7  -6   2   -0.17    8.52
  -2   0  13    5.94   30.26
  -2 -11 -12  -12.74   36.70
   0   0  17   -7.02   43.74
   0  -1  -3 3153.71  139.84
   0  -3  -7 1616.03   86.90
  -6  -4  15   36.77   46.11
  -5  -2  12   91.51   36.92
  -5  -2   5   11.63   14.79
  -5  -6  -4    5.42   14.20
  -5  -7  -5    2.82   17.96
  -4  -2  16   65.31   47.65
  -3  -4  -5  186.72   20.49
   1  -9 -14   14.38   44.09
   2  -8 -14    2.87   46.89
   5   1  16   37.46   39.55
   9  -1  -5    9.57   19.39
  -6  -3  11    0.87   32.68
  -5  -3  16   29.30   45.92
  -2  -9 -11   -1.38   43.08
   2   1  15    4.03   45.93
   4   1  16   13.92   43.68
   6   1  16    2.17   48.56
   7  -6 -14   -2.53   45.85
  10   1  11    1.50   30.63
  12  -5 -12    5.69   46.27
  13  -2  -5   -2.94   27.08
  14  -5 -11   -9.42   47.31
  -7  -5  13   -1.23   40.41
   0   1  12  688.18   67.33
   1   1  14  221.97   53.92
  10  -4 -11   21.58   45.64
  11   0  17    2.96   58.08
  -1 -11 -13    0.65   56.29
   4  -5 -12   11.72   46.67
   5  -4 -11  511.45   65.97
   8   1  15   25.66   48.87
   8  -6 -14   -0.30   55.27
   9  -6 -14   32.44   63.05
  10   1   6    2.23   21.31
  10  -2  -7    0.00   32.22
  14  -4  -9    5.30   51.46
  -3  -8  -9   11.85   41.74
  -1   0  16  193.70   68.48
   0  -9 -13   42.40   58.78
   3   1  16   46.55   59.13
  -6  -3  12  108.22   58.29
  -5  -2  13   28.55   57.13
  -2   0  14  418.59   71.55
   2  -5 -11    1.63   44.27
   7   1  16    1.24   66.95
   9   1  14    0.45   54.28
  -3  -1  16   69.32   82.45
   4  -7 -14  -13.30   82.19
  10   1  12    4.76   52.74
  -3 -10 -10    9.90   64.75
   0   1   5  197.47   36.77
   2  -6 -12   61.03   59.67
   4  -6 -13   19.96   66.03
  10  -3  -9  -15.58   55.25
  -6  -4  16    4.05  108.13
  -4  -9  -8  -19.17   58.54
   1  -4  -9  391.57   62.26
   1  -8 -13    5.75   87.65
   9  -4 -11   91.93   79.05
  15  -4  -8   13.79   83.97
  -7  -5  14   13.32  101.89
  -7  -5   4   -7.24   38.27
  -4  -2  17   37.46  109.37
  -1  -2  -4  168.66   35.74
   2   1  16   -4.97  120.37
   5   1  17    6.12  109.95
   6  -4 -11   -7.32   67.04
  12  -4 -10   33.63   97.40
  15  -5 -10  -38.30  121.61
  -6  -3  13   17.99  111.70
  -4  -2   1   -0.32   13.61
  -3   0  10  736.07  110.73
   0  -2  -5   71.13   56.83
   1   1  15   34.15  112.86
   4   1  17   25.53  114.15
   6   1  17    1.76  151.20
  11  -5 -12    2.22  134.22
  -3   0   8    6.08   64.93
   7  -4 -11   90.39  143.87
   8   1  16    5.82  174.76
   8  -4 -11    7.31  110.87
  -5  -2  14  176.25  172.90
  -2   0  15   90.70  174.33
  -1   0  17  330.23  230.09
  -1 -12 -13  -43.37  231.35
  10   1  13   15.40  166.23
  -6  -3   5    8.97   91.32
  -3   0  11  952.64  190.31
   0  -8 -12    6.21  240.39
   1   1   3  114.00   66.66
   3   1  17  -67.14  261.65
   3  -4 -10   25.97  135.89
   9   1  15  -15.20  235.44
  -7  -4   9   91.97  400.03
  -3  -5  -6   -1.28  146.99
  -1   1   8 1721.76  340.10
   0   1  14  381.01  309.68
   1  -7 -12   15.26  655.43
   2   1   2  241.76   47.21
   7   1  17  -28.14  556.94
   8  -1  -5  216.52 1430.64
  16  -5  -9 -287.55  788.82
  -7  -4  10  -38.28  565.21
  -3  -1  17  609.82  836.68
  -1  -8 -11   66.41  624.95
   1 -10 -14 -126.71  839.65
   2  -3  -8 1186.93  319.95
  -2  -4  -6  -10.52  882.27
   0  -4  -8  470.97  853.47
   1  -5 -10  175.05  432.43
  -5  -3   1    3.98   13.78
  13   0   4    5.21   20.75
 -10  17   3   -0.54    2.45
   3   3  17    0.61    2.08
  -8  12   3    3.05    2.81
  12  -9   5   53.19    8.33
  12  -9 -12    5.19    2.07
   0   0  -7    0.83    2.18
   8  -1  18    1.31    1.41
   8  -5  10   22.76    3.18
  -5   7 -11    3.43    1.84
   1   0 -13  788.97   34.46
   9  -3  16   30.33    3.78
  -8  11  -3   12.27    2.71
  -8  11  -4   18.57    3.22
  -7  10 -10    0.20    2.21
  -5   8   7  790.57   34.06
   3  -2 -13    1.76    0.84
   5  -4   5 1303.24   56.79
  -9  15   5   12.10    2.18
   5   1  17    0.81    1.39
   7  -2  15    9.39    2.37
   7  -3  13   31.75    3.74
  11  -7  10    0.71    2.17
  -8  11  -5    7.05    2.72
  10  -7   8   30.02    4.14
  13 -10   2   56.56    5.37
  -5   7   4   45.29    3.10
   2  -1   6   69.59    4.33
   4  -4  -2  360.88   16.19
   4   2  17    1.14    1.42
  -9  13  -3   65.89    5.87
  -9  13  -5   31.02    4.27
  10  -6  11   27.54    3.89
  -7  10   3   20.37    2.63
   6  -3  11    1.19    2.21
   9  -6   9   60.89    5.62
  -3   5 -14   58.41    4.97
   0   2 -16   29.89    3.08
  -5   6  -3   56.18    4.56
  -5   6  -4  398.29   19.13
   6  -5   4  406.61   19.46
  -1   1  -6    0.45    1.52
 -10  16   1    0.16    1.91
  -4   9  12   22.30    1.27
   9  -4  14   22.02    3.44
  -9  13  -2   16.97    3.15
  13 -10  -9    2.57    1.46
  -6   8  -9   23.12    3.64
  -7  12   8    7.91    1.59
  -7  11   6    9.85    1.82
  15 -11  -9    1.93    1.43
  -8  11  -6    4.80    2.66
  -1   4 -18   18.11    2.73
  -2   4 -15    0.33    1.91
  11  -9   0   10.85    2.70
  -5   6  -5  200.99   11.00
   4  -4  -5  118.41    5.60
  -9  14   3    0.67    1.71
   1   4  15  130.83    6.74
  -9  13  -6   24.95    3.86
  -1   5 -20    5.29    1.98
  -8  11  -1   52.99    4.78
   6  -4   8  180.17   10.23
  10  -8   3   35.14    4.10
  -5   6  -2  259.37   13.04
   7   0  18    0.10    1.73
  -8  13   6   19.99    2.47
  -9  13  -1  101.68    7.23
  -6   9 -13    3.64    2.62
   2   1 -19    5.12    1.60
   3   0 -19   27.80    2.50
  -6   8   2   33.67    3.11
   1   1   9    7.10    1.53
  -4   5  -9  359.64   17.79
   0   1 -13  665.35   29.63
   8  -7   0   21.79    3.05
 -10  17   4    5.42    1.85
  -8  11  -7    0.70    2.68
  -7   9  -4   25.14    3.47
  11  -9  -7    0.15    1.54
  -1   1  -1 9419.78  394.12
   4  -4  -3    7.92    1.53
  -9  13  -7   37.67    4.66
  -2   6  12   87.61    4.02
   0   4  13   50.02    3.12
  -7  10 -11    3.54    2.67
  11  -8   6    7.09    3.06
  12  -9   4    9.54    3.03
  -7   9  -3   70.48    5.63
   3  -1   9    7.15    1.92
   8   0  19    0.13    1.60
 -10  16   2    2.26    1.99
 -10  15  -3    0.47    2.15
  10  -5  13    0.10    2.22
  17 -12  -7    6.25    1.87
  -4   7 -16    6.05    2.44
  -7   9  -5   78.85    6.17
   7  -5   7   14.53    2.93
   8  -6   6  195.32   11.28
  11  -9  -1    0.78    2.04
  -2   3 -12   76.84    5.44
   4  -4  -4 2006.01   84.59
  -5  10  11    0.28    0.73
  -9  13   0   24.06    3.39
   6  -2  13   27.67    3.52
  -8  11   0   10.99    2.49
  -3   6 -17    0.44    2.07
   1   2 -19    5.11    1.84
   4  -1 -19   20.17    2.01
  -7   9  -2  115.66    7.53
  -5   7 -12   27.55    3.87
   2   0   9   57.04    3.96
  -5   6  -1 1367.76   59.27
  -3   4 -11  279.88   14.30
   7  -6   2   26.62    3.41
   6   1  18    2.08    1.78
  -8  14   8   18.77    2.21
 -10  15  -2    0.02    2.32
  -8  12   4   80.43    5.53
  -6  10   8    0.53    1.10
   8  -4  12  122.71    8.29
  -8  11  -8    2.26    2.49
  -7   9  -6   17.05    3.35
  -6   8 -10   77.84    6.45
  -1   3 -16   17.80    2.82
   5  -3 -16    8.87    1.19
   8  -7  -7   94.98    5.32
   2  -2   0  272.06   12.17
  17 -12  -6    2.14    1.89
   1   3 -21   11.01    2.15
  12  -8   8   64.78    6.18
  15 -11  -8   -0.54    1.61
  -5   8 -15   54.52    5.40
   5  -2  11    8.79    2.27
  13 -10  -8   34.79    3.21
  11  -9  -6    3.90    1.81
  -5   6  -7   84.66    6.23
   8  -7  -1  233.44   12.14
 -10  15  -1    2.40    2.21
  15 -11   0   -0.09    2.29
   0   3  11  138.40    6.82
   7  -4  10   34.23    4.08
  13 -10   0   89.43    6.80
  11  -9  -2    4.80    2.39
   4  -3   5   33.54    3.44
  -2   2  -4  635.15   27.98
  -1   1  -7  146.42    7.58
   5   2  18    6.72    1.88
   5   0  15   50.23    4.29
  -7   9  -1    0.49    1.90
  10  -8 -10   23.92    2.24
   3  -3  -1  497.82   21.82
   8  -3  14   32.04    4.09
  13  -9   6   24.44    4.26
  10  -7   7    6.10    3.07
  -7   9  -7   44.97    4.79
  10  -8   2   18.52    3.17
  11  -9  -3    3.00    2.16
  11  -9  -5    7.34    2.22
  -4   5   2  164.97    8.22
  -4   5 -10  109.76    7.38
  -1   2 -13    8.68    2.32
  -2   2  -5    7.15    2.09
  -9  15   6    4.59    1.71
  -9  14   4   30.41    3.40
   2   3  15    2.76    1.49
  -9  13   1   99.37    6.97
  -2   6 -20   10.33    2.54
   9  -7   4   25.95    3.75
  11  -9  -4    1.91    2.18
   0   0  -8 1667.16   70.87
 -10  16   3    1.46    1.92
 -10  15   0   -0.10    2.08
   9  -5  11  129.53    8.92
  11  -7   9   31.89    4.37
  15 -11  -1    1.24    2.34
  15 -11  -7    1.25    1.75
  -8  11   1   52.02    4.57
  -8  11  -9   31.81    4.64
  -7  10 -12    5.34    2.91
  -6   9 -14   40.96    4.87
   0   3 -19   27.30    3.12
  12  -9   3   47.92    5.20
  13 -10  -1    2.26    2.43
  -4   6 -14   31.04    3.95
  -3   5 -15    2.85    2.33
   5  -3   8   90.26    6.30
   6  -5   3   57.75    4.93
   4   1  15  129.60    7.64
   0   4 -21    1.09    1.66
   5  -1  13  184.27   10.32
  10  -6  10   29.19    4.20
  -7  10   4    2.41    1.62
   8  -5   9  364.46   18.77
   9  -6   8  155.88   10.03
  13 -10  -7    3.09    1.79
   9  -7 -12    2.93    1.00
  -5   6  -8  418.88   20.65
   8  -7  -2   51.11    4.26
 -10  17   5    0.13    1.44
   3   2  15    2.35    1.66
  12  -9 -11   23.68    2.33
  -6   8 -11    6.15    2.89
   5  -4   4  193.29   10.47
   7  -1  16    7.21    2.43
  14 -10   3   12.38    3.34
  15 -11  -2   -0.09    2.18
  15 -11  -6    0.59    1.72
  -6   9   6  295.68   13.88
   4  -1  11  275.80   13.95
  11  -8   5    8.37    3.15
   2   0 -17    8.16    1.76
  -2   2  -6  359.20   16.77
  13 -10  -2   55.71    5.14
  -7   9   0  225.07   12.09
  -5   7 -13   17.75    3.47
   1   1 -17    0.31    1.68
   7  -6   1   95.27    6.44
   2  -2  -8 1161.07   49.02
  15 -11  -3    0.80    2.09
  15 -11  -5    0.21    1.91
  -2   4 -16    3.86    2.26
   8  -7  -5  212.73   10.71
   9  -3  15    0.60    2.13
 -10  15   1    2.71    2.25
  -6  11  10    0.02    0.93
  15 -11  -4    0.35    1.95
  -8  11 -10    1.55    2.42
  13 -10  -3    1.12    2.18
  -6   8   3   16.34    2.30
  -4   6   6   50.06    2.96
  10  -8   1   24.64    3.60
   8  -7  -4   29.86    3.06
  -2   2  -2 5172.24  217.33
   9  -4  13  105.37    7.84
   1   3  13  142.33    7.41
   7  -3  12    1.74    2.32
  12  -8   7    0.32    2.59
  -4   7 -17   29.79    3.94
  -1   4 -19   22.53    3.01
  13 -10  -4   16.67    2.96
  13 -10  -5    5.46    2.28
   8  -6   5    1.41    2.30
  -1   6  14   25.35    1.86
  -9  13   2   16.32    2.96
   4   0  13   46.09    4.14
  13  -9   5   31.26    4.52
  -5   8 -16   19.15    3.69
  -7   9  -9   45.38    5.17
   0   2 -17    8.17    2.13
   3  -1 -17    8.79    1.64
   6  -4   7   34.19    3.94
  -5   6  -9    9.58    2.82
  -2   3 -13    2.42    2.09
  -1   2   5    0.32    0.54
  -1   1  -8  116.06    6.53
   8  -1  17   13.71    2.86
  -8  13   7   70.80    4.80
   7  -2  14   25.91    3.57
  -1   5 -21   18.33    2.79
  -7  10 -13    4.29    2.94
   1   2  11    7.08    1.60
   3   0  11  140.92    8.01
  12  -9   2   26.70    4.09
  -4   5 -11  266.20   14.25
   1   0 -14   37.67    3.26
   3  -2   5  695.51   30.96
 -10  16   4    0.80    1.65
  -8  12   5    0.26    1.79
  14 -10   2    6.51    2.93
  -8  11   2   16.93    2.84
  -3   6 -18    7.53    2.61
  -2   5  10   67.84    3.17
   7  -5   6   27.08    3.83
  -2   2  -7   22.28    2.82
   6   0  16   37.85    4.06
  10  -5  12  100.94    8.00
  -9  12  -4   10.70    3.26
  -9  12  -5   24.50    4.17
  11  -8 -13    4.06    1.20
  -6   8 -12   14.58    3.55
   9  -7   3   72.93    6.07
  -6   7  -4  203.56   11.56
   0   1 -14   37.98    3.45
   1   5  16   48.69    3.35
  11  -6  11   27.77    4.49
 -10  14  -4    0.31    2.49
   3   1  13  139.48    7.95
  -9  12  -6    4.70    2.97
  -8  11 -11   18.10    4.08
  -6   9 -15    0.37    2.54
   2   1  11    6.52    1.77
  10  -7   6    1.38    2.71
  10  -8  -9   40.26    3.20
  -6   7  -5   31.11    3.91
   2  -1 -14  113.41    6.16
  -9  14   5    9.68    2.33
 -10  14  -3   12.33    3.34
  -7  11   7   14.79    2.14
  -7   9   1    0.64    1.82
   4  -2   8   61.25    4.96
  -6   7  -3    2.45    2.35
  -6   7  -6   61.47    5.50
   7  -6  -9    2.10    1.15
  10  -4  14   35.11    4.64
 -10  15   2    0.49    2.07
  11  -7   8    1.50    3.00
  -9  12  -2   26.80    4.09
  11  -8   4   20.18    3.99
  -7   9 -10   86.53    7.43
  -4   6 -15    3.24    2.49
  10  -8   0   94.42    6.91
   3  -3  -2  186.13    8.73
   8  -4  11    1.43    2.75
  -9  12  -7   21.26    4.07
  -5   7   5   17.33    2.01
   6  -5   2  264.20   13.75
   7  -6   0   11.80    2.81
 -10  14  -2    6.38    3.02
  12  -9   1   70.39    6.35
  -5   7 -14   27.24    4.17
  -3   5 -16    9.44    2.67
  -5   6   1 1332.72   57.71
  -5   6 -10  148.07    9.56
  -9  15   7    8.08    2.01
   5   1  16   47.95    4.34
  16 -11  -9    1.90    1.72
  14 -10   1   26.87    4.29
  -2   5 -19    1.00    2.09
   7  -4   9  382.93   19.58
   9  -6   7   31.49    4.38
  12  -9 -10   11.98    2.09
  -8  10  -4    4.81    2.86
  -8  10  -5    0.07    2.68
  -3   5   7   41.02    2.13
  -6   7  -2   28.14    3.70
  -6   7  -7   31.51    4.17
  -1   2 -14  111.32    7.07
  -3   3  -4    1.49    2.03
  -3   3  -5 2114.75   90.51
   7   0  17   21.53    3.32
   8  -2  15    1.47    2.46
  -9  13   3   69.49    5.57
  -2   6 -21    0.05    1.89
  10  -6   9    9.13    3.50
  14 -10 -10    3.17    1.72
  -9  12  -1   75.17    6.53
  -9  12  -8   19.42    4.31
  -8  10  -6    0.77    2.81
   1  -1  -9 1412.91   60.12
   6  -1  14   25.91    3.65
 -10  14  -1   27.14    4.06
   6  -2  12   75.82    6.21
   9  -5  10   49.19    5.62
  13  -9   4   13.04    3.50
   1   2 -20    3.04    1.89
   2   1 -20    3.04    1.71
   8  -5   8  119.06    8.60
  -8  10  -3   34.85    4.49
  -2   2  -8 1144.05   50.01
   8   0  18   16.05    3.16
  -7  12   9    7.78    1.65
  12  -8   6   80.53    7.51
  -4   5 -12    3.75    2.60
  -3   4 -13  134.07    8.66
   8  -3  13   43.90    5.01
  -7  10   5   73.20    5.09
  -5   8 -17   50.61    5.50
  -8  10  -7   21.01    4.20
  -7   9 -11    0.20    3.01
  -6   8 -13    9.83    3.42
   4  -2 -17    0.19    1.19
   8  -6   4  190.86   11.43
  10  -8  -1   24.20    3.75
  -6   7  -8    8.42    3.16
   2  -1   5    0.12    1.68
   5  -4   3  783.73   35.28
  -3   3  -3 3913.11  165.34
  -1   1  -9 1400.14   60.44
   2   4  16   26.78    2.76
   4   2  16   28.00    3.27
  -9  12  -9   40.09    5.71
  -8  11   3   14.03    2.71
  -4   7 -18    8.74    2.93
   5  -2  10   62.28    5.30
  -8  10  -2   20.06    3.64
   9  -7   2  120.29    8.37
  -2   2  -1   26.78    2.57
 -10  16   5    1.09    1.91
 -10  15   3    0.30    2.08
  16 -11  -8    1.96    1.98
  14 -10   0   10.44    3.33
   0   3 -20    3.48    2.01
  -2   4 -17    0.02    2.18
  10  -8  -8    2.90    1.84
  -6   7  -1   91.31    6.55
   3   3  16   23.33    2.92
 -10  14   0   14.09    3.44
  -9  12   0   22.97    3.93
  -8  10  -8    3.72    3.30
  -1   3   8  162.20    7.43
   7  -6  -1   92.10    6.36
 -11  17   2    0.47    2.25
  12  -7   9    6.33    3.69
  10  -7   5   79.55    7.14
  11  -8   3   14.01    3.67
   5  -3   7   47.14    4.71
  -5   6 -11  157.18   10.28
  -2   3 -14   30.55    3.83
  -3   3  -7 1332.34   58.28
 -11  18   4    0.51    1.91
   6   1  17    4.19    2.36
  14 -10  -9    9.97    2.36
  -7   9   2  116.64    7.43
  10  -8  -2   17.94    3.38
   2  -2  -1   22.20    2.05
  16 -11  -7    3.61    2.13
  -3   6 -19    1.19    2.56
  12  -9  -9   35.47    3.46
  -8  10  -1   26.65    4.00
  -6   7  -9    2.19    3.02
   9  -4  12   30.15    4.78
  16 -11  -3    3.38    2.79
  13  -9   3   64.19    6.75
  14 -10  -1   24.43    4.31
  -1   4 -20    6.70    2.62
  -6   8   4  190.01    9.98
  -5   7 -15    8.66    3.31
  -4   6 -16   25.63    4.11
   7  -5   5   12.78    3.46
   7   1  18    1.02    2.23
   9  -3  14   42.91    5.46
   5   0  14   75.67    6.15
  11  -6  10   -0.26    3.22
  16 -11  -4    0.78    2.55
  16 -11  -6    1.19    2.23
  11  -7   7   11.88    4.15
  12  -9  -1   71.46    6.55
  -7   9 -12    2.96    3.39
   6  -4   6   52.10    5.27
  -3   3  -2  194.87   10.12
  -2   2  -9   54.89    4.69
   7  -1  15    3.97    2.61
  -9  14   6   38.63    3.94
  10  -5  11    0.28    3.17
  16 -11  -5    2.67    2.41
  -1   5 -22    3.30    2.20
   1   1 -18   25.56    3.19
  10  -8  -3   36.19    4.18
  10  -8  -7   18.58    2.85
   6  -5   1 1348.96   59.13
 -10  14   1   26.97    4.23
  -8  12   6   82.73    5.81
   5  -1  12    5.48    2.74
   7  -3  11   87.73    7.37
   0   2 -18   13.98    2.74
   1   0   5  112.42    6.01
  -3   3  -8    7.81    2.73
   3  -3  -3 3748.50  157.37
  -9  13   4   13.23    2.94
  12  -8   5   -1.11    3.44
  -9  12   1   75.53    6.57
  -3   5 -17    6.50    3.07
  -4   5 -13  180.70   11.31
   7  -6  -8    7.13    1.64
   5   2  17    2.57    2.45
  14 -10  -2    7.17    3.36
  14 -10  -8    1.12    2.19
   6  -3   9    0.77    2.63
   9  -6   6  311.94   17.50
   2   0 -18   12.93    2.37
   9  -7   1    1.07    2.69
   9  -7 -11    1.30    1.42
  10  -8  -4    4.23    2.55
  10  -8  -6    0.93    2.10
  -6   7   0   11.03    2.84
  -6   7 -10   24.97    4.48
   0   1 -15  189.36   10.43
   7  -6  -2   27.87    3.54
 -11  17   3    0.84    2.41
  12  -9  -2   28.89    4.49
  -8  10   0   93.49    7.19
  -8  10 -10   29.70    5.33
   2   0   8 1186.57   51.65
  10  -8  -5   -0.36    2.24
  -7   8  -5  222.91   13.42
  -3   4 -14   42.82    4.92
   0   0 -10 5358.59  225.61
   8  -1  16    6.25    2.99
  10  -4  13   21.00    4.64
 -10  15   4    3.13    2.51
  -8  13   8    1.50    1.79
   7  -2  13   17.96    3.92
  10  -6   8    0.32    3.54
  -2   5 -20    5.61    2.70
   4  -1  10   28.48    3.78
  11  -8   2   15.30    3.98
  12  -9  -8   19.37    3.02
  -1   3 -18    1.69    2.33
  -7   8  -4   33.19    4.66
  -7   8  -6    1.64    3.09
  -5   6 -12   26.83    4.66
   0   1   5  115.70    5.70
   1   0 -15  186.45    9.94
  -4   4  -5  116.02    7.70
   6   2  18    7.93    2.59
   0   5  14   74.14    4.54
   8  -4  10  357.37   19.50
  14 -10  -3   13.15    3.40
 -10  13  -5    4.85    3.56
   8  -6   3   15.92    3.70
  -1   2 -15    0.92    2.41
  -4   4  -6 2561.18  110.15
   4   3  17   37.46    3.98
  11  -5  12    1.73    3.42
  13  -9   2   16.27    4.30
  14 -10  -7   13.78    3.12
 -10  13  -6   10.66    3.82
  11  -8 -12    3.11    1.63
  -7   8  -7   90.53    7.74
  -4   4  -4 2131.84   91.85
 -10  16   6    0.78    2.03
 -11  16   1    5.75    3.20
   9  -5   9   92.40    8.06
  14 -10  -4   -0.32    2.68
   7  -4   8   81.02    7.04
   8  -5   7  617.68   30.35
  10  -7   4    2.86    3.35
  12  -9  -3   36.05    4.56
  -7   9 -13    1.22    3.53
  -7   8  -3  263.75   14.89
  -1   1   0 2493.22  104.69
   3   4  17   37.20    3.73
  15 -10   1    2.79    3.28
  14 -10  -5   17.43    3.73
  14 -10  -6   -0.29    2.40
 -10  13  -3    1.26    3.26
  -8  11   4   22.16    3.42
   7  -6  -3    2.64    2.31
  -4   4  -7   74.59    6.31
  -3   3  -9  199.00   11.36
  12  -7   8    7.85    4.19
  13  -9 -12    8.28    2.09
  -8  10 -11    1.52    3.77
   3  -2   4  215.73   11.25
  -2   2 -10   84.47    6.25
   2  -2  -9   57.91    3.35
   6   0  15    7.36    3.09
  14  -9   4   29.35    5.67
  -6  10   9    7.14    1.68
  12  -9  -4   10.28    3.46
  -9  11  -5    6.69    3.90
  -9  11  -6    2.88    3.82
  -5   7 -16    5.89    3.63
  -2   4 -18    1.83    2.89
   1   1   8  543.88   24.45
  -7   8  -8   25.08    4.45
  -6   7 -11   37.72    5.41
  -2   3 -15   10.42    3.40
   5  -4   2  178.42   10.20
  -4   4  -3    7.52    3.27
   1  -1 -10  581.00   25.76
   4   0  12  493.33   23.89
 -10  13  -2   56.41    6.55
  12  -9  -5   23.19    3.84
  12  -9  -6    6.18    2.86
  -9  11  -4    2.36    3.57
  -7   9   3   71.39    5.65
  -6   8 -15    1.07    3.32
  -4   6 -17    1.43    3.22
   0   2   8 1145.58   49.08
   4  -2   7    1.85    2.76
   7  -6  -7   38.05    3.22
   8  -2  14   14.35    3.85
 -11  15  -2    0.52    3.39
  -9  12   2   28.50    4.26
  -9  11  -7   -0.25    3.63
   3  -1 -18    0.93    1.71
   9  -7   0  217.64   12.80
  -7   8  -2   50.88    5.43
   2  -1 -15    1.01    1.86
   3   2  14   64.51    5.26
   8  -3  12   21.24    4.49
  13  -8   6   20.32    5.25
  12  -8   4   70.89    7.42
  -3   6 -20    7.26    3.27
  11  -8   1   52.25    6.08
  -9  11  -3    2.45    3.44
  -8  10   1   25.67    3.93
   8  -6 -13    6.39    1.22
  -4   5 -14   19.01    4.31
   6  -5   0  245.68   13.13
   7  -6  -4  195.11   10.47
  -4   4  -8  499.33   24.46
  -3   3  -1  484.70   22.07
 -11  17   4    1.54    2.63
  17 -11  -8    2.04    2.70
  13  -9   1  105.50    9.09
  -9  11  -8    0.83    3.61
   7  -5   4   53.41    5.74
  -7   8  -9   46.28    6.17
   4  -3   3  541.26   25.21
 -11  16   2    0.60    2.80
   1   4  14   18.68    2.58
  11  -6   9   22.80    5.27
  15 -10   0   -0.06    3.29
   6  -2  11    4.33    3.07
   0   3 -21   18.41    3.48
   3   0  10  187.20   10.56
   3  -3  -4    1.26    1.24
   7   0  16    5.95    3.17
   9  -2  15    5.20    3.49
   2   3  14   62.46    4.90
  -7  11   8    2.00    1.79
 -10  13  -1   -0.02    3.05
  -8  10 -12    7.19    4.41
  -7   9 -14   16.47    4.84
   7  -6  -5   30.45    3.45
   7  -6  -6   62.66    4.54
   8   0  17   -0.19    2.87
  -1   7  15    3.33    1.37
  17 -11  -7    0.66    2.49
   6  -1  13   27.55    4.59
 -11  15  -1    0.99    3.17
  -9  13   5   31.11    4.02
  -5   9  10   43.72    2.87
  -9  11  -2    3.95    3.42
  -3   4 -15   74.14    6.80
  -3   3 -10  183.48   11.03
  17 -11  -6    3.71    3.23
 -10  15   5    0.67    2.42
  10  -5  10   88.66    8.75
  -1   5  12    3.93    1.34
  -1   4 -21   10.74    3.31
   9  -6   5   15.46    4.10
  -9  11  -9   15.50    5.15
  -3   5 -18    7.87    3.26
  -6   7 -12    2.20    3.66
  -4   4  -2  437.15   20.85
  -1   1 -11 1414.65   61.81
   5  -3   6   45.87    5.19
   6  -4   5  181.53   11.30
   8  -6   2   35.06    4.89
  -7   8  -1  230.72   13.37
  -7   8 -10    1.43    3.73
  -4   4  -9   51.44    5.47
   5   1  15   10.57    3.35
   9  -3  13    3.81    3.71
  -9  14   7    9.89    2.81
  14  -9   3    0.18    3.89
  15 -10  -1    2.01    3.39
  15 -10 -10    0.06    2.29
 -10  14   3    9.89    3.38
  10  -6   7   21.38    5.02
  10  -7   3   18.62    4.49
  10  -7 -14    0.60    1.32
   0   0 -11   -0.14    1.97
   3   1  12   40.97    4.35
   9  -7  -1    0.41    2.74
  -5   5  -6    1.01    3.16
  -2   2 -11   17.81    3.41
  13  -9   0   20.71    4.72
 -10  13   0   90.22    8.09
  11  -8   0   11.53    3.94
  -9  11 -10    5.43    4.33
  -6   8 -16    7.95    4.42
   9  -7 -10   90.22    5.55
  -2   2   0  282.98   12.97
  10  -3  14    0.54    3.59
  12  -7   7   58.44    7.51
 -11  15   0   -1.06    3.47
  13  -9 -11   27.19    3.41
  -2   5 -21    0.71    2.75
  -9  11  -1    1.37    3.22
  -5   7 -17    1.78    3.76
   0   2 -19    4.34    2.67
  -5   5  -7 1436.91   64.30
  10  -4  12   32.16    5.84
  11  -5  11   30.51    5.97
  12  -8   3    0.65    4.00
  11  -8 -11   18.79    2.78
  -1   3 -19    5.95    3.18
   5  -3 -17    3.55    1.49
  -1   2 -16   30.40    4.24
  -5   5  -4  206.47   12.23
 -11  16   3    2.54    2.98
  13  -8   5   42.18    6.91
  15 -10  -2   -0.08    3.23
   9  -5   8  135.61   10.74
  -9  12   3   48.48    5.34
   8  -5   6   68.26    7.03
   1   1 -19    0.75    2.38
  -8   9  -5   51.63    6.48
  -8   9  -6   37.86    5.95
  -5   6 -14   28.78    5.49
   8   1  18    4.90    3.33
  -8  12   7    0.44    2.12
  11  -7   5   56.24    7.26
  -8  10   2   19.34    3.77
  -4   6 -18    9.27    4.05
  -8   9  -7   41.21    6.27
  -7   8 -11  114.26    9.92
  -4   5 -15  124.55    9.69
  -5   5  -8   72.82    6.88
  -4   4 -10  555.04   27.47
   6   1  16    5.94    3.50
 -11  17   5   -0.48    2.68
   7  -1  14    0.09    3.33
  15 -10  -9    0.83    2.69
   8  -4   9    0.75    3.50
   6  -3   8  143.36   10.06
  -6   8   5    2.00    1.80
  -8   9  -4   64.99    6.90
  -6   7 -13   17.11    4.90
  -2   3 -16   22.75    4.48
   7   1  17   14.90    3.88
  13  -9  -1  103.52    9.26
  -2   4 -19   -0.29    2.92
  -8   9  -8   34.83    6.20
   4   2  15    3.80    2.88
   7  -2  12   29.81    5.48
  14  -9   2   37.92    6.50
  15 -10  -3    0.98    3.22
   2   2  12  144.75    8.68
   7  -4   7  533.04   27.08
  -5   7   6   27.14    2.74
   9  -7  -2  113.83    8.42
   1   0 -16   53.80    4.80
  -5   5  -3  244.04   13.65
   3  -3  -5 1896.39   79.72
   9  -1  16   11.62    4.35
   8  -1  15   45.54    6.27
   5   0  13   13.93    3.87
 -11  14  -4    1.63    4.10
  -3   6 -21    0.52    3.13
  -8   9  -3  249.58   15.36
   5  -4   1  822.62   37.32
  15 -10  -8    0.53    2.78
   5  -1  11  275.44   15.61
 -10  13   1    1.65    3.47
  -1   4  10   28.94    2.34
  -9  11   0   13.45    3.99
  -5   5  -9  491.45   25.31
  11  -6   8    8.87    4.60
  15 -10  -4    4.00    3.79
   0   4  12  530.53   23.96
  13  -9 -10   12.78    3.14
  10  -7   2   -0.03    3.46
 -10  12  -6    5.13    4.21
  -7   9   4   27.53    3.87
   2   0 -19    2.73    2.35
   7  -5   3  192.02   12.22
   8  -6   1    9.10    3.68
  -8   9  -9   46.80    6.83
  -5   6   3   57.87    4.63
  -3   4 -16   34.12    5.33
   2  -1   4  623.25   28.07
  -4   4  -1  331.22   16.48
   1  -1 -11 1430.28   61.63
  -7  12  10   23.77    2.80
  15 -10  -7    1.21    3.26
   1   3  12   40.64    3.87
 -11  14  -3    0.60    3.91
 -10  12  -5    0.43    4.12
 -10  12  -7    3.23    4.73
  -7   8 -12    8.72    4.85
  -1   1 -12  397.24   19.78
  15 -10  -6    3.43    3.70
 -10  14   4    0.04    3.02
  12  -8   2  117.15   10.52
  13  -9  -2   18.70    4.94
   1   2  10   63.11    4.75
   9  -6   4  411.76   22.55
 -10  12  -4    3.36    4.44
  -3   5 -19    0.84    3.51
   4  -2 -18    0.63    1.83
  -6   7   2   24.62    3.66
   3  -2 -15    7.72    2.19
   4  -3 -14   40.05    2.89
  -2   2 -12   68.97    6.26
 -10  12  -8    1.91    5.03
   9  -7  -9   43.60    4.01
  -8   9  -2  115.43    9.42
  -4   4 -11   32.28    4.98
   0   6  15    6.94    2.10
 -10  15   6    2.61    2.72
   8  -3  11   96.76    9.29
  10  -6   6   51.65    7.04
   4  -1   9  369.93   19.26
  11  -8 -10    2.98    2.38
  -5   7 -18    8.17    4.34
   9  -7  -3   68.88    6.53
  -8   9 -10   53.18    7.75
  -5   6 -15    8.20    4.33
   3  -3  -6  148.42    6.55
   7   2  18    2.67    3.13
   5   2  16    1.91    2.83
   3   3  15    0.18    2.59
   8  -2  13   10.87    4.56
 -11  16   4    1.59    3.34
  -8  13   9   47.60    4.40
  10  -5   9    1.38    4.71
  13  -8   4   33.07    6.65
  14  -9   1    0.27    4.21
 -11  14  -2    3.69    4.19
  11  -8  -2   14.55    4.17
 -10  12  -3    8.74    4.73
  -5   5  -2 1023.39   46.35
  -5   5 -10   91.89    8.42
  -3   3   0 8553.73  359.18
   2  -2  -2 4923.48  206.42
  12  -6   9    0.22    4.70
   9  -4  10   53.78    7.56
  -9  13   6   26.19    4.10
   0   3  10  180.52    9.27
  -6   6  -5   28.52    5.28
  -6   6  -7   79.70    7.93
  -3   3 -12  148.06   10.33
   0   0 -12 2779.30  118.84
   6   2  17    1.92    3.29
  -6  11  11   22.56    2.42
  11  -7   4   -0.20    4.39
  13  -9  -3   67.86    7.29
  13  -9  -9   33.25    4.50
  -4   5 -16   13.46    4.74
   2  -2 -10   79.96    4.70
   9  -2  14   17.77    5.07
 -11  15   2    0.07    3.56
  -7   8 -13   54.03    7.82
   4  -3   2    0.89    3.37
   6  -5  -2  239.64   13.14
  -6   6  -8  198.90   13.54
   2   4  15    3.48    2.67
   6   0  14    9.89    4.24
 -10  13   2   52.04    6.42
  -9  11   1    1.92    3.42
  -4   6 -19   -0.37    3.83
   4  -2   6 1328.42   59.20
   6  -4   4  435.93   22.64
   9  -7  -4   25.44    4.24
  -8   9 -11  105.15   10.74
  -6   6  -4  293.21   16.92
   1   5  15    6.72    2.51
   6  -2  10  142.85   10.68
 -11  14  -1    2.87    4.13
 -10  12  -2   14.71    5.02
  -8  10   3   35.71    4.98
   9  -7  -8   34.97    3.96
  -7   8   1  244.47   14.19
   3  -2   3  867.39   38.86
   9  -3  12   40.76    6.82
  11  -5  10    0.07    4.64
   4   1  13  178.85   11.54
  13  -9  -4   10.96    4.32
  -2   5 -22    4.81    3.69
  11  -8  -3   16.26    4.47
  -8   9  -1  457.49   24.32
  -4   5   4  186.92    9.54
  -1   2 -17    0.77    3.16
   2  -1 -16   31.71    3.72
  13  -7   7   -0.28    4.80
   9  -5   7  523.44   28.38
  12  -8   1    0.69    4.42
  13  -9  -8   39.45    5.07
   8  -5   5  729.28   36.22
  10  -7   1    0.96    3.87
   5  -3   5  282.96   16.03
  -9  10  -6   72.10    8.54
  -2   3 -17   11.33    4.36
   6  -5 -10  143.23    6.94
  -6   6  -9   48.52    6.77
  -5   5 -11  156.61   11.75
   8   0  16   53.96    7.03
   7   0  15   64.18    7.37
  10  -3  13    2.92    4.72
 -12  17   2    2.13    3.82
  14  -9   0   45.09    7.33
  13  -9  -5   31.96    5.32
  11  -8  -9   31.26    4.14
  -1   3 -20    5.24    3.42
   8  -6   0   85.40    7.60
   9  -7  -5   81.01    6.72
  -9  10  -5    0.83    4.43
  -9  10  -7    3.11    5.27
   4   3  16    6.78    3.49
  -9  14   8   27.13    3.98
   6  -1  12   27.73    5.54
   4   0  11   31.74    4.86
  13  -9  -6   12.49    3.80
  13  -9  -7   39.20    5.40
   0   2 -20   16.37    3.86
   9  -7  -7   42.12    4.68
  -9  10  -8   29.70    6.95
   0   1 -17   60.68    5.99
  -6   6  -3   14.11    4.48
  11  -4  12    1.24    4.72
  -2   4 -20    3.63    3.82
   3  -1 -19    4.25    2.43
   9  -7  -6   16.76    3.56
  -8   9 -12   17.96    6.15
  -6   7 -15    2.57    4.79
  -2   2 -13    3.20    3.66
  16 -10  -3    1.60    4.06
  11  -6   7    9.82    5.85
  13  -8   3   43.91    7.63
   7  -3   9  395.92   22.26
   8  -4   8 1179.40   55.78
   5  -2   8   87.88    7.81
  11  -8  -4   20.14    4.61
 -10  12  -1    7.67    4.64
   2   0   7   20.86    3.56
  -9  10  -4   36.97    6.65
  -5   6 -16   44.59    6.87
  -3   4 -17   27.87    5.30
   5   3  17   54.05    6.03
 -11  14   0    5.04    4.18
   9  -6   3    2.85    4.18
   7  -5   2  154.36   11.03
  -7   8 -14   22.84    6.38
  -6   6 -10    2.19    4.63
  -5   5  -1   46.12    5.27
  -3   3 -13  361.02   19.99
  -1   1 -13  678.79   32.15
  16 -10  -9   -0.69    3.30
   7  -4   6  155.29   11.55
   5  -4   0   26.79    4.69
  16 -10  -4    1.38    4.40
  12  -7   5   76.33    9.40
 -11  15   3    1.06    3.93
 -10  14   5   13.10    3.93
  12  -8 -13    1.52    2.31
  11  -8  -5    9.62    4.09
  -3   5 -20    5.43    4.05
   1   1 -20   26.13    4.14
 -11  16   5    2.65    3.40
  14  -9  -1    1.10    4.82
  11  -7   3   94.17    9.84
   6  -3   7    0.16    4.04
  11  -8  -7    0.62    3.54
  -9  10  -3    1.03    4.29
   6  -5  -3   52.45    5.18
  -5   5 -12  329.50   19.84
  -4   4   0  810.00   36.64
  16 -10  -8    0.00    3.66
  12  -8   0   83.75    9.45
  10  -7 -13    4.35    2.16
  11  -8  -6    6.88    4.05
  -9  10 -10   73.18    9.50
  -8   9   0  101.51    8.80
  -4   5 -17   58.75    7.56
  -7   7  -6    7.10    4.37
   1  -1 -12  396.64   19.01
   3   4  16    7.21    3.21
   7  -1  13   22.78    5.66
  12  -6   8   10.49    6.04
  16 -10  -5    0.96    4.08
  -8  11   6    6.80    3.22
  -9  11   2    5.18    3.90
  -8   9 -13  109.34   11.58
   1   0 -17   59.57    5.65
  -7   7  -5  199.04   14.02
  -7   7  -8    3.41    4.75
  -6   6  -2  491.08   25.17
  -4   4 -13   47.99    6.79
   8   1  17    8.60    4.56
  16 -10  -6    0.38    3.88
  16 -10  -7   -1.43    3.65
   3   2  13    5.57    3.35
  10  -5   8    4.60    5.72
   3   0   9  208.93   12.33
  10  -7   0    4.88    4.30
 -11  13  -5    1.60    5.13
  -6   6 -11  158.49   12.73
   9  -1  15   29.96    6.58
  14  -8   4    9.20    5.97
 -12  17   3    3.58    3.91
   7  -2  11    4.80    4.16
 -10  12   0   34.40    6.63
   4   4  17   -0.20    3.07
   8  -1  14   22.63    5.63
 -10  15   7    1.55    3.13
 -11  13  -4   13.37    5.92
  -4   6 -20   13.22    5.06
   8  -6  -1    9.78    3.94
  -9  10  -2  117.08   10.60
  -9  10 -11    1.96    5.45
  -6   7 -16    7.13    5.28
  -7   7  -4   32.85    5.99
  -7   7  -9   74.29    8.80
  13  -7   6   28.86    7.61
 -12  16   1   -0.08    4.39
  -8  12   8   60.38    5.47
 -11  14   1    2.83    4.14
  -7   8 -15   40.35    7.65
   7   1  16    6.36    4.47
   2   5  16    5.15    2.92
   6   1  15    3.79    4.06
   9  -4   9   87.11    9.87
  13  -8   2   15.36    6.21
  14  -9  -2   42.55    7.31
  -6   9   8  141.31    8.10
   8  -6 -12   11.33    2.23
  -6   7   3    2.24    2.60
   1   6  16    5.28    2.68
  14  -9 -11    0.91    3.13
  -7  11   9   30.59    3.60
 -11  13  -3    2.43    4.92
  -7   9   5   79.79    6.54
  -7   8   2   56.60    6.10
  -5   6 -17    0.61    4.96
   8   2  18    1.03    4.36
  11  -5   9   16.78    6.77
  -9  12   5   26.36    4.72
  -4   6   7   34.89    2.76
  -2   3 -18    2.20    3.82
   1   0   4   22.66    2.98
  -7   7 -10    5.77    5.34
  -5   5 -13   15.50    5.58
  -2   2 -14  162.82   11.42
  10  -2  14    5.07    5.24
   8  -2  12   10.47    5.68
   3   1  11  274.13   15.45
   5  -1  10  117.18    9.54
   2   0 -20   13.85    3.51
  -8   9 -14   17.83    6.84
  -6   6 -12   73.46    9.02
  -3   3 -14    1.09    3.94
   5   0  12  336.87   19.39
  -9  13   7   35.57    4.89
   9  -5   6  293.00   19.00
   9  -6   2   85.25    8.67
  -8  10   4    3.84    3.34
 -10  11  -7    2.31    5.99
  -1   2 -18   26.75    5.17
   6  -5  -4  361.36   18.03
  -7   7  -3  223.01   14.81
   9  -2  13    3.14    5.24
  15  -9   0    0.37    5.04
  11  -6   6   23.21    7.45
  14  -9  -3    0.39    4.34
 -10  11  -6    2.02    4.98
 -10  11  -8    1.66    5.90
  10  -4  10   29.10    7.38
  -2   7  13   13.73    1.88
  12  -7   4    7.32    6.12
 -11  15   4    1.50    3.93
  11  -7   2    2.45    5.00
  10  -7  -1    1.68    4.16
 -11  13  -2   13.03    6.15
 -10  11  -5   18.83    6.88
  -9  10  -1    2.53    4.29
  -4   4 -14  187.61   13.75
  -1   1 -14   37.70    5.44
   2  -2 -11   17.82    2.67
   9  -3  11    1.53    5.50
   2   3  13    7.06    3.39
  12  -8 -12   28.46    4.16
  -2   4 -21   -0.40    4.02
  -1   3 -21    3.41    3.76
   7  -5   1   37.72    6.08
 -10  11  -9    4.59    6.53
  -8   9   1  444.98   23.95
  -7   7 -11   -0.15    5.21
  -6   6  -1  444.42   23.24
  10  -3  12    4.44    5.78
  14  -8   3   20.27    7.33
  14  -9 -10   16.98    4.29
 -12  15  -1    3.62    5.55
 -10  12   1    4.21    4.73
  -6   8   6  189.88   10.66
   3  -1   6    0.93    3.69
  -4   5 -18   17.43    5.74
  -5   5   0 1056.52   47.96
   7   2  17    5.65    4.35
   9   0  16    3.10    5.16
  17 -10  -9    0.75    3.85
   4   2  14   37.07    5.80
 -12  17   4    1.39    3.86
  14  -9  -4   29.95    6.48
 -12  16   2    3.96    4.44
  10  -6   4  125.68   11.89
  -3   5 -21    0.33    4.13
 -10  11  -4   10.61    6.25
  -7   8 -16    4.99    5.43
   0   1 -18   12.77    4.10
   4  -3   1 2022.16   87.73
  -8   8  -7    1.02    5.30
  13  -8   1   44.90    8.36
   8  -4   7   -1.60    5.06
   0   2 -21   -0.13    3.56
   1   1   7   -0.03    2.47
   8  -6  -2   31.63    5.44
  -6   7 -17    4.26    5.88
   6  -5  -9    7.87    2.08
  17 -10  -6    3.02    4.40
  17 -10  -8    2.15    4.38
  12  -6   7   -0.25    6.09
 -11  16   6    3.27    3.75
  12  -8  -2  113.12   10.99
  -9  11   3    2.72    4.11
  -5   6   4  387.95   18.94
   5  -4  -1  878.20   40.13
  -8   8  -5   13.92    5.92
  -6   6 -13   -0.53    5.69
  17 -10  -7    0.26    4.64
  15  -9  -1    2.58    5.38
  14  -9  -9    1.10    4.15
 -10  14   6    1.05    3.44
 -10  13   4   14.40    4.96
   4  -1   8   65.79    7.18
   5  -3   4  284.99   16.73
   3  -2 -16   18.44    3.25
  -8   8  -9   13.75    6.52
  -7   7  -2   33.25    6.02
  -5   5 -14   80.20    9.48
   6   0  13    0.19    4.47
  13  -7   5   21.19    7.92
  14  -9  -5    6.71    4.99
   7  -3   8   80.25    9.07
   7  -4   5  299.10   18.67
 -11  13  -1   16.04    6.25
 -10  11  -3    5.93    6.17
   2  -1 -17   -0.16    2.88
   6  -5  -5  197.28   11.09
  -7   7 -12   92.83   11.07
   6   2  16    7.05    4.96
   8   0  15    0.57    5.09
   5   2  15    8.87    4.68
   4  -2   5    0.86    4.35
  -5   6 -18   37.68    7.59
   7   0  14   11.97    5.73
  10  -5   7   -0.96    5.80
  14  -9  -8   29.68    5.80
   2   1   9    8.94    3.48
  -8   8  -4  441.11   25.75
  -8   8 -10   67.15   10.20
  -3   3   1  466.85   21.71
  -3   3 -15  102.67    9.85
  14  -9  -7    7.78    5.07
 -12  15   0   -0.48    4.78
  10  -7 -12    3.97    2.82
  -9  10   0  166.17   13.11
  -2   2 -15   15.91    5.12
   0   0 -14  241.54   13.98
   1  -1  -1 8320.45  348.19
   1  -1 -13  675.19   31.28
   6  -1  11  164.99   12.96
  11  -7   1   50.23    8.40
  12  -8  -3    0.41    4.73
  -4   4 -15   13.67    5.64
  14  -8   2    3.38    6.38
  15  -9  -2   -0.28    5.52
  12  -7   3   35.19    8.70
  13  -8   0   16.86    7.00
  -6  10  10   21.71    3.05
   2   2  11   -0.41    3.26
  12  -8 -11    1.75    3.48
   5  -2   7   38.60    6.69
   6  -3   6  104.19   10.08
   9  -6   1    1.23    4.75
 -10  11  -2    3.25    5.99
   6  -5  -6  574.84   26.66
  -8   8 -11   14.29    7.19
  -6   6 -14   10.64    6.38
  11  -5   8   10.07    7.25
   8  -6  -3   14.91    5.08
  -3   4 -19   22.12    6.02
  -2   3 -19    6.62    4.93
   1   0 -18   16.44    4.31
   2  -1   3    1.18    3.95
   3  -2   2  273.94   14.86
   6  -5  -8  415.52   19.35
  -8   8  -3    9.90    5.03
  -7   7 -13    8.62    6.72
  -2   2   1   22.59    2.85
   9  -4   8  147.67   13.86
 -12  16   3    0.29    4.76
   8  -5   3  397.48   23.51
 -11  13   0    9.44    6.17
 -10  12   2   13.32    5.51
  -6   7 -18    1.67    6.18
  -4   4   1  332.10   16.99
   6   3  17    1.47    4.43
   9  -1  14   21.82    6.99
  12  -5   9    9.15    6.83
   3   3  14    7.25    4.26
  -1   6  13   28.21    3.43
   0   5  13   12.19    3.27
   4   1  12    3.51    4.39
   9  -5   5  733.27   39.03
   6  -5  -7   80.83    5.83
  -6   6   0  804.29   38.78
  -5   5 -15   53.33    8.53
  -1   1 -15  194.99   13.13
   7  -2  10  103.91   11.00
 -11  15   5    0.71    4.36
  12  -8  -4   78.43    9.38
 -11  14   3    1.76    4.84
   5  -3 -18    5.16    2.43
 -11  12  -6    0.87    6.52
 -11  12  -7    5.62    6.38
  -7   8   3  255.11   15.30
  -4   5 -19   35.89    7.71
  -1   2 -19   -0.40    4.17
  -7   7  -1    7.74    4.76
   7  -1  12    0.73    6.13
  15  -9  -3    6.38    6.39
   8  -3   9  369.83   23.71
   4   0  10  565.67   29.27
  10  -6   3   38.70    7.84
  10  -7  -3   22.38    6.00
 -12  14  -3    8.78    7.19
   7  -5   0  194.09   13.51
  -8   9   2  114.47   10.03
  -9   9  -7   87.88   11.82
  -9   9  -8   17.07    8.12
  -8   8 -12  204.17   17.82
   8   1  16    9.62    6.03
   8  -1  13   61.29    9.28
 -12  15   1    1.64    5.39
   6  -4   2  397.16   22.12
   8  -6 -11    5.51    2.84
 -11  12  -5   11.23    7.46
  -9   9  -6   20.84    7.66
  13  -7   4   23.31    8.71
  12  -8 -10   55.01    6.65
  -2   4 -22    2.01    5.13
  -9   9  -9   58.33   10.03
   5   3  16   20.76    5.96
  10  -2  13   12.12    7.32
  11  -3  12    2.42    7.12
  11  -4  10    1.41    7.05
  10  -4   9    6.89    6.70
  12  -6   6   45.69   10.16
  -9  12   6    3.65    4.05
  -8  11   7    0.90    3.45
  -3   5 -22    5.67    5.71
 -10  11  -1    7.89    6.30
  -9   9  -5   86.77   11.22
   4   3  15   64.51    7.75
  13  -8  -1   46.27    8.88
  12  -8  -5    1.24    5.50
 -11  12  -4    2.13    6.01
   4  -3 -15   67.07    4.77
  -9   9 -10    8.25    7.71
  -8   8  -2  802.38   41.24
  -6   6 -15    6.04    7.08
   9  -2  12    4.65    7.23
  13  -6   7   -1.00    7.97
   8  -2  11    4.14    6.57
  14  -8   1   11.75    7.83
  15  -9  -4    3.14    6.14
   9  -6 -15    0.61    2.08
 -12  14  -2    2.39    6.43
   8  -6  -4  197.36   13.09
  -9  10   1    1.67    4.75
  -3   3 -16    8.54    6.25
  10  -3  11    3.92    7.16
   9  -3  10   17.24    7.24
  10  -7 -11    4.14    3.59
  -8  10   5   -0.47    3.80
  -8   8 -13    1.85    7.00
  -4   4 -16  143.15   13.24
   7   1  15   43.98    8.22
   5   1  13   31.69    7.26
  12  -8  -6   80.02    9.34
  12  -8  -9   -0.79    4.48
 -10  13   5    4.61    4.85
  -9  11   4    2.59    4.60
   0   1 -19   57.82    7.16
  -9   9  -4   44.01    8.65
  -5   5   1   43.35    5.60
   2  -2 -12   67.11    5.37
  -4   3  -7  274.05   17.31
  -4   3  -8   69.23    8.87
   8   2  17    3.25    5.87
  12  -7   2   42.96    9.01
   8  -4   6 1501.00   71.55
  10  -7  -4    1.66    4.81
 -11  13   1   21.47    6.90
   5  -4  -2  153.16   10.15
  -9   9 -11  163.85   16.85
  -2   2 -16   37.38    6.92
  15  -9  -5   10.52    6.49
  15  -9 -10   -0.81    4.84
  10  -5   6  151.96   15.07
  12  -8  -7    1.67    4.73
  12  -8  -8   64.34    8.09
   9  -6   0   20.66    6.41
 -11  12  -3   16.57    7.76
  -6   7   4  201.57   12.35
  -5   5 -16   21.30    7.30
  -3   2  -7  812.66   39.21
  -3   2  -8  161.25   11.97
   0   0 -15    1.03    4.16
  -5   4  -7  452.80   25.86
  -5   4  -8  169.29   13.66
  -4   3  -6 1134.71   53.37
  -4   3  -9  345.48   21.01
   5   4  17   71.26    8.80
   9   0  15   43.16    9.13
   2   4  14   36.13    5.75
 -12  16   4    9.92    6.13
  -9  13   8   35.59    5.71
   1   3  11  291.88   16.01
   5  -1   9  393.91   23.11
   7  -4   4   15.25    6.96
  -3   2  -9    8.40    5.42
  15  -9  -6    4.64    6.16
  15  -9  -9    1.38    5.00
  11  -6   4   18.27    8.44
  13  -8  -2   15.03    7.16
 -12  15   2   -1.92    6.18
   1   2   9    5.76    3.49
 -12  14  -1    2.43    6.50
 -10  12   3    7.76    5.72
  -9   9 -12   56.83   11.57
  -7   7 -15   67.58   11.38
   1  -1 -14   39.63    5.42
  -5   4  -6  793.29   40.01
  -5   4  -9  393.33   23.86
  -3   2  -6    0.68    4.92
  15  -9  -7   10.74    6.74
  15  -9  -8   -0.79    5.72
 -10  14   7   10.68    5.07
   3   0   8   10.64    4.82
  -7   9   6   15.21    4.22
  -5   7   7   10.18    2.83
   0   2   7   20.64    3.24
   8  -6  -5    3.50    4.57
 -10  11   0   19.35    7.81
  -3   4 -20    6.09    6.12
  -9   9  -3  173.77   15.46
  -8   8 -14  142.81   16.14
  -7   7   0   80.59    9.13
  11  -5   7    9.63    8.48
   5   0  11  156.11   13.19
   7  -3   7  516.00   29.79
  -7  10   8   22.62    4.34
  10  -7  -5   74.49    8.74
   2   0   6  350.14   18.44
  -4   5 -20    6.22    6.52
  -2   3 -20    5.40    5.82
   4  -3   0   39.04    5.94
  -6   6 -16   38.02    9.12
  -4   3 -10   34.46    7.50
  12  -5   8    5.51    8.43
  16  -9  -3   13.93    7.52
  13  -7   3    3.71    7.96
   6  -2   8  176.34   14.44
  10  -6   2   78.63   10.88
 -11  14   4    2.04    5.24
  10  -7 -10    1.58    3.98
   8  -6 -10   81.68    6.54
 -11  12  -2    5.41    7.82
 -10  10  -7   40.94   10.67
 -10  10  -8   10.46    8.76
  -8   8  -1    1.76    5.11
  -1   1 -16   55.17    7.85
  -6   5  -8  421.16   25.74
  -5   4 -10  107.96   11.45
   4   4  16  134.38   11.81
   3   2  12  100.03    9.39
  11  -7  -1   42.58    8.61
  -5   8   9  328.05   15.51
   8  -5   2  101.83   10.75
   5  -3   3    2.60    5.04
 -10  10  -6   28.17    9.77
 -10  10  -9   13.33    9.36
  -6   5  -7   84.09   10.53
  -3   2 -10   63.91    8.35
   7   2  16    4.34    6.77
  10  -1  14   25.44    8.94
   3   4  15   62.94    8.14
  -8  12   9    0.32    3.40
   7  -5  -1   37.11    6.87
  -5   6 -20   13.72    8.03
  -9   9 -13   80.43   13.69
  -6   5  -9    8.78    7.12
  -5   4  -5 1130.64   54.16
  -2   1  -8  546.91   27.91
   8   0  14  148.72   15.22
  14  -7   4    4.45    8.86
  12  -6   5   -0.94    8.31
   9  -4   7  527.43   32.32
  10  -7  -6    1.33    4.86
   2  -1 -18   28.67    5.18
 -10  10 -10   37.92   10.98
  -6   5  -6  578.41   32.21
  -3   2  -5  715.59   34.84
  -2   1  -7    1.61    4.68
  13  -8  -3   40.54    9.44
 -11  15   6    0.17    4.87
   8  -6  -6  194.86   12.82
  -1   2 -20   27.51    6.85
 -10  10  -5   83.62   13.10
  -4   4 -17   -0.05    6.16
  -3   3 -17   44.03    8.96
  -4   3 -11  294.88   19.63
  -2   1  -9    5.42    4.92
   9   1  16    8.17    7.51
  13  -6   6   22.57   10.52
  15  -8   1    0.59    8.43
  16  -9  -4    3.59    7.01
  12  -7   1    2.57    7.40
 -12  14   0    4.98    7.88
  -6   5 -10  152.01   14.56
  -5   4 -11  276.84   19.78
   7   0  13   19.35    7.46
   6   0  12   81.11   10.81
   6  -3   5    0.33    6.13
  10  -7  -7    5.31    5.08
 -11  13   2   11.72    6.94
  -9  10   2  115.85   11.72
  -8   9   3  239.24   16.20
   1   0 -19   57.17    7.31
  -9   9  -2  119.61   13.05
  -8   8 -15   -0.13    8.21
  -7   7 -16    5.75    7.87
  -5   5 -17  107.70   13.26
   2  -2  -3  746.36   32.08
   1   5  14   29.75    5.32
   3   1  10   32.06    6.17
   9  -6  -1    1.33    5.42
  10  -7  -8   25.76    6.23
   8  -6  -9   25.06    4.67
  -6   5  -5  205.64   16.29
  -2   1  -6   71.07    7.71
   7   3  17   -0.28    6.19
  11  -4   9   35.04   10.94
  10  -4   8    2.44    8.33
  14  -8  -1   12.67    8.57
   6  -1  10  151.75   14.10
  11  -7 -14    2.05    3.72
   8  -6  -7    5.78    4.80
 -11  12  -1   65.10   11.73
   3  -2 -17    7.98    3.89
 -10  10  -4   22.35    9.32
  -7   6  -7   40.71    9.05
  -7   6  -8    8.97    7.62
   6   2  15    3.07    6.25
   9  -1  13   96.28   13.41
  11  -3  11   21.23    9.64
   8  -3   8  122.41   13.76
  13  -8 -12    4.88    4.96
 -13  17   3    6.41    7.01
   4  -1   7  260.32   17.21
   4  -2   4  130.31   11.16
   6  -4   1   42.28    7.80
 -12  13  -4   13.91    9.19
  -7   6  -9    0.48    7.36
  -6   5 -11  166.32   15.91
  -5   4  -4  196.88   15.00
   4   2  13   29.17    7.65
 -12  15   3    0.49    6.64
   5  -2   6   50.32    8.66
   3  -1   5  694.06   33.93
   8  -6  -8   90.43    7.88
  -6   6 -17   10.03    7.95
  10  -2  12    8.19    8.75
   7  -2   9   47.32    9.57
  13  -8  -4   27.56    8.62
 -13  16   1    2.02    7.89
 -10  11   1    8.54    7.30
  -7   6  -6   69.13   10.50
  -7   6 -10   21.74    8.87
  -4   3 -12   50.49    9.37
   5   2  14   28.79    8.11
  16  -9  -6    6.68    7.80
  16  -9 -10   -0.26    6.82
  13  -7   2   15.47    9.96
  10  -5   5    4.05    8.30
  11  -6   3   40.68   10.50
   8  -1  12    6.27    8.50
  10  -3  10   -0.11    8.79
   7  -1  11   39.36    9.39
   9  -3   9   53.69   11.49
 -12  16   5   -0.19    6.30
   0   4  11   30.01    4.65
  -7   8   4   34.35    6.10
   5  -4  -3  690.78   32.97
   3   5  16   22.10    6.51
   2   5  15    6.51    5.30
  15  -8   0   -0.04    9.05
  16  -9  -7    2.34    7.25
  16  -9  -8    1.24    6.94
  16  -9  -9    4.65    7.16
 -12  13  -3   39.85   11.22
   0   1 -20   12.49    5.99
 -11  11  -8    4.90    9.10
 -10  10  -3   17.73    9.25
   0   0 -16  536.30   28.65
  -6   5  -4  388.51   24.42
  -6   5 -12   25.02    9.32
  -3   2  -4  210.67   14.07
  -3   2 -12   80.28   10.15
   8   1  15   33.61   10.05
   9  -2  11    1.89    8.65
   8  -2  10   92.32   13.37
   8  -4   5    0.23    6.45
  10  -6   1   51.73   10.42
  -4   5 -21   22.90    9.00
  -3   4 -21   12.41    7.76
   0   1   4   24.64    3.12
 -11  11  -7    0.74    9.68
  -7   6  -5   26.14    8.80
  -7   6 -11   36.13   10.48
  -2   1 -11    9.81    5.92
  14  -7   3    2.84    9.97
   0   6  14    7.14    4.27
  14  -8  -2    5.20    9.21
  12  -7   0   15.27    8.96
  13  -8  -5   42.92    9.74
  13  -8 -11   17.12    6.72
 -10  13   6    7.78    6.02
 -12  14   1    2.60    7.42
  -7   7 -17   26.54   11.47
   2  -2 -13    5.62    3.81
  -2   1  -5    0.32    5.56
  12  -5   7   62.06   13.31
  11  -5   6   23.54   11.01
  -4   5   5 1356.05   59.20
 -11  11  -6   -0.05    9.33
  -1   1 -17   65.60    9.22
  -8   7  -8   22.41    9.63
  -8   7  -9   52.90   11.82
   6   3  16   30.87    8.62
  -2   8  14    9.13    3.04
  12  -6   4   33.97   12.17
  -9  12   7   21.66    6.11
   8  -5   1  244.42   18.57
   7  -5  -2  160.13   13.12
 -11  12   0    5.90    8.51
  -2   3 -21    3.68    7.30
  -5   5 -18    7.49    8.70
  -5   4 -13  183.30   17.21
  -4   3 -13  152.93   14.97
  -3   3 -18   -0.70    6.87
  -8   7 -10    2.10    9.09
  -7   6 -12    4.33    9.20
  13  -6   5   13.06   11.75
   2   3  12   98.92    9.76
  13  -8  -6   17.49    8.79
   9  -5   3  496.20   31.32
  11  -7  -3   98.17   12.57
 -11  14   5    0.28    6.09
   9  -6  -2   90.76   11.09
 -12  13  -2   19.98    9.98
  -3   4   5   30.21    3.18
 -11  11  -5    5.58    9.83
  -8   7  -6    0.81    8.34
  -1   7  14    0.38    3.59
  13  -8 -10    7.46    7.21
 -11  13   3    5.79    8.07
  -6   6 -18   35.08   10.91
  -7   6  -4  193.91   17.21
  -5   4  -3  761.13   38.99
   4   1  11  288.35   19.71
 -13  16   2    1.00    8.55
  -8   7 -11  124.27   16.78
  -4   3  -3  528.77   28.45
  -1   0  -8  115.80    9.90
   8   2  16   -1.20    8.81
   9   0  14   20.43   10.73
  15  -8  -1    0.69    9.58
  13  -8  -9   49.58    9.39
 -13  17   4    0.04    7.05
  -7  11  10    0.62    3.58
   4   0   9   64.72    9.43
   0   3   9  217.24   12.51
  -6   8   7    7.30    4.00
  -3   2 -13    1.31    6.97
   6   4  17   11.06    7.68
  12  -4   9    4.47   11.47
  13  -7   1    1.77    9.81
  14  -8  -3   20.16   10.21
   9  -4   6  298.11   24.02
  13  -8  -8    1.07    6.80
   7  -3   6  159.21   16.01
  -1   2 -21    2.87    7.22
 -11  11  -4    8.16   10.51
  -4   4   2  440.85   22.40
  -2   2 -18   13.32    7.52
  -8   7  -5  233.28   20.38
  -6   5  -3   60.73   10.83
  -2   1 -12  259.74   17.90
   2   6  16    8.81    6.10
   1   6  15    0.74    5.06
  11  -7 -13   13.60    5.56
  -5   6   5  188.85   11.84
  -5   5   2 1030.06   48.23
  -7   6 -13   22.12   10.79
  -1   0  -7  157.27   11.12
  10  -1  13    0.63   10.52
   5   3  15   60.83   10.78
  17  -9  -8    1.30    8.67
  17  -9  -9    2.34    8.33
 -12  15   4    1.15    7.17
 -10  11   2    8.10    8.45
  -9  10   3   -0.27    6.13
  -8   7 -12    8.55   10.68
  -5   4 -14   21.61    9.06
   8   3  17   -0.08    8.35
   6   1  13   19.42    8.61
  11  -6   2    2.22    9.14
  12  -7  -1    1.33    8.86
 -13  15   0   -0.73   10.05
  -9   8  -9   55.07   14.01
  -6   5 -14   33.08   11.98
  -4   3 -14   51.87   10.90
  -1   0 -10  577.43   29.89
  11  -4   8    1.38   10.78
  14  -7   2    2.83   10.77
   5   1  12   24.10    8.47
  10  -4   7   22.96   11.42
 -11  15   7    1.66    6.04
 -10  14   8   -0.76    5.59
   2   1   8  174.86   12.80
 -12  14   2    3.99    8.86
 -12  13  -1   48.61   12.42
  -9   8  -7   46.46   11.89
  -9   8 -10   52.85   14.20
   3   3  13    1.20    6.59
   6  -2   7   37.90    9.47
  10  -6   0  108.85   14.06
  11  -7  -4    1.89    7.48
  -8  11   8    2.17    4.85
  -9   9   0  124.18   14.26
   4   3  14    0.91    7.06
  14  -8  -4    7.12    9.47
  10  -5   4  203.37   20.30
   5  -1   8  182.54   16.22
   9  -6 -14   33.89    4.95
  -4   5 -22    5.24    8.70
  -5   5 -19   67.39   13.31
  -9   8  -6   37.31   11.95
  -8   7  -4   24.16    9.67
  -7   6  -3    4.59    7.53
   8   0  13    2.80    9.76
  11  -3  10    1.70    9.83
  15  -8  -2   -1.01    9.41
 -11  12   1   62.15   12.20
   1   0 -20   13.77    6.50
   2  -1 -19    0.91    5.30
   4  -3  -1 1942.93   85.84
  -8   8   1    1.02    6.70
  -4   4 -19    2.36    8.48
  -9   8 -11  110.34   17.57
  -8   7 -13   56.34   14.11
  -7   6 -14    2.25    9.74
   6  -4   0 1460.48   68.60
  -8   9   4   67.27    9.43
  -3   4 -22    7.66    8.86
 -12  12  -6   19.82   12.71
 -10  10  -1    9.20    7.95
  -3   2 -14   36.99    9.58
  -2   1  -4  559.93   28.40
   9   1  15   -1.22    9.67
  12  -6   3    1.63   10.68
   8  -3   7  635.09   38.93
   6  -3   4    7.27    9.27
   0   0 -17   -0.51    5.86
  -2   1 -13    8.46    7.29
  -1   0 -11 1471.83   68.04
   7   2  15    8.24    9.96
   9  -1  12   25.07   11.43
  10  -2  11    0.94   10.61
  13  -6   4   28.94   12.62
  11  -5   5    4.76    9.93
   5   0  10   94.71   12.48
   7  -5  -3  162.94   14.08
  -3   3 -19   36.30   10.12
  -9   8  -5   48.94   12.35
  -9   8 -12   22.04   13.12
  -1   0  -6    1.02    5.75
   5   4  16   26.22    9.16
   0   7  15   59.93    7.36
  10  -3   9    2.02   11.19
  12  -5   6    2.40   10.29
  -9  13   9   30.30    6.84
 -13  16   3    6.66    9.15
  -6   9   9   54.58    5.88
   5  -4  -4  174.35   11.84
  -3   3   2  176.48   10.64
  -1   1 -18   13.71    7.86
  -5   4 -15  130.20   16.45
   7   0  12   97.33   14.34
   9  -3   8  151.84   18.49
  13  -7   0    3.08   11.85
  14  -8  -5    9.47    9.57
  14  -8 -12   -2.06    6.84
   8  -4   4 1031.01   55.10
  11  -7  -5   51.97   10.79
   8  -5   0   92.40   12.44
 -12  12  -5    5.20   11.38
  -6   5 -15   10.21   10.76
  -5   4  -2  169.81   14.57
  12  -7  -2   42.07   11.44
  11  -7 -12    0.41    5.41
   7  -5 -14   12.60    2.65
  -6   7   5   26.81    5.66
   4  -3 -16   22.80    4.47
 -10   9  -8   37.64   14.23
  -6   5  -2  243.37   19.46
  -4   3 -15   81.05   13.11
  15  -8  -3    2.98    9.91
   6   0  11  156.07   16.81
   7  -2   8   73.24   13.59
   9  -5   2  115.02   14.94
 -13  15   1    1.20    8.78
 -12  13   0   14.92    9.98
   2  -1   2 2862.27  123.48
 -11  11  -2    8.05   10.37
 -10   9 -10   67.90   16.11
  -9   8 -13   90.10   17.37
  -8   7  -3  259.29   21.41
   9  -2  10   86.90   15.78
  14  -7   1    3.28   11.80
   6  -1   9    6.80    8.52
 -11  13   4    7.65    7.68
 -10  12   5    3.40    7.05
 -13  14  -2    9.34   10.98
 -10   9  -7    7.20   10.83
  -7   6 -15    1.75   10.98
   8  -1  11  121.50   17.02
  14  -8  -6   22.32   10.83
   1   1   6   69.76    7.43
 -10   9 -11    2.04   11.55
  -9   8  -4   59.96   13.05
   7   3  16    1.15    9.10
   8  -2   9   27.22   11.47
  11  -6   1  129.78   17.29
   7  -4   2   39.99   10.87
   1   0   3 2943.90  126.06
  -7   7   2   32.64    7.94
  -2   2 -19    4.23    8.47
 -10   9  -6   77.86   16.10
  -4   3  -2   -1.36    7.81
   7  -1  10   36.83   11.12
  14  -8 -11    1.88    7.16
  11  -7  -6   12.20    8.51
 -11  14   6    0.23    7.25
   6  -4 -17    0.69    1.63
   3  -2 -18    0.78    4.86
  -7   6  -2   27.14    9.56
   6   2  14   13.10   10.33
  12  -4   8   68.25   16.71
  14  -8  -7    6.41    9.05
  10  -6  -1   53.72   12.34
   3   0   7 1398.55   66.16
   5  -2   5  281.36   20.62
   9  -6  -4  398.41   25.88
 -12  14   3    4.76    8.54
  -1   3   7  754.92   33.59
 -10   9 -12   43.73   15.13
  -8   7 -15   49.89   14.72
  -3   2 -15   13.03    9.42
  -2   1 -14  115.80   13.28
   7   4  17    1.13    9.14
   4   4  15   -0.11    7.74
  15  -8  -4    0.59   10.53
  11  -7 -11   18.21    7.17
 -10  10   0  141.91   16.78
  -5   5 -20    6.32   10.18
  -9   8 -14   20.17   13.20
  -6   5 -16   51.12   13.92
  -5   4 -16   13.30   10.32
  14  -8  -8   12.48    9.55
  14  -8 -10    5.21    7.98
   9  -4   5  766.75   46.46
 -12  15   5    5.15    8.06
 -10  13   7    2.20    6.20
   4  -2   3    2.85    8.09
 -11  12   2    2.42    8.86
 -10  11   3    5.05    8.06
  -9   9   1  482.15   31.32
  -4   4 -20   63.87   13.41
 -10   9  -5   -0.82   10.11
  14  -8  -9    1.83    8.42
  12  -7  -3   31.02   12.17
  11  -7  -7   14.34    8.19
  -9  11   6    1.18    6.60
 -12  12  -3   -1.81   11.07
  11  -4   7   12.27   13.50
  12  -6   2    9.22   12.24
   3   2  11    7.49    7.09
   4  -1   6 1205.40   59.48
 -13  14  -1   -2.88   11.27
  -7   6 -16    6.23   11.85
  -4   3 -16   36.33   11.15
  13  -5   6   21.60   14.70
  10  -4   6   45.58   14.27
  10  -5   3   -2.45   10.70
  11  -7 -10    1.01    6.82
 -11  11  -1   68.98   15.34
 -11  10  -9    2.29   13.75
  -9   8  -3  245.97   22.88
   9   0  13   74.91   16.38
  11  -2  11    1.59   12.24
   3   4  14   -0.58    6.58
   5   2  13   18.56   10.42
  13  -6   3    5.06   12.59
  11  -7  -8   -0.82    7.47
  -9  10   4   32.83    8.81
  -3   3 -20    1.50    8.82
 -11  10  -8    8.49   13.74
  -8   7  -2   54.08   11.94
  14  -7   0   -0.91   11.53
  15  -8  -5   13.64   11.22
   2   4  13   24.57    7.61
  -2   6  11    1.40    2.24
   7  -3   5  303.11   24.53
  11  -7  -9   31.55    8.44
 -13  15   2    1.94    8.60
 -12  13   1   44.45   12.77
  -7   8   5  212.93   15.39
 -11  10  -7    6.28   12.98
  -1   0  -5  132.45   10.54
   4   5  16   24.07    7.80
  10  -1  12   55.00   13.98
  11  -3   9   36.01   13.79
   4   2  12   86.73   12.15
 -13  16   4    3.01    7.21
   3  -3  -9  186.32    8.51
 -10   9  -4   38.24   12.66
  -8   7 -16    7.02   10.57
  11  -5   4   18.16    9.78
  -8   8   2  793.49   43.65
  -1   0 -13  746.25   39.36
   9  -6  -5   18.48   14.88
   9  -6 -13    4.07    7.88
  -1   1   1 7726.53  326.62
   2  -4  -2 1192.33   51.85
   6   4 -12   52.75    3.92
 -16   3   6   -0.03    0.95
 -12   6   6   31.55    2.99
 -12   3   6    2.97    1.36
  -8   8   4  398.03   18.58
  -4   6   2  306.99   14.08
  -1   4   0   34.07    2.14
  -1  -6   0   12.56    1.20
   0  -3   0 9578.46  400.56
  -7  17  -4    1.28    1.01
  -5  15  -4    0.13    0.74
   3 -13  -8   35.95    3.14
   6 -11 -10    0.56    1.72
   7  -8 -10    1.85    1.74
   7   3 -14    1.14    0.97
 -10   8   5    0.14    1.52
 -10  -1   5   23.52    1.90
  -8   3   5  758.37   33.07
  -8   2   5    1.20    1.21
  -4   2   3    4.46    1.48
  -6  11   1  126.90    7.03
   3 -12  -7   21.53    2.52
   6   2 -10  100.87    5.14
   7  -2 -10  109.83    6.05
   9  -4 -15   90.60    5.67
 -14   9   6   31.50    3.51
 -13   8   6   14.12    2.67
  -7   9   3   67.46    4.75
  -4  -1   3  856.60   36.25
 -10  14   2    3.36    2.23
  -2   4   1   -0.01    1.59
  -4  11  -1   42.47    3.12
  -2   8  -1    8.65    1.44
  -1  10  -4   22.07    1.72
   4  -7  -5  278.95   13.27
   8  -4 -12  118.47    6.90
   8  -7 -12    8.68    2.53
 -14   2   6    5.47    1.59
 -13   2   6    8.02    1.75
   0 -14  -7    6.06    1.65
  -8   4   5   -0.34    1.81
  -6   4   4  416.24   18.78
  -5   8   2  108.01    6.19
  -5  -9   0   46.62    2.44
  -1  -8  -1  418.31   18.33
  -4 -11  -2    0.15    0.91
  -8  18  -4    0.46    1.50
   5  -5  -6    0.99    1.84
   6  -7  -8    7.79    2.44
   6   3 -11    3.89    1.27
   9  -5 -15   78.74    5.42
 -12   7   6    1.83    2.15
   1  -9  -3  238.18   11.27
  -4  14  -4    0.02    1.07
   4  -9  -6  285.88   13.82
   5  -3  -6   44.66    3.39
   8  -5 -12   23.17    3.03
   9  -6 -15    1.07    2.17
 -15   2   6   -0.12    1.51
 -11   4   6    9.21    2.14
  -8   1   5  201.42    9.59
   0 -10  -3   19.56    2.27
   5 -10  -8    5.62    2.45
   6  -2  -8  177.10    8.83
   7   1 -12    9.94    1.83
   7   2 -13    3.18    1.45
 -12   2   6    3.17    1.77
 -11   5   6   19.21    2.70
 -11  12   4    1.31    2.28
 -10  11   4    8.57    2.83
  -6  -1   4  200.91    9.14
  -7  11   2    1.44    1.97
  -1   9  -3  236.04   10.67
  -1  11  -5   19.31    1.76
   5  -4  -6  767.28   33.51
   7  -7 -10    7.47    2.67
   8  -2 -13   10.69    2.25
   9  -3 -16   31.93    3.22
 -11   3   6    6.15    2.03
  -9   7   5   78.17    5.35
  -3  -8   0   11.43    1.32
   1  -7  -2   30.12    2.67
   3   6  -7   25.34    1.21
   6  -9  -9   59.72    4.74
 -12  11   5    4.64    2.45
   2  -2  -2 4983.36  208.66
   3  -7  -4    8.40    2.05
   7  -3 -10   35.08    3.20
   9  -2 -17    3.82    1.86
   9  -1 -18    6.33    1.80
 -13   9   6   17.79    3.14
 -11  10   5   17.15    3.12
  -9  10   4   32.75    3.53
   3  -9  -5   17.25    2.51
   0 -13  -6    5.43    1.75
   5  -8  -7  606.12   27.33
   7  -9 -11    1.29    2.57
 -16   2   6    0.05    1.35
 -11   6   6   18.11    2.76
  -8   5   5  684.28   30.31
  -4  -7   1   46.58    2.37
  -2 -13  -5    2.21    1.39
   1 -14  -8   14.84    2.31
   6  -6  -8  194.60   10.06
   5 -11  -9   20.70    3.20
   5 -12 -10   31.47    3.63
 -12   8   6   67.63    5.16
  -7   7   4   30.25    3.18
 -10  13   3    2.21    2.51
  -5  10   1    0.64    1.91
  -4  10   0  114.53    6.29
  -3  11  -2   14.21    1.97
   2  -7  -3  194.46    9.49
   7  -6 -10   25.27    3.14
   8  -8 -13    0.51    2.51
   9  -4 -16   24.93    3.02
 -10   9   5    0.61    2.14
  -9  12   3   39.87    4.01
  -3   4   2    1.02    2.35
   7  -4 -10   33.55    3.28
   8   1 -16    9.06    1.75
 -11   2   6    3.17    1.77
  -5   6   3   56.24    4.01
  -4   3   3  503.56   22.09
   1  -3  -1  149.84    6.96
   0 -11  -4    9.45    1.90
   4  -6  -5  180.43    9.20
   2 -14  -9    3.62    2.00
   6   0  -9   50.51    3.37
   6 -10 -10   25.84    3.43
   7  -5 -10   99.89    6.23
   8  -1 -14   20.30    2.55
 -13   1   6    8.46    1.78
  -6   8   3   15.13    2.47
   4   2  -6   52.34    2.90
   4 -10  -7   23.29    3.09
   6  -5  -8  424.64   19.58
   7  -1 -11   37.21    3.12
   7 -10 -12    4.96    2.59
   8  -3 -13   41.83    3.68
 -14   1   6   19.58    2.16
  -6   5   4  396.49   18.14
  -7  -5   3   23.59    1.28
  -6  10   2   84.72    5.43
   5   2  -8   69.89    3.81
   6  -4  -8  171.85    8.93
   8   0 -15    0.53    1.54
 -11   7   6    8.14    2.50
  -8   9   4   64.93    4.93
  -8  11   3   13.66    2.69
  -8  15   0   -0.03    1.83
  -4  15  -5   -0.25    1.06
  -1 -14  -7    2.35    1.54
   6 -11 -11   30.35    3.84
   8  -7 -13   55.28    4.77
   9  -3 -17    2.56    2.01
 -12   1   6    0.42    1.52
  -9  16   0    0.14    2.10
  -2  -7   0  210.74    9.45
  -8  16  -1    0.33    1.81
  -2 -12  -4    3.17    1.44
   1 -10  -4   36.66    3.09
   1 -13  -7   23.51    2.77
 -13  10   6    6.90    2.71
 -10   4   6   56.77    4.20
  -7  14   0   -0.14    1.47
  -3  10  -1    0.72    1.55
  -2 -11  -3    5.38    1.54
   5   0  -7 1353.34   57.50
   4 -11  -8    0.81    2.17
   4 -12  -9    0.31    2.06
   6  -8  -9   27.39    3.49
   7  -8 -11  106.82    6.88
   9  -2 -18    1.87    1.74
 -15   1   6    0.53    1.36
  -9   8   5   42.03    4.01
  -8   6   5    1.47    2.12
  -9  15   1    0.44    1.99
   0   4  -1  323.24   13.92
   2   7  -6   12.51    0.73
   3 -10  -6    1.27    1.98
   3 -13  -9    2.16    2.05
   8  -4 -13    0.41    2.02
   8  -6 -13   10.08    2.76
 -12   9   6    3.60    2.38
 -10   5   6  169.66    9.00
 -10   3   6    1.10    1.76
 -12  -2   5    3.51    1.23
  -8  14   1   -0.02    1.72
  -6  14  -1    0.34    1.43
  -7  16  -2    1.96    1.59
   2 -10  -5    0.71    1.84
  -1  12  -6   -0.04    0.90
   2 -13  -8    3.70    2.09
   8  -5 -13   38.39    3.87
 -11  -2   5    1.33    1.18
  -8  17  -2    2.97    1.90
  -1   8  -2   48.61    2.94
   1 -12  -6    0.53    1.74
   4  -8  -6 1482.13   63.75
   5  -9  -8  140.29    8.06
 -16   6   7   -0.29    1.78
 -12  12   5    2.06    2.49
  -6  15  -2   -0.18    1.35
   1 -11  -5   22.75    2.70
   4  -1  -5   29.60    2.52
 -15   7   7   11.00    2.46
 -15   6   7    8.45    2.33
 -11  11   5    2.25    2.68
 -11  13   4   12.20    2.86
  -7  10   3   17.99    2.86
  -7  13   1    0.21    1.74
  -3   7   1  373.44   16.87
  -6  13   0    0.16    1.65
   0   6  -2  493.57   21.16
   4  -5  -5 1213.78   52.17
   3 -11  -7    1.05    2.10
   3 -12  -8   18.75    2.90
 -11   8   6    5.02    2.53
 -11   1   6    2.45    1.67
 -10  12   4    4.79    2.59
 -10  -4   4    0.24    0.91
   0  -2   0  270.39   11.58
   1  -1  -1 9105.57  380.46
   2 -12  -7    4.51    2.06
   7  -9 -12    2.86    2.49
 -16   5   7    2.42    1.81
 -10   6   6   55.67    4.43
 -10   2   6    0.83    1.73
 -10  15   2    0.00    2.17
  -9  14   2   35.86    3.72
   0  -8  -2  771.16   33.31
   3  -6  -4    3.56    2.15
   2 -11  -6    2.12    2.13
   0 -14  -8    3.16    1.81
   7  -2 -11    3.99    2.01
   7  -7 -11    1.39    2.50
 -14   6   7    4.76    2.17
 -10  10   5   80.62    5.82
  -4   7   2   39.89    3.35
  -3  14  -5    0.10    1.00
  -1 -13  -6   20.53    2.42
 -14   7   7    0.31    2.01
 -14   5   7    5.64    2.16
  -7   8   4   29.62    3.27
  -3  -6   1    1.33    0.81
   0  -6  -1  460.93   20.11
  -1  -9  -2  129.61    6.54
  -7  17  -3    0.38    1.45
   5 -10  -9    4.70    2.50
   6  -7  -9    4.92    2.37
  -7   3   5  293.00   13.71
  -7   2   5   17.19    2.27
  -9  11   4    1.30    2.30
  -4   4   3    7.43    2.28
  -4   9   1  409.42   18.65
   2   8  -7   12.15    0.77
   5 -11 -10    0.03    2.49
   6   1 -10   27.63    2.42
   7   2 -14   16.88    2.02
   8  -1 -15   42.88    3.55
 -10  -2   5    1.62    1.26
  -6   6   4  287.06   13.73
  -2   7   0  199.80    9.45
  -8  18  -3    1.49    1.61
  -6  16  -3   -0.16    1.26
   6  -1  -9    9.62    2.02
   7   1 -13   52.58    3.59
   8   0 -16   50.60    3.66
 -15   4   7    0.97    1.74
 -14   8   7    5.07    2.46
 -12  10   6    3.57    2.59
  -8   7   5  203.94   10.59
  -5   9   2  121.59    6.89
  -6  12   1   -0.29    2.06
  -6  -9   0    0.18    0.80
   3  -8  -5  735.38   32.44
   4  -4  -5  122.10    6.64
   1 -14  -9    0.34    1.76
   6 -10 -11   23.88    3.66
   7  -6 -11   37.53    3.93
   8  -3 -14   32.01    3.33
  -2  11  -3    3.13    1.44
   4  -2  -5    0.63    1.64
   5  -6  -7   84.92    5.49
   5   5 -11    0.19    0.96
   7  -3 -11   80.96    5.32
 -16   4   7    0.00    1.71
 -13   6   7    0.26    2.00
 -13   5   7   65.66    4.79
 -13   0   6    5.89    1.56
 -10   7   6    0.28    2.13
  -7   4   5  281.77   13.42
  -7  12   2   42.89    3.94
  -5  12   0   18.25    2.57
   4  -9  -7  396.66   18.65
   6   4 -13   18.89    1.82
 -11   9   6    2.29    2.32
  -9   9   5   84.21    5.86
  -5   7   3  188.76    9.60
  -3   9   0   23.28    2.46
  -5  15  -3    0.09    1.23
   2  -6  -3  378.54   17.12
  -3 -12  -4   -0.02    1.29
   4  -3  -5   29.28    2.83
   7  -5 -11    4.10    2.20
   8  -4 -14  114.57    7.03
   8  -6 -14   15.37    2.98
 -13   7   7    0.73    2.11
 -14   0   6    6.96    1.57
 -12   0   6   19.09    2.14
  -8  10   4    5.57    2.52
  -7  -3   4    2.84    1.03
  -5   2   4  238.49   11.13
  -1 -12  -5   21.38    2.43
   5  -1  -7  448.03   19.95
   7  -4 -11   83.67    5.55
   7  -8 -12    8.91    2.76
   8  -5 -14   25.98    3.39
 -14   9   7    5.81    2.39
 -13   4   7   32.42    3.19
 -10   1   6   67.79    4.25
  -5   1   4  179.12    8.51
  -7  -8   1    0.46    0.60
   1  -6  -2  254.27   11.74
  -2  12  -4    5.11    1.45
   2  -8  -4  192.54    9.64
   5  -8  -8  119.66    7.27
   6  -6  -9   50.90    4.32
 -17   4   7    3.73    1.69
  -9   4   6  268.98   13.04
  -8  -1   5   45.05    2.92
  -6   9   3    3.91    2.34
  -2   5   1    1.77    1.67
  -2  10  -2   17.07    1.95
  -1 -10  -3    8.92    1.92
   1   8  -5   44.98    2.35
   4  -7  -6  141.64    7.80
   0 -13  -7   29.93    2.97
   5   4 -10   49.88    2.92
  -9   3   6  289.87   13.77
  -9  -4   4    9.59    1.18
  -6  -2   4  188.12    8.49
  -3   5   2  334.23   15.18
   6   2 -11    5.88    1.63
   8  -2 -15    1.18    1.90
 -13   8   7   61.38    4.95
 -11  12   5    8.32    2.78
  -7   5   5   16.68    2.63
  -5   3   4  265.32   12.41
  -8  12   3    0.59    2.39
   1   9  -6   64.83    3.17
   4 -10  -8    1.09    2.41
   4 -11  -9   32.01    3.77
   6  -2  -9    8.78    2.16
   6  -8 -10   81.08    5.88
   6   3 -12   38.27    2.71
   7  -1 -12    2.10    1.94
   7  -9 -13    3.69    2.66
 -15   3   7    2.34    1.70
 -14   3   7    0.17    1.65
  -9   5   6  263.66   12.98
   5  -5  -7 1376.52   59.27
  -1 -14  -8    0.22    1.55
 -12   5   7   50.68    4.21
 -11   0   6    0.11    1.46
 -10   8   6    0.53    2.22
  -4  12  -1    0.16    1.69
  -3 -11  -3    0.35    1.32
   3  -5  -4  261.15   12.33
   1 -13  -8    7.34    2.13
   2 -13  -9    4.10    2.18
   6  -5  -9    9.37    2.32
   8   0 -17    0.12    1.59
 -16   3   7    1.20    1.62
 -12   6   7   -0.01    2.07
 -12  11   6    0.41    2.35
 -10  11   5   20.92    3.32
  -6  11   2    0.46    2.04
  -5  11   1  132.19    7.36
  -1   0   1 8556.68  357.51
  -3 -10  -2   54.92    3.35
  -2 -13  -6    0.46    1.46
   3  -9  -6  298.18   14.41
   7  -7 -12   87.45    6.26
   8  -1 -16    6.60    2.01
  -9   2   6   16.76    2.38
   0  -9  -3  181.13    8.92
   5  -9  -9   86.40    5.96
 -12   4   7    1.32    1.91
  -8   8   5   12.09    2.71
 -10  13   4   13.49    3.15
  -5  16  -4   -0.04    1.16
   0 -12  -6   18.91    2.59
   5  -2  -7   46.00    3.58
   3 -12  -9   35.90    3.87
   6  -4  -9    8.69    2.40
   8  -3 -15   56.60    4.42
 -13   9   7   32.09    3.91
 -12   7   7   49.36    4.38
  -9   6   6  275.30   13.62
  -9  -2   5    5.91    1.43
   5  -4  -7  468.56   21.27
   5 -11 -11   27.32    3.81
   8  -6 -15    0.86    2.47
 -11  10   6    2.37    2.44
  -7   9   4   25.64    3.19
  -6   7   4  198.97   10.28
  -5   0   4  219.69   10.07
  -4   5   3  742.34   32.39
  -2  13  -5    0.29    1.12
   5  -3  -7   43.23    3.59
   0 -14  -9    6.81    2.12
   5 -10 -10   79.91    5.96
   6 -10 -12   35.28    4.16
  -7  11   3   91.90    6.12
  -9  16   1    7.11    2.22
   3 -10  -7    8.45    2.52
   3 -11  -8    2.41    2.25
   5   1  -8  420.67   18.60
   7  -2 -12   29.37    3.10
   7   0 -13   12.13    2.14
   7   2 -15    6.32    1.67
   8  -4 -15    0.32    2.14
   8  -5 -15   55.97    4.72
  -7   0   5  188.06    8.93
  -9  12   4    7.93    2.71
  -5   4   4  185.04    9.26
  -8  15   1   -0.26    1.66
  -4  11   0    3.54    1.78
   2  -9  -5   81.79    5.26
   1 -12  -7    5.04    2.08
   2 -12  -8    1.49    2.18
   6   0 -10    2.76    1.64
   7  -6 -12    1.77    2.57
   7  -8 -13   54.20    5.05
 -12   3   7   19.93    2.64
  -9  10   5    0.08    2.32
  -7   6   5   29.66    3.35
  -1   5   0   31.03    2.33
  -2   9  -1    0.39    1.42
   0 -10  -4   22.26    2.59
   1  -9  -4   67.48    4.44
   0 -11  -5    2.62    1.86
   5  -7  -8   72.40    5.21
   6  -7 -10   25.11    3.51
 -12   8   7    0.59    2.43
  -9  15   2   -0.25    1.87
  -7  15   0    0.21    1.58
  -8  17  -1   11.67    2.31
  -1   7  -1   98.55    5.07
   7   1 -14   19.49    2.33
   8  -2 -16    9.59    2.38
   8   0 -18   16.31    2.30
 -14   2   7    4.48    1.75
  -1  -7  -1  223.70   10.26
   3  -7  -5  292.55   13.98
   4  -8  -7    0.06    2.25
 -15   2   7    2.27    1.61
 -10   9   6   63.54    5.11
  -9   7   6   14.58    2.76
  -7  14   1   -0.20    1.93
  -1  -5   0  236.93   10.52
  -7  16  -1   -0.12    1.49
  -2  -8  -1   25.20    2.12
   3   3  -5    0.45    0.76
   2 -10  -6    2.18    2.16
   2 -11  -7    0.08    2.07
   4   3  -7  498.95   21.45
  -2 -14  -8   -0.22    1.50
   7  -3 -12    2.01    2.12
   8  -1 -17   14.86    2.47
 -13  10   7    3.62    2.55
 -11   5   7    9.86    2.48
 -10   0   6   31.88    2.70
  -9   1   6   38.02    3.05
  -8  14   2    0.00    1.84
  -4   8   2 1288.06   55.39
  -4  15  -4    0.08    1.13
   0   9  -4   47.29    2.72
   1 -11  -6    2.48    2.09
   4   1  -6  771.08   33.01
  -1 -13  -7   -0.06    1.62
   7  -4 -12    2.78    2.30
 -13   2   7    2.28    1.72
 -11   6   7    6.64    2.33
  -8  11   4   18.88    3.20
   3  -4  -4 1044.20   44.88
  -2 -12  -5    5.19    1.70
   0  10  -5   81.31    4.12
   1 -10  -5    0.78    1.89
 -11   4   7   13.02    2.47
  -3 -13  -6    1.47    1.47
   8  -3 -16   20.30    2.97
 -11  13   5    1.25    2.53
  -5   8   3  393.39   18.29
  -1   1   1 8291.44  346.57
  -6  14   0   -0.19    1.80
  -6  15  -1   -0.25    1.51
  -8  18  -2    1.26    1.48
   2  -5  -3    1.62    1.90
   6  -8 -11    4.69    2.83
   7  -7 -13   11.72    3.20
   8  -5 -16   19.04    3.20
 -12   9   7   19.06    3.22
  -9  14   3    0.84    2.25
  -5  10   2  257.91   12.71
  -3   8   1  255.86   12.14
  -4  -8   0   90.01    4.45
  -7  17  -2   -0.02    1.44
  -3  12  -2   26.65    2.58
   3   0  -4    1.35    1.31
   4 -11 -10    1.39    2.55
   6  -6 -10    3.78    2.39
   8  -4 -16  113.07    7.05
 -11   7   7   13.12    2.90
 -11  11   6    0.15    2.72
   4  -9  -8  139.58    8.12
   5  -8  -9  344.89   16.86
   2 -13 -10    7.59    2.49
   4   7 -11   18.95    1.33
   7  -1 -13   22.02    2.76
 -16   6   8    0.34    1.84
 -13  -1   6   17.64    1.96
 -10  12   5    1.31    2.48
  -8   9   5   43.57    4.14
  -5   5   4  206.37   10.29
  -6  10   3   48.94    4.23
  -7  13   2   12.91    2.75
  -4 -11  -3    0.48    1.30
   1   7  -4   30.42    1.77
   0 -13  -8    8.63    2.29
   4 -10  -9    7.93    2.83
   6  -9 -12   38.40    4.24
   6   4 -14   34.82    2.59
   8  -2 -17    2.15    2.07
 -15   7   8    0.05    2.27
 -11   3   7    0.49    1.92
 -12  -1   6    7.70    1.61
  -6  13   1    2.46    2.16
  -3  13  -3    1.39    1.51
   5  -6  -8  400.93   18.88
  -1 -14  -9    0.71    1.68
   1 -13  -9   22.02    2.91
   6  -1 -10  148.11    7.81
   8  -1 -18    1.02    1.83
 -15   6   8    0.37    2.09
  -8   4   6 1434.36   61.69
  -4  10   1   57.70    4.18
  -3  11  -1   50.51    3.63
  -6  16  -2    0.06    1.49
   2  -7  -4   52.68    3.90
   3 -12 -10    9.26    2.71
   6   1 -11   36.77    2.99
  -9   8   6   34.03    3.92
  -8   3   6   69.37    4.68
  -8  13   3   41.16    4.09
  -2 -11  -4   14.07    2.09
   1  10  -7    1.31    0.75
   5  -9 -10   49.17    4.69
   5 -10 -11    0.37    2.73
   7  -6 -13   21.65    3.53
   7   2 -16    4.56    1.59
  -6   8   4  188.41    9.98
 -16   5   8    0.72    1.86
 -11   8   7    1.13    2.29
  -8   5   6   65.91    4.74
  -9  11   5    5.81    2.60
  -2   1   2 2697.33  113.18
   3  -3  -4    1.93    2.05
   3  -8  -6   70.78    4.97
   4  -5  -6  781.62   34.39
   6  -5 -10  141.35    8.13
   7   0 -14   11.47    2.21
 -15   5   8    0.37    1.93
 -14   7   8    0.99    2.20
 -14   6   8   14.59    2.82
 -12  10   7    2.23    2.73
  -7  10   4    1.16    2.15
  -4   6   3  373.31   17.18
  -5  14  -1    0.26    1.51
  -2  -9  -2    4.21    1.62
  -1 -12  -6    9.29    2.08
   7  -2 -13   16.96    2.71
   7   1 -15   43.35    3.47
 -14   8   8   14.47    2.97
 -11  -1   6    0.34    1.39
 -11  -3   5    0.76    1.12
  -6   3   5    0.60    2.16
   1  -5  -2  154.07    7.54
   0   8  -3    9.49    1.29
   1  -7  -3    3.43    2.07
   5   0  -8   72.81    4.37
   6   3 -13    4.76    1.56
   8  -2 -18    8.03    2.30
   8  -1 -19    9.53    2.20
  -8   2   6  182.71    9.21
  -6   2   5  183.83    9.10
  -9  13   4   12.02    3.10
  -5  13   0   17.02    2.59
   0  -5  -1   46.58    3.00
  -4 -10  -2    6.29    1.47
   0  11  -6    0.12    0.96
   2 -12  -9    5.71    2.36
   5   2  -9   43.81    2.91
   6  -2 -10  135.79    7.49
   6  -7 -11   37.11    4.05
   6   2 -12   17.24    2.15
   7  -5 -13   16.48    3.08
 -14   1   7    0.27    1.49
  -6   4   5  177.48    9.11
  -8  -4   4   64.33    3.23
  -4  -9  -1   90.88    4.66
  -5  15  -2   -0.05    1.42
  -3  14  -4    0.28    1.24
   3  -1  -4  208.80    9.68
  -2 -13  -7    3.18    1.82
   4  -7  -7  513.68   23.55
   6  -4 -10  131.49    7.61
   7  -3 -13   38.19    3.82
   7  -7 -14    8.79    2.91
 -14   5   8   25.19    3.14
 -13   1   7   22.19    2.44
 -11   2   7    0.30    1.80
 -10   4   7   21.83    3.03
  -8   6   6  178.18    9.64
  -6  12   2   11.10    2.61
  -2   0   2 4773.48  199.69
  -6  17  -3    0.07    1.33
   3  -2  -4  201.96    9.59
   5  -5  -8   72.33    5.14
   6  -3 -10   60.41    4.51
   7  -4 -13   31.44    3.67
 -10   6   7   18.54    3.09
  -7  12   3   31.08    3.68
  -2   6   1   45.60    3.29
  -3 -12  -5    4.98    1.67
   3  -6  -5    0.90    2.28
   0 -12  -7    0.20    1.99
   3  -9  -7   29.11    3.46
   1 -12  -8    3.67    2.27
   3 -10  -8   25.85    3.49
 -11   9   7    0.04    2.62
 -11  12   6   -0.12    2.60
  -9   0   6   22.76    2.37
  -8  -2   5    0.27    1.23
  -7  -1   5  209.99    9.72
  -2 -14  -9    0.04    1.73
   5  -7  -9   48.04    4.35
   6  -8 -12   13.74    3.29
   6  -9 -13    4.31    3.16
 -15   4   8   -0.02    1.80
 -13   6   8    6.67    2.63
  -2   2   2 4790.14  200.68
  -3  10   0    3.92    1.81
   4 -11 -11   21.25    3.55
 -16   4   8    7.20    2.14
 -13   7   8    6.81    2.65
  -5   6   4  398.93   18.45
  -5  12   1    3.03    2.01
  -1  -8  -2  114.90    6.00
   4   0  -6 2566.13  108.11
 -12   1   7    4.89    1.83
 -10   7   7    6.76    2.61
 -10   3   7    7.67    2.23
  -8  10   5    0.66    2.56
  -7   8   5  207.57   10.95
  -8  12   4   66.57    5.43
  -1 -11  -5   11.05    2.16
   2  -8  -5    1.92    1.97
   4  -4  -6 2540.56  107.66
   2 -11  -8    0.96    2.25
 -17   4   8    0.78    1.67
 -14   4   8    0.84    2.05
 -13   5   8    2.20    2.28
 -12  11   7    4.88    2.94
 -10  -3   5    5.05    1.28
  -6   5   5  189.01    9.81
  -6   1   5  191.62    9.26
  -1 -13  -8   14.55    2.50
   5 -10 -12  100.56    7.06
 -10  13   5    3.89    2.64
  -1   2   1    1.56    1.29
  -5  16  -3   -0.12    1.30
   2  -4  -3    5.78    2.16
   5  -1  -8  173.37    8.77
   5  -4  -8  167.75    8.98
   1 -13 -10    9.06    2.49
   6   0 -11  150.54    7.88
   6  -6 -11  153.02    8.88
 -10  11   6    2.07    2.70
  -8   7   6    1.57    2.50
  -8  17   0   -0.27    1.65
   4 -10 -10   27.55    3.85
 -10  -1   6    2.76    1.56
  -8   1   6    1.27    1.78
  -5   9   3  505.89   23.14
   2   2  -3    5.25    0.77
   1 -11  -7    1.69    2.16
   0 -13  -9   25.10    3.07
   4  -9  -9   86.14    6.06
   5  -9 -11  117.77    7.82
   7   0 -15   63.84    4.49
   7   1 -16    5.50    1.99
 -13   9   8   32.34    4.13
  -8  15   2    0.10    1.97
  -1   9  -2  111.41    5.69
  -1 -10  -4    9.79    2.15
  -1  12  -5   10.18    1.50
   0 -11  -6    0.38    1.94
   2  -9  -6   14.85    2.66
   2 -10  -7   20.72    3.24
   7  -2 -14   26.31    3.29
   7  -5 -14   28.32    3.81
 -13   4   8   35.08    3.50
 -11  10   7    1.49    2.60
  -9  15   3    0.00    2.05
  -4  13  -1   94.35    5.65
  -1  -9  -3    1.84    1.70
   0  -8  -3   11.26    2.13
   1  -8  -4   29.45    3.11
   5  -3  -8   89.18    5.64
 -10   8   7   18.27    3.38
  -9  12   5   22.56    3.54
  -6   9   4  395.16   18.73
  -3   2   3  832.08   35.70
  -7  15   1   -0.24    2.07
  -1  -1   1    1.77    0.37
  -7  16   0   -0.02    1.77
  -4  14  -2    4.95    1.80
   4  -3  -6 1112.14   47.94
  -3 -13  -7    1.86    1.75
   4   6 -10   24.76    1.70
 -12   6   8    7.67    2.87
  -6  11   3   34.13    3.74
  -3   1   3  817.62   34.94
   4  -1  -6 1102.08   47.20
   6  -7 -12    1.37    2.62
   7  -3 -14    1.96    2.36
   7  -4 -14    0.35    2.62
 -15   3   8   -0.32    1.76
 -10   2   7   19.75    2.64
  -4  12   0   89.94    5.57
  -3 -11  -4    3.26    1.66
  -2 -12  -6    6.66    1.96
   4  -6  -7   35.21    3.78
   5  -6  -9    8.64    2.60
   6  -5 -11  158.28    9.04
   6  -8 -13    9.08    3.29
 -16   3   8    1.26    1.82
 -12   5   8    4.88    2.38
  -5  11   2    0.69    2.14
  -3  -7   0    2.96    1.18
  -4 -12  -5    0.01    1.44
   0 -10  -5   85.08    5.41
   1 -10  -6   70.36    4.98
   4  -2  -6 1331.57   56.95
   2 -12 -10    6.78    2.77
   3 -11 -10    3.28    2.75
   7  -6 -15    5.84    2.96
 -14   3   8    1.63    1.89
  -9  10   6   64.80    5.42
  -7  11   4    0.36    2.50
  -8  14   3   17.08    3.23
  -4   7   3  652.15   28.97
  -7  14   2    4.08    2.37
  -2   3   2  257.74   11.84
  -2  -6   0   84.21    4.27
  -7  17  -1    0.25    1.62
  -2  12  -3    8.24    1.77
   2  -6  -4  436.33   19.80
   1  -9  -5   44.92    3.82
   3  -7  -6  144.88    8.11
   6  -1 -11  154.71    8.26
 -12   8   8   58.20    5.11
   0  -9  -4   45.66    3.61
   4   5  -9   84.07    4.15
   7  -1 -15    6.06    2.31
  -3   3   3 3556.16  149.52
   6   3 -14   41.00    3.11
   7   1 -17   13.95    2.40
  -9   5   7  490.44   22.70
  -7   9   5   78.11    5.70
  -9  14   4   25.85    3.80
  -5   7   4   52.48    4.37
  -3   7   2   39.79    3.46
  -5  -7   1    2.31    0.96
  -6  15   0    0.00    1.87
   0   5  -1   48.50    2.73
  -4  15  -3    0.25    1.43
 -13   3   8   26.43    3.12
 -12   4   8   60.88    4.73
 -10   9   7    5.51    2.97
  -3   9   1    1.57    1.84
  -5 -10  -2   -0.18    1.27
   1 -12  -9   13.19    2.79
   5   1  -9    9.61    1.80
   6  -2 -11    5.76    2.23
   6   2 -13   10.26    2.03
   7  -5 -15    8.11    3.01
   7   0 -16    4.88    2.05
  -9   6   7   29.20    3.63
  -6  14   1   12.61    2.61
  -1 -12  -7   24.16    2.92
  -2 -13  -8   -0.19    1.81
   3 -10  -9    1.23    2.70
   6  -3 -11    3.96    2.33
 -13   0   7   24.73    2.50
 -10  12   6    3.33    3.07
  -7   4   6  142.07    7.88
  -8  11   5    7.42    2.90
  -6   0   5   34.74    2.80
  -1   6   0  245.52   11.22
  -6  16  -1   -0.05    1.59
   0 -12  -8   41.66    3.89
   5  -7 -10  101.72    6.81
   5  -9 -12   29.36    4.05
   6  -6 -12   69.42    5.65
   7  -2 -15   10.25    2.64
 -12   9   8   15.80    3.32
  -7   3   6  142.09    7.71
  -4  11   1   50.29    3.99
  -7  18  -2   -0.09    1.51
  -2  13  -4   13.41    1.87
   3  -8  -7  619.59   28.13
   4   2  -7   33.59    2.39
   4 -10 -11   22.47    3.64
   7  -4 -15   53.52    4.82
  -7   5   6   28.67    3.42
  -7  13   3    5.83    2.63
  -2  10  -1   25.60    2.48
   3  -9  -8  145.20    8.55
   4  -7  -8   75.00    5.57
   2 -11  -9   13.77    3.06
   5  -8 -11   94.31    6.84
   6  -8 -14   15.63    3.57
   7  -3 -15   55.93    4.73
  -9   3   7   28.22    3.15
  -8  13   4   27.46    3.74
  -3 -10  -3    2.02    1.64
  -1 -13  -9    0.08    2.04
   5  -5  -9  476.16   22.14
   0 -13 -10    4.58    2.24
   6  -7 -13   20.49    3.88
  -9   7   7   40.75    4.24
  -9  -3   5   20.69    1.86
  -3   0   3 3451.15  144.68
   0   7  -2   31.39    2.17
   2  -3  -3  808.71   34.83
   7   1 -18    0.82    1.82
 -12   0   7   -0.03    1.61
 -12  -2   6    4.79    1.47
  -8   0   6  113.55    6.07
  -6   7   5   29.58    3.46
  -6  13   2   11.47    2.77
   1  -4  -2    1.24    1.79
   4  -9 -10   52.45    4.99
   7  -1 -16    6.91    2.41
 -12   3   8   16.01    2.83
 -11   7   8    0.86    2.64
 -11   5   8    7.64    2.65
  -9  -1   6   66.05    4.01
  -4   3   4 1030.08   44.34
  -4   2   4  133.51    6.92
  -2 -11  -5    2.10    1.91
   4  -5  -7  455.12   21.01
   4  -8  -9    0.38    2.37
   6   0 -12   72.24    4.88
   7  -5 -16    6.56    2.90
 -15   2   8    0.81    1.71
 -12  10   8    1.69    2.79
 -10   1   7    5.46    2.03
  -8   9   6   33.24    3.96
  -7   2   6   29.01    2.95
  -3   4   3  510.17   22.64
  -6  17  -2    0.39    1.54
   1  -6  -3   62.47    4.23
   3 -11 -11   18.52    3.49
   6  -5 -12   26.12    3.76
   7   0 -17   23.17    2.97
 -14   2   8    2.41    1.97
  -9  11   6    3.08    2.86
  -7   6   6   64.66    4.96
  -9  13   5   28.79    4.08
  -6  -3   4  388.44   16.72
  -2  -4   1   44.20    2.29
  -1   3   1  172.90    8.01
  -5  -9  -1    0.78    1.23
  -3  -8  -1   47.83    3.08
  -1   8  -1  231.86   10.76
  -3 -12  -6    0.16    1.67
  -6  10   4  128.38    7.75
  -5  14   0   44.64    3.96
   2  -7  -5   20.15    2.90
   1 -11  -8    1.36    2.31
   7  -2 -16    6.74    2.69
   7  -4 -16    7.81    2.96
 -14   8   9    3.23    2.47
 -14   7   9    0.29    2.38
 -11   8   8    1.49    2.84
 -11   4   8    1.41    2.32
   0   1   0 2772.29  115.87
  -5  15  -1    0.09    1.81
  -3  13  -2   54.81    3.89
   7  -3 -16    7.49    2.88
 -16   5   9    1.93    2.31
  -9   8   7   39.85    4.43
  -5  -4   3  441.29   18.60
  -2   4   2 1072.23   45.84
  -4 -11  -4    0.28    1.53
   5   0  -9  489.19   21.90
   5  -4  -9  363.11   17.32
 -14   6   9    3.80    2.45
 -13   2   8    3.99    2.03
 -11  12   7    3.65    3.42
  -9   2   7   42.82    3.61
 -11  -2   6    7.90    1.63
  -5  13   1   42.52    3.87
  -5  -8   0   15.81    1.58
  -1  -6  -1   91.64    4.85
  -1 -11  -6    0.66    1.98
   0 -11  -7   -0.64    2.17
  -3 -13  -8    1.74    1.85
   5  -6 -10  151.63    8.96
   6  -6 -13    0.18    2.71
   6   3 -15    2.13    1.71
 -15   5   9    1.25    2.18
  -7  10   5   73.69    5.73
  -4   1   4 1006.75   43.05
   3  -4  -5   31.71    3.20
   4 -10 -12   31.84    4.40
   6  -1 -12   27.41    3.18
   6  -7 -14    0.49    2.98
   7  -1 -17    5.75    2.59
   7   0 -18   -0.35    1.94
 -11   0   7   -0.35    1.71
  -7  12   4    4.89    2.92
  -5   8   4  154.01    8.61
  -8  16   2    0.23    2.19
  -8  17   1   -0.08    1.91
   0  -6  -2  450.77   20.00
   3  -6  -6  100.64    6.34
   2  -9  -7   44.43    4.16
   1 -12 -10    3.27    2.51
   5   2 -10  102.15    5.58
   5   5 -13    0.26    1.29
   6   1 -13   21.81    2.74
 -10  13   6    8.06    3.15
  -6  12   3    1.78    2.50
  -4   8   3   -0.31    2.28
  -2  -1   2  264.52   11.36
   2  -8  -6  180.17    9.69
   3 -10 -10    1.45    2.92
   5  -8 -12   19.43    3.93
   6   2 -14   15.44    2.35
 -11   9   8    0.98    2.89
  -4  10   2   77.25    5.21
  -5  16  -2    0.40    1.73
  -3  14  -3    0.68    1.59
   5  -3  -9    9.16    2.61
   5  -7 -11    3.21    2.68
   6  -2 -12   82.31    5.70
   6  -3 -12    2.56    2.26
   7  -4 -17   36.32    4.22
 -14   5   9    1.10    2.41
  -8  12   5    0.22    2.81
  -8  15   3    3.93    2.84
  -3  11   0   13.46    2.36
  -2   9   0  214.35   10.39
  -2 -10  -4    6.19    2.01
   3   2  -5  264.39   11.66
  -2 -12  -7    4.23    2.08
  -2 -13  -9    1.39    2.03
   5  -1  -9  372.40   17.24
   7  -3 -17   37.66    4.12
 -13   7   9    3.91    2.72
 -11   3   8    2.64    2.21
  -6   8   5    1.57    2.53
  -9  15   4    3.32    2.82
   1 -10  -7    6.01    2.69
   4  -4  -7   75.91    5.25
   4  -6  -8  169.95    9.50
   0 -12  -9    0.45    2.25
   2 -11 -10   10.47    3.04
   7   0 -19    8.38    2.39
 -13   8   9   45.16    4.80
 -12   2   8    0.74    2.08
 -10  11   7    1.90    2.85
  -7   1   6   68.57    4.44
  -7  16   1   -0.11    2.09
   2  -5  -4  272.27   12.94
   5  -2  -9    8.73    2.41
   4  -9 -11  123.00    8.14
   7  -1 -18    2.67    2.42
 -13   6   9    4.44    2.62
  -9   9   7   59.31    5.12
  -8  10   6    1.11    2.63
  -7  -2   5   79.26    4.23
  -5  12   2   46.86    4.29
   1   6  -3    2.67    0.89
   2  -2  -3  757.01   32.54
  -1 -12  -8    7.30    2.42
   6  -5 -13   29.27    4.07
 -16   4   9    0.54    1.99
  -5   3   5  278.13   13.25
  -4   5   4  188.77    9.71
  -3   5   3    2.08    2.29
  -7  15   2   -0.05    2.32
  -2  -7  -1    0.46    1.36
   0  -4  -1  316.48   14.02
   1  -7  -4  208.28   10.44
   3  -9  -9   61.46    5.30
 -15   4   9    0.92    2.25
 -13   9   9   31.47    4.41
 -10   6   8    0.90    2.65
  -8   5   7  623.22   28.34
  -5   4   5 1282.00   55.24
  -7  17   0   -0.31    1.82
  -4 -12  -6    8.74    2.06
   0 -10  -6   32.13    3.52
   3  -7  -7  529.78   24.39
   5   3 -11   94.03    5.23
   5   4 -12   30.17    2.55
   6  -7 -15    3.95    2.94
   7  -2 -18    9.33    2.76
 -11  10   8    2.12    3.21
  -8   4   7    0.19    2.26
  -9  12   6    4.34    3.19
  -5  -2   4   52.19    2.95
  -1 -10  -5   21.11    2.91
   4   1  -7  445.52   19.69
   4  -8 -10  345.11   17.31
   5  -5 -10   91.37    6.28
   6  -6 -14   11.25    3.36
   7  -1 -19    0.85    2.35
 -13   5   9   44.08    4.37
 -10   7   8   23.96    3.76
  -8   6   7   10.01    2.98
   1  -9  -6   37.25    3.79
   3  -8  -8  121.54    7.61
   6   0 -13    1.62    2.14
   6   3 -16   31.16    2.96
 -14   4   9   11.09    2.67
 -10  -2   6    3.70    1.58
  -5   2   5  278.12   13.07
  -8  14   4    8.69    3.10
  -2  -9  -3    3.31    1.98
   1  -8  -5  211.45   10.78
 -10   4   8    1.32    2.46
  -9   1   7   42.05    3.49
  -7   8   6    1.30    2.55
  -7  14   3    0.47    2.47
  -4  14  -1   22.52    2.86
  -5 -11  -4    0.84    1.58
  -3 -11  -5    1.41    1.82
   5  -8 -13   38.68    4.72
   6  -4 -13   27.37    3.81
 -14   1   8   13.93    2.33
  -9  14   5    6.98    3.23
  -7  18  -1    0.04    1.66
  -4 -10  -3   12.61    2.02
   4  -3  -7  265.19   12.93
   1 -11  -9    6.07    2.73
 -10   8   8    2.72    3.03
  -1  -4   0   27.60    2.03
  -2  -8  -2   18.15    2.21
   1   4  -2  163.30    7.11
   5  -6 -11  156.85    9.40
  -8   7   7   94.98    6.68
  -6  -1   5   30.79    2.48
  -6  15   1    0.92    2.30
  -3  10   1    0.89    1.95
   3   4  -6  148.03    6.63
   4   3  -8   80.59    4.31
  -3 -13  -9    2.11    2.24
   3 -10 -11    3.49    3.17
   5  -7 -12   28.96    4.41
   6  -1 -13   32.28    3.73
   6   1 -14    0.51    1.98
   6   2 -15    1.61    1.90
 -12   7   9    8.08    3.10
 -13   1   8    7.21    2.14
 -11   2   8    2.10    2.24
  -9  10   7    4.32    3.24
  -7  11   5   54.00    5.11
  -2   5   2  324.93   14.87
  -6  16   0   -0.21    2.10
   0  -9  -5   85.09    5.53
   5   1 -10  150.89    7.81
   6  -3 -13    1.57    2.65
 -12   8   9    0.50    2.92
 -12   6   9    0.48    2.61
 -13  -1   7   -0.15    1.58
  -4   0   4 1939.70   81.84
  -4  15  -2   -0.15    1.77
  -1  -9  -4   37.70    3.38
   6  -2 -13   26.49    3.51
   6  -6 -15    5.60    3.35
 -13   4   9   32.68    3.66
 -11  11   8   -0.18    3.04
 -10  12   7    3.62    3.09
  -5   9   4  165.77    9.29
  -6  14   2    5.41    2.72
  -4  12   1   -0.03    2.25
  -1   4   1 1983.15   83.64
   2   1  -3  792.21   33.51
   4  -5  -8  164.50    9.16
   5  -4 -10  104.26    6.71
   2 -11 -11    2.58    3.02
   4  -9 -12   27.68    4.27
  -6   9   5   14.97    3.12
  -4   6   4  430.45   19.88
  -5  11   3   40.02    4.03
   2  -1  -3    1.16    1.70
   0  -8  -4  423.89   19.42
  -3 -12  -7    1.99    2.02
   4   0  -7   77.12    4.66
   0 -11  -8    0.05    2.36
 -10   9   8   32.64    4.53
 -10   3   8   25.08    3.18
  -8  -1   6   35.90    2.84
  -1  -8  -3  229.97   11.11
  -2 -11  -6    9.79    2.55
   4  -2  -7    2.04    2.50
   0 -12 -10   55.41    4.90
 -15   3   9    2.04    2.15
 -12   9   9   35.03    4.47
 -12   5   9    7.20    2.94
 -12  -1   7   21.88    2.40
  -8  11   6    4.42    3.07
  -7  13   4   25.66    3.86
   0   2   0  281.87   12.11
  -6  17  -1    0.40    1.76
   2  -6  -5  180.01    9.48
   5  -8 -14   30.51    4.51
  -8   8   7    0.64    2.53
  -6   4   6   54.65    4.44
  -5   6   5  203.10   10.62
  -5   1   5 1252.14   53.51
  -6  -9  -1    1.35    1.26
  -1  11  -3    7.55    1.71
  -1 -11  -7    4.24    2.33
   4  -1  -7  269.85   12.80
   2  -9  -8   32.92    3.97
   5   5 -14   76.31    4.46
 -14   3   9    0.08    2.03
 -12   1   8    4.00    2.07
  -8   2   7    9.71    2.38
  -7   9   6   14.61    3.21
  -8  -3   5    8.06    1.49
  -3   6   3    0.67    2.23
   1  -3  -2  256.96   11.71
  -2 -12  -8    3.67    2.28
   3  -9 -10   16.69    3.52
   4  -8 -11    1.04    2.87
   6  -4 -14   35.50    4.41
  -6   5   6  550.46   25.15
   3  -2  -5  687.01   30.02
   5  -3 -10   68.10    5.14
  -9  13   6   17.17    3.97
  -6   3   6  101.67    6.20
  -6  13   3    6.43    2.78
  -1   7   0   10.56    1.87
   2   0  -3  731.01   31.13
   1 -10  -8   32.61    4.09
   4  -6  -9    8.75    2.99
   5   0 -10   86.65    5.36
   5  -5 -11  150.83    9.05
   6  -5 -15   10.12    3.50
   6   2 -16    9.63    2.45
  -7   0   6    5.11    1.85
   1  -5  -3  741.24   32.28
   0  10  -4   19.95    1.91
   5  -7 -13   16.84    3.98
   6   1 -15    5.93    2.18
 -12   4   9    0.08    2.34
  -3  -1   3  504.42   21.59
  -2   8   1    8.88    2.13
  -2  12  -2   11.66    2.13
   2  -7  -6   33.26    3.59
   2  -8  -7    9.11    2.69
   3 -10 -12    5.02    3.24
   6  -1 -14   28.32    3.54
   6  -3 -14    9.98    3.22
 -10  10   8   11.14    3.67
  -9  11   7   -0.13    3.30
  -8  16   3    0.19    2.69
  -5  15   0    0.52    2.15
  -4  -9  -2   16.77    2.13
  -1  12  -4    2.57    1.49
   1 -11 -10    2.24    2.73
   4  -9 -13  112.44    8.11
   5  -2 -10   75.21    5.26
   5   2 -11    4.05    1.73
   5  -6 -12   23.48    3.86
   6  -2 -14   34.30    4.05
 -15   6  10    0.76    2.66
 -13   3   9    2.92    2.31
  -9   6   8  138.76    8.47
  -9   5   8  139.59    8.37
  -6   6   6  518.30   23.98
  -4  11   2    1.92    2.30
  -3 -10  -4   16.20    2.47
   2  -4  -4  132.46    7.16
   2 -10 -10   24.57    4.08
   3  -6  -7    1.77    2.77
   3  -8  -9  358.81   17.80
   4   6 -11   22.06    1.88
   5  -1 -10  109.62    6.50
 -11   7   9   32.93    4.37
 -11  -1   7    4.50    1.83
  -4 -11  -5    0.72    1.83
  -2  11  -1    0.69    1.65
 -14   7  10   -0.84    2.71
 -11   6   9   20.34    3.62
  -9   7   8   32.54    4.22
  -8   9   7   41.17    4.59
  -2  13  -3    4.87    1.76
   3  -7  -8   81.45    5.89
   4  -4  -8  506.49   23.31
   5   4 -13  116.84    6.26
   6  -4 -15    3.47    2.98
   6  -5 -16   50.18    5.23
 -11   8   9   30.35    4.39
 -10   2   8    3.31    2.31
  -8  15   4    0.17    2.80
  -6   2   6   55.52    4.22
  -5   7   5   19.77    3.30
  -4  -3   3  638.52   26.91
  -4 -12  -7    0.08    1.89
   0 -10  -7   36.30    3.98
   3  -1  -5  673.35   29.29
   6   2 -17    2.31    2.04
  -9  -2   6    2.47    1.60
  -5  16  -1    1.14    1.87
  -4   7   4   10.33    2.79
   0  11  -5    2.46    1.22
   5   3 -12   20.47    2.48
   6   0 -15    7.24    2.53
 -16   5  10    0.80    2.26
 -11   5   9   19.22    3.41
 -11   1   8    0.74    1.93
  -7  16   2    1.87    2.68
  -5  13   2   18.57    3.14
  -5 -10  -3    0.50    1.62
  -3   9   2   91.32    5.76
   3   0  -5 1916.84   80.98
 -14   6  10    3.92    2.86
  -9   8   8   35.65    4.35
  -9   0   7   89.17    5.32
  -7  17   1   -0.19    2.17
  -6  10   5   65.46    5.34
  -4  -6   1   55.02    2.89
   0   6  -1  442.21   19.25
   4  -8 -12  125.43    8.53
   5  -4 -11  269.03   13.83
   5  -7 -14   26.69    4.36
   6  -3 -15    0.36    2.85
   6   1 -16    8.10    2.50
 -15   5  10    0.40    2.40
 -11   9   9   12.13    3.78
  -8  12   6   79.05    6.59
  -7  15   3    4.23    2.99
  -6  12   4   33.81    4.12
  -3  13  -1    1.90    1.94
  -2 -10  -5    2.30    2.14
  -1 -10  -6    3.28    2.47
   0 -11  -9   14.73    3.19
   3   8 -10    1.99    0.76
   4   5 -10   48.17    3.02
  -7  10   6    1.19    2.76
  -6   7   6   63.80    5.20
  -2   6   2  371.75   16.98
   3  -4  -6 1108.77   48.11
   3  -9 -11    4.27    3.47
   6  -1 -15   10.71    3.02
   6  -2 -15    4.24    2.90
   6   2 -18    8.58    2.43
 -15   2   9    1.43    2.02
 -12   3   9   36.30    3.90
 -10  11   8    1.54    3.23
  -7   5   7   14.10    3.15
  -3  12   0   20.62    2.81
  -3 -12  -8   -0.53    2.15
  -1   9  -1  435.96   19.45
   5  -6 -13   32.49    4.46
   6  -4 -16   31.81    4.44
 -13   8  10    4.69    3.25
  -8   1   7   99.83    5.94
  -7   4   7  512.23   23.60
  -7  18   0   -0.47    1.95
  -3  14  -2    2.26    1.87
  -3 -11  -6    0.57    2.05
   5  -5 -12  330.97   16.79
 -14   2   9    3.28    2.16
 -13   7  10    5.03    3.03
  -9   3   8  143.34    8.21
  -7   6   7   36.15    4.20
  -6  -8   0    0.61    1.19
  -2  10   0   88.95    5.35
  -2 -12  -9    3.53    2.57
   1  -6  -4  403.01   18.55
   2  -9  -9   43.20    4.75
   4   2  -8  174.78    8.46
   4  -5  -9  363.87   17.73
   5   1 -11  160.71    8.45
 -11   4   9   32.87    3.89
  -9  12   7   19.46    4.25
  -8  14   5    9.52    3.45
  -3   7   3  656.97   29.25
  -1 -11  -8    3.50    2.52
   1  -8  -6    2.06    2.35
   1 -11 -11    3.32    3.23
   4  -7 -11   87.92    6.68
   6   0 -16   39.51    4.03
   6   1 -17    6.48    2.60
 -13   0   8    7.90    2.09
 -11  10   9    4.65    3.58
  -9   9   8   10.91    3.64
  -8  10   7   16.90    3.86
  -2  14  -4    3.69    1.69
  -1   5   1  863.48   37.09
  -1  13  -5   18.51    2.04
   1 -10  -9    4.64    2.90
   2 -10 -11    1.05    3.18
   4  -3  -8   71.56    5.15
   5  -7 -15    8.27    3.66
   6  -3 -16   25.07    3.90
   6  -4 -17    0.63    2.84
 -13   6  10    3.33    2.96
  -7  14   4    3.60    2.86
  -5  12   3   22.08    3.28
  -2 -11  -7    2.07    2.47
   4  -6 -10  128.38    8.16
  -7   3   7  513.51   23.49
  -5   0   5 2673.05  112.65
  -3  -9  -3   47.70    3.65
   0  -9  -6   23.35    3.22
   1  -7  -5   28.52    3.27
   6  -1 -16   48.40    4.73
   6  -2 -16   30.51    4.15
 -16   4  10    3.05    2.49
 -13   2   9    3.99    2.31
  -7   7   7  109.96    7.40
  -6  16   1    0.91    2.41
  -5   8   5  716.55   32.39
  -5 -11  -5    2.21    1.91
  -4  10   3   50.34    4.40
  -4  -7   0    3.10    1.34
   0  -5  -2  940.53   40.39
   3  -8 -10   16.11    3.65
 -10  -1   7    1.64    1.82
  -3  11   1   51.11    4.25
   0   3   0 8425.40  352.14
   6   1 -18    2.75    2.51
 -15   4  10   -0.13    2.33
 -10  -4   5    9.40    1.41
  -6   8   6  188.17   10.56
  -4  14   0   11.86    2.63
  -3  -5   1  246.19   10.73
   2  -5  -5  285.91   13.81
   5   0 -11  150.39    8.22
   5  -2 -11    8.70    2.89
   5   4 -14   21.00    2.53
   5  -6 -14   22.81    4.39
   6   0 -17   11.60    3.14
   6  -3 -17    1.07    2.84
 -10   7   9    0.99    2.98
 -10   6   9    8.00    3.23
  -6  17   0   -0.42    2.17
  -3  15  -3    2.76    1.86
   2  -8  -8   92.51    6.60
   3  -9 -12   37.79    4.84
   5  -1 -11  263.43   13.15
   5  -4 -12    5.35    3.07
   6   1 -19    1.48    2.34
 -13   5  10    3.59    2.81
 -12   0   8   37.47    3.35
 -10  12   8    2.14    3.35
  -6  14   3   15.83    3.41
  -4   8   4 1031.96   45.31
  -4  13   1   97.04    6.36
  -1  -9  -5    1.07    2.38
   0   8  -2  774.30   33.22
   3  -5  -7   42.41    4.39
   5  -5 -13   12.97    3.53
   6  -1 -17    2.52    2.69
   6  -2 -17    0.54    2.86
 -10   8   9   40.57    4.84
 -10   1   8   33.19    3.41
  -9  10   8   30.55    4.58
  -4  15  -1    0.22    1.81
  -2  -9  -4    2.39    2.27
   0 -11 -10    0.64    2.76
   3  -7  -9  379.51   18.66
   6   1 -20    0.72    2.35
 -14   4  10    2.96    2.58
 -11   3   9   36.64    4.03
 -10   5   9    5.35    2.97
  -7  11   6    9.63    3.58
  -4 -12  -8    7.10    2.47
   4  -2  -8   64.79    4.80
   5   3 -13   42.78    3.49
   6   0 -18   31.04    3.83
 -12   7  10   28.86    4.29
  -6  11   5    1.43    2.97
  -6 -10  -3    0.89    1.66
  -4 -10  -4    0.31    1.87
   0 -10  -8   12.06    3.20
   3  -6  -8  142.03    8.52
   4   1  -8  170.35    8.50
   4  -7 -12    2.78    3.29
 -11  -3   6    0.00    1.39
  -9   2   8   33.29    3.61
  -7  13   5   16.18    3.70
   0  -8  -5   15.25    2.81
   2  -3  -4  211.68   10.31
   2  -6  -6   50.91    4.39
   2  -7  -7   15.49    3.18
   2 -10 -12    7.19    3.60
   4  -8 -14  118.13    8.79
   6  -1 -18   36.56    4.27
   6  -2 -18   14.50    3.60
   6   0 -19    4.59    2.82
 -12   9  10    9.73    3.55
 -12   2   9    3.20    2.35
  -8   6   8   92.15    6.61
  -8   5   8  120.98    7.68
  -8  11   7    1.63    3.16
  -4  -1   4  176.76    8.21
  -3 -12  -9    1.87    2.40
  -2 -12 -10    1.00    2.54
   0  12  -6   16.43    1.72
   2  -9 -10   88.75    6.80
   3  -3  -6  151.21    8.21
   4  -4  -9   49.59    4.45
   5  -6 -15    9.13    3.87
 -12   6  10   10.29    3.27
 -10   9   9    4.02    3.61
  -9  13   7   28.19    4.80
   6  -1 -19    3.06    2.80
  -8   7   8   23.01    3.95
  -6  -7   1    1.94    1.10
  -4  12   2  110.30    7.12
   1   9  -5    0.52    0.98
   1 -10 -10   64.53    5.77
   3   5  -7  600.37   25.53
   5  -3 -12   95.83    6.77
 -10   4   9    7.81    3.00
  -5  11   4   22.26    3.57
  -5  -9  -2   40.09    3.05
  -4 -11  -6    0.63    2.07
  -3  -8  -2   15.78    2.27
  -2   9   1    0.68    1.95
  -1 -11  -9   15.31    3.27
   0  -6  -3   19.97    2.75
   3  -9 -13    3.62    3.25
   4   0  -8  499.50   22.41
   4  -6 -11    4.45    3.09
  -8   4   8 1125.73   49.47
  -7  -1   6    1.97    1.69
  -6   9   6  298.21   15.36
  -6  13   4   25.53    4.18
   0  -7  -4   35.59    3.53
   1  -2  -2 2886.20  121.22
   3  -8 -11   89.56    7.00
   4  -5 -10  111.66    7.36
   5  -5 -14   78.23    6.73
  -5  15   1    1.06    2.45
  -1  -5  -1 1277.62   54.24
  -1 -10  -7    1.83    2.51
   5   1 -12   26.03    3.24
   5  -4 -13  183.12   10.82
   5   4 -15   82.99    5.22
 -12   5  10   28.59    4.17
 -11   0   8    0.29    2.00
  -9  11   8    2.10    3.45
  -5   9   5  710.78   32.36
  -3   8   3  409.54   19.15
  -3  10   2    0.90    2.23
  -3 -10  -5    5.20    2.35
  -1   8   0   24.88    2.48
  -1  -8  -4   66.04    4.71
   4   3  -9  380.45   17.04
 -10  10   9   14.22    4.16
  -8   8   8  148.67    9.38
  -8  15   5   10.47    3.68
  -7   9   7   42.84    4.78
  -7  16   3    8.48    3.35
  -7  17   2    1.48    2.67
  -3 -11  -7    0.29    2.26
   0  -3  -1  490.83   21.21
   1  -4  -3  521.20   23.07
   5  -2 -12   96.70    6.62
 -15   3  10    0.69    2.34
 -14   1   9    0.50    1.94
  -5  16   0    0.38    2.29
  -2 -10  -6    4.87    2.52
   0 -11 -11   18.85    3.83
   4   6 -12   32.41    2.53
   4  -7 -13   36.24    5.00
  -8   0   7    0.51    1.89
  -2  -8  -3   32.84    3.12
   5   0 -12  321.73   15.63
 -12  -2   7    3.51    1.74
  -6  -2   5    1.95    1.42
  -6  -6   2    5.94    0.87
  -2  -5   0  191.95    8.77
   5  -1 -12    4.90    2.72
 -14   3  10    1.55    2.41
  -8  -2   6    1.42    1.64
  -7  15   4   -0.06    2.83
  -4   5   5 1293.82   56.02
  -3   4   4 1045.92   45.29
   1  -8  -7   96.73    6.59
   2  -8  -9   26.75    4.09
   3   3  -6   94.50    4.70
   4  -3  -9  331.32   16.15
   5   2 -13   16.49    2.77
   5   3 -14   30.27    3.16
   5  -5 -15   52.35    5.60
 -13   1   9   19.11    2.89
 -11   2   9   14.11    3.01
  -8   3   8  117.05    7.18
  -4   9   4  162.65    9.29
   0  -9  -7   92.92    6.48
   2  -9 -11    1.41    3.20
   3  -7 -10   36.37    4.44
 -11   8  10    2.67    3.43
  -7  12   6    2.52    3.35
  -5   5   6    0.83    2.75
  -5   4   6  777.17   34.52
  -5  13   3   42.08    4.57
  -4 -12  -9    0.92    2.42
  -3  -7  -1    0.83    1.54
   3   7  -9    1.05    0.91
   5  -3 -13    7.34    3.30
 -10   3   9    0.61    2.54
  -8   9   8   37.67    4.83
  -8  12   7    0.73    3.12
  -4  11   3   95.41    6.55
  -3 -12 -10   -0.30    2.59
  -1  -7  -3  260.14   12.46
   0 -10  -9   15.67    3.44
   1 -10 -11    2.46    3.31
   3  -4  -7  265.60   13.29
   3  -8 -12   21.09    4.57
   4  -6 -12   80.96    6.79
   5   4 -16   22.87    2.89
 -12   4  10   55.83    5.18
 -11   9  10    7.44    3.55
 -11   6  10    1.02    3.07
 -10  11   9    5.09    4.08
 -10  -3   6    6.07    1.63
  -9   7   9   43.52    4.90
  -9   6   9   63.16    5.73
  -3  -6   0   25.49    2.11
   1  10  -6    1.54    0.98
   3  -2  -6    2.08    2.30
   4  -7 -14    1.55    3.87
   5  -5 -16   23.98    4.41
 -14   6  11    4.15    3.27
  -8  14   6   20.42    4.31
  -6  12   5    0.45    3.10
  -3   2   4  217.06   10.49
  -2  12  -1    4.97    2.14
  -9   1   8   36.75    3.61
  -6  10   6   55.18    5.33
  -6   0   6  616.50   27.12
  -5   6   6  591.28   27.18
  -5   3   6   50.73    4.36
  -5 -11  -6    2.46    2.16
  -3   5   4  267.28   13.07
  -1 -11 -10    3.78    2.92
   1  -9  -9   47.21    5.13
   4   4 -10  343.05   15.49
   4  -4 -10  550.44   25.67
   4   5 -11  117.86    6.10
 -13   3  10   13.83    3.10
  -9   8   9   44.19    5.34
  -9   5   9   84.79    6.36
  -9  12   8   17.97    4.23
  -7  10   7    7.41    3.69
  -7   1   7   39.57    3.59
  -5 -10  -4    2.56    1.99
  -4   6   5  186.49   10.12
  -4   2   5    1.10    2.18
  -2  13  -2    9.84    2.26
  -2  -7  -2  109.06    5.96
   0   4   0  808.51   34.44
   3  -5  -8   94.12    6.48
   4  -5 -11  276.46   14.59
   5   1 -13   32.26    3.74
   5  -2 -13    7.45    3.32
 -15   5  11    0.75    2.65
  -7  14   5    0.67    3.16
  -6  16   2    2.37    2.75
  -3  13   0   85.58    5.71
   1  -7  -6   65.58    5.08
   3   6  -8  137.13    6.26
 -11  10  10    0.48    3.68
 -11   5  10    0.48    2.87
 -11  -2   7    1.21    1.73
  -6   5   7   85.71    6.11
  -4  -9  -3   58.94    4.17
  -3  14  -1    1.26    2.11
  -1  11  -2    3.98    1.84
   2  -7  -8   78.53    5.97
   4  -7 -15   57.13    6.22
   5  -4 -15  127.52    8.89
 -13   7  11    0.75    3.10
 -12   1   9   10.81    2.64
  -7  -3   5   66.99    3.67
  -6   6   7   76.49    5.96
  -6  17   1    2.48    2.55
  -5  10   5    1.64    2.99
  -2  11   0   12.49    2.50
   1  -5  -4  189.27    9.65
   4  -2  -9    0.28    2.39
   5  -3 -14   66.33    5.97
   5   3 -15   61.75    4.62
 -10   0   8   10.81    2.31
  -8  10   8    2.26    3.31
  -7  -8   0    0.22    1.25
  -6   4   7   35.81    3.97
  -2   3   3  837.59   36.24
  -2  -6  -1    9.68    1.83
  -1  12  -3   20.93    2.41
  -1  -9  -6   69.75    5.34
   2  -9 -12    3.56    3.61
   3  -8 -13   43.31    5.48
   5   0 -13   14.91    3.09
   5  -1 -13  179.71   10.14
   5   2 -14   29.89    3.51
  -9   9   9   66.34    6.32
  -9  -4   5   19.86    1.80
  -3  12   1   68.54    5.12
  -1 -10  -8    1.14    2.82
   1  -6  -5  190.81   10.09
   2  -2  -4  669.03   29.18
   4  -6 -13   25.73    4.73
  -9   4   9   83.59    6.23
  -5   7   6   35.14    4.34
  -5  12   4    4.82    3.33
  -4 -11  -7    0.23    2.28
   3  -7 -11   82.92    6.91
   5  -4 -16   11.87    3.76
 -14   5  11    0.33    2.87
 -13   6  11    0.89    3.19
  -8   2   8   92.58    6.15
  -3 -11  -8    1.90    2.60
  -2   4   3    5.03    2.60
   2  -6  -7   35.89    4.15
   2  -8 -10   80.62    6.66
  -6   7   7   41.40    4.58
  -6  14   4    7.95    3.46
  -5  -8  -1   43.99    3.12
  -4  14   1   23.39    3.46
  -4 -12 -10    3.30    2.85
  -3   6   4    4.40    2.79
  -3   9   3    4.78    2.61
  -2  14  -3    5.70    2.03
  -1  10  -1    2.64    1.78
   0   7  -1    9.44    1.63
   2  -5  -6   50.02    4.59
  -5   2   6   52.62    4.30
  -5  -1   5  197.28    9.33
  -4   7   5  311.10   15.42
  -4  15   0   -0.05    2.26
  -3  15  -2   -0.11    2.01
  -3  -9  -4   11.49    2.66
  -2   8   2   40.01    3.64
  -2  -9  -5    7.62    2.68
  -1 -11 -11   21.32    4.07
   0 -10 -10   31.28    4.42
   3  -1  -6    3.10    2.22
   5  -2 -14   62.98    5.60
   5  -3 -15    3.73    3.46
   5   3 -16   19.95    3.06
  -8  13   7   65.84    6.63
  -6   3   7    2.42    2.57
  -6  -9  -2    0.38    1.70
  -4 -10  -5   11.90    2.66
   4  -1  -9  337.46   16.13
   5  -4 -17   66.43    6.39
 -16   4  11   -0.87    2.70
 -12  -1   8    5.30    2.08
 -11   4  10    1.02    2.82
 -10   2   9   38.04    4.12
  -9  10   9    3.79    3.39
  -7   6   8   10.79    3.49
  -4  13   2   15.92    3.31
  -2 -10  -7    4.46    2.77
   3  -8 -14   34.28    5.50
   4  -3 -10   30.52    3.83
   4  -5 -12    5.06    3.50
   4   6 -13   18.75    2.26
 -14   2  10    1.76    2.39
  -7   5   8   76.63    6.05
  -7  11   7   12.92    3.86
  -7  13   6   25.85    4.50
   1  -8  -8   23.08    3.76
   1  -9 -10   52.50    5.57
   2  -9 -13    3.71    3.84
   4   1  -9  368.97   17.03
   4  -6 -14   37.78    5.41
   5  -1 -14   18.76    3.69
   5   2 -15    9.01    2.64
 -15   4  11    1.66    2.70
 -10   8  10   25.22    4.48
 -10   7  10    1.59    3.45
  -7   7   8    5.31    3.11
  -4  10   4  128.90    8.05
  -3 -10  -6    8.59    2.76
   0  -9  -8   12.42    3.47
   3   2  -6   50.18    3.15
   3  -3  -7 1317.51   57.02
   4   0  -9   50.25    3.99
   4  -4 -11   26.74    3.96
   5   0 -14   75.89    5.94
   5   3 -17   52.01    4.47
  -6  11   6   21.62    4.24
  -3   1   4  216.17   10.26
   3  -6 -10   47.53    4.97
   5  -3 -16   10.69    3.71
 -13   5  11   18.13    3.79
 -12   7  11    2.56    3.45
 -11   1   9    4.25    2.49
  -8  11   8    1.24    3.46
  -6   8   7    9.31    3.30
  -5   8   6   65.27    5.71
  -4  16  -1    0.28    2.28
  -3  11   2   14.91    2.98
  -2   5   3    2.34    2.35
  -2  10   1   23.75    2.93
  -1  13  -4   12.31    2.07
   5  -2 -15    3.49    3.18
 -10   9  10   64.35    6.61
  -9   3   9   62.10    5.20
  -7   4   8   78.96    5.89
   5   3 -18   15.69    3.15
  -6  13   5   18.04    3.94
  -6 -10  -4    0.10    1.94
  -5  15   2   -0.33    2.94
  -4   1   5   33.42    3.14
  -2 -11 -10    8.52    3.40
   3   0  -6  153.00    7.78
   4  -6 -15    3.06    4.06
   5  -3 -17    7.37    3.75
 -14   4  11    5.05    3.13
 -13   2  10    7.17    2.77
  -7   8   8   22.86    4.12
  -5  16   1    3.32    2.66
   2  -7  -9   47.31    5.06
   2  -8 -11    3.58    3.47
   5   1 -15    8.64    2.78
   5   2 -16    6.54    2.71
 -12   6  11    0.97    3.19
  -4  12   3    1.08    2.69
   0  -7  -5  190.48   10.16
   0 -10 -11   24.44    4.42
   3   1  -6 1112.07   47.52
   3  -4  -8   70.54    5.52
   3  -5  -9    9.05    3.21
   4   3 -10   36.01    3.07
   4  -5 -13  184.85   11.26
   5  -1 -15  128.24    8.42
 -10   5  10   83.77    6.79
  -9  11   9   13.44    4.32
  -5  11   5    3.29    3.23
  -5  14   3    0.17    2.97
  -5 -11  -7    3.29    2.48
  -3   7   4   11.21    2.90
  -1   7   1   89.68    5.31
  -1  -8  -5   49.31    4.42
  -1 -10  -9    4.45    3.25
   0  10  -3   15.32    1.98
   5   0 -15   52.25    4.94
   5  -2 -16   12.20    3.92
 -10  10  10   29.89    5.32
  -7  15   5   11.33    3.74
  -4   8   5    0.30    2.70
   5   2 -17    4.05    2.84
  -8   7   9   50.59    5.37
  -8   6   9   26.67    4.25
  -6   2   7   33.83    3.75
  -3 -11  -9   -0.39    2.65
   4  -2 -10   35.40    4.16
   4   5 -12   29.00    2.78
   5  -2 -17    6.71    3.58
   5   2 -20    4.83    3.06
 -13   0   9   17.60    2.84
 -11   3  10    1.68    2.92
 -11  -1   8    2.22    2.10
  -5  17   0    3.83    2.58
  -4 -11  -8    0.18    2.56
  -1   9   0   89.83    5.34
   0  -4  -2  424.67   18.87
   1  -9 -11   99.82    7.75
   5   1 -16   44.86    4.61
   5  -1 -16   11.54    3.49
   5   2 -18    9.32    2.95
   5   2 -19    6.28    3.10
  -9  -3   6    3.50    1.67
  -6   9   7   32.23    4.45
   0  11  -4    5.88    1.62
   1   7  -3  251.98   11.12
   1  -7  -7   35.03    4.14
   4  -4 -12  518.06   24.90
   5  -2 -18    6.87    3.59
  -8   8   9   11.62    4.09
  -8   5   9  357.71   17.98
  -7   9   8   36.13    5.06
  -7   3   8   82.31    5.96
  -1  -9  -7    7.72    3.08
   1   5  -2  249.31   10.88
   3   8 -11   15.77    1.51
   4   4 -11    1.65    1.96
   4  -3 -11  279.43   14.50
 -13   4  11   25.36    4.28
 -12   5  11    1.75    3.31
  -9   0   8   11.60    2.61
  -8  12   8   56.03    6.37
  -8   1   8   24.35    3.19
  -8  14   7    3.74    3.85
  -8  -1   7   41.74    3.43
  -7  12   7   53.11    6.01
  -7   0   7  110.82    6.34
  -5   9   6  275.20   14.55
  -2   6   3  377.57   17.60
   3  -6 -11    5.21    3.42
   4   6 -14   34.89    3.10
   4  -5 -14   17.25    4.54
   5   1 -17    3.19    3.04
   5  -1 -17   61.93    5.81
   5   1 -20   14.29    3.82
 -12   2  10    4.93    2.53
  -5   1   6  803.49   35.14
  -5  13   4   30.94    4.25
  -2   1   3    1.99    2.05
  -2 -11 -11    3.91    3.43
   0  -6  -4  277.23   13.47
   1  -1  -2  118.73    5.72
   1  -3  -3  810.73   35.08
   1  -8  -9   51.17    5.33
   2  -1  -4  582.97   25.46
   2  -3  -5  709.35   31.29
   2  -6  -8  188.61   10.69
   2  -8 -12   15.33    4.26
   5   0 -17  100.95    7.41
   5   1 -18   33.74    4.41
   5  -1 -18   17.07    3.89
   5   1 -19    1.44    2.83
   5  -1 -19   35.19    4.67
 -10   4  10   26.16    4.19
  -6  16   3    2.07    3.14
  -2  -8  -4    3.74    2.38
  -2 -10  -8    2.38    3.00
   0  -9  -9   73.36    6.42
   0 -10 -12   15.72    4.24
   5   0 -18    8.73    3.37
   5   0 -19   63.65    6.04
 -15   3  11    0.47    2.57
 -11   8  11   16.15    4.28
  -9  12   9   31.90    5.38
  -7  14   6    0.98    3.51
  -6  17   2    0.79    2.91
  -5  -9  -3    0.27    1.99
  -5 -10  -5   -0.31    2.21
   0   9  -2  121.55    6.24
   3  -7 -14    1.05    3.75
   4  -1 -10   30.53    3.59
 -11   9  11    1.81    3.73
  -7  -9  -2    3.16    1.87
  -6  12   6   41.28    5.26
  -3  10   3   17.79    3.18
   3  -2  -7  808.93   35.68
   4   2 -10  135.68    7.38
 -12   0   9    0.69    2.19
  -8   4   9    1.38    2.92
  -6  15   4    2.27    3.16
  -3  -8  -3   16.39    2.68
   0  -5  -3  232.65   11.27
   1  -9 -12   21.42    4.69
   2  -7 -10  102.76    7.53
   4  -5 -15  123.65    9.11
 -10   1   9    4.19    2.64
  -9   2   9   45.37    4.42
  -4  11   4    0.58    2.91
  -1 -10 -10    0.56    3.31
   4  -4 -13   54.23    5.56
  -3 -11 -10   -0.40    3.13
  -2   9   2  108.78    6.64
  -2  -9  -6    2.17    2.72
   1  -6  -6  574.24   26.32
   2  -5  -7   46.83    4.76
   3  -5 -10   67.92    5.82
 -14   3  11   -0.39    2.74
 -11   6  11   24.29    4.54
  -9   7  10   88.79    7.39
  -7  10   8   23.41    4.73
  -6  10   7   19.41    4.07
  -5  -3   4  150.43    6.82
  -4 -10  -6    0.56    2.49
  -3   8   4  153.59    8.83
   2  -4  -6 1302.94   56.44
   2  -8 -13    8.27    4.40
   3   4  -7  511.65   22.11
   3  -7 -15   63.78    6.82
   4   1 -10  111.34    6.56
   4   0 -10  557.96   25.38
   4  -5 -16   12.26    4.22
  -9   8  10   49.40    6.00
  -5  -7   0   17.04    2.03
  -4   9   5  704.50   32.26
  -1  -7  -4   30.46    3.34
   3  -6 -12    6.06    3.96
  -9   6  10   17.15    4.12
  -5 -11  -8    1.67    2.83
  -4 -11  -9    1.74    2.93
  -3  13   1    2.08    2.53
  -3  14   0    2.51    2.44
  -1   3   2  268.56   12.35
   4  -3 -12   42.97    4.91
 -12   4  11    0.71    2.98
  -8  10   9   39.66    5.76
  -7  -2   6   13.74    2.05
  -6  -1   6   65.06    4.16
  -6  14   5    8.59    3.64
  -4  -9  -4   11.21    2.71
  -1  -3   0   33.78    2.26
   1  -9 -13   93.97    7.99
   3  -3  -8   10.13    3.17
  -9   9  10    7.02    4.24
  -5  12   5   71.31    6.41
  -3  -9  -5   23.91    3.34
  -2  12   0   31.04    3.46
  -2  13  -1   16.71    2.78
   3  -4  -9  344.37   17.08
   4   5 -13  113.52    6.39
  -8  13   8    1.76    4.07
  -7   2   8   80.47    5.71
  -5  10   6  160.24   10.01
  -4  14   2    4.77    2.94
  -4  15   1    1.11    2.61
  -1   4   2    0.73    2.14
   0  12  -5    2.08    1.47
   0  -9 -10   10.79    3.90
   1  -4  -4 1075.11   46.49
   1  -5  -5 1301.66   56.31
   2  -8 -14   17.38    4.62
   4  -4 -14  212.15   12.58
 -11   5  11   25.53    4.49
 -10   3  10    1.54    3.24
 -10  -1   8    1.72    2.16
   1  -8 -10    2.30    3.36
 -13   3  11    1.31    2.85
  -7  13   7    0.65    3.68
  -3  12   2   26.94    3.80
  -3  15  -1    2.12    2.35
  -2   7   3  167.08    9.07
  -2 -10  -9    5.04    3.20
  -1  -9  -8   32.48    4.52
  -1 -10 -11    1.53    3.37
 -14   5  12    8.53    3.53
 -13   6  12    2.77    3.49
 -13   1  10    9.09    2.81
  -8   3   9  361.22   17.80
   1  -7  -8    9.78    3.29
   2  -7 -11    4.00    3.67
   3  -6 -13    2.51    4.14
 -11   0   9   12.95    2.79
  -5   5   7 1414.35   61.65
  -4  16   0    4.77    2.68
   2  -6  -9    9.52    3.55
   3  -1  -7  791.24   34.80
   4   4 -12  129.37    7.13
   4  -4 -15   10.55    4.27
  -9  -2   7    0.36    1.89
  -7  11   8    0.48    3.80
  -6  -8  -1   11.14    2.02
  -6 -10  -5    0.55    2.28
  -5   6   7   85.50    6.61
  -4  13   3   62.40    5.58
  -2  11   1    1.00    2.33
  -2  14  -2    4.89    2.27
  -1   2   2 2701.37  113.60
  -1  -8  -6   38.88    4.19
   4  -1 -11  280.82   14.28
   4  -3 -13  152.85    9.82
  -8  11   9   28.44    5.16
  -5  15   3    0.08    3.02
  -5  16   2    0.02    3.04
  -4   5   6  791.75   35.46
   0  -7  -6    6.09    2.76
   3  -5 -11    6.75    3.44
  -7  -7   1    0.19    1.23
  -6   6   8  193.70   11.13
  -4   0   5  112.43    6.05
  -3   0   4    1.88    1.99
   0  -8  -8  144.79    9.05
   4  -2 -12  141.26    8.89
 -10   8  11    1.98    3.94
  -6   5   8  399.81   19.60
  -6  11   7    9.08    4.11
  -6  13   6   23.13    4.59
  -5   4   7  473.82   22.23
  -4   6   6   55.42    5.01
  -4   4   6 2616.54  111.38
  -4 -11 -10    0.23    3.13
  -2  -7  -3   67.50    4.65
  -1   5   2  152.58    7.86
   3  -6 -14   10.49    4.77
   4  -4 -17    1.12    3.74
 -12   7  12    8.63    4.02
 -10   9  11    2.48    4.25
 -10   7  11    3.83    3.89
  -7  15   6   -0.06    3.47
  -5   7   7   12.29    3.49
  -1  11  -1    6.39    2.18
  -1  12  -2    2.84    2.00
  -1  -6  -3    2.99    2.15
  -1 -10 -12    2.39    3.56
   0   8  -1    1.18    1.49
   2   0  -4  669.51   28.88
   4   2 -11    3.62    2.28
   4   5 -14   21.38    2.83
  -9   4  10   47.96    5.19
  -5  14   4   24.86    4.25
  -5  17   1    1.65    2.80
  -5 -11  -9    3.17    2.95
   1  -8 -11  115.30    8.64
   4   0 -11   29.80    3.62
 -15   4  12   -0.27    2.99
  -9  11  10   12.04    4.61
  -4  10   5   65.97    5.81
  -3   9   4  394.12   19.06
  -3  -2   3    2.26    1.12
   2  -7 -12   22.99    4.97
 -12   3  11   20.61    4.03
 -12   1  10    3.29    2.65
 -11   4  11   19.24    3.98
  -7   7   9   73.54    6.45
  -7   6   9    2.82    3.21
  -5 -10  -6    1.54    2.32
   3   7 -10    1.12    1.25
   3  -6 -15    1.65    3.96
   4   1 -11  278.13   13.75
  -6   8   8   91.56    7.42
  -6   4   8  177.83   10.18
  -6  -9  -3    4.02    2.18
  -4  -7  -1   48.27    3.42
  -4 -10  -7   12.01    3.24
  -3  11   3   18.05    3.37
  -2  -9  -7   -0.47    3.10
  -2 -10 -10    8.52    3.81
   0   6   0  759.78   32.78
   3  -4 -10   33.82    4.26
  -9   1   9   46.30    4.36
  -4   7   6  155.30    9.36
  -4   3   6 1123.20   48.89
  -4  12   4   73.32    6.20
   2  -2  -5    9.84    2.87
   3  -5 -12   99.48    7.87
 -14   2  11    1.87    2.77
 -12   6  12    3.09    3.59
  -8   0   8  147.46    8.12
  -7   5   9   43.63    4.97
  -6  16   4    0.82    3.28
  -6  17   3    0.42    3.41
  -5   8   7  629.21   29.56
  -5  11   6   22.42    4.41
  -3   5   5  272.24   13.58
  -3   4   5   33.55    3.75
  -1  -9  -9    4.91    3.60
   3  -2  -8  166.46    9.29
   4  -1 -12   45.10    4.77
   4  -2 -13    0.19    3.21
   4   5 -15   87.74    5.73
   4  -3 -15   77.26    7.06
 -14   4  12    0.57    3.13
  -8  12   9    1.26    3.90
  -5   3   7   43.39    4.37
  -4  -2   4  437.38   18.91
   1  -6  -7   85.62    6.30
   3  -3  -9  216.20   11.65
   4   3 -12    3.15    2.44
   4   4 -13    0.32    2.15
  -7  12   8    4.37    4.21
  -5   0   6    0.59    2.06
  -2  -8  -5    0.78    2.55
  -1  10   0  161.82    8.54
  -1  13  -3   34.61    3.17
   1  -7  -9    5.40    3.50
   2  -7 -13   14.65    4.77
   3   3  -7    1.50    1.41
   4  -3 -16   38.17    5.58
 -10   2  10   25.26    3.99
  -8  -4   5    0.44    1.26
  -7  14   7    0.33    3.81
  -5  13   5   35.74    5.08
  -2   8   3   14.50    3.04
  -2  10   2   19.24    3.07
   1  -8 -12    9.45    4.11
   4  -3 -17   30.20    5.25
 -10   5  11   -0.25    3.37
  -8   2   9   26.16    3.69
  -6  15   5    9.22    4.01
  -6  18   2   -0.86    3.05
  -3   6   5    0.45    2.78
  -1  -5  -2  251.17   11.87
   4   5 -16   26.19    3.38
  -8   7  10    0.98    3.41
  -7   9   9   43.32    5.87
  -6   9   8  137.45    9.38
  -5 -11 -10    0.27    3.03
   0  -6  -5   31.52    3.70
   2  -4  -7    3.39    3.22
   3  -5 -13    6.99    3.91
   4  -2 -14   33.42    4.95
  -8   8  10   72.95    6.93
  -8   6  10   80.81    6.86
  -7   1   8   10.74    2.99
  -6  12   7   -0.30    3.87
  -3   3   5 1789.75   76.46
  -3  -9  -6    4.69    2.95
  -1   6   2  248.55   12.02
  -1  -4  -1  862.96   36.93
   0  -8  -9   11.05    4.15
   2  -3  -6    3.54    2.67
   2  -7 -14   25.88    5.51
   4   0 -12  524.60   24.53
 -13   2  11    3.64    2.95
 -11   8  12    3.32    4.25
 -10   0   9   13.02    2.92
  -9   3  10   17.34    3.66
  -7   4   9  378.38   18.76
  -6   3   8  146.44    8.67
  -5  -9  -4   25.86    3.32
  -4   8   6 1477.06   64.64
  -3 -10  -9    3.19    3.43
  -2 -10 -11   -0.34    3.69
   0  -2  -1   27.49    2.30
   0  -9 -13   82.76    7.79
   3   6  -9   55.87    3.30
   4   2 -12   82.59    5.68
 -12   5  12    9.68    4.07
  -5   9   7  495.57   24.12
  -5  -8  -2   16.58    2.60
   1  -8 -13   54.47    6.63
   3   1  -7  254.77   12.08
   3  -4 -11  291.75   15.42
   4   1 -12    5.84    2.82
   4  -1 -13  145.68    9.14
 -13   4  12    7.45    3.55
 -11   7  12    1.28    3.92
  -9  -1   8   30.55    3.25
  -1  -8  -7   42.87    4.75
   2  -7 -15    8.58    4.74
   3   2  -7   42.95    3.20
   4   4 -14  118.44    7.12
   4  -2 -15    0.16    3.47
 -11   1  10    0.05    2.67
  -8  -3   6    3.51    1.74
  -4  -9  -5   29.90    3.73
  -3  -8  -4   19.71    3.21
  -1  -7  -5  217.33   11.39
   3  -5 -14   66.29    7.03
   4  -2 -18    2.40    3.94
 -11   3  11   17.86    3.99
  -8   5  10   14.45    3.90
  -7  -1   7  100.17    5.80
  -6  14   6   16.95    4.45
  -1  -9 -10   68.10    6.62
   0  -7  -7  112.17    7.50
   2  -6 -11    4.51    3.81
   4   3 -13   37.33    3.86
   4  -2 -16    8.68    4.22
   4  -2 -17    0.42    3.77
  -7  10   9    1.14    4.20
  -6 -10  -6    0.19    2.58
  -4  11   5   57.02    5.56
  -3   7   5  307.43   15.44
  -2  -6  -2   37.19    3.20
   1  -8 -14   19.83    5.20
   2   1  -4  215.16    9.78
 -11  -3   7    0.82    1.81
  -6  10   8    0.77    3.86
  -4  15   2    0.12    2.83
  -4  -8  -3    1.37    2.37
  -4 -10  -8    1.04    3.14
  -3  10   4    2.63    2.94
  -3  14   1    0.65    2.61
  -2   0   3  694.56   29.75
  -2  -9  -8    1.23    3.30
  -2 -10 -12   10.69    3.78
   1  -5  -6  815.29   36.35
   1  -7 -10   21.57    4.46
   3  -5 -15    3.12    4.15
   4   0 -13   52.83    5.07
   4  -1 -14   42.68    5.08
   4   4 -15    0.81    2.45
 -11   6  12    0.73    4.03
 -10   4  11   25.00    4.42
  -9   8  11   98.93    8.57
  -8  10  10   22.42    5.51
  -5  -6   1  116.68    5.61
  -5 -10  -7    1.04    2.87
  -4  14   3    9.63    3.51
  -3  13   2   48.01    4.80
   3  -5 -16   11.83    4.98
   4   3 -20    4.53    3.24
  -9   7  11    1.89    4.08
  -7  13   8    5.83    4.47
  -5   2   7   44.34    4.24
  -5  12   6    2.70    3.71
   1  -2  -3    1.39    2.45
   3  -1  -8  165.14    9.11
   3  -3 -10  179.19   10.41
   4   4 -18  118.45    7.77
 -12  -1   9   17.91    2.93
  -9   9  11  134.19   10.14
  -7  -9  -3   10.61    2.56
  -4  16   1    0.14    2.75
  -3  15   0   -0.76    2.57
   0  -8 -10   77.25    6.91
   3  -4 -12   47.02    5.36
   4   2 -13   25.73    3.71
   4   1 -13  190.41   10.64
   4  -1 -15   84.24    6.98
   4   4 -16  135.20    8.21
   4   4 -17   -0.10    2.61
 -12   2  11    0.18    2.92
  -6   0   7   73.13    4.90
  -6  -4   4   98.45    4.53
  -5  16   3    2.75    3.32
  -3 -10 -10   14.29    4.00
   4   3 -14    2.43    2.68
   4  -1 -18   19.59    4.53
   4   2 -20   12.32    3.88
 -14   3  12    0.85    3.41
 -11  -2   8    3.17    2.12
  -9   6  11    5.25    3.88
  -7   3   9  405.81   19.74
  -5  15   4    1.44    3.46
  -4   9   6  272.35   14.62
  -2  13   0   10.01    2.76
  -1   1   2  126.72    6.13
  -1   9   1  423.84   19.56
   0  -5  -4  215.59   11.00
   1  -6  -8  411.90   20.18
   3  -2  -9    9.29    3.15
   4  -1 -16   38.66    5.17
   4  -1 -17   29.04    4.81
   4   3 -19   41.55    4.87
  -9  10  11    2.42    4.52
  -5  10   7   -0.67    3.54
  -5  -2   5   19.75    2.14
  -2   4   4  141.31    7.89
  -1  -9 -11    2.33    4.14
   4   0 -14  215.94   12.15
   4   0 -19    0.67    3.61
 -12   4  12   26.61    4.56
  -7  11   9   32.36    5.44
  -5  17   2    2.79    3.14
  -4  13   4    9.62    3.77
  -3   2   5  697.60   30.78
  -2   5   4  284.62   13.86
  -2  12   1    4.72    2.71
  -8  11  10    2.95    4.73
  -6  13   7    1.56    3.98
  -3  12   3   48.64    4.97
  -2   9   3   66.54    5.16
   1  -4  -5   32.55    3.83
   4   1 -14   21.00    3.80
   4   3 -15   63.88    5.28
   4   3 -18   14.98    3.58
   4   0 -18   97.44    7.87
   4   2 -19    0.33    3.38
   4   1 -19   40.93    5.42
  -3   8   5  713.99   32.57
  -2  14  -1    2.89    2.41
   0  10  -2   63.61    4.12
   1  -7 -11   38.91    5.29
   3  -4 -13  154.59   10.38
   4   0 -15   12.31    3.72
   4   3 -17   40.75    4.62
 -14   5  13    1.18    3.61
 -11   5  12    1.28    3.88
  -6   2   8  182.19   10.05
  -5  14   5    7.05    3.80
  -3  -9  -7   19.65    3.62
   0  11  -3   10.66    2.11
   2  -6 -13   25.59    5.53
   4   3 -16    5.07    2.72
   4   0 -16  148.51    9.79
   4   0 -17    1.30    3.69
  -9   5  11  121.42    8.77
  -9   2  10   89.64    6.63
  -6  11   8    6.75    4.14
  -4 -10  -9   10.82    3.84
  -3  -6  -1    1.17    1.74
  -3 -10 -11    1.52    3.82
  -2  -8  -6    1.19    3.01
  -1  -8  -8   35.72    4.76
  -1  -9 -12   45.23    6.09
   0  -8 -11   12.78    4.53
   1   6  -2   20.25    1.82
   2  -1  -5    0.94    2.58
   2  -4  -8   62.61    5.46
   4   2 -15    5.34    3.21
   4   1 -15  139.22    8.96
   4   2 -18   15.33    3.95
   4   1 -18   16.48    4.08
 -10   9  12   48.39    6.60
 -10   8  12    6.31    4.62
  -6  16   5    0.74    3.66
  -2   6   4  436.99   20.39
  -2   3   4  229.56   11.31
  -2  -9  -9   12.33    4.02
   0   7   0   83.08    4.82
   1   0  -2  130.13    5.98
   2  -5 -10   67.95    6.23
   3  -3 -11  146.38    9.30
   4   2 -17    0.59    3.04
   4   1 -17   67.95    6.25
 -13   3  12   10.97    3.65
  -8   1   9   51.60    4.67
   0  -7  -8    3.95    3.24
   1   9  -4   29.45    2.18
   2   3  -4  261.88   11.33
   2  -6 -14   35.96    5.72
   3   7 -11    3.00    1.63
   3  -4 -14   50.32    6.04
   4   2 -16   37.88    4.76
 -10   7  12    4.62    4.23
  -6  -3   5   14.02    1.74
  -2  11   2    5.17    2.87
  -2  -7  -4   27.24    3.40
   0  -4  -3    6.36    2.59
 -12   0  10   43.64    4.32
 -11  -1   9   11.53    2.77
 -10   3  11    4.21    3.38
  -6  -9  -4    2.09    2.52
  -6 -10  -7   -0.25    2.97
  -5 -10  -8   -0.53    3.08
  -4  -6   0  111.83    5.72
   0  -3  -2  200.81    9.57
   1  -7 -12    3.50    4.34
   2  -6 -15    5.09    4.52
   3   4  -8   84.94    4.70
   3  -4 -15   88.81    7.92
   3  -4 -16   41.02    5.98
   3  -4 -17   32.34    6.04
  -9   0   9   68.96    5.25
  -1  -9 -13    1.44    3.74
   0  -6  -6  636.54   29.07
 -11   2  11    3.11    3.21
  -6  15   6    2.13    4.18
  -4  10   6   50.81    5.22
  -4  12   5   -0.55    3.33
  -1  -6  -4  204.01   10.56
   0  -8 -12  221.08   13.64
 -15   4  13    0.98    3.59
  -7  12   9    6.07    4.32
  -6   6   9   45.23    5.22
   1  -6  -9    9.22    3.70
   2  -3  -7  790.09   35.24
   3  -2 -10   68.72    5.63
 -13   5  13   10.96    4.24
 -10   6  12   36.57    5.56
  -8   3  10   17.09    3.73
  -5   7   8   77.18    6.86
  -5  13   6   12.10    4.18
  -5  -9  -5    5.98    2.88
  -3  11   4   19.47    3.97
   0   9  -1  464.08   20.77
   1  -7 -13   19.83    5.28
   3  -3 -12  149.72    9.70
 -13   1  11   10.82    3.34
 -12   6  13    0.26    3.82
  -7   7  10    7.59    4.24
  -6   8   9   28.23    4.89
  -5   5   8   73.14    6.14
  -4 -10 -10    2.14    3.56
  -1  12  -1   54.30    4.30
   1  -5  -7  485.69   22.95
   2  -5 -11   10.20    3.81
   3  -1  -9   11.41    3.29
 -11   4  12    1.05    3.67
 -10  -3   7    1.79    1.93
  -9   4  11  125.87    8.78
  -7   8  10    1.26    3.60
  -6   5   9   10.04    3.61
  -6  -7   0    0.79    1.69
  -3   9   5   16.14    3.64
  -2   7   4   52.96    4.68
  -2  -9 -10    9.04    4.13
   0  12  -4   37.26    3.00
   0  -8 -13    1.00    4.42
  -7   6  10   22.38    4.43
  -7   2   9   48.46    4.74
  -7   0   8    5.86    2.50
  -4   1   6 1125.20   48.65
  -3  -8  -5    9.95    3.18
  -1  11   0   20.23    3.05
  -1  -8  -9   49.69    5.69
   1  10  -5   11.99    1.55
   1  -7 -14    0.37    4.64
 -12   3  12    2.93    3.44
  -5   8   8  118.60    8.68
  -4   6   7   36.14    4.83
  -3  -9  -8   16.42    3.91
   3   1  -8   72.07    4.85
 -14   4  13    1.72    3.48
 -10  -2   8    1.92    2.27
  -7   9  10   81.73    7.96
  -6   9   9   56.77    6.28
  -6  14   7    4.35    4.23
  -5   1   7  466.66   21.46
  -4   5   7  479.18   22.81
   3  -3 -13  377.73   19.55
  -8   8  11   11.72    4.91
  -6  -8  -2    2.44    2.21
  -5 -10  -9    1.69    3.33
   0  -7  -9   67.23    6.11
   1   8  -3  218.33    9.91
   2  -4  -9    0.02    2.97
  -8   7  11  105.63    8.74
  -5   4   8  178.59   10.35
  -4   7   7  511.50   24.56
  -4 -10 -11    2.21    3.97
  -1  13  -2   12.67    2.59
   2  -5 -12  101.51    8.07
   3   3  -8  147.61    7.52
   3   6 -10   17.85    2.24
 -10   5  12   95.63    7.95
  -8   9  11  106.38    9.25
  -8  -1   8   36.22    3.57
  -8  -7   1    0.32    1.46
  -7   5  10  101.31    7.68
  -6 -10  -8    1.90    3.19
  -4  15   3    0.16    3.18
  -3  -7  -3   18.82    2.95
  -2  -8  -7   16.80    3.90
  -2  -9 -11    2.35    3.82
  -1   8   2   56.64    4.40
   3   2  -8   88.46    5.29
   3   5  -9  363.77   16.32
   3  -2 -11    7.75    3.25
   3  -3 -14    0.29    4.05
 -14   2  12    1.23    3.16
 -11   7  13   17.33    5.13
 -11   0  10   -0.52    2.64
  -6   4   9    7.90    3.42
  -2  10   3   32.27    4.00
   1  -6 -10  142.06    9.46
   3  -3 -17   44.44    6.34
 -12   1  11   19.82    3.73
  -8   6  11    7.47    4.13
  -7  10  10    0.00    4.69
  -5   9   8  136.42    9.63
  -5  16   4    1.33    3.56
  -4   4   7   85.63    6.50
  -4  -1   5 1288.57   54.85
  -4  14   4    0.01    3.42
  -4  16   2    4.91    3.28
  -3  14   2    1.31    2.77
   3   7 -12    5.38    1.98
   3  -3 -15  108.38    8.78
 -12   5  13    2.93    3.91
  -6  -2   6  184.91    8.93
  -4  -8  -4   78.64    5.66
   2  -5 -13    8.24    4.24
 -10  -4   6    0.59    1.56
  -8  10  11    1.26    4.47
  -7  -9  -4    5.26    2.73
  -6  10   9    8.64    4.64
  -5  15   5    0.73    3.81
  -5  17   3    2.65    3.66
  -4   8   7    0.84    3.43
  -4  11   6    9.56    3.96
  -3   1   5  686.37   30.15
  -3  13   3    2.01    3.04
  -3  15   1    2.07    2.87
  -1  10   1    2.32    2.26
 -13   4  13   18.90    4.50
  -9   8  12   19.03    5.25
  -6   1   8  410.37   19.37
  -5  12   7   54.40    6.40
  -5  -8  -3   41.15    3.91
  -2   8   4  196.81   10.81
  -2  -9 -12   -0.45    3.92
   3   0  -9  216.17   11.24
   3  -1 -10   64.07    5.22
 -10  -1   9    4.36    2.59
  -9   9  12   56.39    7.06
  -5 -10 -10    0.84    3.53
  -3  -9  -9   38.24    5.18
   2  -5 -14   66.74    7.12
 -13   2  12    2.45    3.25
 -10   2  11    0.46    3.26
  -5  -1   6  571.63   25.20
   0  -5  -5 2687.27  114.30
   0  -6  -7   69.16    5.76
   0  -7 -10    8.84    3.97
   1  -4  -6 1150.50   50.28
   2  -5 -15    4.73    4.55
   2  -5 -16   10.40    4.95
   3  -2 -12   84.33    6.82
 -11   6  13   21.09    5.21
  -9   7  12    4.38    4.27
  -9   3  11    3.45    3.39
  -9   1  10   51.11    4.99
  -8   5  11   94.64    7.84
  -7   4  10   39.56    5.03
  -4  -7  -2    2.61    2.20
  -3   5   6   56.71    5.19
  -3  10   5   66.99    5.91
   1  -6 -11  169.79   10.98
   2  -3  -8  164.43    9.54
   2  -4 -10   36.42    4.90
  -8  11  11   15.15    5.69
  -7  11  10    0.00    4.65
  -6  13   8    5.36    4.27
  -4  13   5   26.85    4.85
  -3   6   6   96.72    6.89
  -2  -4   0 1381.97   58.39
  -1  -7  -7  101.41    7.30
   1  -5  -8  179.57   10.46
   3  -2 -18    2.21    4.35
 -11   3  12    2.20    3.72
  -8   2  10   86.19    6.54
  -6  -9  -5    8.87    3.11
  -6 -10  -9    0.38    3.43
  -5  10   8    1.72    3.89
  -5   3   8   90.72    6.61
  -5  14   6   32.11    5.37
  -5  -9  -6   31.03    4.21
  -2  13   1   15.28    3.25
   0   4   1  317.04   14.27
   2   0  -5   10.49    2.21
 -10   4  12   33.00    5.12
  -2  -7  -5   79.60    5.81
  -1  -5  -3   58.27    4.40
   3   7 -13    4.16    2.19
  -9   6  12   35.33    5.85
  -4   9   7  482.46   23.82
  -4   3   7  267.64   13.66
  -3   7   6  153.07    9.32
  -3  12   4    9.01    3.77
  -3  -1   4  990.79   42.19
  -2  14   0    3.04    2.65
   0   8   0  530.32   23.62
   3  -2 -17   13.17    4.98
  -6  11   9   17.10    5.20
  -6   3   9    3.67    3.14
  -3   4   6 1093.71   47.98
  -2  -6  -3   16.99    2.83
  -2  -8  -8    1.58    3.65
   0  -7 -11   -0.28    4.13
   1  -6 -12   22.89    5.00
   3  -2 -16   17.25    5.09
  -3  -8  -6    5.16    3.20
  -3  -9 -10    8.94    4.10
   3  -2 -15   12.40    4.55
 -14   3  13    0.39    3.84
 -11   1  11    4.01    3.15
 -10   8  13    7.29    5.03
  -6  15   7    4.72    4.23
  -3  -5   0   97.51    5.08
  -1   5   3  740.63   32.63
  -1  -8 -12   21.67    5.08
   2  -4 -11    0.29    3.56
   3   1  -9  339.93   16.21
  -1   4   3  507.41   22.76
  -1  -6  -5   26.90    3.66
   0   3   1  433.62   18.94
   1  -6 -13   31.03    5.74
   2  -2  -7   26.65    3.82
   3   4  -9  399.94   18.08
   3   6 -11    4.75    2.10
 -12   2  12    6.04    3.68
 -11   5  13   23.11    5.07
  -8   0   9   12.86    3.10
  -6 -10 -10    1.08    3.68
  -4  -9  -8   38.27    5.15
  -1  -8 -13   98.19    9.01
   0  -7 -12   91.02    8.19
   1  -6 -14   24.87    5.54
 -10   0  10   26.55    3.89
  -8   4  11    2.18    3.65
  -7  12  10   26.29    6.12
  -7   1   9    7.64    3.01
   2  -1  -6   76.83    5.23
   3   0 -10  192.10   10.49
   3  -1 -18   -0.26    4.16
  -4  12   6   76.05    7.04
  -3   8   6   71.76    6.22
  -2   9   4   24.69    3.92
  -9   5  12   28.92    5.24
  -6  -1   7   36.92    3.39
  -5  13   7   65.44    7.33
  -3  -9 -11   23.55    5.17
  -1   6   3   60.47    4.54
  -1   9   2  112.07    6.90
   0  -6  -8  207.05   11.85
   0  -7 -13   14.61    5.37
   1  -5  -9  395.11   19.80
   2  -4 -12  139.51    9.82
   3  -1 -12   80.77    6.56
  -2  11   3    2.48    3.12
  -1  -7  -8   20.48    4.15
   0  -7 -14    8.89    4.97
   2  -3  -9   10.45    3.73
   3   2  -9    9.03    2.44
   3   5 -10   17.33    2.47
   3  -1 -17   10.18    4.74
   3   0 -19   33.73    5.83
  -2  -8  -9   42.09    5.60
   3   3  -9    3.39    2.03
   3   4 -20    3.99    4.01
 -13   3  13    0.79    3.70
  -9  -2   8    1.87    2.34
  -6  14   8   14.25    5.13
  -3   3   6  160.87    8.97
  -3  -9 -12    1.87    4.46
   1  -1  -3 2847.16  119.80
   2  -4 -13    0.40    4.25
   2  -4 -16    8.61    4.89
   3  -1 -13    6.93    4.08
   3   2 -20    6.52    4.52
  -9  -3   7   15.08    2.41
  -7  -8  -2    0.18    2.35
  -5  -9  -7    6.56    3.55
  -3  11   5    9.08    3.96
  -1   3   3  784.81   34.15
   2  -4 -14   30.88    5.75
   2  -4 -15    1.20    4.40
   3  -1 -16   19.03    4.91
   3   3 -20   11.75    4.37
 -13   5  14    8.35    4.54
 -10   6  13   18.60    5.30
  -7   8  11  118.82    9.58
  -7  -9  -5    6.63    3.17
  -6   8  10   93.83    8.19
  -6   7  10   23.13    4.79
  -4  15   4   -0.68    3.64
  -4  -8  -5   -0.19    2.95
   0   6   1  416.84   18.80
   3  -1 -14   37.20    5.35
   3  -1 -15   11.26    4.35
  -7   7  11    0.78    4.33
  -7 -10 -10    2.27    3.83
  -5  16   5    1.39    4.20
  -4  16   3   -0.03    3.38
  -4  -9  -9   29.87    5.00
   0  -4  -4 1944.28   82.91
   1  -2  -4  575.57   25.50
   1  -4  -7  269.16   13.86
   3   0 -11  145.36    8.80
   3   6 -12   37.14    3.47
   3   0 -18    0.09    4.46
   3   1 -19   29.11    5.44
 -10   3  12    4.92    3.84
  -9   2  11    0.83    3.40
  -7   9  11    2.45    5.05
  -7  -3   6    0.78    1.74
  -6   6  10    3.81    3.70
  -6  -9  -6    3.54    3.25
  -5   7   9   46.56    5.71
  -5   2   8   90.70    6.40
  -5  17   4   -0.13    3.76
   0  11  -2    6.13    2.23
   3   1 -10   34.86    3.89
  -7  -6   2    7.02    1.39
  -6   9  10   15.92    4.87
  -5   6   9    7.17    3.75
  -3  -7  -4    1.61    2.63
  -3  -8  -7    2.70    3.41
  -1  12   0    3.27    2.64
   1   7  -2   49.22    3.04
   1  -5 -10  113.89    8.44
   3   4 -19   44.05    5.51
  -9  -1   9    3.43    2.80
  -8   9  12   19.58    5.63
  -8   8  12  219.78   14.44
  -7   6  11   36.24    5.51
  -7  -2   7   38.76    3.32
  -5   8   9  359.18   19.24
  -4   2   7    1.46    2.88
  -3  14   3    0.48    3.27
  -2   1   4  555.36   24.46
  -2  -8 -10   25.47    5.01
   0  10  -1   11.09    2.37
   0  -5  -6    0.94    3.07
   1  11  -6    0.36    1.19
   3   6 -16   36.21    4.24
   3   0 -17   46.03    6.23
   3   5 -18   15.29    3.89
   3   2 -19    1.18    4.14
 -12  -1  10    5.84    2.91
 -11   4  13   15.18    4.90
  -3  15   2   -0.31    3.12
  -2   6   5  175.67    9.92
  -2   5   5  264.04   13.43
  -2  -7  -6   14.99    3.48
  -1   7   3    3.31    2.60
   0  -6  -9   46.27    5.53
   2  -3 -10   67.57    6.16
   3   3 -19    2.90    3.83
 -14   4  14    0.59    4.26
 -11   2  12    0.42    3.69
  -9   4  12   24.82    4.93
  -8   7  12    9.37    5.08
  -7  10  11    2.31    5.23
  -6   2   9   10.19    3.25
  -6  -8  -3   14.09    3.07
  -5  -8  -4   25.13    3.74
  -4   0   6 2512.31  106.38
  -2  -3   1    1.13    1.06
  -1  11   1    5.90    2.49
  -1  13  -1   35.13    3.83
  -1  -7  -9   49.48    6.05
   3   0 -12  151.40    9.41
   3   6 -13    5.14    2.55
 -10   1  11    1.16    3.28
  -8  10  12    8.27    5.82
  -6   5  10  148.49    9.97
  -5   5   9  498.46   24.24
  -5  12   8    6.35    4.62
  -4  -9 -10   14.66    4.93
   3   4 -10   38.39    3.54
   3   6 -15    0.45    2.70
   3   0 -16    9.64    4.40
 -12   3  13   17.79    4.61
  -8   3  11   90.39    7.34
  -6  10  10   25.53    5.68
   1  -5 -11  247.21   14.11
   2  -2  -8 1167.20   51.16
   3   6 -14   43.68    4.20
 -10   5  13    0.26    4.12
  -8   1  10    0.46    3.12
  -5   9   9   76.85    7.47
  -5  -9  -8   24.77    4.64
  -4  11   7   13.61    4.68
  -4  -5   1  372.07   16.19
  -3  -6  -2   86.18    5.33
  -2   4   5    0.91    3.10
  -2  -2   2 1010.96   42.34
  -2  -8 -11    1.84    4.27
  -1  -4  -2  139.97    7.25
   2   1  -5  656.42   28.47
   3   2 -10   73.19    5.20
   3   5 -11   97.97    5.99
   3   0 -13  383.38   19.36
   3   0 -15  117.05    8.75
   3   4 -18   13.91    4.00
 -13   1  12    2.70    3.50
 -12   0  11    0.49    2.99
  -9   8  13   98.80    9.42
  -6  13   9    4.09    4.65
  -4   7   8   84.28    7.21
  -4   6   8  185.72   11.14
  -2   7   5   19.61    3.73
  -2  10   4    4.69    3.30
  -1  -6  -6   65.42    5.56
   0  12  -3    0.73    1.97
   3   1 -11  286.20   14.52
   3   0 -14    0.07    3.24
   3   1 -17   32.68    5.41
   3   2 -18    9.57    4.27
 -12   5  14    6.98    4.73
  -8   6  12   14.57    4.77
  -7   5  11    2.06    3.96
  -5  14   7    6.70    4.92
  -4  13   6   20.24    4.80
  -4  -9 -11   27.26    5.50
   2  -3 -11    8.20    3.95
   2  -3 -17   14.40    5.80
   3   3 -10   62.35    4.62
   3   3 -18   10.35    4.37
  -7  11  11   20.54    6.01
  -2  -8 -12    7.67    4.88
  -1  -7 -10    1.73    4.24
   0  -6 -10    5.23    4.05
   1  -5 -16   13.75    5.52
  -7  -7   0    0.10    1.92
  -6   0   8  197.80   10.38
  -4   8   8 1182.94   53.31
   1  -5 -15  147.08   11.38
 -13   4  14    2.09    4.31
 -11   6  14   -0.22    4.56
  -9   7  13    3.87    5.08
  -5  -5   2  218.42    9.55
  -3  -8  -8    1.98    3.72
  -2  13   2    9.81    3.41
  -2  -8 -13    7.54    5.14
   0   9   0  108.81    6.31
   1  -5 -13  198.25   12.96
   1  -5 -14   21.19    5.66
   2  -3 -16   21.47    5.84
   3   5 -16   24.11    4.07
   3   1 -16   42.01    5.59
   3   4 -17   48.76    5.56
   3   2 -17    6.95    4.15
  -7   2  10  109.35    7.65
  -6  -9  -7    8.56    3.79
  -5  10   9    3.24    4.90
  -5   4   9  383.29   19.23
  -3  10   6    2.70    3.56
  -3   2   6    2.31    2.91
  -2  14   1    2.53    3.03
   0   7   1   11.56    2.25
   2  -3 -12   79.88    7.17
   3   5 -12   22.92    3.24
   3   1 -12   48.02    5.13
  -7  -9  -6    4.09    3.41
  -6  11  10   -0.48    4.60
  -6   4  10  138.50    9.31
  -4  -7  -3   89.09    5.92
  -4  -8  -6   75.00    6.29
  -3  12   5   20.69    4.65
  -1  10   2  109.43    7.05
   2  -1  -7    0.65    2.62
   2  -3 -15   10.84    5.25
   3   1 -15   89.60    7.45
   3   3 -17    2.01    3.65
 -11  -1  10    2.08    2.85
 -11  -2   9    2.07    2.61
  -5  -9  -9    1.95    3.96
  -1   8   3  260.65   13.24
  -1  -7 -11  122.74    9.66
   0   2   1   25.62    2.11
   0  -6 -11  150.42   10.53
   1  -3  -6    3.07    2.93
   2  -3 -13    5.92    4.17
   2  -3 -14   39.74    6.35
   3   2 -11    7.86    2.78
   3   1 -13  162.73    9.98
   3   5 -15   64.51    5.57
  -8   5  12   18.95    5.12
  -8  -8  -2   15.76    3.06
  -2  -6  -4  195.49   10.38
  -2  -7  -7   43.17    5.03
  -1  -5  -4  386.44   18.21
   3   5 -13   44.43    4.32
   3   1 -14   50.63    5.62
 -12   1  12    0.45    3.52
  -9  -4   6   10.02    1.86
  -4   9   8  134.92    9.76
  -3   0   5 1998.36   84.69
  -1  -7 -12   11.88    4.91
   0  -3  -3 3572.55  150.44
   0  -5  -7 1441.38   62.99
   2   0  -6  355.39   16.40
   2  -2  -9   57.46    5.50
   3   3 -11    2.72    2.56
   3   5 -14   34.91    4.12
   3   4 -16    9.92    3.81
  -5  13   8    0.91    4.66
  -4   4   8  509.83   24.26
  -2   3   5  688.59   30.72
  -1   2   3    1.37    2.48
   0  -6 -12   73.20    7.57
   0  -6 -15    5.69    5.65
   2  -2 -18   14.76    5.91
   3   3 -16   32.63    4.87
 -13   2  13   -0.49    3.79
 -10   4  13   14.95    5.07
  -7   4  11   91.68    7.62
  -3  -8  -9   32.99    5.26
  -1  -7 -13   57.56    7.64
  -1  -7 -14   22.22    6.26
   0  -6 -13    1.49    5.05
   0  -6 -14    9.48    5.64
   3   2 -12  102.52    7.00
   3   2 -15    3.41    3.68
 -10   2  12    6.57    3.87
  -9   3  12   37.12    5.45
  -5  -9 -10   16.04    4.92
  -4  12   7    1.33    4.28
   3   4 -12    3.87    2.88
   3   4 -15   69.09    6.05
 -11   0  11   12.97    3.68
  -3   6   7    0.80    3.78
  -1   0   2  138.44    6.39
   3   2 -13    7.96    3.55
   3   2 -14   73.14    6.46
   3   3 -15    0.97    3.37
 -10   7  14    1.08    5.14
  -6  12  10    6.96    5.44
  -6  -9  -8   -0.57    3.80
  -5  11   9   16.27    5.18
  -5  16   6    0.84    4.81
  -4  16   4    5.98    4.44
  -3   7   7  539.81   25.91
  -3  -7  -5   69.66    5.67
  -1  -6  -7   33.82    4.44
   1  -4  -9  360.20   18.24
   3   3 -12    7.04    2.99
   3   4 -13   39.69    4.41
   3   4 -14    2.21    3.02
 -12   4  14   24.81    5.71
 -11   5  14    0.89    4.84
  -7   0   9   73.02    5.59
  -6  -7  -1    1.05    2.28
  -5  -7  -2   38.66    3.83
  -4  15   5    0.49    4.10
  -3   5   7   43.91    5.03
   2  -2 -17    9.01    5.07
 -14   3  14    0.23    4.18
  -5  -9 -11    0.13    4.72
   2  -2 -10   90.93    6.91
   3   3 -13    2.37    3.18
  -8   2  11    4.85    3.62
  -7  -9  -7    4.28    3.74
  -5   1   8  173.87    9.66
  -4  10   8    1.33    4.39
  -4  -6  -1   51.03    3.77
  -3  -8 -10    2.97    4.50
  -2  11   4    4.29    3.69
   0  -4  -5  108.39    6.86
  -9   5  13  112.91    9.66
  -9   1  11  100.47    7.60
  -7  -8  -3    3.91    2.98
  -5   3   9    8.55    3.57
  -4  -8  -7    0.60    3.53
  -3   8   7  641.23   30.42
  -3  11   6    7.13    4.12
  -2   9   5   78.64    6.54
  -2  -7  -8   38.56    5.39
   2   8  -7    8.50    0.94
  -8   4  12  130.53    9.89
  -4  14   6    0.23    3.97
  -3  15   3    3.97    3.69
  -7   8  12    9.24    5.13
  -6   3  10   62.44    6.01
  -6  -8  -4    7.87    3.25
  -6  -9  -9    1.20    4.23
  -3  14   4    2.35    3.82
  -3  -8 -11   16.69    5.17
   0  -5  -8   73.23    6.37
   1   9  -3    1.55    1.59
   1  -4 -10   30.87    5.07
 -12   2  13   -0.29    3.86
 -10   6  14   36.58    6.64
  -8  -2   8    1.81    2.51
  -6   8  11    5.56    4.84
  -6   1   9   10.25    3.23
   1   4  -1  862.33   36.51
   1  -4 -16   41.09    6.99
   2  -1  -8  550.63   25.35
   2  -2 -11   20.37    4.30
   2  -2 -15   16.27    5.23
 -11   1  12    1.82    3.54
  -7   7  12   89.86    8.72
  -6   9  11    3.31    5.06
  -6   7  11   38.58    6.06
  -3  -8 -12    2.67    4.69
  -1   9   3  226.50   12.06
   2   2  -5    1.75    1.44
   2  -1 -18   32.54    6.58
 -13   3  14    0.94    4.49
  -8   9  13  105.60   10.31
  -8   8  13    1.47    4.84
  -7  10  12    3.56    5.58
  -4   3   8   67.39    5.87
  -3  16   2    1.97    3.68
  -3  -8 -13    7.39    5.14
   0   8   1    1.43    2.04
   1  -2  -5    0.33    2.72
   1  -4 -15   95.80    9.15
   2  -2 -14  190.11   12.35
  -8  -1   9   46.66    4.42
  -5  12   9   24.42    5.74
  -3  13   5    5.43    4.29
  -1  12   1   51.53    4.97
  -1  -6  -8    7.11    3.81
   1   5  -1 1258.35   53.22
   1  -3  -7  810.90   36.36
   1  -4 -11  295.39   16.33
   2  -2 -12   84.30    7.25
   2  -2 -13    5.14    4.31
 -10  -1  10    1.02    2.94
  -7   3  11   89.95    7.62
  -7  -9  -8    0.31    3.84
  -6   6  11  160.89   11.27
  -6  -6   1   -0.10    1.72
  -6  -9 -10   -0.21    4.32
  -5   8  10   15.71    5.26
  -5   7  10  110.21    9.07
  -5  14   8   20.29    5.77
  -3   9   7   27.64    4.86
  -2  -1   3  787.35   33.48
  -2  -7  -9   41.77    5.69
   1  10  -4    4.62    1.68
   1  -4 -14   50.38    7.01
   2   0 -19    3.81    4.78
 -10  -2   9    2.80    2.68
  -8   7  13   57.92    7.59
  -6  10  11   23.45    6.42
  -4  11   8    2.46    4.63
  -1  13   0    9.48    3.15
  -1  -3  -1 1947.05   82.11
   1  -4 -12   46.71    6.32
   1  -4 -13  162.80   11.38
   2   9  -9    8.17    1.35
  -7   6  12    3.53    4.74
  -5   6  10  148.24   10.25
  -5  -6   0   10.71    2.14
  -4  13   7   29.20    6.14
  -4  -8  -8   56.23    6.24
   0  -2  -2 4633.76  194.34
   2  -1 -17    0.78    4.65
 -11   4  14    1.35    4.68
 -10   3  13    3.69    4.66
  -6  -9 -11    1.35    4.65
  -5   9  10   49.95    7.05
   0  -5  -9  506.91   24.75
  -3  -7  -6    2.08    3.40
   0  11  -1   58.15    4.51
 -10   0  11   21.22    4.09
  -8  -3   7    1.06    2.14
  -7   1  10   21.74    4.00
  -4  -7  -4    1.36    2.91
  -2   2   5    9.70    3.30
  -1   6   4  391.01   18.69
  -1  -5  -5  199.17   10.83
   2   0  -7   24.48    3.24
 -10   5  14   77.37    8.33
  -9   4  13  121.52    9.87
  -8   0  10   77.52    6.14
  -7  -9  -9    2.39    4.37
  -3  -4   1  368.31   15.92
  -2  10   5    1.08    3.29
  -2  13   3    4.89    3.65
  -2  14   2    5.48    3.51
  -1  -6  -9    3.99    3.94
   2  -1  -9   13.58    3.77
  -9   2  12    2.99    4.19
  -8   6  13    9.32    5.25
  -6  11  11   26.11    6.78
  -6   5  11  165.88   11.26
  -3  -6  -3    4.70    2.58
   0  10   0  126.75    7.33
   1   8  -2   98.52    5.26
   2  -1 -16   34.93    6.32
   2   0 -18   14.06    5.58
 -12   3  14    3.47    4.47
 -11   2  13    1.74    4.43
  -9   7  14   19.50    6.39
  -5  10  10   82.09    8.79
  -5   5  10   92.83    7.86
  -4   7   9  414.33   21.50
  -4  -8  -9    0.94    4.13
  -3  12   6    4.86    4.45
  -3   1   6    0.44    2.78
  -2  -7 -11    1.16    4.64
  -2  -7 -14   17.49    6.37
   0  -5 -10  100.27    8.18
   2   1  -6    2.59    2.01
   2   1 -19    6.86    5.12
  -4   8   9    0.61    4.04
  -3  10   7    8.71    4.56
  -2  -7 -12    4.92    5.15
  -2  -7 -13    5.14    5.52
   1   1  -2 2534.18  106.13
   1  -3 -17   14.77    6.33
   2   3 -20    8.95    5.28
  -8   3  12   18.74    4.95
  -8  -8  -3   -0.58    3.02
  -7   5  12   32.16    5.66
  -7  -9 -10   -0.10    4.43
  -5  13   9   36.89    6.89
  -4   6   9    8.28    4.02
  -3   3   7 1331.65   58.11
  -2   6   6   54.28    5.40
  -1  -6 -15    4.96    5.58
   0  12  -2   81.10    5.41
   0  -4  -6 2690.89  114.76
   0  -5 -14   76.23    8.82
   1  -3  -8  170.10   10.17
   2   4 -20   15.26    5.29
  -8  -7   0   -0.36    2.18
  -6  -8  -5    6.96    3.56
  -4  16   5   -0.18    4.26
  -2  12   4    5.40    3.80
  -2  15   1    0.49    3.33
  -1   4   4 1017.81   44.38
  -1  -6 -10   22.19    5.06
   0  -5 -11  161.19   10.94
   2  -1 -15    4.15    4.84
 -13   4  15    5.02    5.56
  -5   2   9    8.60    3.51
  -4  -8 -10   54.23    6.84
  -2   7   6   33.86    4.69
  -2   5   6   55.43    5.43
  -1  -6 -14   -0.02    5.03
   0  -5 -12  350.27   19.32
   0  -5 -13   13.69    5.28
   1  -1  -4   29.20    3.22
   2  -1 -10  284.42   14.90
 -10   1  12   47.66    5.68
 -10  -3   8   15.68    2.83
  -4   9   9   77.88    7.71
  -4  12   8   60.10    7.39
  -4  15   6    0.00    4.52
  -1  -6 -11   37.83    6.27
   1   6  -1   85.95    4.64
   2   7  -6    7.44    0.84
   2   0 -17    7.13    4.94
  -8  -9  -9    3.04    4.52
  -7  -8  -4   -0.11    3.15
  -5  -8  -7   59.26    6.15
  -4  17   4    0.98    4.38
  -4  -8 -11    1.58    4.91
  -3  -7  -7    6.53    3.87
  -1  10   3    0.18    2.86
  -1  -6 -12    3.91    5.11
  -1  -6 -13   21.36    6.26
   1  -3 -16   22.28    6.07
   2  -1 -14  128.87    9.81
   2   2 -19   -0.43    4.51
  -9   6  14   35.21    6.78
  -5  11  10    0.41    5.14
  -4   5   9  374.83   19.28
  -4  -8 -12   31.43    6.60
  -1  -4  -3  727.96   32.01
   0   5   2  950.19   41.18
   2  -1 -11   34.18    4.81
   2   1 -18    3.43    4.74
   2   3  -5  256.33   11.48
   2  -1 -12  261.59   14.60
  -8   1  11  117.65    8.30
  -8  -9 -10    1.47    4.82
  -6   4  11    3.59    4.07
  -4   2   8   67.50    5.68
  -4  14   7    9.33    5.43
  -3  15   4   -0.10    4.15
   0   6   2  456.11   20.79
   1  -3  -9    8.25    3.86
  -5   4  10  121.27    8.77
  -5  -2   6   30.49    2.88
  -5  -7  -3   27.78    3.90
  -1   8   4   29.40    4.03
   0   9   1  471.49   21.75
   0  -3  -4    2.75    2.89
   1  -3 -15   11.65    5.38
   2   0 -16   41.93    6.40
   2   3 -19    2.83    4.86
 -12   0  12   25.22    4.62
 -10   4  14   31.46    6.11
  -5  -1   7   84.57    5.39
  -4  10   9    6.77    4.88
  -3  14   5    1.93    4.24
  -2   0   4  710.98   30.80
   2   0  -8 1206.36   52.54
   2   5 -19    5.42    4.53
  -7   2  11    2.60    3.83
  -3  11   7    0.56    4.21
  -3  16   3    2.95    4.06
  -2   4   6 1370.75   59.70
  -2  -5  -3  147.23    8.12
   0   4   2  457.19   20.43
   2   4 -19    0.77    4.37
 -11   5  15    6.12    5.73
 -11   3  14    2.27    4.62
  -7   4  12    4.64    4.41
  -5  -8  -8    0.14    4.08
  -3  -5  -1  247.40   11.67
  -2  11   5    6.23    3.95
  -1  -5  -6  578.26   26.91
   1  -3 -14   37.45    6.38
   2   9 -10    7.74    1.75
 -13   2  14    3.13    4.49
 -12   4  15    0.94    4.96
  -9   3  13    4.93    4.65
  -9  -1  10   56.57    5.20
  -4  -7  -5   46.87    5.15
  -3   7   8   86.70    7.47
  -3  -7  -8   21.07    5.11
   0  -4  -7   81.67    6.43
   1   0  -3 2888.91  121.43
   1  -3 -10   71.71    6.44
   2   1 -17   12.82    5.09
  -6  -1   8    8.62    2.75
  -6  -8  -6   15.82    4.28
  -5  12  10   23.51    6.29
  -3   6   8  151.65   10.03
   1  -3 -13    6.34    4.85
   2   0 -15   15.62    4.96
 -12   1  13   11.03    4.42
  -7   8  13   61.12    8.11
  -6  -2   7    9.09    2.39
  -4   4   9   49.89    5.64
  -3   8   8  122.31    9.10
  -3  13   6    7.50    4.82
  -2   9   6   15.85    4.41
   1   3  -1 1935.75   81.15
   1  -3 -11    8.02    3.86
   1  -3 -12   81.51    7.76
  -9   5  14   20.17    5.76
  -6   9  12   36.41    7.44
  -6  -7  -2   11.11    3.05
  -1   3   4  220.46   11.16
   0   7   2   31.52    3.47
   0  -4 -16  166.80   13.01
   1  -2 -17    1.64    5.52
 -10   6  15   12.16    6.03
  -9   0  11  136.25    8.94
  -9  -2   9    9.98    3.00
  -8   8  14  143.40   12.68
  -6   7  12    2.40    4.68
  -5  -8  -9   41.27    6.05
  -4  13   8   33.75    6.36
   2   5  -5   16.65    1.31
   2   3 -18   10.04    4.91
  -7   7  13   16.80    5.75
  -5   0   8   73.15    5.43
  -4  -2   5  181.75    8.63
  -3  -7  -9    2.03    4.46
  -1  12   2    3.07    3.23
  -1  13   1   32.13    4.37
   1  11  -5    4.70    1.57
   2   0  -9   54.66    5.06
   2   0 -14  190.64   12.18
  -8   4  13   -0.04    4.49
  -8  -8  -4   18.64    4.04
  -7  -8  -5    8.16    3.78
  -6  10  12   33.25    7.06
  -5  -8 -10    6.12    4.78
  -4  11   9   33.79    6.22
  -3   5   8   96.13    7.51
  -2  -4  -1   35.13    2.99
  -2  -6  -7    9.34    3.94
   2   1 -16   21.43    5.39
   2   5 -18   10.92    4.45
  -6   0   9   51.04    4.74
  -5   8  11   98.15    9.38
  -3   9   8  134.74   10.03
  -3  -7 -13    3.44    5.52
  -1   9   4   60.43    5.51
   2   4  -5  173.28    7.83
   2   2 -17   -0.93    4.38
   2   4 -18   16.63    5.30
  -8   7  14   19.10    6.61
  -8   2  12   13.34    4.47
  -5  -8 -11   21.33    6.04
  -5  -8 -12    6.15    5.52
  -4  -6  -2   63.41    4.68
  -3   2   7  810.15   36.19
  -3  -6  -4  389.93   18.68
  -3  -7 -10    1.70    4.87
  -2  14   3    4.43    4.02
   0  -4 -15    9.47    6.07
   1  -2 -16   34.99    6.55
   2   0 -13    5.55    4.27
 -11   0  12    1.44    3.56
 -11  -1  11   13.41    3.84
  -6   6  12   72.78    8.11
  -5   9  11  131.35   10.93
  -3  -7 -11    4.17    4.78
  -3  -7 -12    4.95    5.08
  -2  13   4    8.55    4.20
  -1  -5  -7   77.76    6.40
   0  -4  -8  534.86   25.48
   2   2  -6 1316.73   56.19
 -13   3  15    0.14    5.04
 -12   2  14    1.79    4.60
  -7   6  13   24.60    6.31
  -6   3  11    5.64    3.99
  -6  -8  -7    4.79    4.08
  -5   3  10   73.23    6.55
  -4   0   7   77.66    5.46
  -1  11   3    5.23    3.38
   1  -1 -18   21.31    6.49
   2   0 -12   88.02    7.19
  -9   1  12   21.38    4.69
  -4  16   6    4.78    5.06
  -3  12   7   17.02    5.08
   1   7  -1  220.25   10.35
   1  -2  -7    1.52    3.06
   2   0 -11   17.44    4.10
  -7  -1   9   48.76    4.58
  -5  10  11    0.96    5.07
  -5   6  11  164.56   11.62
  -4  17   5    4.22    5.10
  -4  -7  -6    7.99    4.03
  -2   3   6    2.81    3.10
  -2  15   2   -0.65    3.60
  -2  -6  -8   85.86    7.46
  -1  14   0    5.85    3.29
  -1  -5 -15   10.87    5.93
   0  -4 -14  236.18   15.32
   2   1 -15   10.69    4.58
   2   6 -17    1.76    3.75
  -4  15   7    2.22    5.24
  -2  10   6   -0.34    3.80
   2   3 -17    6.55    4.61
 -11   1  13    0.93    4.01
 -10   5  15    1.23    5.71
  -7   3  12    2.01    4.37
  -2  -6 -14   15.03    6.47
   0  11   0    4.80    2.74
   0  -4  -9   54.78    5.75
   1  -2 -15    2.06    4.93
 -10   3  14    0.82    4.86
  -8   6  14   15.15    6.31
  -6  -8  -8   13.91    4.81
  -5  -7  -4    3.94    3.34
  -4  12   9    0.83    5.08
  -3  10   8   21.56    5.52
  -2  12   5    1.22    3.88
  -2   1   5    0.18    2.80
   0   8   2  761.24   33.94
   0  -4 -13   51.95    6.96
   2   2 -16    8.74    4.62
   2   4 -17   -0.07    4.00
  -9   4  14   19.75    5.76
  -7   0  10    6.68    3.36
  -7  -2   8   30.47    3.45
  -5   1   9  390.32   19.05
  -4   8  10  361.39   19.95
  -4   7  10   38.03    5.80
  -4   3   9  349.74   17.84
  -1  -5  -8  416.22   20.81
  -1  -5 -14   26.11    6.37
   0   3   2  203.64    9.76
   0  -4 -10  580.67   28.11
   2   5 -17    6.04    4.02
 -11  -2  10    4.49    3.14
  -7  -8  -6    0.12    3.68
  -6   5  12   28.51    5.80
  -3  15   5    1.77    4.51
  -2  -6  -9   24.27    5.03
  -2  -6 -13    8.78    5.75
   0  -3 -17   48.42    8.01
   1  -1 -17   74.66    8.61
   2   1 -14   36.09    5.73
  -6   1  10  153.18    9.47
  -5  11  11   20.59    6.62
  -5  -3   5  699.20   29.92
  -4  14   8    1.46    5.14
   0  12  -1    0.26    2.48
   1  -2 -14  136.20   10.64
  -8  -8  -5    0.18    3.63
  -7   5  13   18.38    5.64
  -6  -8  -9    2.32    4.85
  -5   5  11  125.30    9.46
  -4   9  10   47.70    7.12
  -4   6  10  146.65   10.38
  -3  14   6   -0.46    4.60
  -3  16   4    1.97    4.28
  -2  -6 -10   84.07    8.07
  -2  -6 -11    6.86    5.32
  -2  -6 -12   15.52    5.54
  -1  -4  -4  177.76    9.57
  -1  -5 -13   29.16    6.41
   1  -1  -5  132.62    7.51
   1  -2  -8  572.99   26.74
 -12   3  15    3.77    5.01
  -9  -3   8    9.58    2.66
  -4  -7  -7   12.28    4.28
  -1  -5  -9    9.80    4.23
  -9   2  13    3.63    4.39
  -6  -3   6  280.03   12.74
  -6  -8 -10    3.67    4.94
  -2  -5  -4   48.45    4.57
  -1   6   5  189.90   10.80
  -1  10   4   29.06    4.38
   2   2 -15    0.74    4.13
 -11   2  14    2.52    4.50
  -9   6  15    1.08    5.43
  -8   3  13   45.54    6.54
  -4   1   8   69.46    5.66
  -2   7   7   11.31    4.08
  -1  -5 -10  145.20   10.28
  -1  -5 -12   26.12    5.72
   1   9  -2   85.86    4.99
   1  -2 -13   18.62    5.21
   2   1 -13    4.94    3.71
   2   6 -16   10.85    4.08
  -4  10  10   24.47    6.16
  -3  -6  -5   13.37    3.50
  -2   6   7   36.19    4.81
  -1  -5 -11  154.66   10.93
   0  -3 -16   10.06    5.67
   1   0 -18   16.62    6.27
  -8   5  14   28.93    6.58
  -8  -6   2    0.65    1.68
  -7   1  11   38.68    5.11
  -7  -8  -7    9.64    4.42
  -3  11   8    0.52    4.53
  -1   5   5 1324.72   57.73
   1  10  -3    2.00    1.86
   1  -2  -9   11.93    3.94
   1  -2 -12  260.21   14.93
   1   1 -19    0.93    5.51
   2   1  -9    8.08    2.88
   2   7 -15    5.44    3.46
   2   4 -16   34.83    5.43
 -10   0  12    9.35    4.06
  -6  -7  -3    3.45    3.13
  -5  12  11    1.94    5.42
  -4  -7  -8    2.25    4.33
  -4  -7 -13   16.45    6.64
  -3  13   7    1.54    4.95
  -2   8   7    8.64    4.03
  -2  11   6    0.42    3.80
   2   8  -8    2.13    1.33
   2   1 -12   86.37    6.97
   2   5 -16    7.37    3.99
 -10  -1  11    0.43    3.31
  -4   5  10  115.10    8.92
  -3  -1   5   34.26    3.09
   1  -2 -10  273.23   14.84
   1  -2 -11   26.81    5.12
   2   1 -10   73.12    5.75
   2   1 -11    7.70    3.26
   2   8 -13    7.60    2.92
  -5  -6  -1  105.16    6.17
  -4  13   9   29.31    6.74
  -2   5   7   43.35    5.38
  -1  -2   0  309.33   13.37
   2   2  -7    2.47    2.22
   2   2 -14   36.10    5.34
  -8  -7  -1    1.18    2.75
  -8  -8  -6   15.70    4.55
  -7   8  14   21.80    6.66
  -7  -8  -8    0.91    4.34
  -6   4  12   82.44    7.93
  -5  -7  -5   62.94    5.90
  -4  -7  -9   32.68    5.91
  -4  -7 -12   -0.06    5.01
  -3   0   6  163.35    8.67
  -1   8   5  220.54   12.36
  -1   2   4  582.28   25.94
   0  -2  -3  681.84   29.77
   2   3 -15    4.59    4.03
 -10   4  15   14.87    6.04
  -8   0  11   12.12    3.98
  -6   9  13    3.23    6.39
  -4  -7 -10    1.22    4.48
  -4  -7 -11   23.03    5.91
  -3   3   8   12.25    4.05
   0  -3 -15  119.69   10.85
 -10   1  13   -0.25    3.94
  -6   8  13    6.63    5.52
  -6   2  11    3.92    3.77
  -5   4  11  290.51   16.34
  -5   2  10   71.95    6.35
  -4  11  10    1.01    5.25
  -3   7   9  406.10   21.25
  -2  14   4    1.87    4.01
  -1  12   3   14.50    4.01
  -1  13   2   10.52    3.80
   0   9   2  113.69    7.17
   2   3  -6   54.57    3.54
  -7  -7  -2    2.22    2.93
  -7  -8  -9    2.92    4.64
  -3   8   9  374.36   20.24
  -2   9   7   44.61    5.82
  -1  -4 -16   12.05    6.33
   0  13  -2    9.94    2.83
   0  -3  -6  168.11    9.55
   1  -1 -15  225.86   14.52
   1   0 -17   75.10    8.58
   2   6 -15    0.71    3.40
 -11   3  15    5.78    5.40
 -10  -4   7    3.37    2.06
  -7   7  14   11.63    6.03
  -7  -8 -10    0.85    5.09
  -7  -8 -11    0.48    5.13
  -6   7  13   21.10    6.25
  -4  -6  -3   41.24    4.15
  -2  13   5    2.78    4.44
   2   7 -14   16.03    3.66
   2   4 -15    3.06    3.81
  -9   5  15   84.70    9.55
  -9   3  14   39.20    6.57
  -3   6   9    4.84    4.35
  -3  -6  -6  293.52   15.45
  -2  15   3    3.63    4.01
   1   8  -1  382.05   17.29
   1   2 -19    6.39    5.47
   1   4 -20    5.66    5.62
   2   2 -13    1.25    3.42
   2   5 -15    9.68    3.85
  -8  -8  -7    0.39    4.18
  -5   8  12   24.09    6.33
  -3   9   9   55.78    6.96
  -2   2   6  360.90   17.24
   0   1   1 8138.26  340.24
   0  -3 -14   -0.03    5.00
   1   1 -18   31.21    6.72
 -10  -2  10    5.69    3.13
  -8   1  12    9.00    4.24
  -7   2  12   28.78    5.29
  -5   9  12   31.95    6.88
  -4  -5   0   42.51    3.20
  -3  12   8   12.72    5.29
  -3  -6 -14   39.30    7.89
  -1  14   1    2.08    3.35
  -1  -3  -2    0.65    2.26
  -1  -4  -5 1338.64   58.19
   0  -2 -17    6.76    6.25
   1  -1  -6    1.00    2.77
   1   5 -20   16.12    5.88
   2   3 -14   71.89    6.65
  -4   4  10  608.04   29.24
  -4   2   9   -0.35    3.42
  -3  -5  -2  100.05    6.01
  -2  -5  -5   18.75    3.64
  -1  11   4    5.41    4.01
   1  -1 -14   39.41    6.09
 -10   2  14    4.43    4.69
  -8   4  14  131.88   10.81
  -5  10  12  104.41   10.84
  -5  -7  -6    0.75    3.72
  -2   4   7    1.98    3.57
  -2  -5 -15    6.60    5.93
  -1   9   5   38.87    4.93
   0   6   3   16.25    3.24
   2   2  -8   64.35    4.85
   2   2 -12  154.75    9.69
  -8  -8  -8    5.99    4.79
  -6   6  13   -0.94    5.34
  -3   1   7  848.27   37.62
  -3  15   6   -0.53    4.96
   2   8  -9   30.10    2.57
   2   8 -11    1.60    2.23
 -12   1  14    1.31    4.41
  -7   6  14    0.94    5.51
  -4  12  10   50.09    7.95
  -3   5   9    7.70    4.46
  -3  16   5    1.48    4.67
  -3  -6 -13    3.77    5.70
  -2  10   7   13.61    4.37
  -2  12   6    5.19    4.50
   0   5   3  230.73   11.56
   0  -3 -13  410.79   22.19
   1   0 -16   65.57    8.00
   2   6 -14   18.80    3.99
  -8  -8  -9   -0.84    4.77
  -4  14   9    9.29    6.47
  -3  10   9    0.35    4.74
  -3  -6  -7   29.65    4.99
   0   7   3  224.31   11.66
   1   3 -19   28.26    6.54
   2   8 -10   20.80    2.58
   2   2 -11    0.42    3.07
   2   4 -14   40.82    5.26
 -13   3  16    0.78    5.18
  -8  -8 -10    6.48    5.37
  -6  -7  -4   19.60    4.12
  -5   6  12   26.02    6.14
  -3  14   7   -1.57    4.83
   2   2  -9   -0.23    2.43
   2   7 -13    4.38    2.99
   2   3 -13    6.73    4.00
  -7  -6   1    0.70    2.02
  -5  11  12    0.40    5.62
  -3  -6 -12   34.81    6.85
  -2  -5 -14   26.75    6.64
   0  11   1   53.00    4.96
   0  -2 -16   38.55    7.08
   2   2 -10   40.36    4.25
   2   5 -14   32.92    4.71
 -12   2  15    0.66    4.94
 -11   4  16   -0.13    5.35
  -8   6  15    1.20    5.93
  -8   2  13    6.47    4.59
  -5  -7  -7   45.81    5.88
  -4   8  11    0.13    4.83
   0  -3 -12  164.99   11.36
   1   0  -4   32.44    3.03
   1   1 -17    0.99    4.92
   1   2 -18    1.21    5.01
  -6   3  12    5.80    4.43
  -5  -7 -12    8.78    5.69
  -3  -6  -8  136.46    9.71
  -3  -6 -11    3.42    5.31
   0  12   0   86.01    6.24
   1  11  -4    0.73    1.60
  -9   0  12   54.55    5.91
  -9  -8  -8    0.28    4.74
  -5   3  11    8.38    4.13
  -4   9  11  125.60   10.88
  -4   7  11   91.40    8.70
  -2  -5  -6   31.96    4.61
   0  -3 -11  152.97   10.46
   1  -1  -7  154.30    8.93
   1   4 -19   42.35    6.91
  -9   4  15   87.66    9.49
  -9  -7  -1    4.89    3.05
  -5  -7  -8    6.50    4.72
  -5  -7 -11    2.72    5.42
  -3  -2   4  264.68   11.79
  -2  -5 -13   14.58    6.24
  -1  -4  -6  843.43   37.87
   1  -1 -12  430.21   21.99
   1   0 -15  229.54   14.65
   2   3  -7   42.05    3.41
  -9  -1  11    1.43    3.48
  -9  -8  -9    5.79    5.07
  -7   3  13   45.12    6.66
  -6   5  13   28.04    6.31
  -3  13   8   21.72    6.34
  -1  10   5    1.03    3.65
  -1  -4 -13  204.85   13.95
   0   8   3    9.32    2.90
   0  10   2   57.65    5.14
   0  -3  -9  237.97   13.37
   0  -3 -10  202.35   12.23
   1   6 -19    1.74    4.69
   1   5 -19    1.18    5.03
   2   4  -6   49.84    3.17
   2   3 -12  111.81    7.69
  -7   5  14   29.94    6.80
  -5  -7  -9    7.69    4.75
  -5  -7 -10   24.63    6.09
  -4  10  11   20.35    6.71
  -3  11   9   30.50    6.61
  -2  -4  -2  364.58   16.73
   1   6   0    4.47    1.89
   2   7 -12    3.98    2.73
   2   6 -13   10.39    3.41
 -11   0  13   10.20    4.45
  -7  -7  -3    0.77    3.21
  -5   5  12  364.32   20.22
  -4  13  10   13.03    6.49
  -4  -3   4   11.12    1.21
  -4  -6  -4  119.18    7.70
  -3   4   9  361.35   18.65
  -2  11   7   -0.42    4.23
   0   4   3    5.19    2.68
   1   5   0  242.28   11.18
   1  -1 -11 1510.99   66.73
   2   6  -6  146.98    6.65
 -11   1  14    1.76    4.34
  -3   2   8  172.21   10.18
  -2  -5 -12   27.80    6.67
  -1   3   5  721.60   32.27
   0  -2 -15   16.55    5.86
   1  -1  -8  120.64    8.12
   2   5 -13   14.54    3.83
 -12   3  16    1.00    5.60
  -2   7   8   76.55    7.04
  -2  14   5    2.46    4.59
  -2  -5  -7   10.77    3.82
  -1  -4 -12    5.67    4.73
   1  -1 -10  602.01   28.42
   2   3 -11    8.18    3.11
  -8  -7  -2   -1.02    3.12
  -6   0  10    3.50    3.36
  -5   0   9  541.03   25.18
  -4   3  10   33.47    4.93
  -1  13   3   25.37    4.91
  -1  -4  -7  507.21   24.27
  -1  -3 -16   43.09    7.85
   0   2   2 4748.97  199.20
   0  -1 -17   75.62    9.25
   1  -1  -9 1511.57   66.03
   1   1 -16   40.27    6.49
  -8   5  15   63.75    8.51
  -6  -1   9    4.49    2.99
  -2   8   8   99.58    8.46
  -2  15   4    0.25    4.42
  -2  -5 -11    2.48    4.89
   1   0 -14   42.06    6.16
   1   2 -17   11.55    5.30
   2   3  -8   90.10    5.57
 -11  -1  12    1.74    3.73
  -8   3  14   36.54    6.69
  -5  -1   8  424.39   19.78
  -2   6   8  189.78   11.68
  -2  13   6    9.40    5.01
  -2  -5  -8   72.25    6.75
  -1   7   6   66.03    6.07
  -1   6   6  559.69   26.47
  -1  12   4    1.84    3.81
  -1  -4 -11  287.44   16.49
   0  13  -1   14.20    3.33
   2   3 -10   73.95    5.52
   2   4 -12   86.97    6.51
 -11   2  15   -0.25    4.87
  -9   2  14   15.99    5.45
  -6   8  14   12.17    7.06
  -5  -6  -2    1.16    2.62
  -2  -5  -9   46.62    6.07
  -2  -5 -10  110.97    9.16
  -1  -4  -8  190.13   11.32
   2   5  -6   29.78    2.21
   2   7 -11    1.07    2.50
   2   6 -12   16.16    3.46
  -4   5  11  292.48   16.76
  -1  14   2    5.85    3.86
  -1  -4  -9  399.18   20.44
  -1  -4 -10  120.12    9.21
   0  -2 -14  193.58   13.30
   1   7   0   22.59    2.58
   1   4 -18   22.83    5.80
   2   3  -9    7.97    2.39
  -6   1  11  168.23   10.56
  -3  12   9   32.72    6.76
  -2   9   8   37.17    6.01
  -1   8   6    0.62    3.44
   0   0 -18  129.58   11.71
   2   5 -12   32.61    4.39
 -10   4  16   11.31    6.07
  -9  -2  10    5.82    3.18
  -7   0  11   -0.68    3.54
  -6  -7 -12    2.89    5.47
  -3   8  10   11.50    4.93
  -3   7  10   38.01    6.05
  -3  15   7    1.65    5.73
  -3  16   6    0.66    5.25
   0   9   3  161.93    9.56
   1   9  -1    1.11    2.04
 -10  -3   9    1.75    2.69
  -8  -3   8    0.71    2.49
  -7   7  15   68.71    9.38
  -6   7  14    1.59    6.16
  -6   4  13   27.27    5.97
  -5   9  13  124.49   11.74
  -4  -6  -5   54.93    5.44
   1  10  -2    2.02    2.12
   2   4 -11    4.65    2.92
  -7  -1  10    1.30    3.22
  -5   8  13   47.92    8.48
  -3   9  10   20.31    5.74
  -2   5   8   94.03    7.52
  -1   5   6  845.78   38.16
  -1  11   5   16.87    4.62
  -1  -3 -15   92.47    9.73
   1   6 -18    1.87    4.53
   1   5 -18   42.17    6.48
   2   7 -10   85.76    5.37
  -9   5  16   26.70    7.21
  -7   4  14    1.53    5.22
  -7   1  12    3.70    4.43
  -6  -7 -11   -0.26    5.13
  -5   4  12    7.37    4.87
  -4  12  11   -0.26    5.87
  -2  12   7    2.32    4.64
   0  -1 -16   68.69    8.54
   1   1 -15    2.09    5.13
   2   4  -7   33.20    2.85
   2   7  -8   29.62    2.51
  -7  -7  -4    3.11    3.66
  -6  -7  -7   -0.76    4.15
  -3   6  10   65.28    7.33
  -3  14   8    1.75    5.49
  -2  -4 -15    3.09    6.48
   0  -2 -13    7.15    4.74
   1   3 -17   35.38    6.34
   2   6 -11    6.79    2.98
 -11   3  16   -0.20    5.39
  -6  -7 -10    4.53    5.45
  -5   7  13   16.96    6.24
  -4  -6 -12   36.75    7.27
  -2  10   8    1.19    4.63
  -1   9   6   32.42    5.23
   1   2 -16   25.32    5.64
   2   7  -9   36.39    3.20
 -10   0  13    4.93    4.23
  -9   3  15    5.17    5.56
  -6  -7  -8    7.12    4.65
  -6  -7  -9    1.58    4.76
  -4   1   9  367.43   18.22
  -3  -5 -14   35.09    7.69
  -1  -2 -17   11.47    6.39
   2   4 -10  141.16    8.15
 -10   1  14   17.08    5.20
  -6   6  14   13.19    6.08
  -6   2  12   90.43    8.02
  -6  -2   8   95.00    6.00
  -3   3   9  236.99   13.36
  -1  -3  -3  505.62   22.73
   1   0  -5  135.77    7.43
  -7   6  15    4.25    6.28
  -5   2  11    7.97    4.23
  -4  -6  -6   55.13    5.75
  -4  -6 -11   25.64    6.22
  -2   0   5   11.21    2.78
   0  11   2    5.63    3.41
   1   0 -12  434.74   22.06
   2   4  -8  189.24    9.52
  -9  -7  -2    0.38    3.30
  -8   4  15    1.12    5.88
  -8  -7  -3    2.24    3.51
  -2   1   6   75.40    5.53
  -1  -3 -14   51.41    7.67
   0  12   1   -0.69    3.09
   0   0 -17    0.90    5.35
   2   4  -9    9.27    2.57
  -8   0  12  227.64   13.21
  -7   2  13   12.48    5.25
  -5   6  13   35.80    6.81
  -5  -2   7   12.06    2.58
  -4   4  11   27.14    5.15
  -3  13   9    3.94    6.11
   0  -2 -12   82.97    8.12
   1   4 -17   80.76    8.45
   2   6 -10   85.37    5.59
 -10   2  15    0.35    4.88
 -10  -1  12    1.94    3.71
  -4   9  12   27.93    7.37
  -4   8  12  145.35   12.03
  -4  -6  -7   14.36    4.47
  -4  -6 -10   27.94    6.11
  -3   5  10   77.71    7.70
  -2  -4 -14   37.05    7.66
   0  -2  -5    9.09    3.19
   0  -1 -15  228.22   15.29
   1   8   0   71.11    4.72
   1   1 -14  107.36    8.71
   2   5 -10  113.51    6.78
  -8   1  13   59.77    6.80
  -7  -7  -5    0.56    3.79
  -4  -6  -9    8.26    5.17
  -3  11  10    2.77    5.59
  -3  -5 -13   43.17    7.82
  -2   4   8   65.13    6.23
  -1   4   6 1181.63   52.00
  -1   1   4   27.74    3.47
   0   3   3 3636.95  153.33
   0   2 -19    4.91    6.12
   2   5  -7   11.73    1.93
  -9  -6   2    0.77    2.05
  -5  -5   1    0.31    1.71
  -4  10  12   29.49    7.60
  -4   7  12    2.14    5.59
  -4  -6  -8    0.67    4.61
  -2  14   6    4.14    5.09
   0   7   4   38.72    4.43
   0   1 -18   18.63    6.70
  -8  -1  11   94.69    7.19
  -5  -6  -3   26.52    3.94
  -4   2  10   37.77    5.17
  -2  11   8   -0.23    5.28
  -2  15   5    0.55    4.75
  -2  -4  -3  351.76   16.61
  -1  10   6   62.00    6.72
   0  10   3   14.58    3.73
   1   0 -11 1515.34   66.78
   1   7 -17   16.78    4.84
   1   5 -17    3.36    4.59
  -7  -2   9   39.19    4.20
  -3  -5  -4  138.17    8.24
  -1  13   4   10.17    4.60
  -1  -3 -13  165.15   12.34
  -1  -2 -16   17.68    6.59
   0  -2 -11   17.88    4.93
   1  11  -3    9.34    2.27
   1   2 -15   10.57    4.87
   1   3 -16   49.00    6.67
   2   6  -9   26.86    2.99
   2   5  -9   44.72    3.81
  -3  -4   0    0.80    1.89
   0  13   0   15.08    3.65
   1   6 -17    7.72    4.59
   2   5  -8   76.39    4.72
 -12   2  16    1.84    5.37
  -9   4  16   22.97    6.74
  -7  -7  -6   -0.44    4.16
  -6   5  14   25.87    6.41
  -5  -6 -13   18.45    6.79
  -4  -5  -1  354.29   16.34
  -3  -5 -12   23.79    6.63
  -2  13   7    1.87    4.92
  -2   2   7   26.30    4.35
  -2  -4 -13   25.10    6.43
  -1  12   5    8.65    4.75
  -1  14   3   -0.39    3.89
   1   0  -6    0.73    2.65
  -8   2  14   16.84    5.45
  -7   5  15    6.77    5.60
  -4   6  12   62.34    7.90
  -3  16   7    2.90    5.50
  -1   2   5    0.54    3.16
   0   8   4  421.79   20.56
   0   5   4  202.18   10.77
   1   0 -10  611.87   28.72
 -10   3  16    2.37    5.55
  -7  -7  -7    0.25    4.35
  -7  -7  -9   -2.45    5.20
  -5   5  13   11.63    5.79
  -5   3  12  103.30    8.79
  -3  15   8   -0.22    5.53
  -1   0   3 2914.67  122.57
   0  -1  -2  145.31    7.00
   0  -2  -6  387.16   18.58
   0  -2 -10   90.26    7.69
   0  -1 -14   41.75    6.80
   0   0 -16  590.58   30.63
   1   1  -3    0.64    1.45
   1   1 -13   18.83    5.09
  -8  -7  -4    0.07    3.78
  -7   3  14    0.58    5.15
  -7  -7  -8    1.07    4.75
  -4  -4   2 1218.74   51.25
  -3  12  10    6.26    6.38
  -2   8   9   24.89    5.68
  -2   7   9   43.68    6.24
  -2  -3 -16   12.94    6.73
   0   5 -20   18.16    7.03
  -3   0   7 1321.77   57.21
  -1  -3 -12   45.29    6.52
   0   3 -19   40.35    7.96
   1   0  -9 1512.95   65.98
  -9  -7  -3    3.20    3.76
  -8   5  16   20.30    6.97
  -5  -6 -12    1.44    5.69
  -3   4  10   33.55    5.53
  -3   1   8  171.60    9.92
  -3  -5 -11  101.80    9.60
   0  -2  -7   28.73    4.39
   0  -2  -9   52.40    5.93
   1   0  -7  155.62    8.74
   1   4 -16   16.29    5.30
  -2  -4 -12   80.19    8.68
  -1   7   7   31.86    5.04
   0  -2  -8 1203.38   53.24
   0   6 -20    3.96    5.62
   1   0  -8  126.28    8.21
  -9   1  14   17.47    5.22
  -9   0  13   71.72    7.07
  -3   8  11   91.53    9.52
  -2   6   9    8.37    4.19
  -2  12   8    1.74    4.90
  -1  -3  -4  977.85   42.74
  -1  -2 -15   10.85    6.43
   0   1 -17   80.83    9.27
   0   2 -18   19.09    6.68
  -5  -6  -4   16.18    3.79
  -4   3  11  315.12   17.29
  -3   9  11    3.26    5.93
  -2  -1   4  228.60   10.61
  -1   8   7  100.85    8.35
  -1   6   7   86.03    7.03
  -1  11   6    1.76    4.31
  -1  -1 -17    1.84    6.48
   1   2 -14   37.75    5.95
 -11   1  15    0.67    4.81
 -10  -2  11    0.65    3.35
  -8   3  15   61.30    7.95
  -8  -7  -5    6.03    4.31
  -7  -6   0    1.07    2.53
  -6   7  15    4.49    6.68
  -5   8  14   27.23    8.13
  -4   5  12    5.06    5.35
  -4  -5 -14   21.82    7.57
  -3   7  11   91.82    9.13
  -3  -5 -10   13.85    5.36
   0   9   4   37.73    4.73
   1   3 -15   93.35    8.51
  -9  -3   9   22.86    3.46
  -8  -7 -10   -0.67    5.69
  -5  -6 -11   27.02    6.42
  -3  -4 -15   72.56    9.97
   0  -1 -13  722.85   35.00
   1  10  -1    1.17    2.37
   1   1 -12  275.18   15.20
   1   5 -16   55.79    6.68
 -11   2  16   -0.17    5.54
 -11   0  14    1.03    4.48
  -8  -2  10   22.25    3.90
  -8  -6   1    5.00    2.45
  -4  -2   6   52.74    3.85
  -3   2   9    9.31    3.95
  -3  -5  -6   62.87    5.94
  -3  -5  -9  367.94   19.87
  -2  10   9   32.67    6.60
  -2  -3   0  299.33   13.25
  -2  -4 -11    5.32    4.54
   1   7 -16    6.46    4.25
  -6   4  14   36.67    7.11
  -2   3   8  141.07    9.13
  -2  -3 -15    3.19    6.49
  -1   9   7   41.06    5.86
   0  12   2   69.65    6.24
   0   4 -19    0.45    5.80
   1   6 -16    9.84    4.87
  -9  -1  12   42.47    5.38
  -8  -7  -6    0.15    4.30
  -8  -7  -9   -0.29    5.46
  -5   7  14   29.17    7.16
  -3   6  11    6.43    4.89
  -3  13  10    8.20    6.81
  -3  -5  -7  639.39   30.31
  -3  -5  -8  115.61    8.78
  -1   3   6    2.66    3.40
   0   4   4 1953.73   83.59
   0  11   3    6.96    3.88
   1   6   1   78.56    4.98
  -9  -7  -4    1.70    4.01
  -8  -7  -7    7.20    5.18
  -8  -7  -8   -0.63    4.95
  -7   4  15   64.02    8.45
  -5   4  13  199.11   13.47
  -5  -6 -10    0.96    4.94
  -2   5   9    8.32    4.18
  -1  -3 -10   33.70    5.26
  -5  -6  -5    2.76    3.69
  -3  -1   6 1165.98   50.19
  -2  14   7    2.41    5.63
  -2  15   6   -1.34    5.17
  -1   5   7  497.00   24.08
   1   7   1  214.78   10.75
  -7   6  16   10.54    7.04
  -6   6  15    6.59    6.56
  -6   1  12   25.19    5.02
  -6   0  11  151.56    9.72
  -4  -5 -13  113.45   11.18
  -2  -4 -10  145.05   10.56
  -1  -3  -5   35.53    4.31
  -1  -2 -14   38.97    6.97
 -11   3  17    2.76    5.91
  -9  -7 -10   -0.79    5.64
  -6  -6  -2    5.34    3.26
  -5   0  10   99.27    7.23
  -5  -6  -9   15.00    5.56
  -4   9  13  115.18   11.53
  -4   8  13   -0.29    5.98
  -3  11  11   14.91    6.75
  -1  13   5   12.72    4.74
   0   3 -18    1.19    5.83
   0   5 -19   77.22    8.95
  -9   3  16   30.81    7.32
  -5   1  11  291.42   15.79
  -5  -6  -6   16.51    4.69
  -4  10  13   18.93    7.09
  -3  -4 -14    4.42    6.43
  -2  11   9   12.28    5.74
  -2  -4  -5  177.07   10.12
  -1  14   4    6.74    4.49
  -1  -3  -9  356.07   18.63
  -1  -1 -16   39.93    7.38
   0  13   1   11.43    3.87
   0  -1 -12  427.59   22.24
   0   1 -16   61.40    7.97
   1   1 -11   30.33    4.73
   1   2 -13    5.57    4.26
  -9  -7  -5    6.21    4.48
  -8   4  16  149.96   12.68
  -5   6  14   26.25    7.43
  -5  -6  -7    8.18    4.45
  -5  -6  -8    6.76    4.71
  -1  10   7    4.52    4.67
   1   5   1 1248.41   53.44
  -9  -7  -9    2.04    5.51
  -7   1  13   23.30    5.59
  -7   0  12   96.45    7.89
  -6  -6 -12    3.17    5.87
  -4   7  13   37.94    7.46
  -2  -4  -9    6.84    4.01
  -1  -3  -6 1153.41   50.77
   0  10   4   17.17    4.28
   0   2 -17    9.53    6.35
   1  11  -2    1.38    2.25
   1   3 -14   52.08    6.65
  -6   2  13   28.07    5.78
  -4   4  12  555.12   28.06
  -3   3  10  192.38   11.90
  -1  12   6   -0.96    4.26
  -1  -3  -8   71.74    6.45
   0   6 -19    7.10    5.56
  -9  -7  -6    2.42    4.60
  -9  -7  -8    1.75    5.12
  -6  -1  10   20.11    3.90
  -4  -5 -12   25.95    6.85
  -2  -4  -6   54.86    5.43
  -2  -4  -8  190.14   11.68
  -1  -3  -7  288.52   15.07
   0   0 -14  283.56   16.91
   0   7 -19   11.92    6.10
   1   8 -15   29.79    4.91
 -10   1  15   -0.67    5.08
  -9  -7  -7    3.30    4.92
  -4  -5  -2   98.39    6.18
  -2  -4  -7   35.06    4.83
   0   7   5  185.52   10.86
   1   8   1  367.78   17.34
   1   5 -15   10.66    4.44
 -10  -7  -9   -1.29    5.63
  -7   2  14   30.27    6.18
  -3  12  11   18.79    7.13
  -1  -2 -13    7.04    5.43
 -10   2  16    1.70    5.44
 -10   0  14    7.08    4.83
  -5  -1   9   10.67    3.19
  -4   1  10   32.52    4.72
  -2   4   9   -0.17    4.29
  -1   0 -17   78.53    9.55
   0  -1 -11 1503.61   66.74
  -6   5  15   10.29    6.61
  -6  -6 -11    1.28    6.03
  -4   6  13   29.11    6.81
  -3  -4 -13   39.44    7.26
  -2  -2 -16    6.14    6.96
   0   8   5   12.42    3.82
   0   4 -18  119.11   10.84
   1   7 -15   52.69    6.00
   1   6 -15    4.86    4.09
 -10  -7  -8    1.33    5.45
  -9   4  17   68.49    9.53
  -7  -1  11  113.81    8.01
  -6  -3   7   21.73    2.78
  -2   8  10   83.03    8.53
  -2  12   9    1.26    5.34
  -1   4   7  274.65   14.59
 -10  -7  -7    1.62    5.10
  -8   1  14   21.20    5.56
  -5   5  14   79.09    9.04
  -4  -5 -11  122.38   10.81
  -2   7  10  106.89    9.48
  -1  11   7    0.51    4.78
   1   2 -12   85.74    7.18
  -9  -2  11    2.35    3.51
  -6   3  14   11.05    5.68
  -6  -6  -3    2.66    3.45
  -4   2  11    0.09    3.86
  -2  -3 -13    5.15    6.12
  -1  -1 -15    2.15    5.61
  -1   1 -18   16.82    7.18
   0   1 -15  218.44   14.51
 -10   3  17    1.56    6.34
  -6  -6 -10    8.58    5.87
  -3   9  12   35.42    7.42
  -3   8  12   20.17    6.55
   1   1  -4  564.38   24.57
   1   4 -14   20.71    5.04
  -8   2  15    0.93    5.08
  -7   3  15   65.14    8.28
  -7  -3   8   15.25    2.97
  -6  -5   2    0.60    1.62
  -5   3  13    9.85    5.31
  -1   8   8   20.72    5.10
  -1   7   8    6.28    4.17
   0  12   3    1.48    3.61
   0   3 -17   51.62    7.78
   1   1  -9   12.33    3.53
   1   3 -13  171.87   10.92
  -7  -6  -1    0.05    2.58
  -7  -6 -12    5.27    6.21
  -2  10  10   25.02    6.51
  -2   6  10  142.04   10.69
  -2  15   7    2.07    5.71
  -1  -2 -12   88.14    8.28
   0   9   5   65.84    6.32
   0   5   5 2573.69  110.02
   0   2   3  642.64   28.18
   0  -1  -3 2769.12  116.74
   0  -1 -10  595.98   28.50
   0   0 -13   -0.59    4.55
   0   2 -16   35.81    6.71
   0   5 -18   12.22    6.24
   1  10   0    9.47    2.96
 -10  -1  13    0.43    4.04
  -3  10  12    4.44    6.05
  -3   7  12    5.11    5.78
  -3   4  11  299.90   17.07
  -3  -4 -12    1.42    5.75
  -2  14   8    1.85    5.91
  -2   1   7    0.30    3.23
   0  11   4    4.30    3.92
  -4  -5 -10   45.11    7.21
  -1   9   8   29.22    5.45
  -1   6   8  408.25   20.92
  -1  -2  -1  190.49    8.85
  -6  -6  -9    0.71    4.93
  -4   5  13  203.87   14.29
  -4  -5  -3  462.71   21.60
  -2   2   8 1219.45   53.77
  -1  13   6    4.93    5.08
  -1  14   5    0.73    4.49
   0   3   4    2.95    2.75
   0  13   2    8.23    3.90
   1   3   0   23.39    1.99
  -8  -1  12   16.99    4.58
  -6  -6  -4   26.31    4.69
  -5   7  15    9.77    6.74
  -3  -3 -15   -0.23    6.17
  -2  -2 -15    1.12    5.89
  -2  -1 -17   10.04    7.36
   0   6 -18   36.20    7.00
   1   1  -8  568.25   26.11
  -8   3  16   22.17    6.76
  -4   3  12   43.34    6.41
  -4  -1   8  183.76    9.90
  -3  11  12    1.98    6.41
  -2  -3 -12  106.26    9.68
  -1   0 -16   63.47    8.90
   1   2 -11    7.80    3.47
   1   5 -14   29.70    5.12
  -7  -4   6    3.49    1.71
  -7  -6 -11    1.00    6.06
  -6  -6  -8    5.34    4.89
  -3   6  12    4.78    5.63
  -2  11  10    7.24    5.93
   0  -1  -9 1491.21   65.44
   0   7 -18   -0.13    4.93
   1   8 -14   21.29    4.42
  -9   1  15   27.87    6.16
  -5  -5   0  306.18   14.18
  -4  -4 -14  127.93   12.36
  -1  -1 -14  135.09   11.26
   1   4   1  854.54   36.80
 -11   1  16   -0.47    5.74
 -10  -3  10    6.44    3.25
  -9  -6   1   -0.11    2.61
  -7   4  16    9.60    6.59
  -6   6  16   44.34    9.07
  -6  -6  -5    1.68    3.92
  -6  -6  -7    0.57    4.36
  -5  -3   6   60.49    3.82
  -4   8  14  132.80   12.99
  -3   1   9    6.60    3.86
  -3  -4 -11   90.89    8.99
  -2   5  10   66.31    7.26
  -2   0   6  356.90   16.77
  -1  10   8   24.60    6.21
  -1  -2 -11    7.92    4.30
  -1   3 -19   10.64    6.73
   0  10   5   59.26    6.39
   1   1  -5   -0.16    2.11
   1   1  -7   -0.01    2.48
 -11   2  17    0.00    5.88
  -9   2  16    3.24    5.82
  -9   0  14   13.58    5.06
  -8  -6   0   -0.30    2.76
  -6  -2   9   22.62    3.58
  -6  -6  -6   37.25    5.73
  -5   4  14   17.77    6.32
  -5  -5 -12  103.84   10.48
  -1   1   5  134.40    7.63
   0   1 -14   43.64    6.68
   1   6 -14    0.76    3.69
  -4  -5  -4  151.28    9.02
  -2   3   9    9.22    3.97
  -1   5   8  180.56   11.30
  -1   1 -17   80.83    9.88
   0   0 -12 3111.06  134.08
   1   7   2   49.23    4.20
   1   1  -6   74.96    5.10
   1   7 -14   21.67    4.50
  -5   6  15    9.86    7.06
  -3   2  10   74.23    6.79
  -1   2 -18   39.03    8.03
   0  -1  -8  132.44    9.05
   1   6   2   15.33    2.81
   1   3 -12   48.31    5.58
   1   4 -13  208.96   12.42
  -8  -3   9   19.47    3.40
  -7  -6 -10    4.54    5.93
   0   3 -16   10.46    5.65
  -8   4  17    0.84    6.35
  -4  -5  -7  485.00   24.12
  -2  -3 -11    6.94    4.71
  -1   3   7  808.23   36.57
   0   4   5  101.18    6.74
   0  -1  -4   30.37    3.50
   0   2 -15   17.11    5.49
  -7  -6  -2    8.39    3.51
  -4  -5  -5  683.40   31.56
  -4  -5  -6  252.22   13.97
  -3  -3 -14    7.63    6.84
  -2  12  10    6.13    6.14
  -2  -2 -14   36.88    7.44
   1   8   2   84.94    5.90
  -5  -2   8   72.58    5.11
  -4   4  13   54.71    7.63
  -3   5  12   92.35    8.83
  -3  -4 -10   35.08    6.31
  -1  11   8   -0.07    4.88
   0   7   6    5.70    3.59
   0   1   2  145.69    7.05
   0  -1  -7  151.59    8.96
   0   5 -17  123.02   10.49
   1   2 -10   72.78    5.98
  -6   1  13   34.79    5.91
  -5  -5 -11    1.20    5.52
  -4  -4 -13   -0.89    6.14
  -2  -1 -16   19.85    6.98
  -1  -2 -10   74.45    6.97
   0   8   6  100.53    7.94
  -7  -6  -9    2.59    5.28
  -6  -5 -13   23.18    7.64
  -5   1  12    4.48    4.43
  -3   3  11  154.37   10.68
  -2   9  11    2.58    6.16
  -2   8  11    5.70    5.54
  -2  15   8   -1.20    5.90
  -1  -1 -13   19.02    5.72
  -1   0 -15  222.84   15.38
   0  12   4   28.45    5.22
   0  -1  -5  137.18    7.78
  -9  -1  13    0.46    4.23
  -6   5  16   53.42    9.24
  -6   2  14   41.04    6.79
  -6   0  12   77.07    7.17
  -4   6  14   39.31    8.24
  -3  -2 -16   14.03    7.05
  -2  14   9    2.17    6.20
  -2  16   7   -0.88    5.95
  -1   7 -20    1.32    6.18
   0   6   6  582.87   27.54
   0  -1  -6    0.92    3.04
 -10  -2  12    3.83    3.91
  -7   1  14    0.91    4.74
  -3   9  13    1.60    6.17
  -2   7  11    2.79    5.07
   0   0 -11    0.30    3.63
   1  10   1    1.73    2.92
  -7   2  15   10.61    5.78
  -5   0  11  165.68   10.35
  -3   8  13   44.51    8.77
  -2  10  11    2.25    5.82
  -2  -3 -10   72.69    7.45
  -1  14   6    8.59    5.31
   0   9   6   18.42    4.66
   0  13   3   11.36    4.50
   0   6 -17   12.43    5.45
   1   5   2  229.25   11.31
 -10   2  17    1.38    6.32
 -10   1  16    6.00    5.77
  -7   0  13   14.99    5.03
  -7  -6  -8    4.78    5.06
  -5   5  15   52.59    8.78
  -3  10  13    0.90    7.20
  -3  -4  -9  408.41   21.40
  -1  13   7   12.63    5.73
  -8  -2  11    0.31    3.46
  -7  -6  -3    3.78    3.65
  -2  -3  -1    1.03    2.04
  -1   7   9    4.14    4.70
  -1   4   8   72.57    6.81
   0   8 -17   -0.56    4.78
  -8  -4   7    0.90    1.98
  -5  -5 -10   79.33    8.70
  -3   7  13   37.32    7.73
  -3  -4  -2   35.05    3.58
  -2   0 -17    9.97    7.29
  -1   9   9   42.52    7.08
  -1  15   5    1.13    5.05
  -1  -2  -9    9.10    4.29
  -1   1 -16   62.72    8.81
  -1   3 -18    2.93    6.05
   0   4 -16  171.67   12.47
   0   7 -17   33.13    6.30
   1   3 -11  310.70   16.01
  -7  -6  -7   -0.37    4.61
  -6   3  15    1.12    6.37
  -4  -4 -12  132.26   11.45
  -3  -3 -13    1.36    6.28
  -2   6  11    4.74    4.92
  -2  13  10    5.30    6.98
   1   9   2   78.82    5.93
   1  11   0    0.16    2.82
   1   4 -12    3.73    3.50
   1   8 -13   96.04    7.15
 -10   0  15    1.87    5.01
  -6  -5 -12    0.13    5.99
  -5   3  14   71.20    8.55
  -5  -4 -14   14.08    7.57
  -4   1  11  296.47   16.09
  -3  -2   5  239.74   11.09
  -2  11  11    1.47    6.03
  -2  -2 -13   -1.62    5.06
  -1  12   8    2.49    5.18
  -1   2 -17   -0.29    5.98
   1   2  -9    9.49    3.11
   1   6 -13   25.26    4.68
  -8  -6  -1    6.41    3.37
  -7   3  16    7.38    6.64
  -7  -6  -6   14.24    4.91
  -4   2  12  150.32   10.61
  -4  -3 -15   63.80    9.59
  -3  -4  -8   76.70    7.07
  -1   6   9    8.79    4.65
  -1   5 -19   49.10    8.70
   0   5   6    1.57    3.56
   1  12  -2    5.23    2.70
   1   7 -13   60.48    5.87
  -8   2  16   11.21    6.28
  -4   5  14   17.91    6.82
  -3   4  12   43.55    6.21
  -2  -3  -9    8.20    4.53
  -2  -1 -15   10.79    6.42
  -1  10   9    2.38    5.29
   0  10   6   19.74    5.12
   0   3 -15  122.40   10.16
  -8  -6  -9    2.64    5.79
  -6  -1  11   36.71    4.98
  -1  -1 -12  259.48   15.39
  -8   0  14  145.85   10.82
  -5  -5  -1   -0.25    2.39
  -5  -5  -9    6.60    5.27
  -3   6  13    2.92    6.14
  -1   0   4   32.33    3.28
  -1   0 -14   36.24    6.82
   0   0 -10 5385.22  228.14
  -9  -6 -10   -1.15    6.19
  -3  -1   7  277.67   13.51
  -3  -2 -15    6.50    7.11
  -1  -2  -2  297.69   13.61
  -9  -3  10    4.73    3.27
  -9  -6   0    0.38    3.16
  -8   3  17   61.07    9.33
  -7  -1  12    7.54    4.28
  -5  -1  10  148.75    9.10
  -4   3  13  152.59   11.43
  -3  -4  -7  522.07   25.27
   0   5 -16   27.99    6.12
  -6   4  16   33.11    8.05
  -3  -4  -3  576.47   26.07
  -2  12  11   -0.98    6.33
  -2   5  11    7.78    5.24
  -2   2   9   56.77    5.78
  -1   6 -19    3.23    6.21
   1   7   3  237.01   12.31
  -8  -6  -8    8.21    6.14
  -7   4  17   44.44    8.98
  -6  -5 -11   25.07    6.87
  -4  -4 -11    0.18    5.47
  -3  -3 -12    5.93    5.34
  -2  -3  -8   88.14    7.24
  -5   6  16   52.83    9.68
  -5   4  15  136.63   12.26
  -4  -2   7   33.85    3.39
  -3  -4  -6  144.25    9.15
  -2   1   8  571.48   26.55
  -1  11   9    1.98    5.75
  -1   5   9  398.85   20.79
  -1   4 -18   23.11    7.44
   0  12   5    0.05    4.56
   0   3   5 1957.58   83.85
   1   2  -8  161.66    8.97
  -8  -6  -2    0.46    3.55
  -5  -5  -8    3.28    4.78
  -5  -4 -13  122.55   12.10
  -2  -2 -12  157.04   11.79
  -1   7 -19    0.31    6.28
   0  13   4    2.79    4.43
   1   8   3  184.26   10.38
   1   6   3    2.22    2.45
   1   9 -12   47.17    4.85
   1   5 -12   26.92    4.52
 -11   2  18    0.47    7.18
 -10  -1  14    2.61    4.76
  -9   2  17    4.56    6.78
  -9   1  16    9.15    6.01
  -9  -6  -9    0.39    5.89
  -4  -3 -14    2.98    6.16
  -3  -4  -4   13.60    3.44
  -3  -4  -5  292.02   14.98
  -2   3  10   70.40    6.79
  -2  -1   5  675.85   29.47
  -2   0 -16   40.76    8.35
  -1  14   7    1.11    5.53
   0   8   7   -0.04    4.16
   0   7   7  109.08    8.56
   1   3 -10   35.52    4.35
  -8  -6  -7    1.99    5.20
  -2   9  12    1.99    6.62
  -2   8  12    7.98    6.64
  -1  13   8    2.84    5.80
   0   2   4  717.37   31.61
   0   6 -16   47.15    7.05
   1  10   2    2.38    3.26
 -11   1  17    1.41    6.65
  -9  -2  12    0.11    3.88
  -7  -5 -12    7.42    6.68
  -3   5  13    6.64    6.08
  -1  15   6    2.09    5.64
  -1  -1 -11   23.13    5.12
  -1   3 -17   15.83    6.52
   0   4 -15   10.46    5.20
   1   4 -11  300.10   15.45
  -8  -1  13   85.96    7.76
  -5  -5  -7    0.77    4.19
  -3   2  11    7.65    4.29
  -3   1  10   70.18    6.33
  -2  10  12    7.21    6.88
  -2  -3  -2  293.55   13.70
  -2  -3  -7   42.49    5.28
  -1   2 -16   39.57    7.50
   0   9   7   80.41    7.95
   0   4   6 2669.49  114.15
   0   0  -9   -0.42    3.59
   0   2 -13    6.84    4.74
   1   4   2  128.83    6.89
  -9   0  15   39.19    6.82
  -8  -6  -3    8.34    4.17
  -8  -6  -6   14.23    5.50
  -6  -5 -10    0.48    5.68
  -4   6  15    7.25    7.41
  -4   4  14  226.09   15.43
  -2   7  12   26.20    7.38
  -2  -1 -14   41.75    7.46
  -1   3   8  166.34   10.40
  -1  -2  -6    2.35    3.51
   0   6   7   62.46    6.27
 -10  -6  -9    1.62    6.86
  -9  -6  -8    1.23    5.87
  -4  -4 -10  346.75   19.68
  -3   8  14   27.97    8.16
  -1   8  10    2.04    5.25
  -1  -2  -3  763.43   33.29
   0   3 -14    1.86    4.89
   0   8 -16   69.08    7.68
   0   7 -16    8.33    4.97
  -8  -6  -4    2.03    4.29
  -8  -6  -5    5.11    4.62
  -3  -1 -16   44.66    8.73
  -2   2 -18   12.49    7.65
  -1   9  10   41.99    7.43
  -1  12   9    6.96    6.60
  -1   0 -13  753.52   36.49
  -1   5 -18   25.56    7.48
   1   9   3   -0.44    3.10
   1   6 -12    2.16    3.59
 -11  -6  -9    1.02    7.08
  -9  -6  -1    0.12    3.59
  -5  -5  -6  134.49    9.52
  -4  -1   9  412.52   19.73
  -3   3  12  162.94   11.55
  -3  -3 -11    3.73    5.19
  -2  11  12    0.45    6.95
  -1   7  10   20.95    5.92
  -1  -2  -5  678.09   30.42
   1   8 -12   22.75    4.13
  -6   2  15    4.56    6.18
  -6   1  14   15.57    5.33
  -5   5  16   28.55    8.33
  -5  -4 -12   26.73    7.02
  -3   7  14    2.56    6.76
  -2  -3  -6   55.87    5.47
  -1  -1   2 2487.16  104.20
  -1  -2  -4  212.67   10.82
  -5  -5  -3   -1.03    3.04
  -2   6  12   83.86    9.05
  -2   0   7   22.68    3.76
  -1  10  10   51.74    8.27
  -1   1   6    1.25    2.93
   0  10   7   22.29    5.98
   0   1 -11 1493.51   66.01
   1   7 -12   11.22    3.79
 -10  -6  -8    0.81    6.11
  -9  -6  -7    2.58    5.84
  -7  -5 -11    2.60    6.24
  -5   2  14   81.82    8.86
  -5   1  13  209.31   13.48
  -5  -5  -5    2.30    3.65
  -1   4   9  365.22   19.11
  -7   2  16    9.25    6.36
  -7   1  15    4.44    5.53
  -5  -5  -4  178.21   10.45
  -4  -3 -13   40.57    8.18
  -3   0   9  238.19   12.76
  -2  -3  -3    2.26    2.71
  -2  -3  -5  254.54   13.15
   1   3   1 1851.43   78.21
 -10   2  18   -1.18    7.45
  -6   3  16   33.15    8.25
  -6   0  13    1.35    4.52
  -6  -5  -9   14.42    6.13
  -1   6  10  150.91   11.02
   0   0  -8 1636.13   70.95
 -11  -6  -8    1.69    6.52
 -10   1  17    0.60    6.33
  -9  -6  -6    4.95    5.31
  -4  -4  -9   -0.62    4.58
  -3   0 -17   54.92    9.62
  -2  -3  -4  262.27   13.08
  -1  -1 -10  277.73   15.46
  -1   6 -18   44.77    8.07
   0   5   7 1432.85   63.18
   0  12   6    8.72    5.25
   0  13   5   15.59    5.52
   1  12   0    5.15    3.34
   1   3  -9  361.26   17.44
  -9  -6  -2    0.86    3.97
  -6  -2  10   80.30    6.21
  -4   5  15  155.63   13.38
  -3   4  13  173.37   12.88
  -2   0 -15   15.19    6.60
  -1   1 -14   44.05    7.10
  -1   4 -17   37.62    7.58
 -10  -6  -7    0.04    5.73
  -7   3  17   50.44    9.76
  -7   0  14   11.33    5.44
  -7  -3   9   -0.22    2.97
  -5   0  12  368.20   19.31
  -1  11  10   -0.06    5.95
  -1  14   8    7.57    6.63
   1   5 -11  173.44   10.12
  -9  -1  14   14.92    5.39
  -9  -6  -5    5.44    5.15
  -7  -2  11    2.14    3.80
  -4   2  13    1.26    4.58
  -4  -2 -15    3.19    7.04
  -2  -1 -13    7.30    5.87
  -1  15   7    1.19    6.17
   1   7   4   23.36    3.82
   1  10   3    2.26    3.62
   1  11   2    1.19    3.57
 -10  -6  -1   -1.16    3.97
  -9  -6  -3    1.67    4.24
  -8   1  16    6.92    6.61
  -6  -3   8  117.24    6.77
  -4  -4   1    1.08    1.62
  -3  -3 -10   57.71    7.11
  -1  13   9   11.11    6.89
   1   8   4   50.56    5.23
   1   2  -6    1.28    2.06
 -11  -6  -7    0.52    6.30
  -9  -6  -4    3.67    4.61
  -5  -4 -11  122.37   11.20
  -2   5  12  113.72   10.43
  -1   0 -12  425.86   22.31
  -1   2 -15    1.97    5.55
  -1   3 -16   22.80    6.66
  -1   7 -18    3.87    6.37
   0  11   7    0.17    5.01
   0  14   4    1.85    5.01
   0   2 -12   91.52    7.92
   1   4 -10  123.13    7.77
 -10   0  16    6.54    6.20
 -10  -6  -6    0.03    5.53
  -7  -5 -10   22.20    7.29
  -6   4  17    0.43    7.14
  -6  -5  -8    5.95    5.17
  -5  -3 -14   35.16    8.53
  -3  -1 -15  100.07   10.87
   0   8   8  141.40   10.55
   0   4 -14  260.76   15.53
   0   6 -15    7.91    5.42
  -8   3  18   19.42    8.69
  -4   3  14   47.70    7.85
  -2   9  13    5.38    7.42
  -2   1 -16   39.30    7.91
  -2   3 -18    2.30    7.22
  -1   5  10  115.44    9.47
  -1   8 -18    1.39    6.28
   1   6   4  196.35   10.77
  -8  -5 -11   17.97    7.88
  -5   4  16   13.06    7.56
  -5  -2   9   40.01    4.28
  -4  -3   5  291.58   12.94
  -4  -4  -8 1203.64   54.52
  -2  10  13    6.37    7.33
  -2   8  13    8.50    6.65
   0   9   8    8.72    5.16
   0   3 -13  403.39   21.15
 -10  -6  -5    0.06    5.23
  -8   0  15    0.08    5.33
  -4  -3 -12    2.92    6.07
  -2   2 -17    6.24    7.13
   0   0  -7   -0.58    3.13
   0   1 -10  621.55   29.28
   1   9   4   24.26    4.47
   1   9 -11    1.53    3.06
 -10  -6  -2    1.78    4.48
  -4   0  11   29.52    4.79
  -2   2  10   96.11    7.74
  -1  12  10    0.93    6.44
   0   1   3 2824.62  119.04
 -10  -6  -4    0.91    4.99
  -8  -2  12    5.38    4.26
  -8  -3  10    2.49    3.34
  -6  -1  12    2.32    4.17
  -3   5  14   76.05    9.41
  -2   7  13   14.20    7.52
  -2   3  11    7.65    4.46
  -1   9  11   91.41   10.42
  -1   8  11  111.79   11.00
  -1  -1  -9   10.30    4.17
   0   3   6  164.85    9.68
   0   7 -15   83.90    8.19
   1   6 -11   38.61    4.75
 -10  -6  -3    0.67    4.76
  -6  -5  -7    7.31    5.10
  -4   6  16   37.19    8.99
   0   6   8  195.35   12.27
   0   8 -15    0.45    4.67
  -9   2  18    1.73    7.34
  -4   4  15   10.40    6.54
  -3  -3  -9    6.27    4.48
  -2   1   9   14.65    4.24
  -1   7  11   34.69    7.35
   0  10   8    5.37    5.56
   0   4   7   82.82    6.88
  -9   1  17   12.09    7.11
  -7  -5  -9    6.32    5.91
  -1  10  11   -0.20    6.20
   0  13   6    2.42    5.42
   1   2  -5  701.77   30.44
   1   3  -8   72.50    5.22
  -9  -5 -11    0.53    6.80
  -5  -1  11  165.51   10.31
  -5  -4 -10   46.67    7.72
  -4  -4  -7   -0.12    3.99
  -4  -1 -16   15.83    8.74
  -3   7  15   60.34   10.26
  -3   2  12   87.67    8.21
  -3   0 -16   13.46    7.20
  -2   0 -14  218.83   15.01
  -1   3   9   10.87    4.49
  -1   2   8  592.22   27.74
   0  12   7   -0.89    5.68
   1   4   3  731.12   32.29
  -6  -5   0    7.58    2.70
  -4  -2 -14   41.59    8.84
  -3  -2 -12  107.06    9.78
  -2  -1 -12   89.77    8.58
  -1  14   9   -0.53    7.15
  -1   1 -13  770.51   37.13
   1   8 -11  102.66    7.01
   1   7 -11  124.67    8.04
  -8  -5 -10    4.08    6.51
  -3   3  13  417.09   22.82
  -3   1  11    9.33    4.09
  -2   6  13   29.44    7.50
  -2   4  12  147.77   11.26
  -2  -2  -9   -0.21    3.83
  -1  15   8    1.97    6.90
   0   2   5   10.20    3.71
   0   5 -14   92.42    8.41
   1  11   3    8.81    4.25
  -6  -5  -6   17.80    5.32
  -5  -3 -13   41.42    8.77
  -3  -1   8   67.07    5.40
  -1   4 -16   45.85    7.64
   0  14   5    1.05    5.48
 -10  -1  15   -0.74    5.57
  -3  -1 -14   50.73    8.90
  -1  11  11    1.74    6.96
  -1   6  11  165.08   12.29
  -1  13  10    9.88    8.04
  -1   4  10   32.75    5.57
  -1   0   5  142.51    7.74
  -1   0 -11 1546.32   68.67
  -1   6 -17    3.35    6.08
   0   0  -6   37.56    4.03
  -9   0  16    4.15    6.15
  -6   2  16   38.02    7.86
  -5  -3   7  622.85   27.34
  -4  -3 -11   96.70    9.74
  -3   1 -17   15.88    7.81
  -2   4 -18    0.66    6.81
  -2   6 -19   -1.88    7.76
   0  11   8    0.48    5.87
   0   5   8   73.39    6.80
   0   2 -11   17.86    4.52
   1   5 -10  155.60    9.06
  -8  -1  14   15.90    5.56
  -7  -5  -8    5.24    5.50
  -6   1  15   10.75    6.37
  -1   2 -14  148.71   11.58
  -1   3 -15    7.92    6.12
   1   8   5   31.34    4.84
   1   7   5  200.59   11.59
  -5   2  15    2.81    6.72
  -4   5  16   11.19    8.09
  -4  -4  -6 1465.77   64.59
  -3   6  15   -0.79    6.85
  -2   1 -15    5.35    6.61
  -1  -1  -8  603.85   28.30
   0   1  -9 1556.99   67.86
   1  12   2    6.56    4.05
  -7   2  17    4.60    7.30
  -6   3  17    1.27    7.06
  -6  -5  -5    1.40    4.25
  -6  -4 -11   26.24    7.81
  -6  -3 -14   43.93    9.48
  -5   1  14   19.14    5.77
  -5  -2 -15    6.78    7.42
  -3   4  14   53.96    8.68
  -3  -3  -8  153.23   10.30
   0   4 -13   60.68    6.77
   1   2  -4  213.19    9.77
  -9  -2  13    1.89    4.66
  -7   1  16    8.99    6.46
  -5   3  16   11.56    7.35
  -2   3 -17   13.86    7.06
  -1   7 -17    5.78    6.59
   0   8   9    7.43    5.57
   0   3 -12  177.05   11.26
   1   9   5   -0.15    3.88
  -8  -5  -9   30.42    7.77
  -7   3  18   13.42    8.20
  -2   2 -16   42.04    8.59
  -1  12  11   15.89    8.73
   0   9   9   54.68    7.94
   1   6   5   20.02    3.82
  -9  -3  11   10.75    3.98
  -7  -4 -12   -0.31    7.21
  -6  -5  -4   14.58    4.32
  -4  -1  10  117.03    7.92
  -4  -2   8  186.31    9.84
  -3   0  10  192.96   11.33
  -2   8  14   12.81    7.64
  -2   5  13    7.33    5.76
  -2   7 -19    5.79    7.68
   0   6 -14    9.20    4.95
   1   3   2    0.36    1.91
 -10   1  18    3.44    7.76
  -6   0  14   10.61    5.51
  -4   2  14   40.96    7.31
  -2   0   8 1210.54   53.01
  -2  -1   6    2.42    2.53
  -1   5  11  288.57   17.09
  -1   8 -17   15.82    6.78
  -8   2  18    8.99    8.03
  -4  -4   0  652.72   28.41
  -2  -2   3    3.69    1.34
  -2  -2  -8   66.43    6.55
   0  13   7   11.43    6.89
   0   0  -5   -0.86    2.97
  -7  -5  -7   40.04    6.74
  -6  -5  -2    1.32    3.13
  -6  -5  -3   20.24    4.17
  -5   0  13   12.36    5.29
  -4   3  15   92.52   10.19
  -4   1  13  165.66   11.67
  -4  -2 -13   26.75    7.86
  -4  -1 -15  148.99   13.91
  -3  -2 -11    8.04    4.97
  -3   0 -15  130.06   12.24
  -2  -1 -11    8.93    4.52
  -2   0 -13    4.41    5.73
  -1   9  12   22.06    7.54
  -1   8  12    4.94    6.87
  -1   5 -16   15.37    6.62
   0  10   9    9.54    6.25
   0  12   8   21.21    7.10
   1  11   4    1.26    4.37
 -10  -5 -10    0.89    7.53
  -8   1  17   13.95    7.66
  -5   4  17   81.74   11.64
  -5  -3 -12   16.44    7.34
  -2   7  14   28.85    8.67
  -2   8 -19    3.63    7.49
   0   6   9   49.15    6.31
   0  14   6    2.29    6.38
   1   3  -7  278.06   13.34
  -3   5  15    5.43    6.80
  -2   5 -18    9.41    7.59
  -1  10  12   42.26    9.25
  -1   1 -12  432.14   22.55
   1   2  -3  729.52   30.97
  -4  -3 -10   34.34    6.33
  -3  -3  -7    0.76    3.85
  -1   7  12    2.05    6.28
  -1   0 -10  606.55   29.01
   0   7 -14   13.57    5.00
  -9  -1  15    0.42    5.50
  -6  -4 -10   23.55    6.79
  -3  -1 -13  167.62   13.16
  -2   2  11   18.25    5.05
  -1  -1  -7    0.61    3.68
   0   3   7 1321.22   58.13
   0   9 -14   17.06    5.13
   1  12   3   14.53    4.86
 -10   0  17   -0.05    6.74
  -8  -5  -8    1.82    5.71
  -2   3  12   85.26    8.40
   0   4   8  545.22   26.33
   0   8 -14  165.83   11.27
  -6  -2  11    3.97    3.92
  -6  -3 -13    1.72    7.25
  -4   4  16  199.12   16.14
  -3   1 -16   19.83    7.52
  -1  11  12    2.61    7.56
   0  11   9    7.45    6.37
   1   5   5  177.61   10.28
   1   4   4  176.90    9.65
  -8   0  16   54.09    8.27
  -8  -4 -12   28.24    8.77
  -7  -2  12    3.56    4.19
  -7  -5  -6    0.90    4.72
  -5  -2 -14   31.18    9.01
  -2   6  14   36.19    9.00
  -1   4 -15   99.68    9.58
   0   5 -13   16.81    4.96
   1   8   6   26.34    5.31
   1   2  -2  279.91   11.90
   1   9 -10   49.87    4.59
  -7  -4 -11   17.75    7.51
  -4   0  12  581.31   28.38
  -4  -4  -1    0.83    2.30
  -3   3 -18    2.92    8.01
  -1   6  12   25.19    6.80
  -1   2 -13   16.18    5.56
   0   1  -8  122.84    8.18
   1   7   6    0.41    3.76
  -4   0 -16  161.48   14.82
  -3   2  13    6.96    5.35
  -2   4  13   -0.52    5.71
  -2   1  10  286.85   15.51
  -2   1 -14  143.22   11.76
  -2   4 -17    0.48    6.75
  -1   2   9   12.65    4.22
  -1   6 -16   62.98    8.39
   0   0  -4 1871.11   79.37
 -10  -5  -9    2.32    7.50
  -4  -4  -2 1091.43   47.41
  -3   3  14    1.48    5.84
  -2  -2  -7    2.15    3.87
  -1   3 -14   45.28    7.06
   0   5   9  512.33   25.73
   1   9   6   47.28    6.34
   1   7 -10    1.80    3.17
  -9   1  18    4.81    7.56
  -6  -1  13   19.39    5.36
  -2   6 -18   18.98    7.86
  -1   4  11  315.93   18.08
   0   8  10   72.37    9.11
   0   2   6  370.18   17.88
   0   1   4   34.01    3.69
 -11  -5  -9    4.08    8.34
  -3   6  16   29.24    9.05
  -3   1  12   91.78    8.12
  -3  -2 -10   70.03    7.35
  -2   3 -16   21.49    7.34
   0   9  10    7.91    6.22
   0  13   8    2.01    6.88
   1  11   5    3.81    4.98
   1   4  -8  182.69    9.59
   1   5  -9    9.10    2.85
   1   8 -10   42.47    4.40
  -9  -5  -8   14.91    7.43
  -8  -5  -7   49.30    7.59
  -7  -1  14   22.99    6.01
  -5  -2  10  113.75    7.62
  -5  -3 -11   83.32    9.35
  -4  -2 -12   88.29    9.40
  -3  -3  -6   87.20    6.90
  -2  -1 -10   72.40    7.04
   0   7  10    5.23    5.37
   0  14   7    1.29    6.29
   0   3 -11  164.60   10.37
   0   4 -12  579.50   28.00
   1   6   6   58.28    5.79
  -8  -2  13    3.79    4.69
  -7  -5  -5   48.16    6.40
  -6   2  17    0.37    7.17
  -5  -4  -7  465.07   23.62
  -4  -3  -9  412.74   21.90
   0  12   9    0.18    6.87
   1  12   4    4.14    4.67
   1  13   2    3.26    4.43
  -7  -3  10   -0.15    3.42
  -6  -4  -9    6.64    5.99
  -5   2  16   13.39    7.46
  -5  -1  12   32.49    5.30
  -4  -1 -14   22.40    7.42
  -3   4  15  101.88   11.15
  -2   0 -12   83.51    8.42
   0  10  10   14.83    6.89
   1  10   6    2.24    4.78
  -7  -4   7    4.26    2.16
  -6   3  18    8.16    8.06
  -6   1  16   64.92    9.09
  -3   0 -14    2.98    6.14
  -1  -1  -6   77.12    5.97
  -1   7 -16   10.01    6.12
  -7   2  18   11.69    8.04
  -6  -3   9   46.68    4.53
  -5   3  17   10.38    7.54
  -1   8  13   50.88    9.73
  -1   5  12    3.60    5.79
   1   3   3  480.24   21.65
  -9   0  17   17.02    7.39
  -5   1  15  167.97   13.11
  -3  -1 -12   50.58    7.31
  -2   7 -18   14.12    7.55
  -1   0   6    1.57    3.21
  -1   0  -9 1535.00   67.34
  -1   1 -11 1551.12   68.75
   0   0  -3   -0.60    2.17
   0   6 -13    0.59    4.32
 -10  -5  -8   -1.84    7.07
  -8  -4 -11    0.84    7.38
  -7  -5  -4    2.02    4.33
  -7  -4 -10   -0.79    6.00
  -6  -3 -12   36.10    8.60
  -2   7  15    7.21    8.75
  -1   1   8  123.12    8.46
   0   6  10    4.04    5.12
  -8  -1  15   29.30    6.73
  -7  -3 -13    3.62    8.24
  -5  -1 -15   12.65    8.02
  -1   7  13   18.55    7.78
  -1   5 -15  161.98   12.29
  -1   8 -16    8.21    5.86
   0  11  10    0.18    6.88
   1   3  -6 1114.16   47.84
 -12  -5  -8    1.57    7.96
 -11  -5  -8    1.64    7.41
  -8  -3  11   10.10    3.85
  -8  -5  -6    6.97    5.47
  -7  -5   1    1.63    2.66
  -5  -2 -13   14.82    7.79
  -2   5 -17    7.99    7.12
  -1   9 -16    9.24    6.02
   1   8   7   32.43    5.81
  -9  -5  -7    7.95    6.29
  -4   3  16   38.29    8.68
  -3   5  16   12.84    8.49
  -3   0  11  159.02   10.33
  -3  -3  -5    0.82    3.27
  -3   4 -18   22.76    9.19
  -2  -2  -6 1366.58   59.64
  -2   8 -18    8.52    7.28
   1  13   3    0.45    4.66
  -6   0  15    7.07    5.76
  -5  -4  -6  245.68   14.04
  -4   1  14   33.22    6.56
  -3   1 -15   12.84    7.51
  -2   0   9   54.06    5.41
   0   4   9   51.03    6.13
   1   9   7    3.22    4.86
   1   7   7   86.48    7.62
   1   5   6  543.26   25.79
   1   4   5 1299.53   56.73
  -7  -5  -3   18.35    4.59
  -6  -2 -14   16.67    8.70
   0   3   8   12.08    4.11
   0   1  -7  149.19    8.62
   1  11   6    0.52    4.94
  -8   1  18    0.86    7.43
  -6  -4  -8    0.71    5.37
  -5   0  14   87.41    9.16
  -4  -1  11  313.81   16.51
  -4   0 -15   11.25    7.83
  -2   6  15    3.91    7.51
  -2   3  13    4.95    5.76
  -2   2  12   87.39    8.27
  -2   1 -13   19.01    6.18
  -2   9 -18    3.40    7.05
   0  13   9    8.51    7.47
   0  14   8    1.96    6.99
   0   7 -13   20.76    5.05
   1  12   5    8.55    5.41
  -7   0  16    7.77    6.40
  -5  -3 -10   11.97    5.67
  -4   4  17    5.16    8.05
  -4  -3  -8   82.48    7.54
  -3  -2  -9   10.06    4.40
  -3   2 -16   26.75    8.38
  -3   3 -17   57.36    9.76
  -1   6  13   30.41    8.20
  -1  -1   3    1.26    1.78
  -1   4 -14   54.60    7.58
 -10  -5  -7    3.78    6.81
  -9  -2  14    2.31    5.16
  -9  -4 -11   19.22    8.85
  -4  -2 -11    4.10    5.60
  -2   4 -16    4.75    7.08
  -1   3  11    6.71    4.47
   0   9  11  111.45   11.55
   0   8  11   10.38    6.39
   1  10  -9    1.95    2.44
   1   6  -9    2.87    2.73
  -7  -5  -2   25.77    4.52
  -2   4  14   39.90    8.00
  -2  -1   7  843.83   37.16
  -2  -1  -9   10.21    4.55
   0  12  10   30.54    9.02
   0   5  10  100.52    8.87
   0   0  -2 7351.94  307.55
   0   5 -12  385.39   19.79
   1  10   7    1.37    5.11
 -12  -5  -7    1.50    7.49
  -7  -5  -1    2.12    3.33
  -4  -2   9    8.80    3.16
  -1   4  12   47.68    7.16
  -1  -1  -5   -0.18    2.98
  -1   3 -13    5.70    5.15
   0  10  11   15.08    7.95
   0   9 -13   75.10    7.16
   0   8 -13    4.21    4.31
 -11  -5  -7    2.89    7.04
  -9  -5  -6   16.89    6.35
  -8  -4 -10   39.93    8.49
  -7  -4  -9   23.75    6.73
  -3   3  15  128.20   11.87
  -3   2  14   43.66    7.63
  -1   2  10  292.26   16.13
  -1   6 -15   11.53    5.89
   0   7  11   -1.30    5.77
  -9  -1  16    2.64    6.20
  -4   1 -16   47.64    9.57
  -2   1  11   28.61    5.27
  -2   0 -11   13.61    4.99
  -2   3 -15   11.82    6.59
  -2   6 -17    0.32    6.84
   0   2   7   28.33    4.50
   1  13   4    4.35    5.27
  -6  -3 -11    4.03    6.60
  -5  -4  -5  667.53   31.17
  -4   0  13   63.52    7.39
  -3   0 -13  438.84   24.18
  -8   0  17    0.41    6.85
  -5  -3   8  103.08    6.23
  -3  -2   7   38.74    3.75
  -1   8  14   16.57    8.03
   0   1   5  146.47    8.35
   0   3 -10  208.46   11.75
   0   4 -11   33.32    4.77
   1   3   4  974.44   42.60
  -9  -3  12    0.95    4.15
  -4   2 -17    0.91    8.17
  -3   4  16   44.01    9.41
  -3   1  13    7.27    5.11
  -3  -1 -11  325.75   18.49
  -3   5 -18   14.21    8.00
  -1   0  -8  127.36    8.75
   0  11  11   11.63    7.58
  -9   1  19    7.09    8.41
  -5  -2 -12   25.58    7.41
  -4  -3   6  147.12    7.30
  -2   5  15    1.61    6.68
  -1   5  13  220.52   15.91
  -1   1 -10  639.66   30.29
   0   6  11  149.88   11.94
   1   8   8   29.22    6.09
   1  12   6    3.47    5.33
   1   4  -7  485.74   21.86
 -10  -5  -6    2.57    6.02
  -6   2  18   16.74    8.29
  -6  -2  12   14.88    4.61
  -6  -4  -7   13.37    5.26
  -5  -1 -14   24.04    7.90
   1   9   8   20.60    6.17
   1  11   7    1.47    5.38
  -7  -2  13    2.04    4.55
  -6  -1  14   -1.33    5.14
  -5   2  17    7.01    7.06
  -1   7  14   -0.68    7.71
   0  13  10    1.14    8.09
   0  14   9    0.05    7.83
   1   7   8   18.85    5.14
   1   5  -8  406.81   18.80
 -11  -5  -6   -1.82    6.37
  -9  -5  -5    2.25    5.36
  -9  -4 -10    6.73    7.34
  -6  -2 -13    6.43    7.20
  -5   3  18   10.88    8.44
  -4  -3  -7  522.28   25.50
  -3   8 -19   50.36   10.11
  -1   7 -15    8.70    5.18
   1   5   7   77.48    6.80
   1   2   0  278.15   12.07
   1   7  -9   44.90    4.18
  -6   1  17    0.17    6.61
  -5  -3  -9  349.24   19.60
  -2   7 -17    6.46    6.64
   1   4   6  821.97   37.21
   1   2  -1  201.00    8.52
  -7  -1  15   47.57    7.32
  -5   1  16   13.40    6.70
  -5  -1  13   40.52    6.33
  -3  -3  -3    1.17    2.78
  -3  -2  -8   92.37    7.54
  -3   1 -14   39.56    8.01
  -1   1   9 1506.29   66.05
   0   4  10  656.93   31.95
   1  10   8    1.84    5.50
   1  13   5   -1.95    5.37
  -5  -2  11    1.70    3.60
  -5  -4  -4  141.60    8.90
  -4   2  16    8.03    7.11
  -4   0 -14  248.09   17.29
  -3   4 -17   42.86    9.09
  -2   5 -16   13.14    6.45
  -1   5 -14   21.72    5.74
   0  12  11    1.50    8.17
   0   3   9  236.68   13.69
   1   9  -9    1.13    2.62
  -8  -5  -3   24.30    5.12
  -8  -4  -9    2.10    6.26
  -7   1  18    4.03    7.83
  -7  -4  -8    2.51    5.48
  -4   3  17   31.59    8.53
  -4  -2 -10  140.90   10.72
  -3   9 -19    2.72    7.97
  -1   0   7  152.91    8.90
   0   9  12   45.17    9.21
   0   8  12  184.04   14.85
   0   1  -6    1.61    2.59
  -9   0  18    3.55    7.71
  -8  -2  14    3.95    5.05
  -3  -1  10   40.73    5.00
  -2   6  16   30.98   10.24
  -2  -1  -8  175.09   10.69
  -2   1 -12  275.73   16.31
  -1   6  14   21.31    8.35
   1   8  -9   33.41    3.81
 -10  -5  -5    0.60    5.63
  -8  -3 -12    3.54    7.41
  -3   2 -15    9.91    7.04
  -3   3 -16   10.59    7.38
  -2   3  14   41.66    7.98
  -1   8 -15   56.51    7.59
   0  10  12   11.08    8.05
   0   5  11  159.24   12.10
   0   2  -8 1246.06   54.39
  -6  -3 -10   12.77    6.32
  -4   1  15  103.09   10.26
  -2   2  13    6.75    5.50
  -2   0  10   88.23    7.19
  -2   8 -17    3.10    6.78
  -1   2 -11   26.32    4.99
   0   7  12   89.75   10.71
   1   3  -5   32.78    2.68
   2   8   1    9.57    2.74
 -11  -5  -5    1.51    6.01
  -9  -5  -4   10.98    5.33
  -8  -1  16    6.65    6.08
  -7  -3 -11    0.73    5.98
  -5   0 -15   59.25    9.95
  -4  -1 -12    6.00    5.54
  -2  -2  -4  148.35    8.37
  -1   3  12   91.24    8.71
  -1   9 -15   31.53    6.43
   1  12   7    5.95    5.85
   1   2   1  201.81    9.24
   2   7   1   -0.43    2.12
   2   7  -1    0.11    1.69
  -8  -5  -2    8.59    4.22
  -6   0  16   44.04    7.89
  -6  -4  -6   45.73    6.18
  -2   4  15    2.61    6.33
  -2   4 -15    1.01    6.04
  -1   4 -13  183.25   12.30
   1  11   8    4.18    6.04
  -8   1  19   10.22    8.20
  -8  -5   2    5.01    2.70
  -7  -3  11    2.76    3.79
  -5   0  15   68.36    8.57
  -2   0 -10   97.04    7.97
  -2   9 -17    7.60    6.68
   0  11  12    0.35    7.93
   1   8   9   36.25    7.00
   1   3   5   34.44    4.07
   2   9   0    2.54    2.62
  -4  -1  12    5.32    4.26
  -4   1 -15  103.75   11.70
  -3  -3  -2   14.50    2.85
  -3   0 -12  173.15   12.38
  -2  -2   4  146.48    6.99
  -2   2 -13    5.79    5.37
  -1   2  11   22.38    5.43
  -1   3 -12   90.29    8.08
   0   2   8 1254.45   55.51
   1   9   9    2.47    5.37
   1  13   6    4.93    5.79
  -9  -4  -9   18.29    7.30
  -7   0  17   27.42    7.79
  -5  -4  -3  429.03   20.45
  -5  -2 -11    1.47    5.59
  -3   3  16    6.74    6.91
  -3   2  15   10.13    6.48
  -2   3 -14   48.30    7.60
   0   7 -12   94.50    7.63
   2   9   1    0.65    2.88
  -4  -3  -6  139.24    9.14
  -2   1  12  272.85   15.87
   0   6  12   62.41    9.07
   0   5 -11  168.54   10.28
   1   7   9   41.75    7.01
   2   9  -1    0.57    2.26
 -10  -5  -4    1.91    5.21
  -8  -5  -1   22.19    4.33
  -5  -3  -8  105.75    9.07
  -5  -1 -13   31.75    7.94
  -4   2 -16    6.46    7.59
  -4   3 -17   35.32    9.53
  -2   5  16   13.21    8.35
  -2  -1   8  159.14    9.07
  -2   6 -16   40.25    7.93
  -1   5  14   19.09    7.93
  -1   0  -7  150.16    9.01
   1  10   9    0.90    6.00
   1   5   8  394.35   20.43
  -9  -5  -3    1.15    4.47
  -7  -4  -7    8.55    5.28
  -7  -2 -13    3.61    7.85
  -6  -2 -12   11.55    6.96
  -6  -1 -14   -1.39    7.29
  -5   1 -16   15.53    8.95
  -3   4  17   33.86    8.99
  -1   7  15    0.97    8.48
  -1   6 -14   27.20    5.78
   1   4   7  481.61   23.44
   2   9   2    1.31    3.22
 -11  -5  -4    2.98    5.34
  -8  -3  12    1.12    4.04
  -8  -5   0    4.93    3.20
  -8  -4  -8   39.53    7.61
  -4   0  14  253.66   15.84
  -3  -2  -7   34.94    4.98
  -3   5 -17    4.89    7.62
  -3   7 -18   19.36    8.41
  -1  -1   4  559.20   24.38
  -1   1  -9 1518.23   66.50
  -9  -2  15    0.13    5.41
  -3   1  14   43.06    7.28
   0   3  -9  242.86   12.79
   0  10 -12    8.59    4.21
   1   2   2  305.24   13.87
   2   8   3   15.19    3.59
  -8   0  18   14.44    7.59
  -4  -2  10  146.74    8.95
   0   9  13   52.33   10.10
   0   4 -10  644.47   29.82
   0   8 -12  219.36   12.65
   1   6   9    3.18    4.73
   1  12   8    2.72    6.43
   2   6   1    4.19    2.09
   2   6   0   55.66    3.74
  -9  -1  17    1.21    6.41
  -5   2  18   11.20    7.60
  -4  -2  -9    8.11    4.69
   0   4  11   27.45    5.81
   1   6  -8    7.70    2.53
   2   7   3   43.55    4.44
 -11  -4  -9   -0.03    7.48
  -8  -3 -11   14.32    7.72
  -6  -4  -5   40.86    5.57
  -3  -3  -1    0.67    2.14
  -3   1 -13    2.87    5.23
   0   3  10  200.65   12.64
   0   9 -12   53.16    5.89
   1  11   9    5.35    6.52
   1  13   7   -1.60    5.82
   2   9   3    0.43    3.53
  -6  -3  -9   45.26    7.17
  -4   0 -13   57.35    8.20
  -1   6  15   11.26    8.40
  -1   1  10  592.93   28.37
 -10  -5  -3    2.27    4.86
  -9  -5  -2   13.82    4.68
  -7  -3 -10    1.17    6.20
  -6   1  18   35.20    9.17
  -3  -2   8   88.48    5.92
  -2  -2  -3    4.17    2.85
   0   7  13   10.16    7.16
   0   5  12  350.11   20.59
   2   6   2   20.77    2.96
   2  10   1    1.95    3.09
  -5   1  17   80.06   10.52
  -4   3  18   20.24    8.06
  -4   2  17   -1.82    6.78
  -3   4 -16   40.36    8.21
  -3   8 -18   18.15    7.91
  -2   7 -16    7.95    6.17
  -1   0   8  128.55    8.44
   1   9  10   35.26    7.39
   1   8  10   34.17    7.18
   1   3   6 1162.41   51.19
 -11  -5  -3   -0.04    5.22
  -6  -2  13    6.58    4.39
  -4  -1 -11  309.61   18.19
  -2   3  15    9.46    7.04
  -2   1 -11   29.59    5.63
  -2   5 -15    5.84    5.96
  -1   7 -14   -0.04    4.68
   2   8   4    2.57    3.30
   2  10   2    5.75    3.60
   2   9  -2    0.73    1.48
  -9  -4  -8   29.15    7.30
  -7  -1  16    7.15    5.88
  -7  -2  14   18.24    5.47
  -5  -1  14   30.09    6.11
  -5   0 -14   86.22   10.76
  -3  -3   2   15.38    0.98
  -3   2 -14   43.54    7.85
  -2   2  14  197.84   14.03
  -1   3  13    1.94    5.10
  -1   5 -13  219.49   13.62
  -8  -2 -13    4.45    7.45
  -7   1  19    1.38    7.82
  -4  -3  -5  288.16   14.94
  -3   3 -15  136.77   12.33
  -2   4  16    9.61    7.99
   0   1  -5  144.95    7.68
   1  10  10   -1.29    6.21
   1   7  10    1.94    5.71
   1   2   3  786.37   34.24
   2   7   4   15.76    3.61
   2   6  -1    4.04    1.58
  -7  -4  -6    8.75    4.98
  -5  -3   9  345.36   16.50
  -4   1  16   49.15    8.37
  -3   0  13  433.19   22.77
  -3  -1  11  327.26   17.09
  -3  -3   0  128.16    6.40
  -2   0  11   18.12    4.44
   1   5   9    5.51    4.28
   2   6   3    7.15    2.78
  -9   0  19   17.96    8.61
  -9  -5   3    0.08    2.51
  -9  -5  -1    0.00    3.79
  -9  -3 -11   23.01    8.34
  -8  -4   9    0.48    2.71
  -8  -4  -7   -0.92    5.57
  -5  -2  12   36.35    5.42
  -5  -2 -10  109.98    9.87
  -3   6 -17   -1.25    6.87
  -3   9 -18   29.03    8.39
  -1   2  12  275.74   16.36
  -1   2 -10  298.13   15.86
   0   6  13   -0.42    6.49
   1  12   9    9.51    6.80
   1   4   8  183.09   11.39
   1   4  -6  806.76   34.91
   2  10   3    3.16    3.81
   2  10  -1    1.29    2.49
 -10  -5  -2   -0.43    4.52
  -5  -4  -1  299.23   14.32
  -5  -3  -7  600.54   29.13
  -4   1 -14   63.65    9.35
  -3  -1  -9  365.05   19.16
  -3   0 -11  160.58   11.28
  -2   0  -9   54.54    6.25
   0   1   7  140.80    8.57
   0   2  -7   23.81    3.44
   0   6 -11  163.06   10.02
   1  13   8    4.32    6.65
 -10  -4  -8   -2.29    6.96
  -7  -4   8    1.27    2.33
  -7  -2 -12    2.94    7.10
  -7  -1 -14   18.64    9.19
  -5  -1 -12   27.50    6.80
  -3   3  17   45.74    9.58
  -2   8 -16   11.51    6.37
  -1   5  15  153.34   14.44
   1   5  -7   80.20    4.98
 -11  -5  -2   -0.91    4.95
  -8  -2  15    1.59    5.22
  -6  -2 -11    5.28    6.34
  -5   0  16   32.54    7.48
  -4  -3   7  519.74   23.07
  -4   4 -17    5.31    7.68
  -3   2  16   18.18    7.54
  -2   2 -12   84.42    8.19
  -2   4 -14   42.09    7.00
  -1   4 -12   48.36    6.00
  -1   8 -14   20.51    5.76
   1   6  10   13.93    5.62
 -12  -4  -8    5.09    7.69
 -11  -4  -8   -0.27    6.79
  -8  -1  17    8.91    6.57
  -6  -4  -4   96.11    7.34
  -6  -1 -13   16.95    7.92
  -3  -2  -6   56.04    5.64
  -2   1  13   17.43    5.62
   2   8   5   -0.64    3.60
  -5   1 -15  143.92   13.98
  -4  -1  13  214.31   13.41
  -4   2 -15    1.99    6.92
  -3  -3   1    0.50    1.45
  -2   3 -13    5.97    5.06
  -1   3 -11    9.44    4.14
   0   8  14  121.02   13.52
   2  10   4    3.87    4.09
  -8  -3 -10    0.88    6.25
  -7   0  18   -1.20    6.92
  -2  -1   9   10.26    3.50
  -1   0  -6    1.30    3.40
   0   4  12  579.14   29.79
   2   9   5    2.74    4.12
   2   7   5   56.86    5.75
   2   6   4  166.54    9.74
 -10  -5  -1    0.99    4.20
  -9  -5   1   -0.43    3.24
  -4  -2  -8  187.18   11.79
  -2   9 -16    5.93    6.01
  -1  -1   5    0.30    2.42
  -1  10 -14   18.10    5.51
  -1   9 -14   19.81    5.61
   0   3  11  162.30   11.57
   1   9  11    2.19    6.51
   1   8  11   85.51   10.05
   1   2   4  233.25   11.61
  -4   0  15   10.13    6.07
   0   7  14    7.90    7.98
   0   5  13   12.52    6.55
   1   3   7  291.34   15.31
   1   7  -8   17.58    2.86
 -11  -5  -1    1.87    4.68
  -9  -4  -7   20.38    6.50
[truncated: 264,870 more chars]
