# Supplementary material for: Multi‐Crystal X‐Ray Diffraction (MCXRD) Bridges the Crystallographic Characterisation Gap in Chemistry and Materials Science: Application to MOFs
Source: Angew Chem Int Ed Engl. 2026 Jan 18;65(9):e23233. doi: 10.1002/anie.202523233 (PMC12929940; doi:10.1002/anie.202523233)
Supplement: Supplementary file 2 — Supporting Information [file ANIE-65-e23233-s002.zip › MOF-919(Sc-Cu)_rotation-MCXRD.cif]

data_MOF-919(Sc-Cu)_rotational
###############################################################################
#  #  #  #  #  #  #  #  #  #  #  #  #  #  #  #  #  #  #  #  #  #  #  #  #  #  #
#  #  #  #  #  #  #  #  #                                #  #  #  #  #  #  #  #
#------------------------->       MOF-919(Sc/Cu)       <----------------------#
#  #  #  #  #  #  #  #  #                                #  #  #  #  #  #  #  #
#  #  #  #  #  #  #  #  #  #  #  #  #  #  #  #  #  #  #  #  #  #  #  #  #  #  #
###############################################################################
         
       #++++++++++++++++++++++++++++++++++++++++++++++++++++++++++++++#
       # Solved with Synchrotron Rotational Multi-Crystal Diffraction #
       #++++++++++++++++++++++++++++++++++++++++++++++++++++++++++++++# 

loop_
_publ_author_name
_publ_author_email

'Joshua Smith'  jpsmith1@sheffield.ac.uk      
'Lee Brammer'   lee.brammer@sheffield.ac.uk   
'Robin Owen'    robin.owen@diamond.ac.uk      
'Anna Warren'   anna.warren@diamond.ac.uk     
'Mark Warren'   mark.warren@diamond.ac.uk
'Tom Roseveare' tom.roseveare@sheffield.ac.uk 

################################################################################
#                           #Audit information#                                #
################################################################################
#+++++++++++++++++++++++++++++++++++++++++++++++++++++++++++++++++++++++++++++++
_audit_creation_date          2022-12-12
_audit_contact_author_name    'Smith,J.P'
_audit_contact_author_email   

'joshua.smith@diamond.ac.uk & jpsmith1@sheffield.ac.uk'

_audit_contact_author_address  

; Dainton Building, The University of Sheffield, Brook Hill,
  Sheffield, S3 7HF. 

  Diamond House, Harwell Science and Innovation Campus, 
  Fermi Ave, Didcot, OX11 0DE.
;
#++++++++++++++++++++++++++++++++++++++++++++++++++++++++++++++++++++++++++++++

loop_
_audit_creation_method
;
Olex2:
+++++++++++++++++++++++++++++++++++++++++++++++++++++++++++++++++++
v1.5 (compiled 2022.04.07 svn.rca3783a0 for OlexSys, GUI svn.r6498)
+++++++++++++++++++++++++++++++++++++++++++++++++++++++++++++++++++

enCIFer - by hand:
++++++++++++++++++++++++++++++++++++++++++++++++++++       
F. H. Allen, O. Johnson, G. P. Shields, B. R. Smith,
M. Towler, J. Applied Cryst., 37, 335-338, 2004
++++++++++++++++++++++++++++++++++++++++++++++++++++
;                                                                     
################################################################################
#                           #Citation & reference#                             #
################################################################################
loop_
_citation_id
_citation_journal_abbrev
_citation_journal_full
_citation_title
_citation_author_name
_citation_journal_id_ISSN
_citation_journal_volume
_citation_journal_issue
_citation_page_first
_citation_page_last
_citation_year
_citation_special_details


MOF-919(Sc/Cu)-PXRD-model
#++++++++++++++++++++++++++++++++++++++++++++++++++++++++++++++++++++++++++
'J. Am. Chem. Soc'
'Journal of the American Chemical Society'
; Mesoporous Cages in Chemically Robust MOFs Created by a Large Number
  of Vertices with Reduced Connectivity
;
; Liu, Y. Song, Y. Ma, Y. Zhou, H. Cong, C. Wang, J. Wu, G. Hu, M. O.
  Keeffe & H. Deng
; 0002-7863 141 1 486 495 2018
; Published MOF-919(Sc/Cu)structure from powder data.
  CCDC deposition number: 1873016
;
#++++++++++++++++++++++++++++++++++++++++++++++++++++++++++++++++++++++++++


Xia2.multiplex 
#++++++++++++++++++++++++++++++++++++++++++++++++++++++++++++++++++++++++++
'acta crtsrallogr. D''
'acta crystallographica section D-structural biology'
'xia2.multiplex: a multi-crystal data-analysis pipeline' 
; Gildea, R. J., Beilsten-Edmands, J., Axford, D., Horrell, S., Aller, 
  P., Sandy, J., Sanchez-Weatherby, J., Owen, C. D., Lukacik, 
  P., Strain-Damerell, C., Owen, R. L., Walsh, M. A. & Winter, G.' 
; 2059-7983  78   12  725  769  2022 
 'The xia2.multiplex pipline was used for multi-crystal analysis'
#++++++++++++++++++++++++++++++++++++++++++++++++++++++++++++++++++++++++++


Xia2  
#++++++++++++++++++++++++++++++++++++++++++++++++++++++++++++++++++++++++++
'J. Appl. Crystallogr.' 'Journal of Applied Crystallography'              
'xia2: an expert system for macromolecular crystallography data reduction'
'Winter, G.'
1600-5767 43 1 186 190 2010
; The xia2 program was used for indexing and integration of individual
  datasets prior to the multi-crystal analysis'
;
#++++++++++++++++++++++++++++++++++++++++++++++++++++++++++++++++++++++++++


Dials
#++++++++++++++++++++++++++++++++++++++++++++++++++++++++++++++++++++++++++
'acta crtsrallogr. D'  
'acta crystallographica section D-structural biology' 
'DIALS: implementation and evaluation of a new integration package'
; G. Winter, D. G. Waterman, J. M. Parkhurst, A. S. Brewster, R. J. Gildea,
  M. Gerstel, L. Fuentes-Montero, M. Vollmar, T. Michels-Clark, I. D. Young,
  N. K. Sauter and G. Evans
; 2059-7983 74 2 85 97  2018  
; Crystallographic X-ray diffraction data processing
  spot finding, indexing, refinement and integration
;
#++++++++++++++++++++++++++++++++++++++++++++++++++++++++++++++++++++++++++


 Dials.scaling
#++++++++++++++++++++++++++++++++++++++++++++++++++++++++++++++++++++++++++
'acta crtsrallogr. D'  
'acta crystallographica section D-structural biology' 
; Scaling diffraction data in the DIALS software package:
  algorithms and new approaches for multi-crystal scaling
;
; Beilsten-Edmands, J., Winter, G., Gildea,
  R., Parkhurst, J., Waterman, D. & Evans, G.'
; 2059-7983  76  4  385  399  2020 
 'Used within xia2.multiplex for multi-crystal scaling'
#++++++++++++++++++++++++++++++++++++++++++++++++++++++++++++++++++++++++++


################################################################################
#                            #Computing details#                               #
################################################################################

loop_
_computing_data_collection
_computing_data_reduction
_computing_cell_refinement
_computing_structure_solution
_computing_structure_refinement
_computing_molecular_graphics
_computing_publication_material
#+++++++++++++++++++++++++++++++++++++++++++++++++++++++++++++++++++++++
'GDA (generic data aquisition software)'
'Dials & Dials.scale'
'Xia2'                    
; SHELXT: Sheldrick, G.M. (2015). Acta Cryst. A71, 3-8.
;
; SHELXL: Sheldrick, G.M. (2015).Acta Cryst. C71, 3-8.
;
; Olex2:Dolomanov, O.V., Bourhis, L.J., Gildea, R.J, Howard, J.A.K. 
  & Puschmann, H.(2009). J. Appl. Cryst. 42, 339-341.
;
; Olex2:Dolomanov, O.V., Bourhis, L.J., Gildea, R.J, Howard, J.A.K. 
  & Puschmann, H.(2009). J. Appl. Cryst. 42, 339-341.
;
#++++++++++++++++++++++++++++++++++++++++++++++++++++++++++++++++++++++++


################################################################################
#                   #Crystal, experimental & refinement data#                  #
################################################################################
_chemical_name_systematic      
; 'Catena-[hexakis(\m-pyrazolato-4-carboxylato)-tris(\m-oxido)-
hexakis(aqua)-tris(hydroxo)-hexa-copper-tri-scandium]'  
;
_chemical_name_common              MOF-919(Sc/Cu)
_chemical_formula_moiety          'C24 H27 Cu6 N12 O24 Sc3'
_chemical_formula_sum             'C24 H27 Cu6 N12 O24 Sc3'
_chemical_formula_weight           1383.69
_cell_length_a                     114.356(3)
_cell_length_b                     114.356(3)
_cell_length_c                     114.356(3)
_cell_angle_alpha                  90
_cell_angle_beta                   90
_cell_angle_gamma                  90
_cell_volume                       1495460(68)
_cell_formula_units_Z              272
_cell_measurement_reflns_used      36136
_cell_measurement_temperature      120(10)
_cell_measurement_theta_max        5
_cell_measurement_theta_min        1
_cell_special_details                              
;                                                    
++++++++++++++++++++++++++++++++++++++++++++++++++++++++++++++++++++++++++++++
An overall best estimate of the unit cell is obtained by refinement of the 
unit-cell parameters against the observed 2\q angles by minimizing the
unit-cell constants against the difference between observed and calculated 
2\q values, which are determined from background-subtracted integrated
centroids. This provides an overall best estimate of the unit cell that
is a suitable representative average for use in structure
determination and refinement.

See Xia2.multiplex:Gildea, R.J.et al., Acta Crystallogr. (2022) D78,725-769 
for more details.

Unit cell volume uncertainty value was calculated by OLEX2.
++++++++++++++++++++++++++++++++++++++++++++++++++++++++++++++++++++++++++++++
;
_exptl_crystal_description         Octahedron
_exptl_crystal_colour             'Clear bluish-green'
_exptl_crystal_density_diffrn      0.418
_exptl_crystal_F_000               186048
_exptl_absorpt_coefficient_mu      0.253
_exptl_crystal_size_max            0.004                            
_exptl_crystal_size_mid            0.004                             
_exptl_crystal_size_min            0.004
_exptl_absorpt_correction_type  Empirical
#Tmin & Tmax as determined by PLATON 
_exptl_absorpt_correction_T_min 0.995
_exptl_absorpt_correction_T_max 1.000
_exptl_absorpt_process_details
;
+++++++++++++++++++++++++++++++++++++++++++++++++++++++++++++
Partial datasets from 39 crystals were merged and scaled
together using a physical scaling model with
spherical harmonic absorption corretions.
+++++++++++++++++++++++++++++++++++++++++++++++++++++++++++++
;
_exptl_crystals_number          39                                           
_exptl_crystal_preparation                            
;                                                     
+++++++++++++++++++++++++++++++++++++++++++++++++++++++++++++
Crystals were pipetted onto a copper quantifoil
SEM grid with excess DMF and plunge frozen into liquid ethane
+++++++++++++++++++++++++++++++++++++++++++++++++++++++++++++
;
_diffrn_crystal_treatment                         
'Plunge frozen into liquid ethane'
_diffrn_ambient_temperature                        120(10)          
_diffrn_ambient_environment                        Vacuum       
_diffrn_radiation_type                             synchrotron  
_diffrn_radiation_wavelength                       0.49791      
_diffrn_radiation_monochromator                   'Silicon 111'
_diffrn_radiation_probe                            X-ray
_diffrn_source                                     synchrontron 
_diffrn_source_type                                DLS          
_diffrn_source_voltage                            '24900 Kev'
_diffrn_source_current                            '300 mA'      
_diffrn_detector                                   pixel 
_diffrn_detector_type                             'Eiger 9M CdTe'
_diffrn_detector_area_resol_mean                  'See Eiger 9M white paper'
_diffrn_measurement_device_type                   'VMXm beamline'
_diffrn_measurement_device                        'VMXm beamline 2022 setup'
_diffrn_measurement_method                        'profile data from \F scans'
_diffrn_measurement_specimen_support              'Copper quantifoil grid'
_diffrn_reflns_resolution_max                      1.15    
_diffrn_reflns_av_R_equivalents                    0.3367
_diffrn_reflns_av_unetI/netI                       0.1697
_diffrn_reflns_Laue_measured_fraction_full         0.969
_diffrn_reflns_Laue_measured_fraction_max          0.969
_diffrn_reflns_limit_h_max                         99
_diffrn_reflns_limit_h_min                        -99
_diffrn_reflns_limit_k_max                         94
_diffrn_reflns_limit_k_min                        -98
_diffrn_reflns_limit_l_max                         99
_diffrn_reflns_limit_l_min                        -99
_diffrn_reflns_number                              318212
_diffrn_reflns_point_group_measured_fraction_full  0.969
_diffrn_reflns_point_group_measured_fraction_max   0.969
_diffrn_reflns_theta_full                          12.502
_diffrn_reflns_theta_max                           12.502
_diffrn_reflns_theta_min                           0.216
_diffrn_measured_fraction_theta_full               0.969
_diffrn_measured_fraction_theta_max                0.969
_reflns_Friedel_coverage                           0.000
_reflns_Friedel_fraction_full                      .
_reflns_Friedel_fraction_max                       .
_reflns_number_gt                                  10516
_reflns_number_total                               22150
_reflns_threshold_expression                      'I > 2\s(I)'
_reflns_special_details
;                                                    
++++++++++++++++++++++++++++++++++++++++++++++++++++++++++++++++++++
   Reflections in the following resoution ranges corresponding
   to Cu powder rings from the  copper quantifoil 
   sample mount were maksed out.
   1.820-1.777, 1.281-1.266, 1.093-1.080, 1.044-1.035,0.905-0.897, 
   0.830-0.823, 0.807-0.802 %A

   Reflections were merged by SHELXL according to the crystal
   class for the calculation of statistics and refinement.
 
   Structure factors included contributions from the .fab file.
 
   _reflns_Friedel_fraction is defined as the number of unique
   Friedel pairs measured divided by the number that would be
   possible theoretically, ignoring centric projections and
   systematic absences
++++++++++++++++++++++++++++++++++++++++++++++++++++++++++++++++++++
;

################################################################################
#                             #resolution shell table#                         #
################################################################################
loop_
_reflns_shell_d_res_high
_reflns_shell_d_res_low
_reflns_shell_number_measured_all
_reflns_shell_number_unique_all
_reflns_shell_percent_possible_all
_reflns_shell_meanI_over_sigI_all

66.13 3.12	21336  1322	 100.00	14.1
3.12  2.48	21107  1221	 100.00	11.9
2.48  2.16	21754  1198	 100.00	 9.1
2.16  1.97	13447  926	  79.90	 7.1
1.97  1.83	21562  1188	 100.00	 6.4
1.83  1.72	11460  899	  79.35	 4.4
1.72  1.63	20478  1162	 100.00	 5.1
1.63  1.56	20228  1160	 100.00	 4.4
1.56  1.50	19744  1159	 100.00	 3.4
1.50  1.45	19754  1161	 100.00	 3.2
1.45  1.40	19204  1147	 100.00	 3.0
1.40  1.36	18881  1143	 100.00	 2.2
1.36  1.33	17674  1153	 100.00	 1.8
1.33  1.30	15583  1132	 100.00	 1.6
1.30  1.27	8394   982	  87.99	 0.8
1.27  1.24	10323  1128	  99.82	 0.7
1.24  1.21	13014  1143	 100.00	 0.8
1.21  1.19	10522  1124	 100.00	 0.6
1.19  1.17	9139   1147	 100.00	 0.5
1.17  1.15	7952   1121	 100.00	 0.4

#As reported from dials.scale.html

############################################################################
#                         #Multi-crystal infomation#                       #
############################################################################
loop_
_exptl_crystal_id
_diffrn_attenuator_scale #(Synchrotron transmission (100%)
_diffrn_measurement_details

#++++++++++++++++++++++++++++++++++++++++++++++++++
                    Cryx_1
#x_36-cm31104-4 
100   
; 20 frames/images at 0.1/% per frame/images = 2/% 
  rotation-wedge at 2.0s exposure per image/frame
;
#++++++++++++++++++++++++++++++++++++++++++++++++++

#++++++++++++++++++++++++++++++++++++++++++++++++++
                    Cryx_2  
#x_47-cm31104-4
100   
;  30 frames/images at 0.1/% per frame/images = 3/% 
  rotation-wedge at 1.5s exposure per image/frame
; 
#++++++++++++++++++++++++++++++++++++++++++++++++++
                    Cryx_3
#x_48-cm31104-4 
100   
;  30 frames/images at 0.1/% per frame/images = 3/%
  rotation-wedge at 1.5s exposure per image/frame
;
#++++++++++++++++++++++++++++++++++++++++++++++++++

#++++++++++++++++++++++++++++++++++++++++++++++++++
                    Cryx_4
#x_50-cm31104-4
100  
; 30 frames/images at 0.1/% per frame/images = 3/%
 rotation-wedge at 1.5s exposure per image/frame
;
#++++++++++++++++++++++++++++++++++++++++++++++++++

#++++++++++++++++++++++++++++++++++++++++++++++++++
                    Cryx_5
#x_1-nt27314-74
100   
;  50 frames/images at 0.1/% per frame/images = 5/%
  rotation-wedge at 1.5s exposure per image/frame
;
#++++++++++++++++++++++++++++++++++++++++++++++++++
                    Cryx_6
#x_2-nt27314-74
100   
;   50 frames/images at 0.1/% per frame/images = 5/%
   rotation-wedge at 2.0s exposure per image/frame
;
#++++++++++++++++++++++++++++++++++++++++++++++++++

#++++++++++++++++++++++++++++++++++++++++++++++++++ 
                    Cryx_7
#x_3-nt27314-74
100   
;  20 frames/images at 0.1/% per frame/images = 2/% 
  rotation-wedge at 2.0s exposure per image/frame
;  
#++++++++++++++++++++++++++++++++++++++++++++++++++

#++++++++++++++++++++++++++++++++++++++++++++++++++
                    Cryx_8
#x_5-nt27314-74
100   
;  20 frames/images at 0.1/% per frame/images = 2/%
  rotation-wedge at 2.0s exposure per image/frame
; 
#++++++++++++++++++++++++++++++++++++++++++++++++++

#++++++++++++++++++++++++++++++++++++++++++++++++++
                    Cryx_9
#x_6-nt27314-74
100   
; 20 frames/images at 0.1/% per frame/images = 2/%
  rotation-wedge at 2.0s exposure per image/frame
; 
#++++++++++++++++++++++++++++++++++++++++++++++++++

#++++++++++++++++++++++++++++++++++++++++++++++++++
                   Cryx_10
#x_7-nt27314-74
100   
; 20 frames/images at 0.1/% per frame/images = 2/% 
  rotation-wedge at 2.0s exposure per image/frame
; 
#++++++++++++++++++++++++++++++++++++++++++++++++++

#++++++++++++++++++++++++++++++++++++++++++++++++++
                    Cryx_11
#x_9-nt27314-74
100   
; 20 frames/images at 0.1/% per frame/images = 2/%
 rotation-wedge at 2.0s exposure per image/frame
;
#++++++++++++++++++++++++++++++++++++++++++++++++++

#++++++++++++++++++++++++++++++++++++++++++++++++++
                    Cryx_12
#x_10-nt27314-74
100  
; 20 frames/images at 0.1/% per frame/images = 2/%
  rotation-wedge at 2.0s exposure per image/frame
;
#++++++++++++++++++++++++++++++++++++++++++++++++++

#++++++++++++++++++++++++++++++++++++++++++++++++++
                   Cryx_13
#x_11-nt27314-74
100  
; 20 frames/images at 0.1/% per frame/images = 2/%
  rotation-wedge at 2.0s exposure per image/frame
;
#++++++++++++++++++++++++++++++++++++++++++++++++++

#++++++++++++++++++++++++++++++++++++++++++++++++++
                   Cryx_14
#x_12-nt27314-74  
100  
; 20 frames/images at 0.1/% per frame/images = 2/%
 rotation-wedge at 2.0s exposure per image/frame
;
#++++++++++++++++++++++++++++++++++++++++++++++++++

#++++++++++++++++++++++++++++++++++++++++++++++++++
                   Cryx_15
#x_13-nt27314-74
100   
; 20 frames/images at 0.1/% per frame/images = 2/%
  rotation-wedge at 2.0s exposure per image/frame
; 
#++++++++++++++++++++++++++++++++++++++++++++++++++

#++++++++++++++++++++++++++++++++++++++++++++++++++
                   Cryx_16
#x_15-nt27314-74
100   
; 20 frames/images at 0.1/% per frame/images = 2/%
 rotation-wedge at 2.0s exposure per image/frame
;
#++++++++++++++++++++++++++++++++++++++++++++++++++

#++++++++++++++++++++++++++++++++++++++++++++++++++
                   Cryx_17
#x_16-nt27314-74
100   
; 20 frames/images at 0.1/% per frame/images = 2/%
 rotation-wedge at 2.0s exposure per image/frame
; 
#++++++++++++++++++++++++++++++++++++++++++++++++++

#++++++++++++++++++++++++++++++++++++++++++++++++++
                   Cryx_18
#x_18-nt27314-74  
100   
; 20 frames/images at 0.1/% per frame/images = 2/%
 rotation-wedge at 2.0s exposure per image/frame
; 
#++++++++++++++++++++++++++++++++++++++++++++++++++

#++++++++++++++++++++++++++++++++++++++++++++++++++
                   Cryx_19
#x_19-nt27314-74  
100  
; 20 frames/images at 0.1/% per frame/images = 2/%
 rotation-wedge at 2.0s exposure per image/frame
; 
#++++++++++++++++++++++++++++++++++++++++++++++++++

#++++++++++++++++++++++++++++++++++++++++++++++++++
                   Cryx_20
#x_20-nt27314-74
100  
; 20 frames/images at 0.1/% per frame/images = 2/%
  rotation-wedge at 2.0s exposure per image/frame
;  
#++++++++++++++++++++++++++++++++++++++++++++++++++

#++++++++++++++++++++++++++++++++++++++++++++++++++
                  Cryx_21
#x_22-nt27314-74 
100   
; 20 frames/images at 0.1/% per frame/images = 2/%
 rotation-wedge at 2.0s exposure per image/frame
;
#++++++++++++++++++++++++++++++++++++++++++++++++++

#++++++++++++++++++++++++++++++++++++++++++++++++++
                  Cryx_22
#x_25-nt27314-74 
100  
; 20 frames/images at 0.1/% per frame/images = 2/%
 rotation-wedge at 2.0s exposure per image/frame
;
#++++++++++++++++++++++++++++++++++++++++++++++++++

#++++++++++++++++++++++++++++++++++++++++++++++++++
                  Cryx_23
#x_27-nt27314-74 
100   
; 20 frames/images at 0.1/% per frame/images = 2/% 
 rotation-wedge at 2.0s exposure per image/frame
;
#++++++++++++++++++++++++++++++++++++++++++++++++++

#++++++++++++++++++++++++++++++++++++++++++++++++++                 
                  Cryx_24
#x_30-nt27314-74  
100   
; 20 frames/images at 0.1/% per frame/images = 2/%
 rotation-wedge at 2.0s exposure per image/frame
;
#++++++++++++++++++++++++++++++++++++++++++++++++++

#++++++++++++++++++++++++++++++++++++++++++++++++++
                  Cryx_25
#x_31-nt27314-74
100   
; 20 frames/images at 0.1/% per frame/images = 2/%
 rotation-wedge at 2.0s exposure per image/frame
;
#++++++++++++++++++++++++++++++++++++++++++++++++++

#++++++++++++++++++++++++++++++++++++++++++++++++++
                  Cryx_26
#x_33-nt27314-74  		
100   
; 20 frames/images at 0.1/% per frame/images = 2/%
 rotation-wedge at 2.0s exposure per image/frame
;
#++++++++++++++++++++++++++++++++++++++++++++++++++

#++++++++++++++++++++++++++++++++++++++++++++++++++
                  Cryx_27
#x_34-nt27314-74 			
100   
; 20 frames/images at 0.1/% per frame/images = 2/% 
 rotation-wedge at 2.0s exposure per image/frame
;
#++++++++++++++++++++++++++++++++++++++++++++++++++

#++++++++++++++++++++++++++++++++++++++++++++++++++
                  Cryx_28
#x_36-nt27314-74
100    
; 20 frames/images at 0.1/% per frame/images = 2/%
 rotation-wedge at 2.0s exposure per image/frame
; 
#++++++++++++++++++++++++++++++++++++++++++++++++++

#++++++++++++++++++++++++++++++++++++++++++++++++++
                  Cryx_29
#x_38-nt27314-74  
100   
; 20 frames/images at 0.1/% per frame/images = 2/%
 rotation-wedge at 2.0s exposure per image/frame
; 
#++++++++++++++++++++++++++++++++++++++++++++++++++

#++++++++++++++++++++++++++++++++++++++++++++++++++
                  Cryx_30
#x_40-nt27314-74
100   
; 20 frames/images at 0.1/% per frame/images = 2/%
 rotation-wedge at 2.0s exposure per image/frame
;
#++++++++++++++++++++++++++++++++++++++++++++++++++
                  Cryx_31
#x_42-nt27314-74
100   
; 20 frames/images at 0.1/% per frame/images = 2/%
 rotation-wedge at 2.0s exposure per image/frame
;
#++++++++++++++++++++++++++++++++++++++++++++++++++
                  Cryx_32
#x_43-nt27314-74
100   
;  20 frames/images at 0.1/% per frame/images = 2/%
  rotation-wedge at 2.0s exposure per image/frame
;
#++++++++++++++++++++++++++++++++++++++++++++++++++

#++++++++++++++++++++++++++++++++++++++++++++++++++
                  Cryx_33
#x_44-nt27314-74  
100 
; 30 frames/images at 0.1/% per frame/images = 3/%
 rotation-wedge at 2.0s exposure per image/frame
;
#++++++++++++++++++++++++++++++++++++++++++++++++++

#++++++++++++++++++++++++++++++++++++++++++++++++++ 
                  Cryx_34
#x_45-nt27314-74  
100    
; 30 frames/images at 0.1/% per frame/images = 3/%
 rotation-wedge at 2.0s exposure per image/frame
;
#++++++++++++++++++++++++++++++++++++++++++++++++++

#++++++++++++++++++++++++++++++++++++++++++++++++++
                 Cryx_35
#x_50-nt27314-74
100  
; 10 frames/images at 0.1/% per frame/images = 1/% 
 rotation-wedge at 3.0s exposure per image/frame
;
#++++++++++++++++++++++++++++++++++++++++++++++++++

#++++++++++++++++++++++++++++++++++++++++++++++++++
                 Cryx_36
#x_51-nt27314-74
100    
; 10 frames/images at 0.1/% per frame/images = 1/% 
 rotation-wedge at 3.0s exposure per image/frame
;
#++++++++++++++++++++++++++++++++++++++++++++++++++

#++++++++++++++++++++++++++++++++++++++++++++++++++
                 Cryx_37
#x_54-nt27314-74 
100    
; 10 frames/images at 0.1/% per frame/images = 1/%
 rotation-wedge at 2.5s exposure per image/frame
; 
#++++++++++++++++++++++++++++++++++++++++++++++++++

#++++++++++++++++++++++++++++++++++++++++++++++++++
                Cryx_38
#x_55-nt27314-74
100   
; 10 frames/images at 0.1/% per frame/images = 1/%
  rotation-wedge at 2.5s exposure per image/frame
;
#++++++++++++++++++++++++++++++++++++++++++++++++++

#++++++++++++++++++++++++++++++++++++++++++++++++++
                Cryx_39
#x_56-nt27314-74
100   
; 10 frames/images at 0.1/% per frame/images = 1/%
 rotation-wedge at 2.5s exposure per image/frame
;
#++++++++++++++++++++++++++++++++++++++++++++++++++
                                                                           
################################################################################
#                               #Olex2 refinement#                             #
################################################################################

_refine_diff_density_max           0.529
_refine_diff_density_min          -0.513
_refine_diff_density_rms           0.078
_refine_ls_extinction_coef         .
_refine_ls_extinction_method       none
_refine_ls_goodness_of_fit_ref     0.978
_refine_ls_hydrogen_treatment      constr
_refine_ls_matrix_type             full
_refine_ls_number_parameters       875
_refine_ls_number_reflns           22150
_refine_ls_number_restraints       1102
_refine_ls_R_factor_all            0.1363
_refine_ls_R_factor_gt             0.1037
_refine_ls_restrained_S_all        1.005
_refine_ls_shift/su_max            0.001
_refine_ls_shift/su_mean           0.000
_refine_ls_structure_factor_coef   Fsqd
_refine_ls_weighting_details      
 'w=1/[\s^2^(Fo^2^)+(0.1719P)^2^] where P=(Fo^2^+2Fc^2^)/3'
_refine_ls_weighting_scheme        calc
_refine_ls_wR_factor_gt            0.2889
_refine_ls_wR_factor_ref           0.3147
_refine_special_details             
;++++++++++++++++++++++++++++++++++++++++++++++++++++++++++++++++
The atom coordinates from the previously reported structure model
based upon Rietveld refinement of PXRD data were used
as a starting point for crystal structure refinement and completion
of the crystal structure was achieved by atom assignment from
difference electron density maps.

Citation for published MOF-919(Sc/Cu)structure from PXRD data 
can be found in the citation and references section.

Interpretation of this model requires consideration of 
the low resolution and the radiation damage, 
necessitating the application of numerous/strong
restraints/constraints.
++++++++++++++++++++++++++++++++++++++++++++++++++++++++++++++++
;
_olex2_refinement_description
;++++++++++++++++++++++++++++++++++++++++++++++++++++++++++++++++++++++
1. Fixed Uiso
 At 1.2 times of:
  All C(H) groups
 At 1.5 times of:
  All O(H) groups, All O(H,H) groups
2. Restrained distances
 Cu11-O35
 1.95 with sigma of 0.02
 Cu10-O30 = Cu9-O30
 1.95 with sigma of 0.02
 Cu3-O29 = Cu1-O29 = Cu2-O29
 1.95 with sigma of 0.02
 Cu5-O33 = Cu4-O33
 1.95 with sigma of 0.02
 Cu6-O31 = Cu7-O31
 1.95 with sigma of 0.02
 Cu8-O32
 1.95 with sigma of 0.02
 Cu6-O38
 2.1 with sigma of 0.02
 Cu8-O39
 2.1 with sigma of 0.02
 Cu5-O41
 2.1 with sigma of 0.02
 Cu11-O40
 2.1 with sigma of 0.02
 Cu9-O42
 2.1 with sigma of 0.02
 O36-Cu7
 2.1 with sigma of 0.02
 Cu1-O43
 2.1 with sigma of 0.02
 Cu2-O44
 2.1 with sigma of 0.02
 N18-C40
 1.4 with sigma of 0.02
 N17-C39
 1.4 with sigma of 0.02
 N9-C18
 1.4 with sigma of 0.02
 C40-C41
 1.4 with sigma of 0.02
 C28-C27
 1.4 with sigma of 0.02
 C18-C19
 1.4 with sigma of 0.02
 O3-C7 = O4-C7
 1.2 with sigma of 0.02
 N9-C19
 2.2 with sigma of 0.04
 N18-C41
 2.2 with sigma of 0.04
 N17-C38
 2.2 with sigma of 0.04
 C18-C18_$1
 2.2 with sigma of 0.04
 C39-C39_$8
 2.2 with sigma of 0.04
3. Restrained planarity
 Cu1, Cu2, Cu3, O29, O37, O44, O43, N1, N2, N3, N4, N5, N6
 with sigma of 0.1
 Cu4, Cu5, O33, N7, N8, N9, O41, O45
 with sigma of 0.1
 Cu9, Cu10, O30, O34, O42, N14, N15
 with sigma of 0.1
4. Uiso/Uaniso restraints and constraints
O32 \\sim O39 \\sim O39: within 2A with sigma of 0.001 and sigma for terminal
atoms of 0.002 within 2A
N7 \\sim N8 \\sim C15 \\sim C16 \\sim N8 \\sim N7 \\sim C17: within 2A with
sigma of 0.04 and sigma for terminal atoms of 0.08 within 2A
N13 \\sim C36: within 2A with sigma of 0.04 and sigma for terminal atoms of
0.08 within 2A
N18 \\sim C40 \\sim C41: within 2A with sigma of 0.04 and sigma for terminal
atoms of 0.08 within 2A
Uanis(O41) \\sim Ueq, Uanis(O34) \\sim Ueq, Uanis(O42) \\sim Ueq, Uanis(O36)
\\sim Ueq, Uanis(O38) \\sim Ueq, Uanis(O37) \\sim Ueq, Uanis(O43) \\sim Ueq,
Uanis(O44) \\sim Ueq, Uanis(O45) \\sim Ueq: with sigma of 0.001 and sigma for
terminal atoms of 0.002
Uanis(C37) = Uanis(C38) = Uanis(C39)
5. Rigid body (RIGU) restrains
 All non-hydrogen atoms
 with sigma for 1-2 distances of 0.001 and sigma for 1-3 distances of 0.002
 N9, C18, C19
 with sigma for 1-2 distances of 0.004 and sigma for 1-3 distances of 0.004
 N18, C40, C41
 with sigma for 1-2 distances of 0.004 and sigma for 1-3 distances of 0.004
6. Others
 Fixed Sof: H5(0.25) H7(0.5) H12(0.5) H17(0.5) H24(0.5) H38A(0.5) H38B(0.5)
 H39A(0.5) H39B(0.5) H40A(0.5) H40B(0.5) H42A(0.5) H42B(0.5) H45A(0.5) H45B(0.5)
7.a Aromatic/amide H refined with riding coordinates:
 C8(H8), C5(H5A), C3(H3), C1(H1), C22(H22), C23(H23), C33(H33), C31(H31),
 C40(H40), C16(H16), C17(H17A), C18(H18), C24(H24A), C35(H35), C10(H10),
 C36(H36), C39(H39)
7.b Fitted pentagon refined as free rotating group:
 N3(C8,C6,C5,N4), N5(N6,C3,C2,C1), N10(N11,C22,C21,C23), N15(C33,C32,C31,N14),
 C15(C16,N8,N7,C17), C35(N2,N1,C10,C11)
7.c Tetrahedral OH refined with riding coordinates:
 O5(H5), O7(H7), O12(H12), O15(H15), O17(H17), O24(H24), O28(H28)
7.d X=CH2 refined with riding coordinates:
 O34(H34A,H34B), O36(H36A,H36B), O37(H37A,H37B), O38(H38A,H38B), O39(H39A,
 H39B), O40(H40A,H40B), O41(H41A,H41B), O42(H42A,H42B), O43(H43A,H43B),
 O44(H44A,H44B), O45(H45A,H45B)
++++++++++++++++++++++++++++++++++++++++++++++++++++++++++++++++++++++++++++
;

_atom_sites_solution_hydrogens     geom
_atom_sites_solution_primary       other
_atom_sites_solution_secondary     .

################################################################################
#           #Atomic coordinates and thermal displacment parameters#            #
################################################################################


loop_
  _atom_type_symbol
  _atom_type_description
  _atom_type_scat_dispersion_real
  _atom_type_scat_dispersion_imag
  _atom_type_scat_source
 'C' 'C' 0.0007 0.0007 'International Tables Vol C Tables 4.2.6.8 and 6.1.1.4'
 'H' 'H' 0.0000 0.0000 'International Tables Vol C Tables 4.2.6.8 and 6.1.1.4'
 'Cu' 'Cu' 0.3016 0.6696 'International Tables Vol C Tables 4.2.6.8 and 6.1.1.4'
 'N' 'N' 0.0019 0.0015 'International Tables Vol C Tables 4.2.6.8 and 6.1.1.4'
 'O' 'O' 0.0040 0.0028 'International Tables Vol C Tables 4.2.6.8 and 6.1.1.4'
 'Sc' 'Sc' 0.1534 0.1876 'International Tables Vol C Tables 4.2.6.8 and 6.1.1.4'

_shelx_space_group_comment        
;                                     
#++++++++++++++++++++++++++++++++++++++++++++++++++++++++++++++++++++++++++#
The symmetry employed for this shelxl refinement is uniquely defined
by the following loop, which should always be used as a source of
symmetry information in preference to the above space-group names.
They are only intended as comments.
#++++++++++++++++++++++++++++++++++++++++++++++++++++++++++++++++++++++++++#
;
_space_group_crystal_system        'cubic'
_space_group_IT_number             227
_space_group_name_H-M_alt          'F d -3 m'
_space_group_name_Hall             '-F 4vw 2vw 3'

################################################################################
#           #Atomic coordinates and thermal displacment parameters#            #
################################################################################

loop_
  _space_group_symop_operation_xyz
 'x, y, z'
 'x+1/4, -z, y+1/4'
 'x+1/4, z+1/4, -y'
 'z+1/4, y+1/4, -x'
 '-z, y+1/4, x+1/4'
 '-y, x+1/4, z+1/4'
 'y+1/4, -x, z+1/4'
 'z, x, y'
 'y, z, x'
 '-y+1/4, -z+1/4, x'
 'z, -x+1/4, -y+1/4'
 '-y+1/4, z, -x+1/4'
 '-z+1/4, -x+1/4, y'
 '-z+1/4, x, -y+1/4'
 'y, -z+1/4, -x+1/4'
 'x, -y+1/4, -z+1/4'
 '-x+1/4, y, -z+1/4'
 '-x+1/4, -y+1/4, z'
 'y+1/4, x+1/4, -z'
 '-y, -x, -z'
 'z+1/4, -y, x+1/4'
 '-z, -y, -x'
 '-x, z+1/4, y+1/4'
 '-x, -z, -y'
 'x, y+1/2, z+1/2'
 'x+1/4, -z+1/2, y+3/4'
 'x+1/4, z+3/4, -y+1/2'
 'z+1/4, y+3/4, -x+1/2'
 '-z, y+3/4, x+3/4'
 '-y, x+3/4, z+3/4'
 'y+1/4, -x+1/2, z+3/4'
 'z, x+1/2, y+1/2'
 'y, z+1/2, x+1/2'
 '-y+1/4, -z+3/4, x+1/2'
 'z, -x+3/4, -y+3/4'
 '-y+1/4, z+1/2, -x+3/4'
 '-z+1/4, -x+3/4, y+1/2'
 '-z+1/4, x+1/2, -y+3/4'
 'y, -z+3/4, -x+3/4'
 'x, -y+3/4, -z+3/4'
 '-x+1/4, y+1/2, -z+3/4'
 '-x+1/4, -y+3/4, z+1/2'
 'y+1/4, x+3/4, -z+1/2'
 '-y, -x+1/2, -z+1/2'
 'z+1/4, -y+1/2, x+3/4'
 '-z, -y+1/2, -x+1/2'
 '-x, z+3/4, y+3/4'
 '-x, -z+1/2, -y+1/2'
 'x+1/2, y, z+1/2'
 'x+3/4, -z, y+3/4'
 'x+3/4, z+1/4, -y+1/2'
 'z+3/4, y+1/4, -x+1/2'
 '-z+1/2, y+1/4, x+3/4'
 '-y+1/2, x+1/4, z+3/4'
 'y+3/4, -x, z+3/4'
 'z+1/2, x, y+1/2'
 'y+1/2, z, x+1/2'
 '-y+3/4, -z+1/4, x+1/2'
 'z+1/2, -x+1/4, -y+3/4'
 '-y+3/4, z, -x+3/4'
 '-z+3/4, -x+1/4, y+1/2'
 '-z+3/4, x, -y+3/4'
 'y+1/2, -z+1/4, -x+3/4'
 'x+1/2, -y+1/4, -z+3/4'
 '-x+3/4, y, -z+3/4'
 '-x+3/4, -y+1/4, z+1/2'
 'y+3/4, x+1/4, -z+1/2'
 '-y+1/2, -x, -z+1/2'
 'z+3/4, -y, x+3/4'
 '-z+1/2, -y, -x+1/2'
 '-x+1/2, z+1/4, y+3/4'
 '-x+1/2, -z, -y+1/2'
 'x+1/2, y+1/2, z'
 'x+3/4, -z+1/2, y+1/4'
 'x+3/4, z+3/4, -y'
 'z+3/4, y+3/4, -x'
 '-z+1/2, y+3/4, x+1/4'
 '-y+1/2, x+3/4, z+1/4'
 'y+3/4, -x+1/2, z+1/4'
 'z+1/2, x+1/2, y'
 'y+1/2, z+1/2, x'
 '-y+3/4, -z+3/4, x'
 'z+1/2, -x+3/4, -y+1/4'
 '-y+3/4, z+1/2, -x+1/4'
 '-z+3/4, -x+3/4, y'
 '-z+3/4, x+1/2, -y+1/4'
 'y+1/2, -z+3/4, -x+1/4'
 'x+1/2, -y+3/4, -z+1/4'
 '-x+3/4, y+1/2, -z+1/4'
 '-x+3/4, -y+3/4, z'
 'y+3/4, x+3/4, -z'
 '-y+1/2, -x+1/2, -z'
 'z+3/4, -y+1/2, x+1/4'
 '-z+1/2, -y+1/2, -x'
 '-x+1/2, z+3/4, y+1/4'
 '-x+1/2, -z+1/2, -y'
 '-x, -y, -z'
 '-x-1/4, z, -y-1/4'
 '-x-1/4, -z-1/4, y'
 '-z-1/4, -y-1/4, x'
 'z, -y-1/4, -x-1/4'
 'y, -x-1/4, -z-1/4'
 '-y-1/4, x, -z-1/4'
 '-z, -x, -y'
 '-y, -z, -x'
 'y-1/4, z-1/4, -x'
 '-z, x-1/4, y-1/4'
 'y-1/4, -z, x-1/4'
 'z-1/4, x-1/4, -y'
 'z-1/4, -x, y-1/4'
 '-y, z-1/4, x-1/4'
 '-x, y-1/4, z-1/4'
 'x-1/4, -y, z-1/4'
 'x-1/4, y-1/4, -z'
 '-y-1/4, -x-1/4, z'
 'y, x, z'
 '-z-1/4, y, -x-1/4'
 'z, y, x'
 'x, -z-1/4, -y-1/4'
 'x, z, y'
 '-x, -y+1/2, -z+1/2'
 '-x-1/4, z+1/2, -y+1/4'
 '-x-1/4, -z+1/4, y+1/2'
 '-z-1/4, -y+1/4, x+1/2'
 'z, -y+1/4, -x+1/4'
 'y, -x+1/4, -z+1/4'
 '-y-1/4, x+1/2, -z+1/4'
 '-z, -x+1/2, -y+1/2'
 '-y, -z+1/2, -x+1/2'
 'y-1/4, z+1/4, -x+1/2'
 '-z, x+1/4, y+1/4'
 'y-1/4, -z+1/2, x+1/4'
 'z-1/4, x+1/4, -y+1/2'
 'z-1/4, -x+1/2, y+1/4'
 '-y, z+1/4, x+1/4'
 '-x, y+1/4, z+1/4'
 'x-1/4, -y+1/2, z+1/4'
 'x-1/4, y+1/4, -z+1/2'
 '-y-1/4, -x+1/4, z+1/2'
 'y, x+1/2, z+1/2'
 '-z-1/4, y+1/2, -x+1/4'
 'z, y+1/2, x+1/2'
 'x, -z+1/4, -y+1/4'
 'x, z+1/2, y+1/2'
 '-x+1/2, -y, -z+1/2'
 '-x+1/4, z, -y+1/4'
 '-x+1/4, -z-1/4, y+1/2'
 '-z+1/4, -y-1/4, x+1/2'
 'z+1/2, -y-1/4, -x+1/4'
 'y+1/2, -x-1/4, -z+1/4'
 '-y+1/4, x, -z+1/4'
 '-z+1/2, -x, -y+1/2'
 '-y+1/2, -z, -x+1/2'
 'y+1/4, z-1/4, -x+1/2'
 '-z+1/2, x-1/4, y+1/4'
 'y+1/4, -z, x+1/4'
 'z+1/4, x-1/4, -y+1/2'
 'z+1/4, -x, y+1/4'
 '-y+1/2, z-1/4, x+1/4'
 '-x+1/2, y-1/4, z+1/4'
 'x+1/4, -y, z+1/4'
 'x+1/4, y-1/4, -z+1/2'
 '-y+1/4, -x-1/4, z+1/2'
 'y+1/2, x, z+1/2'
 '-z+1/4, y, -x+1/4'
 'z+1/2, y, x+1/2'
 'x+1/2, -z-1/4, -y+1/4'
 'x+1/2, z, y+1/2'
 '-x+1/2, -y+1/2, -z'
 '-x+1/4, z+1/2, -y-1/4'
 '-x+1/4, -z+1/4, y'
 '-z+1/4, -y+1/4, x'
 'z+1/2, -y+1/4, -x-1/4'
 'y+1/2, -x+1/4, -z-1/4'
 '-y+1/4, x+1/2, -z-1/4'
 '-z+1/2, -x+1/2, -y'
 '-y+1/2, -z+1/2, -x'
 'y+1/4, z+1/4, -x'
 '-z+1/2, x+1/4, y-1/4'
 'y+1/4, -z+1/2, x-1/4'
 'z+1/4, x+1/4, -y'
 'z+1/4, -x+1/2, y-1/4'
 '-y+1/2, z+1/4, x-1/4'
 '-x+1/2, y+1/4, z-1/4'
 'x+1/4, -y+1/2, z-1/4'
 'x+1/4, y+1/4, -z'
 '-y+1/4, -x+1/4, z'
 'y+1/2, x+1/2, z'
 '-z+1/4, y+1/2, -x-1/4'
 'z+1/2, y+1/2, x'
 'x+1/2, -z+1/4, -y-1/4'
 'x+1/2, z+1/2, y'


loop_
  _atom_site_label
  _atom_site_type_symbol
  _atom_site_fract_x
  _atom_site_fract_y
  _atom_site_fract_z
  _atom_site_U_iso_or_equiv
  _atom_site_adp_type
  _atom_site_occupancy
  _atom_site_site_symmetry_order
  _atom_site_calc_flag
  _atom_site_refinement_flags_posn
  _atom_site_refinement_flags_adp
  _atom_site_refinement_flags_occupancy
  _atom_site_disorder_assembly
  _atom_site_disorder_group
 Cu1 Cu 0.53428(2) 0.33939(2) 0.60661(2) 0.1582(9) Uani 1 1 d D . . . .
 Cu2 Cu 0.55110(2) 0.35794(2) 0.62176(2) 0.1472(8) Uani 1 1 d D . . . .
 Cu3 Cu 0.56228(2) 0.33280(2) 0.61199(2) 0.1478(8) Uani 1 1 d D . . . .
 Cu4 Cu 0.56649(2) 0.42270(4) 0.56649(2) 0.1873(16) Uani 1 2 d DS T P . .
 Cu5 Cu 0.57325(2) 0.41449(2) 0.59378(2) 0.1740(10) Uani 1 1 d D . . . .
 Cu6 Cu 0.52746(3) 0.38658(2) 0.52746(3) 0.1733(14) Uani 1 2 d DS T P . .
 Cu7 Cu 0.51814(2) 0.36101(2) 0.53859(2) 0.1639(9) Uani 1 1 d D . . . .
 Cu8 Cu 0.51691(3) 0.25366(2) 0.49634(2) 0.1690(13) Uani 1 2 d DS T P . .
 Cu9 Cu 0.58445(3) 0.23963(2) 0.51037(2) 0.1587(12) Uani 1 2 d DS T P . .
 Cu10 Cu 0.59151(2) 0.23261(2) 0.53804(2) 0.1678(9) Uani 1 1 d D . . . .
 Cu11 Cu 0.65139(2) 0.15139(2) 0.57791(3) 0.1669(12) Uani 1 2 d DS T P . .
 Sc1 Sc 0.61430(2) 0.38025(3) 0.63570(2) 0.1025(11) Uani 1 2 d S T P . .
 Sc2 Sc 0.625000 0.35406(5) 0.625000 0.1030(16) Uani 1 4 d S T P . .
 Sc3 Sc 0.56132(2) 0.28796(3) 0.56132(2) 0.1199(13) Uani 1 2 d S T P . .
 Sc4 Sc 0.55446(2) 0.29650(2) 0.53287(2) 0.1130(9) Uani 1 1 d . . . . .
 Sc5 Sc 0.58626(3) 0.18521(4) 0.58626(3) 0.1321(14) Uani 1 2 d S T P . .
 Sc6 Sc 0.50842(2) 0.40840(2) 0.60957(2) 0.1085(9) Uani 1 1 d . . . . .
 Sc7 Sc 0.500000 0.41805(2) 0.58195(2) 0.1035(11) Uani 1 2 d S T P . .
 O1 O 0.50542(9) 0.38018(8) 0.59853(9) 0.135(3) Uani 1 1 d . . . . .
 O2 O 0.51561(7) 0.39183(9) 0.60976(8) 0.127(3) Uani 1 1 d . . . . .
 O3 O 0.60009(7) 0.36953(8) 0.63202(7) 0.114(3) Uani 1 1 d D . . . .
 O4 O 0.60671(8) 0.35264(8) 0.62523(7) 0.118(3) Uani 1 1 d D . . . .
 O5 O 0.625000 0.33504(15) 0.625000 0.132(5) Uani 1 4 d S T P . .
 H5 H 0.625000 0.332645 0.631761 0.198 Uiso 0.25 1 calc R U P . .
 O6 O 0.625000 0.37171(14) 0.625000 0.105(4) Uani 1 4 d S T P . .
 O7 O 0.60287(7) 0.39024(11) 0.64713(7) 0.132(4) Uani 1 2 d S T P . .
 H7 H 0.596113 0.389759 0.644772 0.198 Uiso 0.5 1 calc R U P . .
 O8 O 0.62744(7) 0.39181(7) 0.64124(8) 0.112(3) Uani 1 1 d . . . . .
 O9 O 0.53771(9) 0.30496(8) 0.56995(8) 0.124(3) Uani 1 1 d . . . . .
 O10 O 0.55587(9) 0.29978(8) 0.57422(8) 0.126(3) Uani 1 1 d . . . . .
 O11 O 0.54945(7) 0.29365(10) 0.54945(7) 0.124(3) Uani 1 2 d S T P . .
 O12 O 0.57413(8) 0.28148(12) 0.57413(8) 0.155(4) Uani 1 2 d S T P . .
 H12 H 0.571335 0.275922 0.577699 0.232 Uiso 0.5 1 calc R U P . .
 O13 O 0.56846(9) 0.27557(8) 0.54948(10) 0.142(3) Uani 1 1 d . . . . .
 O14 O 0.56403(8) 0.28116(9) 0.53161(9) 0.128(3) Uani 1 1 d . . . . .
 O15 O 0.56000(8) 0.30043(8) 0.51521(8) 0.145(3) Uani 1 1 d . . . . .
 H15 H 0.560862 0.294322 0.511556 0.218 Uiso 1 1 calc R U . . .
 O16 O 0.53978(8) 0.28788(7) 0.52602(8) 0.120(3) Uani 1 1 d . . . . .
 O17 O 0.59368(9) 0.20040(12) 0.59368(9) 0.158(4) Uani 1 2 d S T P . .
 H17 H 0.598342 0.203285 0.589056 0.237 Uiso 0.5 1 calc R U P . .
 O18 O 0.60272(9) 0.17940(9) 0.58485(9) 0.147(3) Uani 1 1 d . . . . .
 O19 O 0.58878(9) 0.19375(9) 0.57070(9) 0.148(3) Uani 1 1 d . . . . .
 O20 O 0.57912(10) 0.17088(10) 0.57912(10) 0.128(5) Uani 1 6 d S T P . .
 O21 O 0.54586(8) 0.31237(7) 0.53195(8) 0.128(3) Uani 1 1 d . . . . .
 O22 O 0.49767(8) 0.38858(8) 0.57473(8) 0.123(3) Uani 1 1 d . . . . .
 O23 O 0.50300(7) 0.40592(8) 0.56807(7) 0.113(2) Uani 1 1 d . . . . .
 O24 O 0.500000 0.43152(7) 0.56848(7) 0.138(4) Uani 1 2 d S T P . .
 H24 H 0.500000 0.428425 0.562014 0.207 Uiso 0.5 1 calc R U P . .
 O25 O 0.51840(7) 0.42078(7) 0.58320(8) 0.116(2) Uani 1 1 d . . . . .
 O26 O 0.500000 0.40573(6) 0.59427(6) 0.095(3) Uani 1 2 d S T P . .
 O27 O 0.52334(7) 0.41480(8) 0.60119(9) 0.120(3) Uani 1 1 d . . . . .
 O28 O 0.51810(8) 0.41166(8) 0.62591(7) 0.141(3) Uani 1 1 d . . . . .
 H28 H 0.523291 0.406771 0.626631 0.212 Uiso 1 1 calc R U . . .
 O29 O 0.54893(10) 0.34348(9) 0.61336(9) 0.428(18) Uani 1 1 d D . . . .
 O30 O 0.58878(10) 0.22833(8) 0.52167(8) 0.349(18) Uani 1 2 d DS T P . .
 O31 O 0.5295(2) 0.36967(12) 0.5295(2) 0.364(18) Uani 1 2 d DS T P . .
 O32 O 0.5053(3) 0.2447(3) 0.5053(3) 0.35(2) Uani 1 6 d DS T P . .
 O33 O 0.57750(8) 0.41674(10) 0.57750(8) 0.47(3) Uani 1 2 d DS T P . .
 O34 O 0.59720(9) 0.23861(10) 0.55553(10) 0.190(4) Uani 1 1 d . U . . .
 H34A H 0.596159 0.246379 0.557697 0.285 Uiso 1 1 calc R U . . .
 H34B H 0.600628 0.233364 0.560710 0.285 Uiso 1 1 calc R U . . .
 O35 O 0.6580(4) 0.1580(4) 0.5920(4) 0.40(4) Uani 1 6 d DS T P . .
 O36 O 0.50313(10) 0.35153(10) 0.54635(10) 0.198(4) Uani 1 1 d D U . . .
 H36A H 0.497517 0.355588 0.550609 0.297 Uiso 1 1 calc R U . . .
 H36B H 0.502439 0.343488 0.545338 0.297 Uiso 1 1 calc R U . . .
 O37 O 0.57727(11) 0.32031(10) 0.61121(8) 0.207(4) Uani 1 1 d . U . . .
 H37A H 0.584396 0.322286 0.614598 0.311 Uiso 1 1 calc R U . . .
 H37B H 0.576395 0.313129 0.607490 0.311 Uiso 1 1 calc R U . . .
 O38 O 0.52454(10) 0.40483(11) 0.52454(10) 0.196(3) Uani 1 2 d DS TU P . .
 H38A H 0.529229 0.408904 0.519295 0.294 Uiso 0.5 1 calc R U P . .
 H38B H 0.518592 0.408679 0.528526 0.294 Uiso 0.5 1 calc R U P . .
 O39 O 0.5284(3) 0.26422(16) 0.48578(16) 0.39(2) Uani 1 2 d DS T P . .
 H39A H 0.531242 0.261347 0.478709 0.586 Uiso 0.5 1 calc R U P . .
 H39B H 0.530601 0.271641 0.488303 0.586 Uiso 0.5 1 calc R U P . .
 O40 O 0.64635(14) 0.14635(14) 0.56027(13) 0.241(10) Uani 1 2 d DS T P . .
 H40A H 0.649786 0.139872 0.556755 0.361 Uiso 0.5 1 calc R U P . .
 H40B H 0.640753 0.150668 0.556251 0.361 Uiso 0.5 1 calc R U P . .
 O41 O 0.56871(11) 0.41499(11) 0.61203(10) 0.217(5) Uani 1 1 d D U . . .
 H41A H 0.561109 0.416817 0.614281 0.325 Uiso 1 1 calc R U . . .
 H41B H 0.574344 0.413385 0.617669 0.325 Uiso 1 1 calc R U . . .
 O42 O 0.58219(12) 0.25285(8) 0.49715(8) 0.187(3) Uani 1 2 d DS TU P . .
 H42A H 0.581094 0.250688 0.489390 0.280 Uiso 0.5 1 calc R U P . .
 H42B H 0.582316 0.260715 0.499207 0.280 Uiso 0.5 1 calc R U P . .
 O43 O 0.51691(9) 0.33441(10) 0.60021(8) 0.199(4) Uani 1 1 d D U . . .
 H43A H 0.510683 0.339587 0.600914 0.298 Uiso 1 1 calc R U . . .
 H43B H 0.515775 0.327119 0.596789 0.298 Uiso 1 1 calc R U . . .
 O44 O 0.55274(10) 0.37421(8) 0.63238(7) 0.186(4) Uani 1 1 d D U . . .
 H44A H 0.546427 0.379300 0.633016 0.279 Uiso 1 1 calc R U . . .
 H44B H 0.559726 0.375900 0.636178 0.279 Uiso 1 1 calc R U . . .
 O45 O 0.55513(12) 0.43170(15) 0.55513(12) 0.228(3) Uani 1 2 d S TU P . .
 H45A H 0.547570 0.433484 0.557525 0.343 Uiso 0.5 1 calc R U P . .
 H45B H 0.557683 0.433883 0.547727 0.343 Uiso 0.5 1 calc R U P . .
 N3 N 0.56699(5) 0.35389(8) 0.62417(6) 0.129(3) Uani 1 1 d G . . . .
 C8 C 0.57645(8) 0.36120(6) 0.62755(7) 0.114(4) Uani 1 1 d G . . . .
 H8 H 0.575833 0.368752 0.630507 0.137 Uiso 1 1 calc R U . . .
 C6 C 0.58701(6) 0.35496(8) 0.62562(7) 0.099(3) Uani 1 1 d G . . . .
 C5 C 0.58408(8) 0.34379(7) 0.62105(7) 0.117(4) Uani 1 1 d G . . . .
 H5A H 0.589337 0.337934 0.618998 0.141 Uiso 1 1 calc R U . . .
 N4 N 0.57171(8) 0.34313(7) 0.62015(6) 0.143(4) Uani 1 1 d G . . . .
 N5 N 0.54068(9) 0.32578(7) 0.60067(7) 0.155(4) Uani 1 1 d G . . . .
 N6 N 0.55263(9) 0.32316(8) 0.60277(6) 0.152(4) Uani 1 1 d G . . . .
 C3 C 0.55658(6) 0.31569(8) 0.59366(8) 0.119(4) Uani 1 1 d G . . . .
 H3 H 0.564080 0.312642 0.592894 0.143 Uiso 1 1 calc R U . . .
 C2 C 0.54706(9) 0.31370(7) 0.58594(7) 0.119(4) Uani 1 1 d G . . . .
 C1 C 0.53724(6) 0.31994(8) 0.59027(8) 0.124(4) Uani 1 1 d G . . . .
 H1 H 0.529845 0.320153 0.586883 0.149 Uiso 1 1 calc R U . . .
 N9 N 0.58849(10) 0.40914(12) 0.59691(10) 0.171(5) Uani 1 1 d D . . . .
 N10 N 0.51699(8) 0.38585(9) 0.53988(6) 0.148(4) Uani 1 1 d G . . . .
 N11 N 0.51286(8) 0.37506(7) 0.54444(8) 0.134(3) Uani 1 1 d G . . . .
 C22 C 0.50703(8) 0.37741(8) 0.55515(8) 0.132(4) Uani 1 1 d G . . . .
 H22 H 0.503491 0.371896 0.559974 0.158 Uiso 1 1 calc R U . . .
 C21 C 0.50756(8) 0.38964(9) 0.55721(7) 0.117(4) Uani 1 1 d G . . . .
 C23 C 0.51371(8) 0.39486(6) 0.54777(9) 0.122(4) Uani 1 1 d G . . . .
 H23 H 0.515319 0.402784 0.546912 0.147 Uiso 1 1 calc R U . . .
 N12 N 0.52591(10) 0.34704(11) 0.53423(10) 0.144(4) Uani 1 1 d . . . . .
 N13 N 0.51736(11) 0.26480(11) 0.50889(10) 0.148(4) Uani 1 1 d . U . . .
 N15 N 0.58617(7) 0.24766(7) 0.53413(9) 0.143(4) Uani 1 1 d G . . . .
 C33 C 0.58125(8) 0.25639(9) 0.54147(6) 0.136(4) Uani 1 1 d G . . . .
 H33 H 0.581886 0.256744 0.549570 0.163 Uiso 1 1 calc R U . . .
 C32 C 0.57519(8) 0.26449(7) 0.53427(9) 0.123(4) Uani 1 1 d G . . . .
 C31 C 0.57636(8) 0.26077(8) 0.52248(8) 0.127(4) Uani 1 1 d G . . . .
 H31 H 0.573234 0.264488 0.515959 0.153 Uiso 1 1 calc R U . . .
 N14 N 0.58314(8) 0.25037(8) 0.52240(7) 0.142(4) Uani 1 1 d G . . . .
 N17 N 0.63881(10) 0.16250(9) 0.57964(10) 0.138(4) Uani 1 1 d D . . . .
 N18 N 0.59310(11) 0.21663(10) 0.54167(11) 0.157(4) Uani 1 1 d D U . . .
 C40 C 0.59200(12) 0.21122(12) 0.55217(13) 0.135(5) Uani 1 1 d D U . . .
 H40 H 0.591517 0.215041 0.559333 0.162 Uiso 1 1 calc R U . . .
 C41 C 0.59169(18) 0.19929(13) 0.55071(13) 0.141(6) Uani 1 2 d DS TU P . .
 C4 C 0.54646(16) 0.30551(13) 0.57616(14) 0.117(4) Uani 1 1 d . . . . .
 C7 C 0.59866(13) 0.35943(13) 0.62825(11) 0.111(4) Uani 1 1 d D . . . .
 C9 C 0.63714(12) 0.39431(16) 0.63714(12) 0.100(6) Uani 1 2 d S T P . .
 C13 C 0.51333(15) 0.38191(16) 0.60493(14) 0.117(4) Uani 1 1 d . . . . .
 C14 C 0.52595(15) 0.41764(13) 0.59149(16) 0.122(4) Uani 1 1 d . . . . .
 C15 C 0.53787(6) 0.41903(9) 0.58797(9) 0.121(4) Uani 1 1 d G U . . .
 C16 C 0.54719(9) 0.41667(9) 0.59584(7) 0.132(4) Uani 1 1 d G U . . .
 H16 H 0.546426 0.414346 0.603592 0.158 Uiso 1 1 calc R U . . .
 N8 N 0.55788(7) 0.41848(8) 0.58978(10) 0.155(4) Uani 1 1 d G U . . .
 N7 N 0.55517(8) 0.42196(9) 0.57817(8) 0.165(4) Uani 1 1 d G U . . .
 C17 C 0.54281(9) 0.42229(9) 0.57705(7) 0.140(4) Uani 1 1 d G U . . .
 H17A H 0.538664 0.424303 0.570347 0.168 Uiso 1 1 calc R U . . .
 C18 C 0.59345(10) 0.40415(12) 0.60622(10) 0.122(4) Uani 1 1 d D . . . .
 H18 H 0.589577 0.403476 0.613339 0.147 Uiso 1 1 calc R U . . .
 C19 C 0.60461(12) 0.40009(17) 0.60461(12) 0.119(6) Uani 1 2 d DS T P . .
 C20 C 0.50253(12) 0.39451(16) 0.56727(15) 0.119(4) Uani 1 1 d . . . . .
 C24 C 0.52588(14) 0.33685(14) 0.53919(13) 0.141(5) Uani 1 1 d . . . . .
 H24A H 0.520845 0.334621 0.545176 0.169 Uiso 1 1 calc R U . . .
 C25 C 0.53436(12) 0.32978(18) 0.53436(12) 0.115(5) Uani 1 2 d S T P . .
 C26 C 0.53787(12) 0.3172(2) 0.53787(12) 0.114(5) Uani 1 2 d S T P . .
 C27 C 0.53009(16) 0.2855(2) 0.53009(16) 0.153(9) Uani 1 2 d DS T P . .
 C28 C 0.52379(14) 0.2769(2) 0.52379(14) 0.130(7) Uani 1 2 d DS T P . .
 C30 C 0.56880(14) 0.27473(16) 0.53894(18) 0.130(5) Uani 1 1 d . . . . .
 C34 C 0.58911(19) 0.19000(17) 0.56000(17) 0.144(6) Uani 1 2 d S T P . .
 C35 C 0.53120(8) 0.37311(7) 0.61593(7) 0.124(4) Uani 1 1 d G . . . .
 H35 H 0.534152 0.379969 0.619143 0.149 Uiso 1 1 calc R U . . .
 N2 N 0.53557(6) 0.36165(9) 0.61791(7) 0.156(4) Uani 1 1 d G . . . .
 N1 N 0.52861(9) 0.35371(6) 0.61139(7) 0.150(4) Uani 1 1 d G . . . .
 C10 C 0.51994(7) 0.36025(8) 0.60537(7) 0.125(4) Uani 1 1 d G . . . .
 H10 H 0.514212 0.357215 0.600456 0.150 Uiso 1 1 calc R U . . .
 C11 C 0.52154(8) 0.37224(7) 0.60818(8) 0.118(4) Uani 1 1 d G . . . .
 C36 C 0.52584(14) 0.27208(13) 0.51356(13) 0.137(5) Uani 1 1 d . U . . .
 H36 H 0.532785 0.273495 0.509580 0.165 Uiso 1 1 calc R U . . .
 C37 C 0.6075(2) 0.17128(13) 0.57872(13) 0.139(4) Uani 1 2 d S T P . .
 C38 C 0.62150(18) 0.16963(12) 0.58037(12) 0.139(4) Uani 1 2 d DS T P . .
 C39 C 0.62808(13) 0.16126(12) 0.57540(11) 0.139(4) Uani 1 1 d D . . . .
 H39 H 0.625590 0.155684 0.570028 0.166 Uiso 1 1 calc R U . . .

loop_
  _atom_site_aniso_label
  _atom_site_aniso_U_11
  _atom_site_aniso_U_22
  _atom_site_aniso_U_33
  _atom_site_aniso_U_23
  _atom_site_aniso_U_13
  _atom_site_aniso_U_12
 Cu1 0.1313(17) 0.1344(17) 0.209(2) -0.0535(15) -0.0505(14) 0.0325(12)
 Cu2 0.1084(15) 0.1281(16) 0.205(2) -0.0373(14) -0.0360(13) 0.0205(11)
 Cu3 0.1114(15) 0.1414(17) 0.191(2) -0.0556(14) -0.0299(13) 0.0131(12)
 Cu4 0.1062(14) 0.350(5) 0.1062(14) 0.0478(18) 0.0224(16) 0.0478(18)
 Cu5 0.1019(16) 0.301(3) 0.1190(17) 0.0494(16) 0.0092(11) 0.0410(16)
 Cu6 0.200(2) 0.120(2) 0.200(2) -0.0062(16) 0.101(3) -0.0062(16)
 Cu7 0.199(2) 0.1113(16) 0.181(2) 0.0062(13) 0.0794(16) 0.0082(14)
 Cu8 0.170(3) 0.1687(19) 0.1687(19) -0.075(2) 0.0620(17) -0.0620(17)
 Cu9 0.222(3) 0.1272(15) 0.1272(15) -0.0187(18) -0.0336(15) 0.0336(15)
 Cu10 0.254(3) 0.1262(18) 0.1235(17) -0.0059(12) -0.0217(15) 0.0356(16)
 Cu11 0.1614(18) 0.1614(18) 0.178(3) -0.0412(16) -0.0412(16) 0.041(2)
 Sc1 0.0889(16) 0.130(3) 0.0889(16) 0.0003(15) -0.0047(19) -0.0003(15)
 Sc2 0.091(2) 0.126(4) 0.091(2) 0.000 0.001(3) 0.000
 Sc3 0.129(2) 0.102(3) 0.129(2) -0.0082(16) 0.006(2) -0.0082(16)
 Sc4 0.128(2) 0.094(2) 0.116(2) -0.0151(15) 0.0014(16) -0.0108(16)
 Sc5 0.133(2) 0.131(4) 0.133(2) 0.0131(18) -0.012(3) 0.0131(18)
 Sc6 0.0910(19) 0.121(2) 0.114(2) 0.0033(15) 0.0137(15) 0.0112(15)
 Sc7 0.085(3) 0.1126(18) 0.1126(18) 0.002(2) 0.0105(14) 0.0105(14)
 O1 0.131(8) 0.140(8) 0.135(9) -0.004(6) -0.014(6) 0.007(6)
 O2 0.101(6) 0.129(6) 0.150(8) 0.005(5) 0.000(5) 0.005(5)
 O3 0.093(5) 0.129(6) 0.119(7) -0.003(5) -0.012(4) 0.010(4)
 O4 0.108(5) 0.127(6) 0.118(7) -0.019(5) -0.010(5) -0.003(4)
 O5 0.124(8) 0.148(11) 0.124(8) 0.000 0.015(11) 0.000
 O6 0.088(5) 0.140(9) 0.088(5) 0.000 -0.021(7) 0.000
 O7 0.131(6) 0.134(9) 0.131(6) -0.004(5) 0.014(7) 0.004(5)
 O8 0.106(5) 0.122(6) 0.108(7) -0.008(5) -0.013(6) -0.001(5)
 O9 0.139(7) 0.131(7) 0.102(7) -0.009(5) 0.002(5) -0.006(6)
 O10 0.137(7) 0.119(7) 0.123(6) 0.000(5) -0.006(5) -0.014(5)
 O11 0.137(5) 0.099(8) 0.137(5) -0.017(4) -0.004(5) -0.017(4)
 O12 0.159(7) 0.147(11) 0.159(7) 0.001(5) -0.005(8) 0.001(5)
 O13 0.153(8) 0.123(7) 0.149(6) -0.012(6) 0.002(6) 0.004(5)
 O14 0.103(6) 0.135(7) 0.146(7) -0.010(5) -0.004(5) -0.020(5)
 O15 0.141(8) 0.156(8) 0.139(7) -0.023(5) -0.001(5) 0.003(6)
 O16 0.137(6) 0.111(6) 0.112(6) 0.002(5) -0.009(5) 0.003(4)
 O17 0.153(7) 0.168(10) 0.153(7) -0.009(6) 0.008(9) -0.009(6)
 O18 0.141(7) 0.151(7) 0.148(8) 0.003(6) -0.013(5) -0.006(5)
 O19 0.137(8) 0.146(8) 0.160(6) 0.002(7) -0.020(5) -0.008(6)
 O20 0.128(5) 0.128(5) 0.128(5) 0.016(6) -0.016(6) 0.016(6)
 O21 0.145(8) 0.107(6) 0.132(7) -0.004(4) 0.007(6) -0.016(4)
 O22 0.129(8) 0.116(6) 0.124(7) 0.000(5) 0.009(5) 0.003(5)
 O23 0.101(6) 0.129(5) 0.109(5) 0.018(5) 0.025(4) 0.013(5)
 O24 0.169(11) 0.122(5) 0.122(5) 0.015(7) -0.027(6) -0.027(6)
 O25 0.109(5) 0.118(7) 0.120(6) 0.010(5) 0.033(4) 0.014(4)
 O26 0.070(6) 0.107(4) 0.107(4) -0.009(5) 0.028(3) 0.028(3)
 O27 0.104(6) 0.130(7) 0.126(6) 0.000(6) 0.006(5) -0.003(5)
 O28 0.163(8) 0.133(7) 0.127(6) 0.019(5) -0.015(6) 0.003(6)
 O29 0.237(10) 0.311(16) 0.74(4) -0.30(2) -0.229(17) 0.102(10)
 O30 0.69(5) 0.178(6) 0.178(6) -0.041(8) -0.107(13) 0.107(13)
 O31 0.46(3) 0.174(10) 0.46(3) 0.034(14) 0.32(3) 0.034(14)
 O32 0.35(2) 0.35(2) 0.35(2) -0.21(2) 0.21(2) -0.21(2)
 O33 0.180(9) 1.06(8) 0.180(9) 0.16(2) 0.024(12) 0.16(2)
 O34 0.193(4) 0.188(4) 0.188(4) 0.000(2) -0.002(2) 0.003(2)
 O35 0.40(4) 0.40(4) 0.40(4) -0.24(4) -0.24(4) 0.24(4)
 O36 0.198(4) 0.196(4) 0.200(4) -0.002(2) 0.005(2) 0.000(2)
 O37 0.207(4) 0.207(5) 0.209(5) -0.006(2) -0.004(2) 0.000(2)
 O38 0.197(3) 0.195(4) 0.197(3) 0.0007(14) 0.003(2) 0.0007(14)
 O39 0.59(4) 0.291(15) 0.291(15) -0.211(18) 0.27(2) -0.27(2)
 O40 0.253(14) 0.253(14) 0.217(15) -0.084(12) -0.084(12) 0.166(16)
 O41 0.215(5) 0.220(5) 0.216(5) 0.002(2) 0.001(2) 0.002(2)
 O42 0.188(4) 0.186(3) 0.186(3) 0.000(2) -0.0006(14) 0.0006(14)
 O43 0.198(4) 0.197(4) 0.201(4) -0.007(2) -0.001(2) 0.003(2)
 O44 0.183(4) 0.187(4) 0.189(4) -0.003(2) -0.004(2) 0.0023(19)
 O45 0.228(3) 0.230(4) 0.228(3) 0.0012(14) 0.001(2) 0.0012(14)
 N3 0.116(5) 0.149(7) 0.122(9) 0.025(6) -0.011(5) -0.005(4)
 C8 0.109(6) 0.122(7) 0.113(10) 0.014(7) -0.008(6) 0.014(5)
 C6 0.110(5) 0.097(7) 0.089(9) 0.018(6) -0.008(6) 0.008(4)
 C5 0.129(6) 0.113(7) 0.110(10) 0.000(7) -0.008(7) -0.006(5)
 N4 0.130(6) 0.150(7) 0.150(9) 0.006(6) -0.008(7) -0.014(5)
 N5 0.166(7) 0.148(8) 0.149(9) -0.018(6) -0.011(6) 0.006(7)
 N6 0.161(7) 0.156(9) 0.140(8) -0.019(6) -0.007(6) -0.006(7)
 C3 0.120(7) 0.121(10) 0.116(8) 0.009(6) -0.010(6) -0.020(6)
 C2 0.112(7) 0.125(9) 0.121(8) -0.002(6) -0.007(6) -0.007(6)
 C1 0.127(7) 0.118(10) 0.127(9) 0.008(6) 0.006(6) -0.001(7)
 N9 0.157(8) 0.238(14) 0.117(8) 0.015(8) -0.012(6) 0.000(8)
 N10 0.148(9) 0.148(6) 0.146(8) -0.003(6) 0.023(7) 0.004(7)
 N11 0.116(9) 0.145(6) 0.142(9) 0.008(5) 0.008(6) 0.020(6)
 C22 0.114(11) 0.127(6) 0.154(10) -0.002(6) 0.020(7) -0.007(8)
 C21 0.091(9) 0.123(7) 0.137(8) 0.009(6) 0.005(6) 0.002(7)
 C23 0.101(10) 0.136(6) 0.129(9) 0.003(6) 0.004(6) -0.010(7)
 N12 0.165(9) 0.139(7) 0.127(9) -0.001(6) 0.010(7) 0.007(7)
 N13 0.168(10) 0.137(9) 0.141(8) -0.014(7) 0.042(7) -0.019(6)
 N15 0.142(9) 0.131(7) 0.156(6) -0.003(6) 0.010(7) 0.006(6)
 C33 0.135(11) 0.128(9) 0.145(7) -0.011(6) -0.007(8) -0.005(7)
 C32 0.108(10) 0.119(8) 0.141(7) -0.010(6) 0.000(7) -0.018(6)
 C31 0.113(10) 0.125(9) 0.144(7) -0.019(6) -0.012(8) -0.013(6)
 N14 0.135(10) 0.133(7) 0.157(6) -0.011(6) 0.000(7) 0.000(6)
 N17 0.144(7) 0.114(8) 0.156(9) -0.008(6) 0.001(5) 0.005(5)
 N18 0.151(10) 0.162(8) 0.158(9) 0.002(6) 0.002(8) 0.035(6)
 C40 0.127(11) 0.142(7) 0.137(10) -0.023(8) -0.008(8) 0.026(7)
 C41 0.144(15) 0.140(6) 0.140(6) -0.018(9) -0.033(7) 0.033(7)
 C4 0.138(8) 0.106(9) 0.108(8) 0.013(6) 0.000(5) -0.016(6)
 C7 0.109(5) 0.128(7) 0.094(9) 0.004(6) -0.003(6) 0.002(4)
 C9 0.100(7) 0.099(13) 0.100(7) 0.011(7) -0.022(9) 0.011(7)
 C13 0.112(9) 0.132(6) 0.107(9) 0.016(6) 0.008(6) -0.005(5)
 C14 0.127(5) 0.111(10) 0.126(7) -0.004(6) 0.016(5) 0.016(8)
 C15 0.125(5) 0.126(10) 0.112(8) -0.016(7) 0.007(5) 0.006(7)
 C16 0.129(6) 0.130(11) 0.137(8) 0.001(8) -0.003(5) -0.003(8)
 N8 0.135(6) 0.159(10) 0.170(8) 0.013(8) 0.013(5) 0.005(7)
 N7 0.127(6) 0.214(12) 0.155(7) -0.006(8) 0.010(6) -0.003(8)
 C17 0.128(6) 0.172(12) 0.121(8) -0.008(8) 0.007(5) -0.019(8)
 C18 0.094(8) 0.188(13) 0.085(9) -0.004(8) 0.021(7) -0.018(7)
 C19 0.096(7) 0.164(17) 0.096(7) -0.024(7) 0.022(10) -0.024(7)
 C20 0.096(10) 0.128(6) 0.133(8) 0.017(5) 0.002(6) 0.019(6)
 C24 0.169(13) 0.141(9) 0.113(12) -0.002(7) 0.040(9) 0.015(8)
 C25 0.119(9) 0.107(10) 0.119(9) -0.032(7) 0.018(9) -0.032(7)
 C26 0.118(8) 0.108(10) 0.118(8) -0.036(7) -0.019(7) -0.036(7)
 C27 0.150(9) 0.160(17) 0.150(9) -0.012(8) 0.012(8) -0.012(8)
 C28 0.123(8) 0.143(14) 0.123(8) -0.003(7) 0.031(10) -0.003(7)
 C30 0.112(10) 0.129(9) 0.149(6) -0.009(6) 0.006(7) -0.009(6)
 C34 0.114(15) 0.159(6) 0.159(6) 0.002(7) -0.038(7) 0.038(7)
 C35 0.119(9) 0.135(7) 0.119(10) 0.003(7) -0.012(6) -0.007(6)
 N2 0.124(8) 0.142(7) 0.202(12) 0.010(7) -0.023(6) 0.004(5)
 N1 0.156(9) 0.142(6) 0.153(10) -0.001(6) -0.013(6) 0.013(5)
 C10 0.139(9) 0.120(7) 0.116(10) -0.005(7) -0.003(6) -0.007(6)
 C11 0.122(9) 0.122(6) 0.111(10) -0.009(6) -0.009(6) -0.003(6)
 C36 0.157(12) 0.128(11) 0.126(8) 0.000(7) 0.043(8) -0.016(7)
 C37 0.144(8) 0.136(5) 0.136(5) 0.027(6) 0.004(5) -0.004(5)
 C38 0.144(8) 0.136(5) 0.136(5) 0.027(6) 0.004(5) -0.004(5)
 C39 0.144(8) 0.136(5) 0.136(5) 0.027(6) 0.004(5) -0.004(5)

################################################################################
#                         #Molecular geometry#                                 #
################################################################################

_geom_special_details
;++++++++++++++++++++++++++++++++++++++++++++++++++++++++++++++++++++++++++++++
 All esds (except the esd in the dihedral angle between two l.s. planes)
 are estimated using the full covariance matrix.  The cell esds are taken
 into account individually in the estimation of esds in distances, angles
 and torsion angles; correlations between esds in cell parameters are only
 used when they are defined by crystal symmetry.  An approximate (isotropic)
 treatment of cell esds is used for estimating esds involving l.s. planes.
+++++++++++++++++++++++++++++++++++++++++++++++++++++++++++++++++++++++++++++++
;

loop_
  _geom_bond_atom_site_label_1
  _geom_bond_atom_site_label_2
  _geom_bond_distance
  _geom_bond_site_symmetry_2
  _geom_bond_publ_flag
 Cu1 O29 1.903(11) . ?
 Cu1 O43 2.192(10) . ?
 Cu1 N5 1.849(7) . ?
 Cu1 N1 1.844(7) . ?
 Cu2 O29 1.928(11) . ?
 Cu2 O44 2.229(10) . ?
 Cu2 N3 1.895(7) . ?
 Cu2 N2 1.878(7) . ?
 Cu3 O29 1.962(11) . ?
 Cu3 O37 2.233(12) . ?
 Cu3 N4 1.852(7) . ?
 Cu3 N6 1.883(7) . ?
 Cu4 O33 1.906(14) . ?
 Cu4 O45 2.105(19) . ?
 Cu4 N7 1.862(7) . ?
 Cu4 N7 1.863(7) 118 ?
 Cu5 O33 1.941(7) . ?
 Cu5 O41 2.152(11) . ?
 Cu5 N9 1.882(12) . ?
 Cu5 N8 1.873(7) . ?
 Cu6 O31 1.962(14) . ?
 Cu6 O38 2.139(13) . ?
 Cu6 N10 1.859(7) 118 ?
 Cu6 N10 1.860(7) . ?
 Cu7 O31 1.937(9) . ?
 Cu7 O36 2.215(10) . ?
 Cu7 N11 1.842(7) . ?
 Cu7 N12 1.896(12) . ?
 Cu8 O32 1.965(12) . ?
 Cu8 O39 2.157(14) . ?
 Cu8 N13 1.919(12) . ?
 Cu8 N13 1.919(12) 119_566 ?
 Cu9 O30 1.893(14) . ?
 Cu9 O42 2.153(13) . ?
 Cu9 N14 1.850(7) . ?
 Cu9 N14 1.849(7) 119_566 ?
 Cu10 O30 1.960(7) . ?
 Cu10 O34 2.212(11) . ?
 Cu10 N15 1.881(7) . ?
 Cu10 N18 1.882(12) . ?
 Cu11 O35 1.934(3) . ?
 Cu11 O40 2.175(13) . ?
 Cu11 N17 1.930(11) 188_545 ?
 Cu11 N17 1.930(11) . ?
 Sc1 Sc1 0.000(5) 165_656 ?
 Sc1 O3 2.078(9) 165_656 ?
 Sc1 O3 2.078(9) . ?
 Sc1 O6 1.987(9) . ?
 Sc1 O7 2.174(12) . ?
 Sc1 O8 2.100(9) . ?
 Sc1 O8 2.099(9) 165_656 ?
 Sc2 O4 2.097(9) 165_656 ?
 Sc2 O4 2.098(9) . ?
 Sc2 O4 2.098(9) 118 ?
 Sc2 O4 2.097(9) 17_656 ?
 Sc2 O5 2.175(18) . ?
 Sc2 O6 2.018(17) . ?
 Sc3 Sc3 0.000(11) 118 ?
 Sc3 Sc4 3.486(4) 118 ?
 Sc3 O10 2.096(10) . ?
 Sc3 O10 2.096(10) 118 ?
 Sc3 O11 2.027(13) . ?
 Sc3 O12 2.200(14) . ?
 Sc3 O13 2.123(11) . ?
 Sc3 O13 2.123(11) 118 ?
 Sc4 O9 2.093(10) 118 ?
 Sc4 O11 2.007(7) . ?
 Sc4 O14 2.073(11) . ?
 Sc4 O15 2.164(10) . ?
 Sc4 O16 2.098(9) . ?
 Sc4 O21 2.067(9) . ?
 Sc5 O17 2.112(14) . ?
 Sc5 O18 2.003(10) 118 ?
 Sc5 O18 2.002(10) . ?
 Sc5 O19 2.050(10) 118 ?
 Sc5 O19 2.050(10) . ?
 Sc5 O20 2.004(4) . ?
 Sc6 O1 2.123(10) 24_666 ?
 Sc6 O2 2.066(10) . ?
 Sc6 O22 2.062(10) 24_666 ?
 Sc6 O26 2.020(6) . ?
 Sc6 O27 2.089(10) . ?
 Sc6 O28 2.204(9) . ?
 Sc7 O23 2.136(9) 24_666 ?
 Sc7 O23 2.136(9) . ?
 Sc7 O24 2.178(12) . ?
 Sc7 O25 2.132(9) . ?
 Sc7 O25 2.131(9) 24_666 ?
 Sc7 O26 1.992(11) . ?
 O1 C13 1.181(16) . ?
 O2 C13 1.288(16) . ?
 O3 C7 1.244(12) . ?
 O4 C7 1.253(12) . ?
 O5 H5 0.8201 17_656 ?
 O5 H5 0.8201 165_656 ?
 O5 H5 0.8200 118 ?
 O5 H5 0.8200 . ?
 O7 H7 0.8200 . ?
 O7 H7 0.8198 165_656 ?
 O8 C9 1.237(10) . ?
 O9 C4 1.227(16) . ?
 O10 C4 1.280(16) . ?
 O12 H12 0.8202 118 ?
 O12 H12 0.8200 . ?
 O13 C30 1.210(17) . ?
 O14 C30 1.241(18) . ?
 O15 H15 0.8200 . ?
 O16 C27 1.232(12) . ?
 O17 H17 0.8203 118 ?
 O17 H17 0.8200 . ?
 O18 C37 1.287(13) . ?
 O19 C34 1.297(14) . ?
 O21 C26 1.263(12) . ?
 O22 C20 1.224(16) . ?
 O23 C20 1.309(16) . ?
 O24 H24 0.8199 24_666 ?
 O24 H24 0.8200 . ?
 O25 C14 1.332(17) . ?
 O27 C14 1.193(16) . ?
 O28 H28 0.8200 . ?
 O34 H34A 0.9300 . ?
 O34 H34B 0.9300 . ?
 O36 H36A 0.9300 . ?
 O36 H36B 0.9300 . ?
 O37 H37A 0.9300 . ?
 O37 H37B 0.9300 . ?
 O38 H38A 0.9300 . ?
 O38 H38B 0.9300 . ?
 O39 H39A 0.9300 . ?
 O39 H39B 0.9300 . ?
 O40 H40A 0.9300 . ?
 O40 H40B 0.9300 . ?
 O41 H41A 0.9300 . ?
 O41 H41B 0.9300 . ?
 O42 H42A 0.9300 . ?
 O42 H42B 0.9300 . ?
 O43 H43A 0.9300 . ?
 O43 H43B 0.9300 . ?
 O44 H44A 0.9300 . ?
 O44 H44B 0.9300 . ?
 O45 H45A 0.9300 . ?
 O45 H45B 0.9300 . ?
 N3 C8 1.4200 . ?
 N3 N4 1.4200 . ?
 C8 H8 0.9300 . ?
 C8 C6 1.4200 . ?
 C6 C5 1.4200 . ?
 C6 C7 1.459(16) . ?
 C5 H5A 0.9300 . ?
 C5 N4 1.4200 . ?
 N5 N6 1.4200 . ?
 N5 C1 1.4200 . ?
 N6 C3 1.4200 . ?
 C3 H3 0.9300 . ?
 C3 C2 1.4200 . ?
 C2 C1 1.4200 . ?
 C2 C4 1.460(18) . ?
 C1 H1 0.9300 . ?
 N9 N9 1.36(2) 118 ?
 N9 C18 1.334(12) . ?
 N10 N11 1.4200 . ?
 N10 C23 1.4200 . ?
 N11 C22 1.4200 . ?
 C22 H22 0.9300 . ?
 C22 C21 1.4200 . ?
 C21 C23 1.4200 . ?
 C21 C20 1.401(18) . ?
 C23 H23 0.9300 . ?
 N12 N12 1.35(2) 118 ?
 N12 C24 1.296(16) . ?
 N13 N13 1.37(2) 118 ?
 N13 C36 1.385(17) . ?
 N15 C33 1.4200 . ?
 N15 N14 1.4200 . ?
 C33 H33 0.9300 . ?
 C33 C32 1.4200 . ?
 C32 C31 1.4200 . ?
 C32 C30 1.480(18) . ?
 C31 H31 0.9300 . ?
 C31 N14 1.4200 . ?
 N17 N17 1.271(19) 119_566 ?
 N17 C39 1.327(13) . ?
 N18 N18 1.34(2) 119_566 ?
 N18 C40 1.357(13) . ?
 C40 H40 0.9300 . ?
 C40 C41 1.375(13) . ?
 C41 C34 1.53(3) . ?
 C9 C19 1.49(3) 17_656 ?
 C13 C11 1.498(18) . ?
 C14 C15 1.430(17) . ?
 C15 C16 1.4200 . ?
 C15 C17 1.4200 . ?
 C16 H16 0.9300 . ?
 C16 N8 1.4200 . ?
 N8 N7 1.4200 . ?
 N7 C17 1.4200 . ?
 C17 H17A 0.9300 . ?
 C18 H18 0.9300 . ?
 C18 C19 1.371(13) . ?
 C24 H24A 0.9300 . ?
 C24 C25 1.378(17) . ?
 C25 C26 1.55(3) . ?
 C27 C28 1.413(17) . ?
 C28 C36 1.316(18) . ?
 C28 C36 1.316(18) 118 ?
 C35 H35 0.9300 . ?
 C35 N2 1.4200 . ?
 C35 C11 1.4200 . ?
 N2 N1 1.4200 . ?
 N1 C10 1.4200 . ?
 C10 H10 0.9300 . ?
 C10 C11 1.4200 . ?
 C36 H36 0.9300 . ?
 C37 C38 1.62(3) . ?
 C38 C39 1.343(15) . ?
 C38 C39 1.343(16) 119_566 ?
 C39 H39 0.9300 . ?

loop_
  _geom_angle_atom_site_label_1
  _geom_angle_atom_site_label_2
  _geom_angle_atom_site_label_3
  _geom_angle
  _geom_angle_site_symmetry_1
  _geom_angle_site_symmetry_3
  _geom_angle_publ_flag
 O29 Cu1 O43 175.5(4) . . ?
 N5 Cu1 O29 90.5(5) . . ?
 N5 Cu1 O43 91.0(5) . . ?
 N1 Cu1 O29 88.3(5) . . ?
 N1 Cu1 O43 90.6(5) . . ?
 N1 Cu1 N5 174.5(3) . . ?
 O29 Cu2 O44 176.1(4) . . ?
 N3 Cu2 O29 89.2(5) . . ?
 N3 Cu2 O44 92.5(4) . . ?
 N2 Cu2 O29 87.4(5) . . ?
 N2 Cu2 O44 91.0(4) . . ?
 N2 Cu2 N3 174.7(4) . . ?
 O29 Cu3 O37 177.5(4) . . ?
 N4 Cu3 O29 90.9(5) . . ?
 N4 Cu3 O37 88.9(5) . . ?
 N4 Cu3 N6 175.6(3) . . ?
 N6 Cu3 O29 87.3(5) . . ?
 N6 Cu3 O37 93.0(5) . . ?
 O33 Cu4 O45 171.7(5) . . ?
 N7 Cu4 O33 88.2(4) . . ?
 N7 Cu4 O33 88.2(11) 118 . ?
 N7 Cu4 O45 92.0(4) . . ?
 N7 Cu4 O45 92.0(11) 118 . ?
 N7 Cu4 N7 174.5(14) . 118 ?
 O33 Cu5 O41 170.9(4) . . ?
 N9 Cu5 O33 89.6(5) . . ?
 N9 Cu5 O41 92.7(5) . . ?
 N8 Cu5 O33 88.2(5) . . ?
 N8 Cu5 O41 90.2(5) . . ?
 N8 Cu5 N9 174.3(5) . . ?
 O31 Cu6 O38 177.1(13) . . ?
 N10 Cu6 O31 86.6(3) . . ?
 N10 Cu6 O31 86.7(3) 118 . ?
 N10 Cu6 O38 93.6(3) 118 . ?
 N10 Cu6 O38 93.6(3) . . ?
 N10 Cu6 N10 169.1(6) 118 . ?
 O31 Cu7 O36 170.2(12) . . ?
 N11 Cu7 O31 88.2(5) . . ?
 N11 Cu7 O36 91.6(5) . . ?
 N11 Cu7 N12 170.0(5) . . ?
 N12 Cu7 O31 88.6(5) . . ?
 N12 Cu7 O36 93.2(5) . . ?
 O32 Cu8 O39 175(2) . . ?
 N13 Cu8 O32 88.5(4) . . ?
 N13 Cu8 O32 88.5(4) 119_566 . ?
 N13 Cu8 O39 91.7(4) . . ?
 N13 Cu8 O39 91.7(4) 119_566 . ?
 N13 Cu8 N13 172.5(9) 119_566 . ?
 O30 Cu9 O42 171.8(5) . . ?
 N14 Cu9 O30 88.1(3) . . ?
 N14 Cu9 O30 88.1(10) 119_566 . ?
 N14 Cu9 O42 92.6(3) . . ?
 N14 Cu9 O42 92.6(10) 119_566 . ?
 N14 Cu9 N14 168.7(12) 119_566 . ?
 O30 Cu10 O34 171.0(4) . . ?
 N15 Cu10 O30 87.1(5) . . ?
 N15 Cu10 O34 91.5(4) . . ?
 N15 Cu10 N18 166.5(5) . . ?
 N18 Cu10 O30 89.1(5) . . ?
 N18 Cu10 O34 94.2(5) . . ?
 O35 Cu11 O40 169(2) . . ?
 N17 Cu11 O35 87.0(4) 188_545 . ?
 N17 Cu11 O35 87.0(4) . . ?
 N17 Cu11 O40 94.1(3) . . ?
 N17 Cu11 O40 94.1(3) 188_545 . ?
 N17 Cu11 N17 166.3(7) 188_545 . ?
 Sc1 Sc1 O3 0(10) 165_656 . ?
 Sc1 Sc1 O3 0(10) 165_656 165_656 ?
 Sc1 Sc1 O6 0(10) 165_656 . ?
 Sc1 Sc1 O7 0(10) 165_656 . ?
 Sc1 Sc1 O8 0(10) 165_656 165_656 ?
 Sc1 Sc1 O8 0(10) 165_656 . ?
 O3 Sc1 O3 88.2(5) . 165_656 ?
 O3 Sc1 O7 87.8(4) . . ?
 O3 Sc1 O7 87.8(4) 165_656 . ?
 O3 Sc1 O8 89.4(3) . 165_656 ?
 O3 Sc1 O8 172.8(4) . . ?
 O3 Sc1 O8 172.8(4) 165_656 165_656 ?
 O3 Sc1 O8 89.4(3) 165_656 . ?
 O6 Sc1 O3 93.8(4) . . ?
 O6 Sc1 O3 93.8(4) . 165_656 ?
 O6 Sc1 O7 177.7(6) . . ?
 O6 Sc1 O8 93.2(4) . 165_656 ?
 O6 Sc1 O8 93.2(4) . . ?
 O8 Sc1 O7 85.3(4) 165_656 . ?
 O8 Sc1 O7 85.3(4) . . ?
 O8 Sc1 O8 92.1(5) 165_656 . ?
 O4 Sc2 O4 171.1(6) 118 165_656 ?
 O4 Sc2 O4 91.1(5) 118 . ?
 O4 Sc2 O4 88.2(5) 165_656 . ?
 O4 Sc2 O4 88.2(5) 118 17_656 ?
 O4 Sc2 O4 91.1(5) 165_656 17_656 ?
 O4 Sc2 O4 171.1(6) 17_656 . ?
 O4 Sc2 O5 85.6(3) 118 . ?
 O4 Sc2 O5 85.6(3) . . ?
 O4 Sc2 O5 85.6(3) 17_656 . ?
 O4 Sc2 O5 85.6(3) 165_656 . ?
 O6 Sc2 O4 94.4(3) . . ?
 O6 Sc2 O4 94.4(3) . 165_656 ?
 O6 Sc2 O4 94.4(3) . 17_656 ?
 O6 Sc2 O4 94.4(3) . 118 ?
 O6 Sc2 O5 180.0 . . ?
 Sc3 Sc3 Sc4 0(10) 118 118 ?
 Sc3 Sc3 O10 0(10) 118 . ?
 Sc3 Sc3 O10 0(10) 118 118 ?
 Sc3 Sc3 O11 0(10) 118 . ?
 Sc3 Sc3 O12 0(10) 118 . ?
 Sc3 Sc3 O13 0(10) 118 . ?
 Sc3 Sc3 O13 0(10) 118 118 ?
 O10 Sc3 Sc4 114.2(3) 118 118 ?
 O10 Sc3 Sc4 72.6(3) . 118 ?
 O10 Sc3 O10 90.1(5) . 118 ?
 O10 Sc3 O12 86.9(4) . . ?
 O10 Sc3 O12 86.9(4) 118 . ?
 O10 Sc3 O13 173.6(5) 118 118 ?
 O10 Sc3 O13 88.3(4) 118 . ?
 O10 Sc3 O13 173.6(5) . . ?
 O10 Sc3 O13 88.3(4) . 118 ?
 O11 Sc3 Sc4 30.05(6) . 118 ?
 O11 Sc3 O10 93.8(4) . . ?
 O11 Sc3 O10 93.8(4) . 118 ?
 O11 Sc3 O12 179.0(6) . . ?
 O11 Sc3 O13 92.6(4) . 118 ?
 O11 Sc3 O13 92.6(4) . . ?
 O12 Sc3 Sc4 149.94(6) . 118 ?
 O13 Sc3 Sc4 113.7(3) . 118 ?
 O13 Sc3 Sc4 71.2(3) 118 118 ?
 O13 Sc3 O12 86.8(4) 118 . ?
 O13 Sc3 O12 86.7(4) . . ?
 O13 Sc3 O13 92.6(6) 118 . ?
 O9 Sc4 O15 84.4(4) 118 . ?
 O9 Sc4 O16 173.2(4) 118 . ?
 O11 Sc4 O9 93.8(4) . 118 ?
 O11 Sc4 O14 94.6(4) . . ?
 O11 Sc4 O15 177.3(4) . . ?
 O11 Sc4 O16 92.7(4) . . ?
 O11 Sc4 O21 93.1(4) . . ?
 O14 Sc4 O9 87.9(4) . 118 ?
 O14 Sc4 O15 87.5(4) . . ?
 O14 Sc4 O16 90.0(4) . . ?
 O16 Sc4 O15 89.1(4) . . ?
 O21 Sc4 O9 90.6(4) . 118 ?
 O21 Sc4 O14 172.3(4) . . ?
 O21 Sc4 O15 84.8(4) . . ?
 O21 Sc4 O16 90.7(4) . . ?
 O18 Sc5 O17 85.8(4) 118 . ?
 O18 Sc5 O17 85.8(4) . . ?
 O18 Sc5 O18 92.4(6) . 118 ?
 O18 Sc5 O19 170.1(5) . 118 ?
 O18 Sc5 O19 87.5(4) . . ?
 O18 Sc5 O19 87.5(4) 118 118 ?
 O18 Sc5 O19 170.1(5) 118 . ?
 O18 Sc5 O20 94.6(5) . . ?
 O18 Sc5 O20 94.5(5) 118 . ?
 O19 Sc5 O17 84.2(4) . . ?
 O19 Sc5 O17 84.2(4) 118 . ?
 O19 Sc5 O19 91.0(6) 118 . ?
 O20 Sc5 O17 179.4(9) . . ?
 O20 Sc5 O19 95.4(5) . . ?
 O20 Sc5 O19 95.4(5) . 118 ?
 O1 Sc6 O28 88.2(4) 24_666 . ?
 O2 Sc6 O1 87.1(4) . 24_666 ?
 O2 Sc6 O27 90.1(4) . . ?
 O2 Sc6 O28 86.9(4) . . ?
 O22 Sc6 O1 92.3(4) 24_666 24_666 ?
 O22 Sc6 O2 172.6(4) 24_666 . ?
 O22 Sc6 O27 89.7(4) 24_666 . ?
 O22 Sc6 O28 85.6(4) 24_666 . ?
 O26 Sc6 O1 93.8(3) . 24_666 ?
 O26 Sc6 O2 93.5(3) . . ?
 O26 Sc6 O22 94.0(3) . 24_666 ?
 O26 Sc6 O27 92.6(3) . . ?
 O26 Sc6 O28 177.9(4) . . ?
 O27 Sc6 O1 173.2(4) . 24_666 ?
 O27 Sc6 O28 85.4(4) . . ?
 O23 Sc7 O23 172.4(5) 24_666 . ?
 O23 Sc7 O24 86.2(2) . . ?
 O23 Sc7 O24 86.2(2) 24_666 . ?
 O25 Sc7 O23 90.3(3) . 24_666 ?
 O25 Sc7 O23 89.2(3) 24_666 24_666 ?
 O25 Sc7 O23 90.3(3) 24_666 . ?
 O25 Sc7 O23 89.2(3) . . ?
 O25 Sc7 O24 86.8(2) 24_666 . ?
 O25 Sc7 O24 86.8(2) . . ?
 O25 Sc7 O25 173.5(5) 24_666 . ?
 O26 Sc7 O23 93.8(2) . . ?
 O26 Sc7 O23 93.8(2) . 24_666 ?
 O26 Sc7 O24 180.0(5) . . ?
 O26 Sc7 O25 93.2(2) . 24_666 ?
 O26 Sc7 O25 93.2(2) . . ?
 C13 O1 Sc6 135.2(12) . 24_666 ?
 C13 O2 Sc6 136.3(11) . . ?
 Sc1 O3 Sc1 0.00(17) 165_656 . ?
 C7 O3 Sc1 136.1(10) . 165_656 ?
 C7 O3 Sc1 136.1(10) . . ?
 C7 O4 Sc2 133.5(10) . . ?
 Sc2 O5 H5 109.471(9) . 118 ?
 Sc2 O5 H5 109.5 . . ?
 Sc2 O5 H5 109.501(2) . 17_656 ?
 Sc2 O5 H5 109.501(1) . 165_656 ?
 H5 O5 H5 83.6 . 118 ?
 H5 O5 H5 83.6 118 17_656 ?
 H5 O5 H5 83.6 17_656 165_656 ?
 H5 O5 H5 83.6 . 165_656 ?
 H5 O5 H5 141.0 118 165_656 ?
 H5 O5 H5 141.0 . 17_656 ?
 Sc1 O6 Sc1 121.1(8) 165_656 118 ?
 Sc1 O6 Sc1 0.0(3) 165_656 . ?
 Sc1 O6 Sc1 121.1(8) . 17_656 ?
 Sc1 O6 Sc1 121.1(8) . 118 ?
 Sc1 O6 Sc1 121.1(8) 165_656 17_656 ?
 Sc1 O6 Sc1 0.0(3) 118 17_656 ?
 Sc1 O6 Sc2 119.5(4) . . ?
 Sc1 O6 Sc2 119.5(4) 165_656 . ?
 Sc1 O6 Sc2 119.5(4) 17_656 . ?
 Sc1 O6 Sc2 119.5(4) 118 . ?
 Sc1 O7 Sc1 0.0(3) 165_656 . ?
 Sc1 O7 H7 109.44(11) 165_656 165_656 ?
 Sc1 O7 H7 109.44(11) . 165_656 ?
 Sc1 O7 H7 109.5 165_656 . ?
 Sc1 O7 H7 109.5 . . ?
 H7 O7 H7 128.0 . 165_656 ?
 Sc1 O8 Sc1 0.00(16) 165_656 . ?
 C9 O8 Sc1 132.2(12) . . ?
 C9 O8 Sc1 132.2(12) . 165_656 ?
 C4 O9 Sc4 136.8(12) . 118 ?
 Sc3 O10 Sc3 0.00(16) 118 . ?
 C4 O10 Sc3 134.6(11) . 118 ?
 C4 O10 Sc3 134.6(11) . . ?
 Sc3 O11 Sc3 0.0(3) . 118 ?
 Sc4 O11 Sc3 119.6(3) . 118 ?
 Sc4 O11 Sc3 119.6(3) . . ?
 Sc4 O11 Sc3 119.6(3) 118 118 ?
 Sc4 O11 Sc3 119.6(3) 118 . ?
 Sc4 O11 Sc4 120.9(6) 118 . ?
 Sc3 O12 Sc3 0.0(3) 118 . ?
 Sc3 O12 H12 109.4(3) 118 118 ?
 Sc3 O12 H12 109.5 118 . ?
 Sc3 O12 H12 109.5 . . ?
 Sc3 O12 H12 109.4(3) . 118 ?
 H12 O12 H12 77.7 . 118 ?
 Sc3 O13 Sc3 0.00(15) 118 . ?
 C30 O13 Sc3 134.4(12) . 118 ?
 C30 O13 Sc3 134.4(12) . . ?
 C30 O14 Sc4 133.3(12) . . ?
 Sc4 O15 H15 109.5 . . ?
 C27 O16 Sc4 133.1(14) . . ?
 Sc5 O17 H17 109.5 . . ?
 Sc5 O17 H17 109.49(8) . 118 ?
 H17 O17 H17 132.6 . 118 ?
 C37 O18 Sc5 133.2(14) . . ?
 C34 O19 Sc5 131.7(15) . . ?
 Sc5 O20 Sc5 120.000(11) 35 115_665 ?
 Sc5 O20 Sc5 120.000(11) 119_566 115_665 ?
 Sc5 O20 Sc5 120.000(11) . 115_665 ?
 Sc5 O20 Sc5 120.000(11) 119_566 82 ?
 Sc5 O20 Sc5 0.0(3) 119_566 35 ?
 Sc5 O20 Sc5 120.000(11) . 82 ?
 Sc5 O20 Sc5 120.000(11) . 119_566 ?
 Sc5 O20 Sc5 120.000(11) 35 82 ?
 Sc5 O20 Sc5 120.000(11) . 35 ?
 Sc5 O20 Sc5 0.0(3) 115_665 82 ?
 C26 O21 Sc4 134.3(14) . . ?
 C20 O22 Sc6 138.5(12) . 24_666 ?
 C20 O23 Sc7 133.8(10) . . ?
 Sc7 O24 H24 109.5 . . ?
 Sc7 O24 H24 109.454(5) . 24_666 ?
 H24 O24 H24 141.1 . 24_666 ?
 C14 O25 Sc7 130.4(10) . . ?
 Sc6 O26 Sc6 119.3(5) 24_666 . ?
 Sc7 O26 Sc6 120.4(3) . 24_666 ?
 Sc7 O26 Sc6 120.4(3) . . ?
 C14 O27 Sc6 136.6(12) . . ?
 Sc6 O28 H28 109.5 . . ?
 Cu1 O29 Cu2 121.8(6) . . ?
 Cu1 O29 Cu3 119.9(6) . . ?
 Cu2 O29 Cu3 118.3(6) . . ?
 Cu9 O30 Cu10 121.6(3) . . ?
 Cu9 O30 Cu10 121.5(3) . 119_566 ?
 Cu10 O30 Cu10 116.8(7) . 119_566 ?
 Cu7 O31 Cu6 119.2(5) 118 . ?
 Cu7 O31 Cu6 119.2(5) . . ?
 Cu7 O31 Cu7 117.3(9) 118 . ?
 Cu8 O32 Cu8 115.6(11) . 82 ?
 Cu8 O32 Cu8 115.6(11) 35 82 ?
 Cu8 O32 Cu8 115.6(11) . 35 ?
 Cu4 O33 Cu5 121.0(4) . . ?
 Cu4 O33 Cu5 121.0(4) . 118 ?
 Cu5 O33 Cu5 117.6(7) . 118 ?
 Cu10 O34 H34A 120.0 . . ?
 Cu10 O34 H34B 120.0 . . ?
 H34A O34 H34B 120.0 . . ?
 Cu11 O35 Cu11 119.9(3) 87_556 38_645 ?
 Cu11 O35 Cu11 119.9(3) 87_556 . ?
 Cu11 O35 Cu11 119.9(3) 38_645 . ?
 Cu7 O36 H36A 120.0 . . ?
 Cu7 O36 H36B 120.0 . . ?
 H36A O36 H36B 120.0 . . ?
 Cu3 O37 H37A 120.0 . . ?
 Cu3 O37 H37B 120.0 . . ?
 H37A O37 H37B 120.0 . . ?
 Cu6 O38 H38A 120.0 . . ?
 Cu6 O38 H38B 120.0 . . ?
 H38A O38 H38B 120.0 . . ?
 Cu8 O39 H39A 120.0 . . ?
 Cu8 O39 H39B 120.0 . . ?
 H39A O39 H39B 120.0 . . ?
 Cu11 O40 H40A 120.0 . . ?
 Cu11 O40 H40B 120.0 . . ?
 H40A O40 H40B 120.0 . . ?
 Cu5 O41 H41A 120.0 . . ?
 Cu5 O41 H41B 120.0 . . ?
 H41A O41 H41B 120.0 . . ?
 Cu9 O42 H42A 120.0 . . ?
 Cu9 O42 H42B 120.0 . . ?
 H42A O42 H42B 120.0 . . ?
 Cu1 O43 H43A 120.0 . . ?
 Cu1 O43 H43B 120.0 . . ?
 H43A O43 H43B 120.0 . . ?
 Cu2 O44 H44A 120.0 . . ?
 Cu2 O44 H44B 120.0 . . ?
 H44A O44 H44B 120.0 . . ?
 Cu4 O45 H45A 120.0 . . ?
 Cu4 O45 H45B 120.0 . . ?
 H45A O45 H45B 120.0 . . ?
 C8 N3 Cu2 128.7(6) . . ?
 C8 N3 N4 108.0 . . ?
 N4 N3 Cu2 121.9(6) . . ?
 N3 C8 H8 126.0 . . ?
 C6 C8 N3 108.0 . . ?
 C6 C8 H8 126.0 . . ?
 C8 C6 C5 108.0 . . ?
 C8 C6 C7 124.7(9) . . ?
 C5 C6 C7 127.3(9) . . ?
 C6 C5 H5A 126.0 . . ?
 N4 C5 C6 108.0 . . ?
 N4 C5 H5A 126.0 . . ?
 N3 N4 Cu3 119.7(6) . . ?
 C5 N4 Cu3 130.5(6) . . ?
 C5 N4 N3 108.0 . . ?
 N6 N5 Cu1 119.8(7) . . ?
 N6 N5 C1 108.0 . . ?
 C1 N5 Cu1 126.5(6) . . ?
 N5 N6 Cu3 122.4(7) . . ?
 N5 N6 C3 108.0 . . ?
 C3 N6 Cu3 125.2(6) . . ?
 N6 C3 H3 126.0 . . ?
 C2 C3 N6 108.0 . . ?
 C2 C3 H3 126.0 . . ?
 C3 C2 C1 108.0 . . ?
 C3 C2 C4 128.0(10) . . ?
 C1 C2 C4 123.5(10) . . ?
 N5 C1 C2 108.0 . . ?
 N5 C1 H1 126.0 . . ?
 C2 C1 H1 126.0 . . ?
 N9 N9 Cu5 121.4(4) 118 . ?
 C18 N9 Cu5 133.2(10) . . ?
 C18 N9 N9 105.3(7) . 118 ?
 N11 N10 Cu6 122.3(6) . . ?
 C23 N10 Cu6 128.5(6) . . ?
 C23 N10 N11 108.0 . . ?
 N10 N11 Cu7 121.0(6) . . ?
 C22 N11 Cu7 129.2(6) . . ?
 C22 N11 N10 108.0 . . ?
 N11 C22 H22 126.0 . . ?
 N11 C22 C21 108.0 . . ?
 C21 C22 H22 126.0 . . ?
 C22 C21 C23 108.0 . . ?
 C20 C21 C22 120.7(11) . . ?
 C20 C21 C23 131.3(11) . . ?
 N10 C23 C21 108.0 . . ?
 N10 C23 H23 126.0 . . ?
 C21 C23 H23 126.0 . . ?
 N12 N12 Cu7 121.2(4) 118 . ?
 C24 N12 Cu7 129.9(11) . . ?
 C24 N12 N12 108.1(9) . 118 ?
 N13 N13 Cu8 120.6(3) 118 . ?
 N13 N13 C36 102.8(8) 118 . ?
 C36 N13 Cu8 134.9(11) . . ?
 C33 N15 Cu10 129.2(7) . . ?
 N14 N15 Cu10 120.2(7) . . ?
 N14 N15 C33 108.0 . . ?
 N15 C33 H33 126.0 . . ?
 N15 C33 C32 108.0 . . ?
 C32 C33 H33 126.0 . . ?
 C33 C32 C30 123.2(12) . . ?
 C31 C32 C33 108.0 . . ?
 C31 C32 C30 128.8(12) . . ?
 C32 C31 H31 126.0 . . ?
 C32 C31 N14 108.0 . . ?
 N14 C31 H31 126.0 . . ?
 N15 N14 Cu9 122.6(7) . . ?
 N15 N14 C31 108.0 . . ?
 C31 N14 Cu9 127.2(7) . . ?
 N17 N17 Cu11 122.6(3) 119_566 . ?
 N17 N17 C39 109.5(7) 119_566 . ?
 C39 N17 Cu11 125.6(9) . . ?
 N18 N18 Cu10 122.0(4) 119_566 . ?
 N18 N18 C40 107.7(8) 119_566 . ?
 C40 N18 Cu10 128.9(11) . . ?
 N18 C40 H40 124.8 . . ?
 N18 C40 C41 110.3(16) . . ?
 C41 C40 H40 124.8 . . ?
 C40 C41 C40 103.9(19) 119_566 . ?
 C40 C41 C34 127.5(10) . . ?
 C40 C41 C34 127.5(10) 119_566 . ?
 O9 C4 O10 124.0(17) . . ?
 O9 C4 C2 121.0(16) . . ?
 O10 C4 C2 114.9(15) . . ?
 O3 C7 O4 125.0(15) . . ?
 O3 C7 C6 121.1(13) . . ?
 O4 C7 C6 113.4(13) . . ?
 O8 C9 O8 129(2) . 118 ?
 O8 C9 C19 115.4(11) . 17_656 ?
 O8 C9 C19 115.4(11) 118 17_656 ?
 O1 C13 O2 124.7(17) . . ?
 O1 C13 C11 120.7(17) . . ?
 O2 C13 C11 114.6(15) . . ?
 O25 C14 C15 112.9(15) . . ?
 O27 C14 O25 124.9(17) . . ?
 O27 C14 C15 122.0(17) . . ?
 C16 C15 C14 121.1(11) . . ?
 C16 C15 C17 108.0 . . ?
 C17 C15 C14 130.9(11) . . ?
 C15 C16 H16 126.0 . . ?
 C15 C16 N8 108.0 . . ?
 N8 C16 H16 126.0 . . ?
 C16 N8 Cu5 130.8(7) . . ?
 N7 N8 Cu5 120.1(7) . . ?
 N7 N8 C16 108.0 . . ?
 N8 N7 Cu4 122.1(7) . . ?
 C17 N7 Cu4 128.8(7) . . ?
 C17 N7 N8 108.0 . . ?
 C15 C17 N7 108.0 . . ?
 C15 C17 H17A 126.0 . . ?
 N7 C17 H17A 126.0 . . ?
 N9 C18 H18 122.2 . . ?
 N9 C18 C19 115.6(12) . . ?
 C19 C18 H18 122.2 . . ?
 C18 C19 C9 130.9(8) . 17_656 ?
 C18 C19 C9 130.9(8) 118 17_656 ?
 C18 C19 C18 97.8(16) 118 . ?
 O22 C20 O23 121.5(16) . . ?
 O22 C20 C21 122.5(17) . . ?
 O23 C20 C21 115.9(15) . . ?
 N12 C24 H24A 124.8 . . ?
 N12 C24 C25 110.5(17) . . ?
 C25 C24 H24A 124.8 . . ?
 C24 C25 C24 103(2) 118 . ?
 C24 C25 C26 128.6(11) 118 . ?
 C24 C25 C26 128.6(11) . . ?
 O21 C26 O21 126(2) . 118 ?
 O21 C26 C25 117.0(12) 118 . ?
 O21 C26 C25 117.0(12) . . ?
 O16 C27 O16 129(3) . 118 ?
 O16 C27 C28 114.8(13) . . ?
 O16 C27 C28 114.8(12) 118 . ?
 C36 C28 C27 130.9(12) . . ?
 C36 C28 C27 130.9(12) 118 . ?
 C36 C28 C36 98(2) 118 . ?
 O13 C30 O14 127.8(19) . . ?
 O13 C30 C32 116.0(17) . . ?
 O14 C30 C32 116.2(17) . . ?
 O19 C34 O19 129(3) 119_566 . ?
 O19 C34 C41 115.5(14) 119_566 . ?
 O19 C34 C41 115.5(14) . . ?
 N2 C35 H35 126.0 . . ?
 C11 C35 H35 126.0 . . ?
 C11 C35 N2 108.0 . . ?
 C35 N2 Cu2 125.3(6) . . ?
 C35 N2 N1 108.0 . . ?
 N1 N2 Cu2 120.6(7) . . ?
 N2 N1 Cu1 121.8(7) . . ?
 N2 N1 C10 108.0 . . ?
 C10 N1 Cu1 124.7(6) . . ?
 N1 C10 H10 126.0 . . ?
 N1 C10 C11 108.0 . . ?
 C11 C10 H10 126.0 . . ?
 C35 C11 C13 126.2(11) . . ?
 C35 C11 C10 108.0 . . ?
 C10 C11 C13 125.2(11) . . ?
 N13 C36 H36 120.9 . . ?
 C28 C36 N13 118.2(17) . . ?
 C28 C36 H36 120.9 . . ?
 O18 C37 O18 127(2) 119_566 . ?
 O18 C37 C38 116.2(12) . . ?
 O18 C37 C38 116.2(12) 119_566 . ?
 C39 C38 C37 125.9(10) 119_566 . ?
 C39 C38 C37 125.9(10) . . ?
 C39 C38 C39 106.8(19) 119_566 . ?
 N17 C39 C38 106.7(14) . . ?
 N17 C39 H39 126.7 . . ?
 C38 C39 H39 126.7 . . ?

loop_
  _geom_torsion_atom_site_label_1
  _geom_torsion_atom_site_label_2
  _geom_torsion_atom_site_label_3
  _geom_torsion_atom_site_label_4
  _geom_torsion
  _geom_torsion_site_symmetry_1
  _geom_torsion_site_symmetry_2
  _geom_torsion_site_symmetry_3
  _geom_torsion_site_symmetry_4
  _geom_torsion_publ_flag
 Cu1 N5 N6 Cu3 2.5(7) . . . . ?
 Cu1 N5 N6 C3 -154.9(6) . . . . ?
 Cu1 N5 C1 C2 152.8(7) . . . . ?
 Cu1 N1 C10 C11 -154.0(7) . . . . ?
 Cu2 N3 C8 C6 -166.8(6) . . . . ?
 Cu2 N3 N4 Cu3 1.5(6) . . . . ?
 Cu2 N3 N4 C5 167.8(5) . . . . ?
 Cu2 N2 N1 Cu1 1.0(7) . . . . ?
 Cu2 N2 N1 C10 -154.0(6) . . . . ?
 Cu3 N6 C3 C2 -156.6(7) . . . . ?
 Cu4 N7 C17 C15 168.0(9) . . . . ?
 Cu5 N9 C18 C19 172.0(13) . . . . ?
 Cu5 N8 N7 Cu4 0.1(9) . . . . ?
 Cu5 N8 N7 C17 169.1(7) . . . . ?
 Cu6 N10 N11 Cu7 2.3(8) . . . . ?
 Cu6 N10 N11 C22 168.3(8) . . . . ?
 Cu6 N10 C23 C21 -167.3(9) . . . . ?
 Cu7 N11 C22 C21 164.4(8) . . . . ?
 Cu7 N12 C24 C25 -169.1(12) . . . . ?
 Cu8 N13 C36 C28 -166.3(15) . . . . ?
 Cu10 N15 C33 C32 -161.3(8) . . . . ?
 Cu10 N15 N14 Cu9 -1.1(8) . . . . ?
 Cu10 N15 N14 C31 163.3(7) . . . . ?
 Cu10 N18 C40 C41 168.8(12) . . . . ?
 Cu11 N17 C39 C38 168.3(12) . . . . ?
 Sc1 O3 C7 O4 -2(2) 165_656 . . . ?
 Sc1 O3 C7 O4 -2(2) . . . . ?
 Sc1 O3 C7 C6 -173.9(7) . . . . ?
 Sc1 O3 C7 C6 -173.9(7) 165_656 . . . ?
 Sc1 O8 C9 O8 12(3) . . . 118 ?
 Sc1 O8 C9 O8 12(3) 165_656 . . 118 ?
 Sc1 O8 C9 C19 -161.9(11) . . . 17_656 ?
 Sc1 O8 C9 C19 -161.9(11) 165_656 . . 17_656 ?
 Sc2 O4 C7 O3 1(2) . . . . ?
 Sc2 O4 C7 C6 173.8(7) . . . . ?
 Sc3 O10 C4 O9 0(2) . . . . ?
 Sc3 O10 C4 O9 0(2) 118 . . . ?
 Sc3 O10 C4 C2 -174.7(7) 118 . . . ?
 Sc3 O10 C4 C2 -174.7(7) . . . . ?
 Sc3 O13 C30 O14 -5(3) . . . . ?
 Sc3 O13 C30 O14 -5(3) 118 . . . ?
 Sc3 O13 C30 C32 178.2(8) 118 . . . ?
 Sc3 O13 C30 C32 178.2(8) . . . . ?
 Sc4 O9 C4 O10 -2(2) 118 . . . ?
 Sc4 O9 C4 C2 172.5(8) 118 . . . ?
 Sc4 O14 C30 O13 5(3) . . . . ?
 Sc4 O14 C30 C32 -178.5(7) . . . . ?
 Sc4 O16 C27 O16 2(4) . . . 118 ?
 Sc4 O16 C27 C28 -163.9(13) . . . . ?
 Sc4 O21 C26 O21 -8(3) . . . 118 ?
 Sc4 O21 C26 C25 177.1(10) . . . . ?
 Sc5 O18 C37 O18 7(4) . . . 119_566 ?
 Sc5 O18 C37 C38 180(100) . . . . ?
 Sc5 O19 C34 O19 -6(3) . . . 119_566 ?
 Sc5 O19 C34 C41 -177.8(11) . . . . ?
 Sc6 O1 C13 O2 0(3) 24_666 . . . ?
 Sc6 O1 C13 C11 179(100) 24_666 . . . ?
 Sc6 O2 C13 O1 0(2) . . . . ?
 Sc6 O2 C13 C11 -180(100) . . . . ?
 Sc6 O22 C20 O23 -15(2) 24_666 . . . ?
 Sc6 O22 C20 C21 167.0(9) 24_666 . . . ?
 Sc6 O27 C14 O25 22(2) . . . . ?
 Sc6 O27 C14 C15 -164.3(9) . . . . ?
 Sc7 O23 C20 O22 15(2) . . . . ?
 Sc7 O23 C20 C21 -166.7(8) . . . . ?
 Sc7 O25 C14 O27 -17(2) . . . . ?
 Sc7 O25 C14 C15 168.0(7) . . . . ?
 O1 C13 C11 C35 -178.7(11) . . . . ?
 O1 C13 C11 C10 -8.6(19) . . . . ?
 O2 C13 C11 C35 0.5(16) . . . . ?
 O2 C13 C11 C10 170.6(9) . . . . ?
 O16 C27 C28 C36 9(4) 118 . . 118 ?
 O16 C27 C28 C36 177(2) . . . 118 ?
 O16 C27 C28 C36 -9(4) . . . . ?
 O16 C27 C28 C36 -177(2) 118 . . . ?
 O18 C37 C38 C39 175.6(19) . . . . ?
 O18 C37 C38 C39 11(3) . . . 119_566 ?
 O18 C37 C38 C39 -11(3) 119_566 . . . ?
 O18 C37 C38 C39 -175.6(19) 119_566 . . 119_566 ?
 O25 C14 C15 C16 176.9(9) . . . . ?
 O25 C14 C15 C17 -5.2(18) . . . . ?
 O27 C14 C15 C16 2.2(19) . . . . ?
 O27 C14 C15 C17 -180(100) . . . . ?
 O29 Cu1 N5 N6 0.1(5) . . . . ?
 O29 Cu1 N5 C1 -149.8(6) . . . . ?
 O29 Cu1 N1 N2 -2.5(6) . . . . ?
 O29 Cu1 N1 C10 148.2(6) . . . . ?
 O29 Cu2 N3 C8 163.2(5) . . . . ?
 O29 Cu2 N3 N4 -1.9(5) . . . . ?
 O29 Cu2 N2 C35 -148.1(6) . . . . ?
 O29 Cu2 N2 N1 1.1(6) . . . . ?
 O29 Cu3 N4 N3 -0.1(5) . . . . ?
 O29 Cu3 N4 C5 -162.9(6) . . . . ?
 O29 Cu3 N6 N5 -3.4(5) . . . . ?
 O29 Cu3 N6 C3 150.1(6) . . . . ?
 O30 Cu9 N14 N15 4.6(6) . . . . ?
 O30 Cu9 N14 C31 -156.5(8) . . . . ?
 O30 Cu10 N15 C33 156.2(8) . . . . ?
 O30 Cu10 N15 N14 -3.1(6) . . . . ?
 O30 Cu10 N18 N18 5.8(4) . . . 119_566 ?
 O30 Cu10 N18 C40 -159.2(14) . . . . ?
 O31 Cu6 N10 N11 -11.0(12) . . . . ?
 O31 Cu6 N10 C23 154.7(13) . . . . ?
 O31 Cu7 N11 N10 8.0(12) . . . . ?
 O31 Cu7 N11 C22 -154.6(13) . . . . ?
 O31 Cu7 N12 N12 -10.5(11) . . . 118 ?
 O31 Cu7 N12 C24 158.1(19) . . . . ?
 O33 Cu4 N7 N8 3.3(7) . . . . ?
 O33 Cu4 N7 C17 -163.2(8) . . . . ?
 O33 Cu5 N9 N9 4.0(5) . . . 118 ?
 O33 Cu5 N9 C18 -170.9(15) . . . . ?
 O33 Cu5 N8 C16 162.8(8) . . . . ?
 O33 Cu5 N8 N7 -3.5(6) . . . . ?
 O34 Cu10 N15 C33 -32.7(7) . . . . ?
 O34 Cu10 N15 N14 168.0(6) . . . . ?
 O34 Cu10 N18 N18 -165.8(3) . . . 119_566 ?
 O34 Cu10 N18 C40 29.1(14) . . . . ?
 O36 Cu7 N11 N10 -162.2(6) . . . . ?
 O36 Cu7 N11 C22 35.1(7) . . . . ?
 O36 Cu7 N12 N12 159.8(4) . . . 118 ?
 O36 Cu7 N12 C24 -31.5(16) . . . . ?
 O37 Cu3 N4 N3 -177.6(5) . . . . ?
 O37 Cu3 N4 C5 19.6(5) . . . . ?
 O37 Cu3 N6 N5 174.1(5) . . . . ?
 O37 Cu3 N6 C3 -32.5(5) . . . . ?
 O38 Cu6 N10 N11 166.1(7) . . . . ?
 O38 Cu6 N10 C23 -28.2(8) . . . . ?
 O41 Cu5 N9 N9 -167.2(4) . . . 118 ?
 O41 Cu5 N9 C18 18.0(16) . . . . ?
 O41 Cu5 N8 C16 -26.2(8) . . . . ?
 O41 Cu5 N8 N7 167.5(6) . . . . ?
 O42 Cu9 N14 N15 -167.2(6) . . . . ?
 O42 Cu9 N14 C31 31.7(7) . . . . ?
 O43 Cu1 N5 N6 -175.6(5) . . . . ?
 O43 Cu1 N5 C1 34.4(6) . . . . ?
 O43 Cu1 N1 N2 173.2(5) . . . . ?
 O43 Cu1 N1 C10 -36.1(5) . . . . ?
 O44 Cu2 N3 C8 -20.3(5) . . . . ?
 O44 Cu2 N3 N4 174.6(5) . . . . ?
 O44 Cu2 N2 C35 35.5(5) . . . . ?
 O44 Cu2 N2 N1 -175.3(5) . . . . ?
 O45 Cu4 N7 N8 -168.4(7) . . . . ?
 O45 Cu4 N7 C17 25.1(8) . . . . ?
 N3 C8 C6 C5 0.0 . . . . ?
 N3 C8 C6 C7 -179(100) . . . . ?
 C8 N3 N4 Cu3 -166.3(5) . . . . ?
 C8 N3 N4 C5 0.0 . . . . ?
 C8 C6 C5 N4 0.0 . . . . ?
 C8 C6 C7 O3 -3.2(16) . . . . ?
 C8 C6 C7 O4 -176.3(8) . . . . ?
 C6 C5 N4 Cu3 164.3(6) . . . . ?
 C6 C5 N4 N3 0.0 . . . . ?
 C5 C6 C7 O3 178.4(9) . . . . ?
 C5 C6 C7 O4 5.3(16) . . . . ?
 N4 N3 C8 C6 0.0 . . . . ?
 N5 N6 C3 C2 0.0 . . . . ?
 N6 N5 C1 C2 0.0 . . . . ?
 N6 C3 C2 C1 0.0 . . . . ?
 N6 C3 C2 C4 -171.8(12) . . . . ?
 C3 C2 C1 N5 0.0 . . . . ?
 C3 C2 C4 O9 -177.8(10) . . . . ?
 C3 C2 C4 O10 -2.5(17) . . . . ?
 C1 N5 N6 Cu3 157.4(6) . . . . ?
 C1 N5 N6 C3 0.0 . . . . ?
 C1 C2 C4 O9 11.6(18) . . . . ?
 C1 C2 C4 O10 -173.1(9) . . . . ?
 N9 N9 C18 C19 -3.5(16) 118 . . . ?
 N9 C18 C19 C9 179(100) . . . 17_656 ?
 N9 C18 C19 C18 5(2) . . . 118 ?
 N10 Cu6 N10 N11 -63(4) 118 . . . ?
 N10 Cu6 N10 C23 102(3) 118 . . . ?
 N10 N11 C22 C21 0.0 . . . . ?
 N11 Cu7 N12 N12 -82(3) . . . 118 ?
 N11 Cu7 N12 C24 87(3) . . . . ?
 N11 N10 C23 C21 0.0 . . . . ?
 N11 C22 C21 C23 0.0 . . . . ?
 N11 C22 C21 C20 -180(100) . . . . ?
 C22 C21 C23 N10 0.0 . . . . ?
 C22 C21 C20 O22 1.1(18) . . . . ?
 C22 C21 C20 O23 -176.8(9) . . . . ?
 C23 N10 N11 Cu7 -166.0(7) . . . . ?
 C23 N10 N11 C22 0.0 . . . . ?
 C23 C21 C20 O22 -179(100) . . . . ?
 C23 C21 C20 O23 3.5(18) . . . . ?
 N12 Cu7 N11 N10 79(3) . . . . ?
 N12 Cu7 N11 C22 -83(3) . . . . ?
 N12 N12 C24 C25 0.7(17) 118 . . . ?
 N12 C24 C25 C24 -1(3) . . . 118 ?
 N12 C24 C25 C26 177.0(16) . . . . ?
 N13 N13 C36 C28 -1.5(19) 118 . . . ?
 N15 Cu10 N18 N18 79(2) . . . 119_566 ?
 N15 Cu10 N18 C40 -86(3) . . . . ?
 N15 C33 C32 C31 0.0 . . . . ?
 N15 C33 C32 C30 179(100) . . . . ?
 C33 N15 N14 Cu9 -164.3(7) . . . . ?
 C33 N15 N14 C31 0.0 . . . . ?
 C33 C32 C31 N14 0.0 . . . . ?
 C33 C32 C30 O13 -3.7(19) . . . . ?
 C33 C32 C30 O14 179(100) . . . . ?
 C32 C31 N14 Cu9 163.4(8) . . . . ?
 C32 C31 N14 N15 0.0 . . . . ?
 C31 C32 C30 O13 175.2(10) . . . . ?
 C31 C32 C30 O14 -2.1(19) . . . . ?
 N14 Cu9 O30 Cu10 -176.2(12) 119_566 . . . ?
 N14 Cu9 O30 Cu10 6.9(10) 119_566 . . 119_566 ?
 N14 Cu9 O30 Cu10 -6.9(6) . . . . ?
 N14 Cu9 O30 Cu10 176.2(7) . . . 119_566 ?
 N14 Cu9 N14 N15 75(7) 119_566 . . . ?
 N14 Cu9 N14 C31 -86(7) 119_566 . . . ?
 N14 N15 C33 C32 0.0 . . . . ?
 N17 N17 C39 C38 5.5(15) 119_566 . . . ?
 N18 Cu10 N15 C33 82(2) . . . . ?
 N18 Cu10 N15 N14 -77(2) . . . . ?
 N18 N18 C40 C41 2.1(15) 119_566 . . . ?
 N18 C40 C41 C40 -3(2) . . . 119_566 ?
 N18 C40 C41 C34 -172.3(18) . . . . ?
 C40 C41 C34 O19 10(3) 119_566 . . 119_566 ?
 C40 C41 C34 O19 -176.7(18) 119_566 . . . ?
 C40 C41 C34 O19 176.7(18) . . . 119_566 ?
 C40 C41 C34 O19 -10(3) . . . . ?
 C4 C2 C1 N5 172.2(11) . . . . ?
 C7 C6 C5 N4 179(100) . . . . ?
 C14 C15 C16 N8 178.3(11) . . . . ?
 C14 C15 C17 N7 -178(100) . . . . ?
 C15 C16 N8 Cu5 -167.5(9) . . . . ?
 C15 C16 N8 N7 0.0 . . . . ?
 C16 C15 C17 N7 0.0 . . . . ?
 C16 N8 N7 Cu4 -169.0(8) . . . . ?
 C16 N8 N7 C17 0.0 . . . . ?
 N8 N7 C17 C15 0.0 . . . . ?
 C17 C15 C16 N8 0.0 . . . . ?
 C20 C21 C23 N10 180(100) . . . . ?
 C24 C25 C26 O21 4(3) . . . 118 ?
 C24 C25 C26 O21 -179(100) 118 . . 118 ?
 C24 C25 C26 O21 179(100) . . . . ?
 C24 C25 C26 O21 -4(3) 118 . . . ?
 C27 C28 C36 N13 -173(2) . . . . ?
 C30 C32 C31 N14 -179(100) . . . . ?
 C35 N2 N1 Cu1 155.0(6) . . . . ?
 C35 N2 N1 C10 0.0 . . . . ?
 N2 C35 C11 C13 171.5(11) . . . . ?
 N2 C35 C11 C10 0.0 . . . . ?
 N2 N1 C10 C11 0.0 . . . . ?
 N1 C10 C11 C13 -171.6(11) . . . . ?
 N1 C10 C11 C35 0.0 . . . . ?
 C11 C35 N2 Cu2 152.4(7) . . . . ?
 C11 C35 N2 N1 0.0 . . . . ?
 C36 C28 C36 N13 2(3) 118 . . . ?
 C37 C38 C39 N17 -175.6(17) . . . . ?
 C39 C38 C39 N17 -9(2) 119_566 . . . ?


################################################################################
#                     #Solvent mask and void-space details#                    #
################################################################################
#++++++++++++++++++++++++++++++++++++++++++++++++++++++++++++++++++++++++++++++#
#                    Olex2 (Bypass) solvent mask details                       #
#++++++++++++++++++++++++++++++++++++++++++++++++++++++++++++++++++++++++++++++#
#van der Sluis, P. & Spek, A. L. (1990). Acta Cryst. A46, 194-201.

loop_
  _smtbx_masks_void_nr
  _smtbx_masks_void_average_x
  _smtbx_masks_void_average_y
  _smtbx_masks_void_average_z
  _smtbx_masks_void_volume
  _smtbx_masks_void_count_electrons
  _smtbx_masks_void_content
 1 -0.121 -0.985 -0.347 1261796.4 524611.0 ?

_smtbx_masks_void_probe_radius     1.2
_smtbx_masks_void_truncation_radius  1.2

###############################################################################
#                           Twinning details                                  #
###############################################################################
# No Twin laws fund when using Olex2 "Twins and TwinRotMap

###############################################################################
#                 Xia2 & multiplex intructions & DLS records                  #
###############################################################################
#+++++++++++++++++++++++++++++++++++++++++++++++++++++++++++++++++++++++++++++#
#                             Xia2 instructions                               #
#+++++++++++++++++++++++++++++++++++++++++++++++++++++++++++++++++++++++++++++#
  #small_molecule=true 
  #keep_all_reflections=false 
  #d_max=120 
  #failover=True 
  #space_group=Fd-3m 
  #resolution_range=2.113,2.047 
  #resolution_range=1.820,1.777 
  #resolution_range=1.281,1.266 
  #resolution_range=1.093,1.080 
  #resolution_range=1.044,1.035 
  #resolution_range=0.905,0.897 
  #resolution_range=0.830,0.823 
  #resolution_range=0.807,0.802 
  #unit_cell=113,113,113,90,90,90 
  #d_min=1.15 
#+++++++++++++++++++++++++++++++++++++++++++++++++++++++++++++++++++++++++++++#
#                         Multiplex instructions                              #
#+++++++++++++++++++++++++++++++++++++++++++++++++++++++++++++++++++++++++++++#
#filtering.method=deltacchalf 
#deltacchalf.stdcutoff=3 
#unit_cell_clustering.threshold=20 
#resolution.d_min=1.15 
#min_completeness=0.95 
#symmetry.cosym.space_group=Fd-3m 
#symmetry.space_group=Fd-3m 
#resolution.space_group=Fd-3m
#+++++++++++++++++++++++++++++++++++++++++++++++++++++++++++++++++++++++++++++#
#                             DLS Records                                     #
#+++++++++++++++++++++++++++++++++++++++++++++++++++++++++++++++++++++++++++++#
#DLS visit number: NT27314-74 & CM31104-4

#Image file                                Crystal number
#~~~~~~~~~~~                               ~~~~~~~~~~~~~~     
#cm31104-4/221020/josh/MOF919/x_36.nxs         Cryx_1             
#cm31104-4/221020/josh/MOF919/x_47.nxs         Cryx_2             
#cm31104-4/221020/josh/MOF919/x_48.nxs         Cryx_3            
#cm31104-4/221020/josh/MOF919/x_50.nxs         Cryx_4            
#nt27314-74/MOF-919/x_1.nxs                    Cryx_5            
#nt27314-74/MOF-919/x_2.nxs                    Cryx_6            
#nt27314-74/MOF-919/x_3.nxs                    Cryx_7            
#nt27314-74/MOF-919/x_5.nxs                    Cryx_8             
#nt27314-74/MOF-919/x_6.nxs                    Cryx_9             
#nt27314-74/MOF-919/x_7.nxs                    Cryx_10            
#nt27314-74/MOF-919/x_9.nxs                    Cryx_11            
#nt27314-74/MOF-919/x_10.nxs                   Cryx_12            
#nt27314-74/MOF-919/x_11.nxs                   Cryx_13            
#nt27314-74/MOF-919/x_12.nxs                   Cryx_14            
#nt27314-74/MOF-919/x_13.nxs                   Cryx_15            
#nt27314-74/MOF-919/x_15.nxs                   Cryx_16            
#nt27314-74/MOF-919/x_16.nxs                   Cryx_17            
#nt27314-74/MOF-919/x_18.nxs                   Cryx_18            
#nt27314-74/MOF-919/x_19.nxs                   Cryx_19            
#nt27314-74/MOF-919/x_20.nxs                   Cryx_20            
#nt27314-74/MOF-919/x_22.nxs                   Cryx_21            
#nt27314-74/MOF-919/x_25.nxs                   Cryx_22            
#nt27314-74/MOF-919/x_27.nxs                   Cryx_23            
#nt27314-74/MOF-919/x_30.nxs                   Cryx_24            
#nt27314-74/MOF-919/x_31.nxs                   Cryx_25            
#nt27314-74/MOF-919/x_33.nxs                   Cryx_26            
#nt27314-74/MOF-919/x_34.nxs                   Cryx_27            
#nt27314-74/MOF-919/x_36.nxs                   Cryx_28            
#nt27314-74/MOF-919/x_38.nxs                   Cryx_29           
#nt27314-74/MOF-919/x_40.nxs                   Cryx_30            
#nt27314-74/MOF-919/x_42.nxs                   Cryx_31            
#nt27314-74/MOF-919/x_43.nxs                   Cryx_32            
#nt27314-74/MOF-919/x_44.nxs                   Cryx_33            
#nt27314-74/MOF-919/x_45.nxs                   Cryx_34            
#nt27314-74/MOF-919/x_50.nxs                   Cryx_35            
#nt27314-74/MOF-919/x_51.nxs                   Cryx_36            
#nt27314-74/MOF-919/x_54.nxs                   Cryx_37            
#nt27314-74/MOF-919/x_55.nxs                   Cryx_38            
#nt27314-74/MOF-919/x_56.nxs                   Cryx_39            


################################################################################
#                             #Validation Reply Form#                          #
################################################################################
# Start Validation Reply Form
_vrf_PLAT020_MOF-919(Sc-Cu)_rotational
;
PROBLEM: The Value of Rint is Greater Than 0.12 .........      0.337 Report
RESPONSE: Rint / Rmerge  scales with multiplicity and becomes
artifically inflated.
Rmeas, Rpim and CC1/2 are better measures of data quality
for Rotational Multi-Crystal Diffraction.
;
_vrf_PLAT023_MOF-919(Sc-Cu)_rotational
;
PROBLEM: Resolution (too) Low [sin(theta)/Lambda < 0.6]..       0.43 Ang-1
RESPONSE: Crystals were small, with large unit cell and contain disordered 
solvent in large pores leading to weaker diffraction at higher resolution.
;
_vrf_PLAT241_MOF-919(Sc-Cu)_rotational
;
PROBLEM: High   'MainMol' Ueq as Compared to Neighbors of        O29 Check
RESPONSE:  MOF-919(Sc/Cu) contains copper redox centres that are sensitive
to specific radiation damage X-ray damage - specifically the reduction
of Cu(II) sites to Cu(I). O29 is a mu-3-oxide atom that would be absent if 
all neigbouring Cu atoms were in their reduced state. The larger Ueq for 
O29 compared to neighbouring atoms presumed to be a consequence of positional 
disorder associated with the radiation damage. All mu-3-oxide oxygens have 
been modelled as having full occupancy.
;
_vrf_PLAT241_MOF-919(Sc-Cu)_rotational_1
;
PROBLEM: High   'MainMol' Ueq as Compared to Neighbors of        O30 Check
RESPONSE: MOF-919(Sc/Cu) contains copper redox centres that are sensitive
to specific radiation damage X-ray damage - specifically the reduction
of Cu(II) sites to Cu(I). O30 is a mu-3-oxide atom that would be absent if 
all neigbouring Cu atoms were in their reduced state. The larger Ueq for 
O29 compared to neighbouring atoms presumed to be a consequence of positional 
disorder associated with the radiation damage. All mu-3-oxide oxygens have 
been modelled as having full occupancy.
;
_vrf_PLAT241_MOF-919(Sc-Cu)_rotational_2
;
PROBLEM: High   'MainMol' Ueq as Compared to Neighbors of        O31 Check
RESPONSE: MOF-919(Sc/Cu) contains copper redox centres that are sensitive
to specific radiation damage X-ray damage - specifically the reduction
of Cu(II) sites to Cu(I). O31 is a mu-3-oxide atom that would be absent if 
all neigbouring Cu atoms were in their reduced state. The larger Ueq for 
O29 compared to neighbouring atoms presumed to be a consequence of positional 
disorder associated with the radiation damage. All mu-3-oxide oxygens have 
been modelled as having full occupancy. 
;
_vrf_PLAT241_MOF-919(Sc-Cu)_rotational_3
;
PROBLEM: High   'MainMol' Ueq as Compared to Neighbors of        O33 Check
RESPONSE: MOF-919(Sc/Cu) contains copper redox centres that are sensitive
to specific radiation damage X-ray damage - specifically the reduction
of Cu(II) sites to Cu(I). O33 is a mu-3-oxide atom that would be absent if 
all neigbouring Cu atoms were in their reduced state. The larger Ueq for 
O29 compared to neighbouring atoms presumed to be a consequence of positional 
disorder associated with the radiation damage. All mu-3-oxide oxygens have 
been modelled as having full occupancy.
;
_vrf_PLAT242_MOF-919(Sc-Cu)_rotational
;
PROBLEM: Low    'MainMol' Ueq as Compared to Neighbors of        Cu1 Check
RESPONSE:  MOF-919(Sc/Cu) contains copper redox centres that are sensitive
to specific radiation damage X-ray damage - specifically the reduction
of Cu(II) sites to Cu(I). Bridging oxide and ligated waters would be absent
in the reduced state. Partial reduction due to radiation damage may 
affect the modelled displacement parameters of the Cu atoms.
;
_vrf_PLAT242_MOF-919(Sc-Cu)_rotational_1
;
PROBLEM: Low    'MainMol' Ueq as Compared to Neighbors of        Cu2 Check
RESPONSE: MOF-919(Sc/Cu) contains copper redox centres that are sensitive
to specific radiation damage X-ray damage - specifically the reduction
of Cu(II) sites to Cu(I). Bridging oxide and ligated waters would be absent
in the reduced state. Partial reduction due to radiation damage may 
affect the modelled displacement parameters of the Cu atoms.
;
_vrf_PLAT242_MOF-919(Sc-Cu)_rotational_2
;
PROBLEM: Low    'MainMol' Ueq as Compared to Neighbors of        Cu3 Check
RESPONSE: MOF-919(Sc/Cu) contains copper redox centres that are sensitive
to specific radiation damage X-ray damage - specifically the reduction
of Cu(II) sites to Cu(I). Bridging oxide and ligated waters would be absent
in the reduced state. Partial reduction due to radiation damage may 
affect the modelled displacement parameters of the Cu atoms.
;
_vrf_PLAT242_MOF-919(Sc-Cu)_rotational_3
;
PROBLEM: Low    'MainMol' Ueq as Compared to Neighbors of        Cu4 Check
RESPONSE: MOF-919(Sc/Cu) contains copper redox centres that are sensitive
to specific radiation damage X-ray damage - specifically the reduction
of Cu(II) sites to Cu(I). Bridging oxide and ligated waters would be absent
in the reduced state. Partial reduction due to radiation damage may 
affect the modelled displacement parameters of the Cu atoms.
;
_vrf_PLAT242_MOF-919(Sc-Cu)_rotational_4
;
PROBLEM: Low    'MainMol' Ueq as Compared to Neighbors of        Cu5 Check
RESPONSE: MOF-919(Sc/Cu) contains copper redox centres that are sensitive
to specific radiation damage X-ray damage - specifically the reduction
of Cu(II) sites to Cu(I). Bridging oxide and ligated waters are absent
in the reduced state and consequently has larger Ueq compared to
the neighbouring Cu5 Copper atom.
;
_vrf_PLAT242_MOF-919(Sc-Cu)_rotational_5
;
PROBLEM: Low    'MainMol' Ueq as Compared to Neighbors of        Cu6 Check
RESPONSE: MOF-919(Sc/Cu) contains copper redox centres that are sensitive
to specific radiation damage X-ray damage - specifically the reduction
of Cu(II) sites to Cu(I). Bridging oxide and ligated waters would be absent
in the reduced state. Partial reduction due to radiation damage may 
affect the modelled displacement parameters of the Cu atoms.
;
_vrf_PLAT242_MOF-919(Sc-Cu)_rotational_6
;
PROBLEM: Low    'MainMol' Ueq as Compared to Neighbors of        Cu8 Check
RESPONSE:  MOF-919(Sc/Cu) contains copper redox centres that are sensitive
to specific radiation damage X-ray damage - specifically the reduction
of Cu(II) sites to Cu(I). Bridging oxide and ligated waters would be absent
in the reduced state. Partial reduction due to radiation damage may 
affect the modelled displacement parameters of the Cu atoms.
;
_vrf_PLAT242_MOF-919(Sc-Cu)_rotational_7
;
PROBLEM: Low    'MainMol' Ueq as Compared to Neighbors of        Cu9 Check
RESPONSE: MOF-919(Sc/Cu) contains copper redox centres that are sensitive
to specific radiation damage X-ray damage - specifically the reduction
of Cu(II) sites to Cu(I). Bridging oxide and ligated waters would be absent
in the reduced state. Partial reduction due to radiation damage may 
affect the modelled displacement parameters of the Cu atoms.
;
_vrf_PLAT242_MOF-919(Sc-Cu)_rotational_8
;
PROBLEM: Low    'MainMol' Ueq as Compared to Neighbors of       Cu11 Check
RESPONSE:  MOF-919(Sc/Cu) contains copper redox centres that are sensitive
to specific radiation damage X-ray damage - specifically the reduction
of Cu(II) sites to Cu(I). Bridging oxide and ligated waters would be absent
in the reduced state. Partial reduction due to radiation damage may 
affect the modelled displacement parameters of the Cu atoms.
;
_vrf_PLAT420_MOF-919(Sc-Cu)_rotational
;
PROBLEM: D-H Bond Without Acceptor  O7       --H7       .     Please Check
RESPONSE: O-H group points towards the pore which contains
highly disordered solvent that cannot be modelled. Solvent mask applied.
;
_vrf_PLAT420_MOF-919(Sc-Cu)_rotational_1
;
PROBLEM: D-H Bond Without Acceptor  O12      --H12      .     Please Check
RESPONSE :O-H group points towards the pore which contains
highly disordered solvent that cannot be modelled. Solvent mask applied.
;
_vrf_PLAT420_MOF-919(Sc-Cu)_rotational_2
;
PROBLEM: D-H Bond Without Acceptor  O15      --H15      .     Please Check
RESPONSE: O-H group points towards the pore which contains
highly disordered solvent that cannot be modelled. Solvent mask applied.
;
_vrf_PLAT420_MOF-919(Sc-Cu)_rotational_3
;
PROBLEM: D-H Bond Without Acceptor  O17      --H17      .     Please Check
RESPONSE: O-H group points towards the pore which contains
highly disordered solvent that cannot be modelled. Solvent mask applied.
;
_vrf_PLAT420_MOF-919(Sc-Cu)_rotational_4
;
PROBLEM: D-H Bond Without Acceptor  O24      --H24      .     Please Check
RESPONSE: O-H group points towards the pore which contains
highly disordered solvent that cannot be modelled. Solvent mask applied.
;
_vrf_PLAT420_MOF-919(Sc-Cu)_rotational_5
;
PROBLEM: D-H Bond Without Acceptor  O28      --H28      .     Please Check
RESPONSE: O-H group points towards the pore which contains
highly disordered solvent that cannot be modelled. Solvent mask applied.
;
_vrf_PLAT420_MOF-919(Sc-Cu)_rotational_6
;
PROBLEM: D-H Bond Without Acceptor  O34      --H34A     .     Please Check
RESPONSE: O-H group points towards the pore which contains
highly disordered solvent that cannot be modelled. Solvent mask applied.
;
_vrf_PLAT420_MOF-919(Sc-Cu)_rotational_7
;
PROBLEM: D-H Bond Without Acceptor  O34      --H34B     .     Please Check
RESPONSE: O-H group points towards the pore which contains
highly disordered solvent that cannot be modelled. Solvent mask applied.
;
_vrf_PLAT420_MOF-919(Sc-Cu)_rotational_8
;
PROBLEM: D-H Bond Without Acceptor  O36      --H36A     .     Please Check
RESPONSE: O-H group points towards the pore which contains
highly disordered solvent that cannot be modelled. Solvent mask applied.
;
_vrf_PLAT420_MOF-919(Sc-Cu)_rotational_9
;
PROBLEM: D-H Bond Without Acceptor  O36      --H36B     .     Please Check
RESPONSE: O-H group points towards the pore which contains
highly disordered solvent that cannot be modelled. Solvent mask applied.
;
_vrf_PLAT420_MOF-919(Sc-Cu)_rotational_10
;
PROBLEM: D-H Bond Without Acceptor  O37      --H37A     .     Please Check
RESPONSE: O-H group points towards the pore which contains
highly disordered solvent that cannot be modelled. Solvent mask applied.
;
_vrf_PLAT420_MOF-919(Sc-Cu)_rotational_11
;
PROBLEM: D-H Bond Without Acceptor  O37      --H37B     .     Please Check
RESPONSE: O-H group points towards the pore which contains
highly disordered solvent that cannot be modelled. Solvent mask applied.
;
_vrf_PLAT420_MOF-919(Sc-Cu)_rotational_12
;
PROBLEM: D-H Bond Without Acceptor  O38      --H38A     .     Please Check
RESPONSE: O-H group points towards the pore which contains
highly disordered solvent that cannot be modelled. Solvent mask applied.
;
_vrf_PLAT420_MOF-919(Sc-Cu)_rotational_13
;
PROBLEM: D-H Bond Without Acceptor  O38      --H38B     .     Please Check
RESPONSE: O-H group points towards the pore which contains
highly disordered solvent that cannot be modelled. Solvent mask applied.
;
_vrf_PLAT420_MOF-919(Sc-Cu)_rotational_14
;
PROBLEM: D-H Bond Without Acceptor  O39      --H39A     .     Please Check
RESPONSE: O-H group points towards the pore which contains
highly disordered solvent that cannot be modelled. Solvent mask applied.
;
_vrf_PLAT420_MOF-919(Sc-Cu)_rotational_15
;
PROBLEM: D-H Bond Without Acceptor  O39      --H39B     .     Please Check
RESPONSE: O-H group points towards the pore which contains
highly disordered solvent that cannot be modelled. Solvent mask applied.
;
_vrf_PLAT420_MOF-919(Sc-Cu)_rotational_16
;
PROBLEM: D-H Bond Without Acceptor  O40      --H40A     .     Please Check
RESPONSE: O-H group points towards the pore which contains
highly disordered solvent that cannot be modelled. Solvent mask applied.
;
_vrf_PLAT420_MOF-919(Sc-Cu)_rotational_17
;
PROBLEM: D-H Bond Without Acceptor  O40      --H40B     .     Please Check
RESPONSE: O-H group points towards the pore which contains
highly disordered solvent that cannot be modelled. Solvent mask applied.
;
_vrf_PLAT420_MOF-919(Sc-Cu)_rotational_18
;
PROBLEM: D-H Bond Without Acceptor  O41      --H41A     .     Please Check
RESPONSE: O-H group points towards the pore which contains
highly disordered solvent that cannot be modelled. Solvent mask applied.
;
_vrf_PLAT420_MOF-919(Sc-Cu)_rotational_19
;
PROBLEM: D-H Bond Without Acceptor  O41      --H41B     .     Please Check
RESPONSE: O-H group points towards the pore which contains
highly disordered solvent that cannot be modelled. Solvent mask applied.
;
_vrf_PLAT420_MOF-919(Sc-Cu)_rotational_20
;
PROBLEM: D-H Bond Without Acceptor  O42      --H42A     .     Please Check
RESPONSE: O-H group points towards the pore which contains
highly disordered solvent that cannot be modelled. Solvent mask applied.
;
_vrf_PLAT420_MOF-919(Sc-Cu)_rotational_21
;
PROBLEM: D-H Bond Without Acceptor  O42      --H42B     .     Please Check
RESPONSE: O-H group points towards the pore which contains
highly disordered solvent that cannot be modelled. Solvent mask applied.
;
_vrf_PLAT420_MOF-919(Sc-Cu)_rotational_22
;
PROBLEM: D-H Bond Without Acceptor  O43      --H43A     .     Please Check
RESPONSE: O-H group points towards the pore which contains
highly disordered solvent that cannot be modelled. Solvent mask applied.
;
_vrf_PLAT420_MOF-919(Sc-Cu)_rotational_23
;
PROBLEM: D-H Bond Without Acceptor  O43      --H43B     .     Please Check
RESPONSE: O-H group points towards the pore which contains
highly disordered solvent that cannot be modelled. Solvent mask applied.
;
_vrf_PLAT420_MOF-919(Sc-Cu)_rotational_24
;
PROBLEM: D-H Bond Without Acceptor  O44      --H44A     .     Please Check
RESPONSE: O-H group points towards the pore which contains
highly disordered solvent that cannot be modelled. Solvent mask applied.
;
_vrf_PLAT420_MOF-919(Sc-Cu)_rotational_25
;
PROBLEM: D-H Bond Without Acceptor  O44      --H44B     .     Please Check
RESPONSE: O-H group points towards the pore which contains
highly disordered solvent that cannot be modelled. Solvent mask applied.
;
_vrf_PLAT420_MOF-919(Sc-Cu)_rotational_26
;
PROBLEM: D-H Bond Without Acceptor  O45      --H45A     .     Please Check
RESPONSE: O-H group points towards the pore which contains
highly disordered solvent that cannot be modelled. Solvent mask applied.
;
_vrf_PLAT420_MOF-919(Sc-Cu)_rotational_27
;
PROBLEM: D-H Bond Without Acceptor  O45      --H45B     .     Please Check
RESPONSE: O-H group points towards the pore which contains
highly disordered solvent that cannot be modelled. Solvent mask applied.
;
_vrf_PLAT733_MOF-919(Sc-Cu)_rotational
;
PROBLEM: Torsion Calc    178.8(8), Rep     179(99) ......       9.90 s.u.-R
RESPONSE: The Sc6--O1--C13--C11 torsion discrepancy between PLATON Validation
and OLEX2 arise due to different methods of calculation. Torsion angles 
are effectively at 180\% for which uncertainty propagation breaks down; 
Olex2 replaces uncertainty values with large placeholder uncertainties.
;
_vrf_PLAT733_MOF-919(Sc-Cu)_rotational_1
;
PROBLEM: Torsion Calc   -179.5(8), Rep    -180(99) ......       9.90 s.u.-R
RESPONSE: The Sc6--O2--C13--C11 torsion discrepancy between PLATON Validation
and OLEX2 arise due to different methods of calculation. Torsion angles 
are effectively at 180\% for which uncertainty propagation breaks down; 
Olex2 replaces uncertainty values with large placeholder uncertainties.
;
_vrf_PLAT733_MOF-919(Sc-Cu)_rotational_2
;
PROBLEM: Torsion Calc   -178.7(9), Rep    -179(99) ......       9.90 s.u.-R
RESPONSE: The N3--C8--C6--C7 torsion discrepancy between PLATON Validation
and OLEX2 arise due to different methods of calculation. Torsion angles 
are effectively at 180\% for which uncertainty propagation breaks down; 
Olex2 replaces uncertainty values with large placeholder uncertainties.
;
_vrf_PLAT733_MOF-919(Sc-Cu)_rotational_3
;
PROBLEM: Torsion Calc  -179.7(10), Rep    -180(99) ......       9.90 s.u.-R
RESPONSE: The N11--C22--C21--C20 torsion discrepancy between PLATON Validation
and OLEX2 arise due to different methods of calculation. Torsion angles 
are effectively at 180\% for which uncertainty propagation breaks down; 
Olex2 replaces uncertainty values with large placeholder uncertainties.
;
_vrf_PLAT733_MOF-919(Sc-Cu)_rotational_4
;
PROBLEM: Torsion Calc  -178.6(11), Rep    -179(99) ......       9.90 s.u.-R
RESPONSE: The C23--C21--C20--O22 torsion discrepancy between PLATON Validation
and OLEX2 arise due to different methods of calculation. Torsion angles 
are effectively at 180\% for which uncertainty propagation breaks down; 
Olex2 replaces uncertainty values with large placeholder uncertainties.
;
_vrf_PLAT733_MOF-919(Sc-Cu)_rotational_5
;
PROBLEM: Torsion Calc   179.1(10), Rep     179(99) ......       9.90 s.u.-R
RESPONSE: The N15--C33--C32--C30 torsion discrepancy between PLATON Validation
and OLEX2 arise due to different methods of calculation. Torsion angles 
are effectively at 180\% for which uncertainty propagation breaks down; 
Olex2 replaces uncertainty values with large placeholder uncertainties.
;
_vrf_PLAT733_MOF-919(Sc-Cu)_rotational_6
;
PROBLEM: Torsion Calc   179.1(11), Rep     179(99) ......       9.90 s.u.-R
RESPONSE: The C33--C32--C30--O14 torsion discrepancy between PLATON Validation
and OLEX2 arise due to different methods of calculation. Torsion angles 
are effectively at 180\% for which uncertainty propagation breaks down; 
Olex2 replaces uncertainty values with large placeholder uncertainties.
;
_vrf_PLAT733_MOF-919(Sc-Cu)_rotational_7
;
PROBLEM: Torsion Calc    178.6(9), Rep     179(99) ......       9.90 s.u.-R
RESPONSE: The C7--C6--C5--N4 torsion discrepancy between PLATON Validation
and OLEX2 arise due to different methods of calculation. Torsion angles 
are effectively at 180\% for which uncertainty propagation breaks down; 
Olex2 replaces uncertainty values with large placeholder uncertainties.
;
_vrf_PLAT733_MOF-919(Sc-Cu)_rotational_8
;
PROBLEM: Torsion Calc  -178.1(12), Rep    -178(99) ......       9.90 s.u.-R
RESPONSE: The C14--C15--C17--N7 torsion discrepancy between PLATON Validation
and OLEX2 arise due to different methods of calculation. Torsion angles 
are effectively at 180\% for which uncertainty propagation breaks down; 
Olex2 replaces uncertainty values with large placeholder uncertainties.
;
_vrf_PLAT733_MOF-919(Sc-Cu)_rotational_9
;
PROBLEM: Torsion Calc   179.6(11), Rep     180(99) ......       9.90 s.u.-R
RESPONSE: The C20--C21--C23--N10 torsion discrepancy between PLATON Validation
and OLEX2 arise due to different methods of calculation. Torsion angles 
are effectively at 180\% for which uncertainty propagation breaks down; 
Olex2 replaces uncertainty values with large placeholder uncertainties.
;
_vrf_PLAT733_MOF-919(Sc-Cu)_rotational_10
;
PROBLEM: Torsion Calc  -179.0(11), Rep    -179(99) ......       9.90 s.u.-R
RESPONSE: The C30--C32--C31--N14 torsion discrepancy between PLATON Validation
and OLEX2 arise due to different methods of calculation. Torsion angles 
are effectively at 180\% for which uncertainty propagation breaks down; 
Olex2 replaces uncertainty values with large placeholder uncertainties.
;
_vrf_PLAT341_MOF-919(Sc-Cu)_rotational_11
;
PROBLEM: Low Bond Precision on  C-C Bonds ...............    0.01773 Ang.
RESPONSE: The structure was modelled with the highest resolution data 
attainable for this material, but as the data are of lower resolution
than a typical small-molecule crystal structure, some reduction in precision
geometries is to be expected.
;
_vrf_PLAT369_MOF-919(Sc-Cu)_rotational
;
PROBLEM: Long   C(sp2)-C(sp2) Bond  C37      - C38      .       1.62 Ang.
RESPONSE: There is some variation in determind bond lengths due to the 
challenges in modeling this crystal structure, which we have extensively 
documented, and the extent to which geometric constraints and/or 
restraints are applied.
;
_vrf_PLAT995_MOF-919(Sc-Cu)_rotational
;
PROBLEM: Can not Recreate .fcf from Embedded  .res & .hkl          ! Check
RESPONSE: The structure refines successfully in Olex2.
The .fcf file can be generated, and the corresponding
.hkl, .ins, and .res files can be extracted from the refinement.
;
# End Validation Reply Form
################################################################################
#                                #.RES file#                                   #
################################################################################
_shelx_res_file
;
TITL MOF-919(Sc-Cu)_rotational in Fd-3m #227
    mof-919(sc-cu)_rotational.res
    created by SHELXL-2018/3 at 20:08:22 on 02-Aug-2025
CELL 0.49791 114.3558 114.3558 114.3558 90 90 90
ZERR 272 0.003 0.003 0.003 0 0 0
LATT 4
SYMM 0.25+X,-Z,0.25+Y
SYMM 0.25+X,0.25+Z,-Y
SYMM 0.25+Z,0.25+Y,-X
SYMM -Z,0.25+Y,0.25+X
SYMM -Y,0.25+X,0.25+Z
SYMM 0.25+Y,-X,0.25+Z
SYMM +Z,+X,+Y
SYMM +Y,+Z,+X
SYMM 0.25-Y,0.25-Z,+X
SYMM +Z,0.25-X,0.25-Y
SYMM 0.25-Y,+Z,0.25-X
SYMM 0.25-Z,0.25-X,+Y
SYMM 0.25-Z,+X,0.25-Y
SYMM +Y,0.25-Z,0.25-X
SYMM +X,0.25-Y,0.25-Z
SYMM 0.25-X,+Y,0.25-Z
SYMM 0.25-X,0.25-Y,+Z
SYMM 0.25+Y,0.25+X,-Z
SYMM -Y,-X,-Z
SYMM 0.25+Z,-Y,0.25+X
SYMM -Z,-Y,-X
SYMM -X,0.25+Z,0.25+Y
SYMM -X,-Z,-Y
SFAC C H Cu N O Sc
DISP C 0.0007 0.0007 6.2922
DISP Cu 0.3016 0.6696 1931.6514
DISP H 0 0 0.6079
DISP N 0.0019 0.0015 9.422
DISP O 0.004 0.0028 14.1212
DISP Sc 0.1534 0.1876 558.6161
UNIT 6528 7344 1632 3264 6528 816
EQIV $1 +Z,+Y,+X
EQIV $2 1-X,1-Z,1-Y
EQIV $3 1.25-X,+Y,1.25-Z
EQIV $4 1.25-Z,+Y,1.25-X
EQIV $5 +Z,0.75-X,0.75-Y
EQIV $6 0.75-Y,0.75-X,+Z
EQIV $7 0.75-Y,0.75-Z,+X
EQIV $8 +X,0.75-Z,0.75-Y
DFIX 1.95 Cu11 O35
DFIX 1.95 Cu10 O30 Cu9 O30
DFIX 1.95 Cu3 O29 Cu1 O29 Cu2 O29
DFIX 1.95 Cu5 O33 Cu4 O33
DFIX 1.95 Cu6 O31 Cu7 O31
DFIX 1.95 Cu8 O32
DFIX 2.1 Cu6 O38
DFIX 2.1 Cu8 O39
DFIX 2.1 Cu5 O41
DFIX 2.1 Cu11 O40
DFIX 2.1 Cu9 O42
DFIX 2.1 O36 Cu7
DFIX 2.1 Cu1 O43
DFIX 2.1 Cu2 O44
DFIX 1.4 N18 C40
DFIX 1.4 N17 C39
DFIX 1.4 N9 C18
DFIX 1.4 C40 C41
DFIX 1.4 C28 C27
DFIX 1.4 C18 C19
DANG 2.2 N9 C19
DANG 2.2 N18 C41
DANG 2.2 N17 C38
DFIX 1.2 O3 C7 O4 C7
FLAT Cu1 Cu2 Cu3 O29 O37 O44 O43 N1 N2 N3 N4 N5 N6
FLAT Cu4 Cu5 O33 N7 N8 N9 O41 O45
FLAT Cu9 Cu10 O30 O34 O42 N14 N15
RIGU 0.001 0.002
RIGU N9 C18 C19
RIGU N18 C40 C41
EADP C37 C38 C39
SIMU 0.001 0.002 2 O32 O39 O39
SIMU N7 N8 C15 > C17
SIMU N13 C36
SIMU N18 C40 C41
ISOR 0.001 0.002 O41 O34 O42 O36 O38 O37 O43 O44 O45
DANG 2.2 C18 C18_$1
DANG 2.2 C39 C39_$8

L.S. 40
PLAN  442
CONF
TEMP 120
FREE C24 C24_$1
FREE C36 C36_$1
FREE Sc6 Sc6_$2
FREE Sc1 Sc1_$3
FREE Sc1 Sc1_$1
FREE Sc7 Sc6_$2
FREE Sc7 Sc6
FREE H5 H5_$1
FREE Sc5 Sc5_$5
FREE Sc5 Sc5_$6
FREE Sc5 Sc5_$7
FREE Sc5 Sc5_$8
FREE Sc2 Sc1_$1
FREE Sc2 Sc1_$3
FREE Sc2 Sc1
FREE Sc2 Sc1_$4
FREE Sc4 Sc3_$1
FREE Sc4 Sc3
FREE Sc4 Sc4_$1
MORE -1
BOND $H
ABIN
fmap 2 53
acta
REM <olex2.extras>
REM <HklSrc "%.\\MOF-919(Sc-Cu)_rotational.hkl">
REM </olex2.extras>

WGHT    0.171900
SWAT    1.060086    2.0182
FVAR       0.00288
CU1   3    0.534284    0.339386    0.606608    11.00000    0.13133    0.13439 =
         0.20883   -0.05348   -0.05046    0.03251
CU2   3    0.551102    0.357939    0.621763    11.00000    0.10838    0.12814 =
         0.20516   -0.03730   -0.03602    0.02047
CU3   3    0.562283    0.332797    0.611992    11.00000    0.11136    0.14141 =
         0.19076   -0.05562   -0.02987    0.01305
CU4   3    0.566493    0.422704    0.566493    10.50000    0.10622    0.34951 =
         0.10622    0.04785    0.02235    0.04785
CU5   3    0.573251    0.414494    0.593778    11.00000    0.10187    0.30130 =
         0.11898    0.04937    0.00918    0.04095
CU6   3    0.527464    0.386578    0.527464    10.50000    0.20017    0.11957 =
         0.20017   -0.00620    0.10148   -0.00620
CU7   3    0.518137    0.361012    0.538591    11.00000    0.19922    0.11128 =
         0.18121    0.00620    0.07942    0.00818
CU8   3    0.516905    0.253660    0.496340    10.50000    0.16951    0.16871 =
         0.16871   -0.07500    0.06202   -0.06202
CU9   3    0.584454    0.239629    0.510371    10.50000    0.22164    0.12723 =
         0.12723   -0.01872   -0.03359    0.03359
CU10  3    0.591507    0.232609    0.538039    11.00000    0.25357    0.12623 =
         0.12349   -0.00586   -0.02170    0.03559
CU11  3    0.651388    0.151388    0.577907    10.50000    0.16138    0.16138 =
         0.17790   -0.04123   -0.04123    0.04142
SC1   6    0.614302    0.380250    0.635698    10.50000    0.08886    0.12985 =
         0.08886    0.00035   -0.00474   -0.00035
SC2   6    0.625000    0.354058    0.625000    10.25000    0.09145    0.12609 =
         0.09145    0.00000    0.00087    0.00000
SC3   6    0.561318    0.287962    0.561318    10.50000    0.12868    0.10240 =
         0.12868   -0.00824    0.00577   -0.00824
SC4   6    0.554458    0.296498    0.532869    11.00000    0.12830    0.09423 =
         0.11634   -0.01510    0.00135   -0.01084
SC5   6    0.586258    0.185205    0.586258    10.50000    0.13272    0.13095 =
         0.13272    0.01307   -0.01246    0.01307
SC6   6    0.508422    0.408398    0.609569    11.00000    0.09103    0.12053 =
         0.11403    0.00326    0.01367    0.01115
SC7   6    0.500000    0.418047    0.581953    10.50000    0.08539    0.11256 =
         0.11256    0.00227    0.01047    0.01047
O1    5    0.505420    0.380179    0.598527    11.00000    0.13088    0.14010 =
         0.13493   -0.00373   -0.01375    0.00660
O2    5    0.515609    0.391826    0.609761    11.00000    0.10076    0.12947 =
         0.14962    0.00542   -0.00015    0.00536
O3    5    0.600092    0.369532    0.632023    11.00000    0.09322    0.12940 =
         0.11866   -0.00251   -0.01216    0.01025
O4    5    0.606712    0.352641    0.625227    11.00000    0.10843    0.12683 =
         0.11832   -0.01905   -0.01015   -0.00346
O5    5    0.625000    0.335035    0.625000    10.25000    0.12399    0.14825 =
         0.12399    0.00000    0.01482    0.00000
AFIX  83
H5    2    0.625000    0.332645    0.631761    10.25000   -1.50000
AFIX   0
O6    5    0.625000    0.371707    0.625000    10.25000    0.08752    0.14047 =
         0.08752    0.00000   -0.02119    0.00000
O7    5    0.602866    0.390239    0.647134    10.50000    0.13098    0.13431 =
         0.13098   -0.00438    0.01413    0.00438
AFIX  83
H7    2    0.596113    0.389759    0.644772    10.50000   -1.50000
AFIX   0
O8    5    0.627441    0.391813    0.641245    11.00000    0.10576    0.12213 =
         0.10845   -0.00771   -0.01319   -0.00067
O9    5    0.537715    0.304959    0.569951    11.00000    0.13886    0.13105 =
         0.10218   -0.00921    0.00164   -0.00620
O10   5    0.555875    0.299782    0.574222    11.00000    0.13654    0.11880 =
         0.12343   -0.00011   -0.00553   -0.01368
O11   5    0.549446    0.293653    0.549446    10.50000    0.13695    0.09934 =
         0.13695   -0.01741   -0.00401   -0.01741
O12   5    0.574128    0.281478    0.574128    10.50000    0.15860    0.14658 =
         0.15860    0.00074   -0.00474    0.00074
AFIX  83
H12   2    0.571335    0.275922    0.577699    10.50000   -1.50000
AFIX   0
O13   5    0.568461    0.275567    0.549482    11.00000    0.15270    0.12295 =
         0.14918   -0.01171    0.00220    0.00359
O14   5    0.564031    0.281160    0.531609    11.00000    0.10305    0.13545 =
         0.14596   -0.01045   -0.00420   -0.01964
O15   5    0.560004    0.300432    0.515209    11.00000    0.14070    0.15593 =
         0.13900   -0.02260   -0.00080    0.00328
AFIX  83
H15   2    0.560862    0.294322    0.511556    11.00000   -1.50000
AFIX   0
O16   5    0.539778    0.287883    0.526023    11.00000    0.13715    0.11111 =
         0.11160    0.00240   -0.00911    0.00288
O17   5    0.593675    0.200404    0.593675    10.50000    0.15348    0.16789 =
         0.15348   -0.00891    0.00772   -0.00891
AFIX  83
H17   2    0.598342    0.203285    0.589056    10.50000   -1.50000
AFIX   0
O18   5    0.602719    0.179403    0.584854    11.00000    0.14064    0.15107 =
         0.14784    0.00324   -0.01280   -0.00630
O19   5    0.588777    0.193752    0.570702    11.00000    0.13670    0.14601 =
         0.16025    0.00231   -0.02018   -0.00781
O20   5    0.579119    0.170881    0.579119    10.16667    0.12766    0.12766 =
         0.12766    0.01604   -0.01604    0.01604
O21   5    0.545859    0.312373    0.531952    11.00000    0.14499    0.10749 =
         0.13159   -0.00375    0.00724   -0.01617
O22   5    0.497666    0.388575    0.574728    11.00000    0.12877    0.11644 =
         0.12408   -0.00038    0.00910    0.00308
O23   5    0.503002    0.405920    0.568068    11.00000    0.10136    0.12894 =
         0.10862    0.01802    0.02487    0.01300
O24   5    0.500000    0.431516    0.568484    10.50000    0.16947    0.12237 =
         0.12237    0.01498   -0.02688   -0.02688
AFIX  83
H24   2    0.500000    0.428425    0.562014    10.50000   -1.50000
AFIX   0
O25   5    0.518395    0.420783    0.583202    11.00000    0.10931    0.11819 =
         0.12028    0.01032    0.03317    0.01419
O26   5    0.500000    0.405729    0.594271    10.50000    0.06957    0.10726 =
         0.10726   -0.00946    0.02781    0.02781
O27   5    0.523341    0.414804    0.601185    11.00000    0.10421    0.13014 =
         0.12602    0.00040    0.00566   -0.00333
O28   5    0.518098    0.411663    0.625910    11.00000    0.16314    0.13330 =
         0.12719    0.01902   -0.01455    0.00288
AFIX  83
H28   2    0.523291    0.406771    0.626631    11.00000   -1.50000
AFIX   0
O29   5    0.548932    0.343484    0.613361    11.00000    0.23728    0.31149 =
         0.73531   -0.30441   -0.22879    0.10201
O30   5    0.588776    0.228333    0.521667    10.50000    0.69306    0.17750 =
         0.17750   -0.04139   -0.10749    0.10749
O31   5    0.529530    0.369672    0.529530    10.50000    0.45941    0.17439 =
         0.45941    0.03352    0.32279    0.03352
O32   5    0.505296    0.244704    0.505296    10.16667    0.35499    0.35499 =
         0.35499   -0.20542    0.20542   -0.20542
O33   5    0.577499    0.416737    0.577499    10.50000    0.18038    1.06322 =
         0.18038    0.16155    0.02379    0.16155
O34   5    0.597197    0.238610    0.555528    11.00000    0.19268    0.18810 =
         0.18839    0.00034   -0.00195    0.00268
AFIX  93
H34A  2    0.596159    0.246379    0.557697    11.00000   -1.50000
H34B  2    0.600628    0.233364    0.560710    11.00000   -1.50000
AFIX   0
O35   5    0.657970    0.157970    0.592030    10.16667    0.39789    0.39789 =
         0.39789   -0.23922   -0.23922    0.23922
O36   5    0.503128    0.351529    0.546346    11.00000    0.19764    0.19614 =
         0.20003   -0.00237    0.00499    0.00008
AFIX  93
H36A  2    0.497517    0.355588    0.550609    11.00000   -1.50000
H36B  2    0.502439    0.343488    0.545338    11.00000   -1.50000
AFIX   0
O37   5    0.577274    0.320308    0.611207    11.00000    0.20653    0.20679 =
         0.20900   -0.00556   -0.00448    0.00013
AFIX  93
H37A  2    0.584396    0.322286    0.614598    11.00000   -1.50000
H37B  2    0.576395    0.313128    0.607490    11.00000   -1.50000
AFIX   0
O38   5    0.524545    0.404826    0.524545    10.50000    0.19678    0.19536 =
         0.19678    0.00066    0.00326    0.00066
AFIX  93
H38A  2    0.519295    0.408904    0.529229    10.50000   -1.50000
H38B  2    0.528526    0.408679    0.518592    10.50000   -1.50000
AFIX   0
O39   5    0.528436    0.264219    0.485781    10.50000    0.58931    0.29136 =
         0.29136   -0.21102    0.27114   -0.27114
AFIX  93
H39A  2    0.531244    0.271290    0.488653    10.50000   -1.50000
H39B  2    0.530600    0.261698    0.478358    10.50000   -1.50000
AFIX   0
O40   5    0.646347    0.146347    0.560273    10.50000    0.25290    0.25290 =
         0.21662   -0.08356   -0.08356    0.16644
AFIX  93
H40A  2    0.639872    0.149787    0.556755    10.50000   -1.50000
H40B  2    0.650668    0.140753    0.556251    10.50000   -1.50000
AFIX   0
O41   5    0.568708    0.414993    0.612030    11.00000    0.21478    0.21985 =
         0.21555    0.00193    0.00077    0.00243
AFIX  93
H41A  2    0.561109    0.416817    0.614281    11.00000   -1.50000
H41B  2    0.574344    0.413385    0.617669    11.00000   -1.50000
AFIX   0
O42   5    0.582193    0.252847    0.497153    10.50000    0.18845    0.18624 =
         0.18624   -0.00038   -0.00060    0.00060
AFIX  93
H42A  2    0.581095    0.260610    0.499312    10.50000   -1.50000
H42B  2    0.582315    0.250792    0.489285    10.50000   -1.50000
AFIX   0
O43   5    0.516914    0.334409    0.600209    11.00000    0.19766    0.19662 =
         0.20135   -0.00676   -0.00132    0.00258
AFIX  93
H43A  2    0.510683    0.339587    0.600914    11.00000   -1.50000
H43B  2    0.515775    0.327119    0.596789    11.00000   -1.50000
AFIX   0
O44   5    0.552736    0.374207    0.632382    11.00000    0.18327    0.18704 =
         0.18869   -0.00316   -0.00361    0.00231
AFIX  93
H44A  2    0.546427    0.379300    0.633016    11.00000   -1.50000
H44B  2    0.559726    0.375900    0.636178    11.00000   -1.50000
AFIX   0
O45   5    0.555135    0.431697    0.555135    10.50000    0.22773    0.22972 =
         0.22773    0.00115    0.00135    0.00115
AFIX  93
H45A  2    0.557525    0.433484    0.547570    10.50000   -1.50000
H45B  2    0.547728    0.433883    0.557683    10.50000   -1.50000
AFIX  56
N3    4    0.566995    0.353894    0.624169    11.00000    0.11581    0.14907 =
         0.12165    0.02488   -0.01149   -0.00465
C8    1    0.576448    0.361202    0.627549    11.00000    0.10896    0.12179 =
         0.11257    0.01445   -0.00796    0.01415
AFIX  43
H8    2    0.575833    0.368752    0.630507    11.00000   -1.20000
AFIX  55
C6    1    0.587006    0.354957    0.625619    11.00000    0.11006    0.09698 =
         0.08912    0.01778   -0.00779    0.00784
C5    1    0.584078    0.343789    0.621046    11.00000    0.12929    0.11266 =
         0.11021    0.00033   -0.00786   -0.00636
AFIX  43
H5A   2    0.589337    0.337934    0.618998    11.00000   -1.20000
AFIX  55
N4    4    0.571710    0.343133    0.620150    11.00000    0.12959    0.14958 =
         0.15027    0.00554   -0.00798   -0.01376
AFIX  56
N5    4    0.540679    0.325780    0.600667    11.00000    0.16650    0.14819 =
         0.14886   -0.01793   -0.01057    0.00584
N6    4    0.552633    0.323158    0.602766    11.00000    0.16063    0.15588 =
         0.13995   -0.01895   -0.00722   -0.00570
C3    1    0.556580    0.315692    0.593662    11.00000    0.12002    0.12121 =
         0.11610    0.00886   -0.00963   -0.01980
AFIX  43
H3    2    0.564080    0.312642    0.592894    11.00000   -1.20000
AFIX  55
C2    1    0.547065    0.313701    0.585936    11.00000    0.11195    0.12518 =
         0.12086   -0.00172   -0.00746   -0.00736
C1    1    0.537237    0.319936    0.590265    11.00000    0.12674    0.11832 =
         0.12651    0.00800    0.00629   -0.00118
AFIX  43
H1    2    0.529845    0.320153    0.586883    11.00000   -1.20000
AFIX   0
N9    4    0.588493    0.409140    0.596905    11.00000    0.15734    0.23790 =
         0.11687    0.01541   -0.01213   -0.00002
AFIX  56
N10   4    0.516985    0.385849    0.539878    11.00000    0.14842    0.14782 =
         0.14634   -0.00292    0.02266    0.00424
N11   4    0.512855    0.375063    0.544439    11.00000    0.11557    0.14456 =
         0.14171    0.00785    0.00779    0.02002
C22   1    0.507031    0.377406    0.555153    11.00000    0.11386    0.12688 =
         0.15440   -0.00218    0.02010   -0.00718
AFIX  43
H22   2    0.503491    0.371896    0.559973    11.00000   -1.20000
AFIX  55
C21   1    0.507562    0.389640    0.557213    11.00000    0.09110    0.12289 =
         0.13696    0.00943    0.00541    0.00188
C23   1    0.513714    0.394858    0.547773    11.00000    0.10083    0.13638 =
         0.12905    0.00309    0.00353   -0.00983
AFIX  43
H23   2    0.515319    0.402784    0.546912    11.00000   -1.20000
AFIX   0
N12   4    0.525908    0.347035    0.534225    11.00000    0.16538    0.13905 =
         0.12750   -0.00076    0.00995    0.00661
N13   4    0.517360    0.264799    0.508888    11.00000    0.16764    0.13689 =
         0.14063   -0.01386    0.04193   -0.01876
AFIX  56
N15   4    0.586165    0.247664    0.534134    11.00000    0.14177    0.13055 =
         0.15573   -0.00288    0.00954    0.00572
C33   1    0.581249    0.256393    0.541470    11.00000    0.13461    0.12768 =
         0.14528   -0.01078   -0.00688   -0.00526
AFIX  43
H33   2    0.581886    0.256744    0.549570    11.00000   -1.20000
AFIX  55
C32   1    0.575189    0.264492    0.534268    11.00000    0.10801    0.11945 =
         0.14134   -0.00986    0.00002   -0.01763
C31   1    0.576360    0.260769    0.522480    11.00000    0.11286    0.12497 =
         0.14390   -0.01863   -0.01231   -0.01297
AFIX  43
H31   2    0.573234    0.264488    0.515959    11.00000   -1.20000
AFIX  55
N14   4    0.583144    0.250369    0.522397    11.00000    0.13511    0.13262 =
         0.15692   -0.01059   -0.00021   -0.00003
AFIX   0
N17   4    0.638810    0.162505    0.579636    11.00000    0.14359    0.11378 =
         0.15633   -0.00750    0.00132    0.00465
N18   4    0.593101    0.216633    0.541666    11.00000    0.15077    0.16228 =
         0.15771    0.00199    0.00172    0.03463
C40   1    0.591996    0.211224    0.552168    11.00000    0.12685    0.14173 =
         0.13682   -0.02254   -0.00842    0.02602
AFIX  43
H40   2    0.591517    0.215041    0.559333    11.00000   -1.20000
AFIX   0
C41   1    0.591687    0.199295    0.550705    10.50000    0.14370    0.14017 =
         0.14017   -0.01831   -0.03262    0.03262
C4    1    0.546456    0.305514    0.576157    11.00000    0.13807    0.10600 =
         0.10826    0.01331   -0.00020   -0.01590
C7    1    0.598661    0.359426    0.628251    11.00000    0.10921    0.12846 =
         0.09402    0.00384   -0.00305    0.00169
C9    1    0.637136    0.394306    0.637136    10.50000    0.09987    0.09947 =
         0.09987    0.01136   -0.02177    0.01136
C13   1    0.513330    0.381914    0.604931    11.00000    0.11225    0.13160 =
         0.10656    0.01550    0.00812   -0.00548
C14   1    0.525953    0.417643    0.591488    11.00000    0.12737    0.11113 =
         0.12645   -0.00417    0.01606    0.01588
AFIX  56
C15   1    0.537875    0.419025    0.587970    11.00000    0.12485    0.12616 =
         0.11177   -0.01630    0.00723    0.00639
C16   1    0.547190    0.416669    0.595836    11.00000    0.12853    0.13010 =
         0.13688    0.00097   -0.00345   -0.00253
AFIX  43
H16   2    0.546426    0.414346    0.603592    11.00000   -1.20000
AFIX  55
N8    4    0.557878    0.418483    0.589779    11.00000    0.13533    0.15857 =
         0.17008    0.01293    0.01331    0.00545
N7    4    0.555167    0.421960    0.578171    11.00000    0.12685    0.21417 =
         0.15540   -0.00595    0.01044   -0.00344
C17   1    0.542805    0.422295    0.577053    11.00000    0.12751    0.17247 =
         0.12061   -0.00777    0.00676   -0.01856
AFIX  43
H17A  2    0.538664    0.424303    0.570347    11.00000   -1.20000
AFIX   0
C18   1    0.593445    0.404153    0.606218    11.00000    0.09421    0.18808 =
         0.08451   -0.00377    0.02080   -0.01798
AFIX  43
H18   2    0.589577    0.403476    0.613339    11.00000   -1.20000
AFIX   0
C19   1    0.604605    0.400090    0.604605    10.50000    0.09594    0.16374 =
         0.09594   -0.02364    0.02238   -0.02364
C20   1    0.502530    0.394514    0.567265    11.00000    0.09553    0.12815 =
         0.13286    0.01709    0.00211    0.01902
C24   1    0.525880    0.336848    0.539191    11.00000    0.16889    0.14131 =
         0.11308   -0.00238    0.03965    0.01495
AFIX  43
H24A  2    0.520845    0.334621    0.545176    11.00000   -1.20000
AFIX   0
C25   1    0.534359    0.329776    0.534359    10.50000    0.11881    0.10675 =
         0.11881   -0.03172    0.01846   -0.03172
C26   1    0.537872    0.317177    0.537872    10.50000    0.11754    0.10820 =
         0.11754   -0.03578   -0.01892   -0.03578
C27   1    0.530088    0.285500    0.530088    10.50000    0.14955    0.16006 =
         0.14955   -0.01242    0.01194   -0.01242
C28   1    0.523789    0.276942    0.523789    10.50000    0.12306    0.14335 =
         0.12306   -0.00338    0.03084   -0.00338
C30   1    0.568795    0.274730    0.538939    11.00000    0.11163    0.12861 =
         0.14905   -0.00899    0.00592   -0.00937
C34   1    0.589111    0.189999    0.560001    10.50000    0.11396    0.15882 =
         0.15882    0.00210   -0.03775    0.03775
AFIX  56
C35   1    0.531203    0.373105    0.615930    11.00000    0.11944    0.13482 =
         0.11919    0.00317   -0.01208   -0.00733
AFIX  43
H35   2    0.534152    0.379969    0.619144    11.00000   -1.20000
AFIX  55
N2    4    0.535570    0.361652    0.617914    11.00000    0.12381    0.14215 =
         0.20241    0.01019   -0.02310    0.00431
N1    4    0.528608    0.353706    0.611389    11.00000    0.15583    0.14157 =
         0.15340   -0.00141   -0.01342    0.01336
C10   1    0.519937    0.360249    0.605372    11.00000    0.13935    0.11962 =
         0.11560   -0.00516   -0.00310   -0.00707
AFIX  43
H10   2    0.514212    0.357215    0.600456    11.00000   -1.20000
AFIX  55
C11   1    0.521540    0.372238    0.608179    11.00000    0.12154    0.12221 =
         0.11081   -0.00890   -0.00873   -0.00333
AFIX   0
C36   1    0.525836    0.272081    0.513562    11.00000    0.15699    0.12787 =
         0.12648    0.00002    0.04341   -0.01588
AFIX  43
H36   2    0.532785    0.273495    0.509580    11.00000   -1.20000
AFIX   0
C37   1    0.607523    0.171275    0.578725    10.50000    0.14357    0.13611 =
         0.13611    0.02672    0.00402   -0.00402
C38   1    0.621499    0.169635    0.580365    10.50000    0.14357    0.13611 =
         0.13611    0.02672    0.00402   -0.00402
C39   1    0.628075    0.161265    0.575396    11.00000    0.14357    0.13611 =
         0.13611    0.02672    0.00402   -0.00402
AFIX  43
H39   2    0.625590    0.155684    0.570028    11.00000   -1.20000
AFIX   0
HKLF 4


REM  MOF-919(Sc-Cu)_rotational in Fd-3m #227
REM wR2 = 0.3147, GooF = S = 0.978, Restrained GooF = 1.005 for all data
REM R1 = 0.1037 for 10516 Fo > 4sig(Fo) and 0.1363 for all 22150 data
REM 875 parameters refined using 1102 restraints

END

WGHT      0.1722      0.0000

REM Highest difference peak  0.529,  deepest hole -0.513,  1-sigma level  0.078
Q1    1   0.5205  0.3287  0.6125  11.00000  0.05    0.53
Q2    1   0.5486  0.3671  0.6410  11.00000  0.05    0.45
Q3    1   0.5572  0.3314  0.6123  11.00000  0.05    0.43
Q4    1   0.5881  0.2387  0.5113  10.50000  0.05    0.42
Q5    1   0.5354  0.3507  0.6111  11.00000  0.05    0.39
Q6    1   0.5743  0.4215  0.5743  10.50000  0.05    0.38
Q7    1   0.5467  0.3418  0.6008  11.00000  0.05    0.37
Q8    1   0.5921  0.2299  0.5391  11.00000  0.05    0.35
Q9    1   0.5247  0.3606  0.5364  11.00000  0.05    0.34
Q10   1   0.5000  0.4116  0.5884  10.50000  0.05    0.34
Q11   1   0.6527  0.1527  0.5807  10.50000  0.05    0.32
Q12   1   0.5693  0.4127  0.5618  11.00000  0.05    0.27
Q13   1   0.5859  0.1800  0.5859  10.50000  0.05    0.27
Q14   1   0.5518  0.3318  0.6055  11.00000  0.05    0.26
Q15   1   0.5477  0.2978  0.5327  11.00000  0.05    0.26
Q16   1   0.6464  0.1572  0.5865  11.00000  0.05    0.26
Q17   1   0.5639  0.3490  0.6183  11.00000  0.05    0.26
Q18   1   0.5615  0.3482  0.6176  11.00000  0.05    0.24
Q19   1   0.4922  0.2478  0.5022  10.50000  0.05    0.24
Q20   1   0.5087  0.3261  0.5997  11.00000  0.05    0.24
Q21   1   0.5175  0.3957  0.5175  10.50000  0.05    0.24
Q22   1   0.6294  0.3597  0.6206  10.50000  0.05    0.24
Q23   1   0.6210  0.3559  0.6290  10.50000  0.05    0.24
Q24   1   0.5627  0.4142  0.5702  11.00000  0.05    0.23
Q25   1   0.5384  0.3466  0.6273  11.00000  0.05    0.23
Q26   1   0.6161  0.3820  0.6294  11.00000  0.05    0.23
Q27   1   0.5114  0.3610  0.5287  11.00000  0.05    0.22
Q28   1   0.6328  0.3632  0.6172  10.50000  0.05    0.22
Q29   1   0.5640  0.4374  0.5640  10.50000  0.05    0.22
Q30   1   0.5900  0.2318  0.5182  10.50000  0.05    0.22
Q31   1   0.5928  0.2342  0.5198  11.00000  0.05    0.22
Q32   1   0.5984  0.2319  0.5221  11.00000  0.05    0.21
Q33   1   0.5075  0.4025  0.6129  11.00000  0.05    0.21
Q34   1   0.5861  0.4133  0.5924  11.00000  0.05    0.21
Q35   1   0.6191  0.3822  0.6309  10.50000  0.05    0.20
Q36   1   0.5179  0.3942  0.5179  10.50000  0.05    0.20
Q37   1   0.5886  0.2276  0.5151  11.00000  0.05    0.20
Q38   1   0.5871  0.4243  0.5814  11.00000  0.05    0.19
Q39   1   0.5962  0.2305  0.5195  10.50000  0.05    0.19
Q40   1   0.5679  0.3090  0.6242  11.00000  0.05    0.19
Q41   1   0.6117  0.2389  0.5491  11.00000  0.05    0.19
Q42   1   0.5883  0.2497  0.5003  10.50000  0.05    0.18
Q43   1   0.5590  0.3707  0.6910  10.50000  0.05    0.18
Q44   1   0.5856  0.1764  0.5856  10.50000  0.05    0.17
Q45   1   0.5095  0.4330  0.5572  11.00000  0.05    0.16
Q46   1   0.5601  0.2783  0.5601  10.50000  0.05    0.16
Q47   1   0.5577  0.3721  0.6923  10.50000  0.05    0.16
Q48   1   0.5071  0.4040  0.6129  11.00000  0.05    0.16
Q49   1   0.5976  0.2922  0.6524  10.50000  0.05    0.16
Q50   1   0.5109  0.3719  0.5211  11.00000  0.05    0.16
Q51   1   0.5246  0.4103  0.6317  11.00000  0.05    0.15
Q52   1   0.5000  0.5000  0.5000  10.08333  0.05    0.15
Q53   1   0.5790  0.1862  0.5917  11.00000  0.05    0.15
Q54   1   0.6609  0.2593  0.5823  11.00000  0.05    0.15
Q55   1   0.5864  0.1740  0.5864  10.50000  0.05    0.15
Q56   1   0.5273  0.3882  0.5356  11.00000  0.05    0.14
Q57   1   0.5804  0.4132  0.6696  10.50000  0.05    0.14
Q58   1   0.6250  0.4577  0.6250  10.25000  0.05    0.14
Q59   1   0.5350  0.3864  0.5274  11.00000  0.05    0.14
Q60   1   0.5522  0.2872  0.5522  10.50000  0.05    0.14
Q61   1   0.5313  0.2740  0.4760  10.50000  0.05    0.14
Q62   1   0.6614  0.2576  0.5806  11.00000  0.05    0.14
Q63   1   0.6237  0.4570  0.6237  10.50000  0.05    0.14
Q64   1   0.5501  0.3766  0.6999  10.50000  0.05    0.14
Q65   1   0.5074  0.2597  0.4903  10.50000  0.05    0.13
Q66   1   0.6086  0.1695  0.5805  10.50000  0.05    0.13
Q67   1   0.6104  0.2403  0.6104  10.50000  0.05    0.13
Q68   1   0.4401  0.4317  0.4317  10.50000  0.05    0.13
Q69   1   0.5734  0.3989  0.5734  10.50000  0.05    0.13
Q70   1   0.4509  0.3283  0.5568  11.00000  0.05    0.13
Q71   1   0.5535  0.2869  0.5581  11.00000  0.05    0.13
Q72   1   0.6215  0.2681  0.6285  10.50000  0.05    0.13
Q73   1   0.5297  0.2436  0.5064  10.50000  0.05    0.13
Q74   1   0.5899  0.4887  0.6601  10.50000  0.05    0.13
Q75   1   0.5620  0.3149  0.6880  10.50000  0.05    0.13
Q76   1   0.6575  0.1575  0.5024  10.50000  0.05    0.12
Q77   1   0.6017  0.2769  0.6421  11.00000  0.05    0.12
Q78   1   0.6250  0.5927  0.6250  10.25000  0.05    0.12
Q79   1   0.6228  0.2655  0.6272  10.50000  0.05    0.12
Q80   1   0.6037  0.2788  0.6418  11.00000  0.05    0.12
Q81   1   0.5325  0.3851  0.5271  11.00000  0.05    0.12
Q82   1   0.6669  0.1669  0.5014  10.50000  0.05    0.12
Q83   1   0.5583  0.3143  0.5068  11.00000  0.05    0.12
Q84   1   0.4511  0.3264  0.5550  11.00000  0.05    0.12
Q85   1   0.6189  0.4568  0.6311  10.50000  0.05    0.12
Q86   1   0.5538  0.3101  0.6834  11.00000  0.05    0.12
Q87   1   0.5620  0.3208  0.6804  11.00000  0.05    0.12
Q88   1   0.5368  0.3563  0.6347  11.00000  0.05    0.12
Q89   1   0.4889  0.2827  0.6887  11.00000  0.05    0.12
Q90   1   0.5523  0.2870  0.5555  11.00000  0.05    0.12
Q91   1   0.6170  0.4574  0.6330  10.50000  0.05    0.12
Q92   1   0.5490  0.4999  0.5490  10.50000  0.05    0.11
Q93   1   0.6021  0.2612  0.6021  10.50000  0.05    0.11
Q94   1   0.6250  0.2663  0.6250  10.25000  0.05    0.11
Q95   1   0.6058  0.2804  0.6411  11.00000  0.05    0.11
Q96   1   0.5890  0.4852  0.5890  10.50000  0.05    0.11
Q97   1   0.5707  0.4409  0.6793  10.50000  0.05    0.11
Q98   1   0.5376  0.3566  0.6376  11.00000  0.05    0.11
Q99   1   0.6207  0.4663  0.6293  10.50000  0.05    0.11
Q100  1   0.5000  0.3296  0.6704  10.50000  0.05    0.11
Q101  1   0.5735  0.4333  0.6765  10.50000  0.05    0.11
Q102  1   0.4456  0.3377  0.5145  11.00000  0.05    0.11
Q103  1   0.6307  0.3189  0.6307  10.50000  0.05    0.11
Q104  1   0.5320  0.3572  0.5379  11.00000  0.05    0.11
Q105  1   0.5620  0.3229  0.6800  11.00000  0.05    0.11
Q106  1   0.5289  0.4204  0.6349  11.00000  0.05    0.11
Q107  1   0.5676  0.4199  0.6762  11.00000  0.05    0.11
Q108  1   0.6189  0.3129  0.6311  10.50000  0.05    0.11
Q109  1   0.5276  0.4935  0.5276  10.50000  0.05    0.11
Q110  1   0.5327  0.3564  0.5372  11.00000  0.05    0.11
Q111  1   0.7087  0.2087  0.4940  10.50000  0.05    0.11
Q112  1   0.5566  0.3103  0.6844  11.00000  0.05    0.11
Q113  1   0.4789  0.3138  0.5900  11.00000  0.05    0.11
Q114  1   0.5073  0.3566  0.5270  11.00000  0.05    0.11
Q115  1   0.5376  0.2941  0.4559  10.50000  0.05    0.11
Q116  1   0.5401  0.2951  0.4510  11.00000  0.05    0.11
Q117  1   0.5685  0.4401  0.6772  11.00000  0.05    0.11
Q118  1   0.5874  0.4811  0.6566  11.00000  0.05    0.10
Q119  1   0.6264  0.2529  0.5919  11.00000  0.05    0.10
Q120  1   0.6565  0.1565  0.5057  10.50000  0.05    0.10
Q121  1   0.5845  0.4804  0.6562  11.00000  0.05    0.10
Q122  1   0.6646  0.1646  0.5004  10.50000  0.05    0.10
Q123  1   0.5119  0.4091  0.6175  11.00000  0.05    0.10
Q124  1   0.5984  0.5385  0.6223  11.00000  0.05    0.10
Q125  1   0.5594  0.3137  0.5044  11.00000  0.05    0.10
Q126  1   0.5623  0.3178  0.6877  10.50000  0.05    0.10
Q127  1   0.5762  0.4202  0.6681  11.00000  0.05    0.10
Q128  1   0.5774  0.4193  0.6726  10.50000  0.05    0.10
Q129  1   0.5430  0.2895  0.4551  11.00000  0.05    0.10
Q130  1   0.4423  0.3682  0.5226  11.00000  0.05    0.10
Q131  1   0.5848  0.3060  0.4704  11.00000  0.05    0.10
Q132  1   0.5741  0.4347  0.6716  11.00000  0.05    0.10
Q133  1   0.5736  0.4197  0.6718  11.00000  0.05    0.10
Q134  1   0.4449  0.3265  0.5097  11.00000  0.05    0.10
Q135  1   0.6186  0.3190  0.6315  10.50000  0.05    0.10
Q136  1   0.5934  0.2863  0.6468  11.00000  0.05    0.10
Q137  1   0.4596  0.3264  0.5486  11.00000  0.05    0.10
Q138  1   0.5839  0.3050  0.4710  11.00000  0.05    0.10
Q139  1   0.5744  0.4222  0.6691  11.00000  0.05    0.10
Q140  1   0.4962  0.2885  0.6720  11.00000  0.05    0.10
Q141  1   0.5305  0.2964  0.4536  10.50000  0.05    0.10
Q142  1   0.5430  0.2971  0.4482  11.00000  0.05    0.10
Q143  1   0.4480  0.3258  0.5058  11.00000  0.05    0.10
Q144  1   0.5335  0.3093  0.4407  10.50000  0.05    0.10
Q145  1   0.5390  0.2970  0.4489  11.00000  0.05    0.10
Q146  1   0.5482  0.3798  0.6924  11.00000  0.05    0.09
Q147  1   0.5126  0.4084  0.6111  11.00000  0.05    0.09
Q148  1   0.4528  0.3231  0.5526  11.00000  0.05    0.09
Q149  1   0.4504  0.3249  0.5151  11.00000  0.05    0.09
Q150  1   0.5500  0.3757  0.6919  11.00000  0.05    0.09
Q151  1   0.5823  0.4823  0.6554  11.00000  0.05    0.09
Q152  1   0.6465  0.2762  0.5343  11.00000  0.05    0.09
Q153  1   0.6992  0.2747  0.4753  10.50000  0.05    0.09
Q154  1   0.6262  0.2517  0.5946  11.00000  0.05    0.09
Q155  1   0.5231  0.2999  0.7232  11.00000  0.05    0.09
Q156  1   0.5691  0.3160  0.4886  11.00000  0.05    0.09
Q157  1   0.5048  0.3542  0.5267  11.00000  0.05    0.09
Q158  1   0.4370  0.3218  0.4115  11.00000  0.05    0.09
Q159  1   0.5284  0.3419  0.6824  11.00000  0.05    0.09
Q160  1   0.6945  0.1945  0.5157  10.50000  0.05    0.09
Q161  1   0.5316  0.2938  0.4524  11.00000  0.05    0.09
Q162  1   0.4481  0.3255  0.5091  11.00000  0.05    0.09
Q163  1   0.7000  0.1709  0.5302  11.00000  0.05    0.09
Q164  1   0.4198  0.3529  0.4523  11.00000  0.05    0.09
Q165  1   0.6464  0.2751  0.5297  11.00000  0.05    0.09
Q166  1   0.4575  0.3368  0.4788  11.00000  0.05    0.09
Q167  1   0.5125  0.4088  0.6147  11.00000  0.05    0.09
Q168  1   0.5981  0.4934  0.6519  10.50000  0.05    0.09
Q169  1   0.6126  0.5422  0.6126  10.50000  0.05    0.09
Q170  1   0.5334  0.2975  0.4525  10.50000  0.05    0.09
Q171  1   0.6399  0.1964  0.5536  10.50000  0.05    0.09
Q172  1   0.6620  0.2401  0.5411  11.00000  0.05    0.09
Q173  1   0.5651  0.3091  0.4409  10.50000  0.05    0.09
Q174  1   0.5653  0.5177  0.5794  11.00000  0.05    0.09
Q175  1   0.6012  0.5376  0.6219  11.00000  0.05    0.09
Q176  1   0.6184  0.5074  0.6316  10.50000  0.05    0.09
Q177  1   0.4614  0.4614  0.4614  10.16667  0.05    0.09
Q178  1   0.4687  0.3080  0.5870  11.00000  0.05    0.09
Q179  1   0.5280  0.4195  0.6370  11.00000  0.05    0.09
Q180  1   0.7005  0.2717  0.4783  10.50000  0.05    0.09
Q181  1   0.4524  0.3319  0.5111  11.00000  0.05    0.09
Q182  1   0.5485  0.3840  0.6912  11.00000  0.05    0.09
Q183  1   0.7014  0.2733  0.4767  10.50000  0.05    0.09
Q184  1   0.5730  0.3071  0.4856  11.00000  0.05    0.09
Q185  1   0.4419  0.3651  0.5215  11.00000  0.05    0.09
Q186  1   0.5067  0.4025  0.5067  10.50000  0.05    0.09
Q187  1   0.6992  0.2722  0.4778  10.50000  0.05    0.09
Q188  1   0.5824  0.3072  0.4691  11.00000  0.05    0.09
Q189  1   0.4318  0.3421  0.5147  11.00000  0.05    0.09
Q190  1   0.6514  0.2700  0.5617  11.00000  0.05    0.09
Q191  1   0.4313  0.3799  0.4313  10.50000  0.05    0.09
Q192  1   0.6178  0.5016  0.6322  10.50000  0.05    0.09
Q193  1   0.5701  0.5246  0.5720  11.00000  0.05    0.09
Q194  1   0.5386  0.2865  0.4451  11.00000  0.05    0.09
Q195  1   0.5545  0.3083  0.4417  10.50000  0.05    0.09
Q196  1   0.4345  0.3155  0.4151  10.50000  0.05    0.09
Q197  1   0.5572  0.3696  0.6874  11.00000  0.05    0.09
Q198  1   0.5844  0.2932  0.6656  10.50000  0.05    0.08
Q199  1   0.4543  0.3339  0.5153  11.00000  0.05    0.08
Q200  1   0.4850  0.2736  0.4373  11.00000  0.05    0.08
Q201  1   0.4497  0.3999  0.4497  10.50000  0.05    0.08
Q202  1   0.6639  0.2393  0.5425  11.00000  0.05    0.08
Q203  1   0.5791  0.4806  0.6549  11.00000  0.05    0.08
Q204  1   0.6040  0.5389  0.6215  11.00000  0.05    0.08
Q205  1   0.6511  0.2717  0.5607  11.00000  0.05    0.08
Q206  1   0.6499  0.2103  0.5417  11.00000  0.05    0.08
Q207  1   0.5754  0.4780  0.6338  11.00000  0.05    0.08
Q208  1   0.5685  0.4309  0.6414  11.00000  0.05    0.08
Q209  1   0.5816  0.4419  0.6684  10.50000  0.05    0.08
Q210  1   0.4816  0.3183  0.5896  11.00000  0.05    0.08
Q211  1   0.4415  0.3261  0.5090  11.00000  0.05    0.08
Q212  1   0.5023  0.4428  0.4835  11.00000  0.05    0.08
Q213  1   0.4995  0.4404  0.4834  11.00000  0.05    0.08
Q214  1   0.5728  0.4808  0.6554  11.00000  0.05    0.08
Q215  1   0.5559  0.4812  0.5907  11.00000  0.05    0.08
Q216  1   0.4304  0.3818  0.4304  10.50000  0.05    0.08
Q217  1   0.4466  0.3406  0.4094  10.50000  0.05    0.08
Q218  1   0.5697  0.4212  0.6353  11.00000  0.05    0.08
Q219  1   0.4342  0.3218  0.4128  11.00000  0.05    0.08
Q220  1   0.4794  0.3172  0.5885  11.00000  0.05    0.08
Q221  1   0.6217  0.1283  0.5444  10.50000  0.05    0.08
Q222  1   0.4589  0.3765  0.5111  11.00000  0.05    0.08
Q223  1   0.4480  0.3915  0.5088  11.00000  0.05    0.08
Q224  1   0.5619  0.4361  0.6421  11.00000  0.05    0.08
Q225  1   0.6273  0.2525  0.5987  11.00000  0.05    0.08
Q226  1   0.7351  0.2351  0.5149  10.16667  0.05    0.08
Q227  1   0.5405  0.4875  0.5539  11.00000  0.05    0.08
Q228  1   0.5472  0.2807  0.4505  11.00000  0.05    0.08
Q229  1   0.4348  0.3414  0.5183  11.00000  0.05    0.08
Q230  1   0.6374  0.2332  0.4722  11.00000  0.05    0.08
Q231  1   0.4741  0.2759  0.4306  10.50000  0.05    0.08
Q232  1   0.5682  0.3178  0.4872  11.00000  0.05    0.08
Q233  1   0.4636  0.3266  0.5455  11.00000  0.05    0.08
Q234  1   0.5679  0.4306  0.6329  11.00000  0.05    0.08
Q235  1   0.7003  0.2517  0.5347  11.00000  0.05    0.08
Q236  1   0.5116  0.3401  0.6706  11.00000  0.05    0.08
Q237  1   0.5777  0.4790  0.6269  11.00000  0.05    0.08
Q238  1   0.4486  0.3964  0.4486  10.50000  0.05    0.08
Q239  1   0.4654  0.3260  0.5472  11.00000  0.05    0.08
Q240  1   0.4478  0.3878  0.4387  11.00000  0.05    0.08
Q241  1   0.6936  0.1936  0.5141  10.50000  0.05    0.08
Q242  1   0.6510  0.2785  0.5414  11.00000  0.05    0.08
Q243  1   0.6642  0.2657  0.5153  11.00000  0.05    0.08
Q244  1   0.4826  0.3783  0.4826  10.50000  0.05    0.08
Q245  1   0.4896  0.2818  0.4376  11.00000  0.05    0.08
Q246  1   0.6514  0.2725  0.5590  11.00000  0.05    0.08
Q247  1   0.6366  0.2351  0.4696  11.00000  0.05    0.08
Q248  1   0.6476  0.2755  0.5383  11.00000  0.05    0.08
Q249  1   0.5390  0.4888  0.5598  11.00000  0.05    0.08
Q250  1   0.6400  0.2712  0.5501  11.00000  0.05    0.08
Q251  1   0.4566  0.3328  0.4759  11.00000  0.05    0.08
Q252  1   0.5502  0.2857  0.4690  11.00000  0.05    0.08
Q253  1   0.4199  0.3505  0.4549  11.00000  0.05    0.08
Q254  1   0.6515  0.2076  0.5424  10.50000  0.05    0.08
Q255  1   0.6396  0.2414  0.4769  11.00000  0.05    0.08
Q256  1   0.6209  0.1322  0.5312  11.00000  0.05    0.08
Q257  1   0.4474  0.3896  0.5098  11.00000  0.05    0.08
Q258  1   0.4897  0.4512  0.4783  11.00000  0.05    0.08
Q259  1   0.5372  0.4912  0.5643  11.00000  0.05    0.08
Q260  1   0.6563  0.2690  0.5302  11.00000  0.05    0.08
Q261  1   0.6535  0.2679  0.5304  11.00000  0.05    0.08
Q262  1   0.5552  0.4813  0.5937  11.00000  0.05    0.08
Q263  1   0.5062  0.2894  0.6315  11.00000  0.05    0.08
Q264  1   0.5877  0.5212  0.6123  11.00000  0.05    0.08
Q265  1   0.5058  0.4069  0.5058  10.50000  0.05    0.08
Q266  1   0.5053  0.2885  0.6256  11.00000  0.05    0.08
Q267  1   0.5989  0.3352  0.6467  11.00000  0.05    0.08
Q268  1   0.6106  0.2753  0.4747  10.50000  0.05    0.08
Q269  1   0.5530  0.4330  0.6553  11.00000  0.05    0.08
Q270  1   0.5051  0.2854  0.6320  11.00000  0.05    0.08
Q271  1   0.4788  0.2892  0.4414  11.00000  0.05    0.08
Q272  1   0.4859  0.2783  0.4381  11.00000  0.05    0.07
Q273  1   0.7126  0.2003  0.4978  11.00000  0.05    0.07
Q274  1   0.5599  0.4342  0.6555  11.00000  0.05    0.07
Q275  1   0.5756  0.4779  0.6268  11.00000  0.05    0.07
Q276  1   0.6399  0.2691  0.5431  11.00000  0.05    0.07
Q277  1   0.5396  0.4776  0.5514  11.00000  0.05    0.07
Q278  1   0.5380  0.4765  0.5547  11.00000  0.05    0.07
Q279  1   0.5144  0.4445  0.4975  11.00000  0.05    0.07
Q280  1   0.4964  0.4444  0.4964  10.50000  0.05    0.07
Q281  1   0.5374  0.4716  0.5519  11.00000  0.05    0.07
Q282  1   0.5029  0.2871  0.6333  11.00000  0.05    0.07
Q283  1   0.5417  0.2807  0.7056  11.00000  0.05    0.07
Q284  1   0.4275  0.3593  0.4791  11.00000  0.05    0.07
Q285  1   0.5875  0.5101  0.6122  11.00000  0.05    0.07
Q286  1   0.4825  0.3537  0.5439  11.00000  0.05    0.07
Q287  1   0.6990  0.1636  0.5463  11.00000  0.05    0.07
Q288  1   0.5271  0.4690  0.5472  11.00000  0.05    0.07
Q289  1   0.6145  0.2355  0.6068  11.00000  0.05    0.07
Q290  1   0.4664  0.4533  0.4568  11.00000  0.05    0.07
Q291  1   0.5149  0.4891  0.5149  10.50000  0.05    0.07
Q292  1   0.5695  0.3130  0.4874  11.00000  0.05    0.07
Q293  1   0.5065  0.3095  0.6445  11.00000  0.05    0.07
Q294  1   0.5632  0.4348  0.6407  11.00000  0.05    0.07
Q295  1   0.5695  0.3239  0.6649  11.00000  0.05    0.07
Q296  1   0.4477  0.3840  0.4390  11.00000  0.05    0.07
Q297  1   0.5766  0.4787  0.6292  11.00000  0.05    0.07
Q298  1   0.5242  0.4918  0.5242  10.50000  0.05    0.07
Q299  1   0.4260  0.3634  0.4789  11.00000  0.05    0.07
Q300  1   0.6394  0.2721  0.5537  11.00000  0.05    0.07
Q301  1   0.5732  0.5125  0.5880  11.00000  0.05    0.07
Q302  1   0.4931  0.4427  0.4844  11.00000  0.05    0.07
Q303  1   0.6223  0.1300  0.5420  11.00000  0.05    0.07
Q304  1   0.7024  0.1626  0.5422  11.00000  0.05    0.07
Q305  1   0.5667  0.4773  0.6036  11.00000  0.05    0.07
Q306  1   0.6463  0.2756  0.5540  11.00000  0.05    0.07
Q307  1   0.5621  0.3540  0.6854  11.00000  0.05    0.07
Q308  1   0.6627  0.2039  0.5461  10.50000  0.05    0.07
Q309  1   0.5649  0.5360  0.5683  11.00000  0.05    0.07
Q310  1   0.5706  0.5255  0.5706  10.50000  0.05    0.07
Q311  1   0.5041  0.3087  0.6453  11.00000  0.05    0.07
Q312  1   0.5368  0.4222  0.6466  11.00000  0.05    0.07
Q313  1   0.5801  0.5072  0.6094  11.00000  0.05    0.07
Q314  1   0.4878  0.4821  0.5104  11.00000  0.05    0.07
Q315  1   0.5076  0.4326  0.5000  11.00000  0.05    0.07
Q316  1   0.6435  0.2774  0.5487  11.00000  0.05    0.07
Q317  1   0.5769  0.5546  0.5769  10.50000  0.05    0.07
Q318  1   0.4657  0.4561  0.4561  10.50000  0.05    0.07
Q319  1   0.5288  0.4215  0.6444  11.00000  0.05    0.07
Q320  1   0.4471  0.3858  0.4399  11.00000  0.05    0.07
Q321  1   0.6142  0.5311  0.6358  10.50000  0.05    0.07
Q322  1   0.5669  0.4787  0.6097  11.00000  0.05    0.07
Q323  1   0.4484  0.3346  0.4641  11.00000  0.05    0.07
Q324  1   0.4468  0.3322  0.4730  11.00000  0.05    0.07
Q325  1   0.4752  0.2792  0.4285  11.00000  0.05    0.06
Q326  1   0.5586  0.4806  0.5586  10.50000  0.05    0.06
Q327  1   0.4517  0.2983  0.4485  10.50000  0.05    0.06
Q328  1   0.5126  0.4334  0.4707  11.00000  0.05    0.06
Q329  1   0.5747  0.4768  0.5932  11.00000  0.05    0.06
Q330  1   0.5658  0.4784  0.6073  11.00000  0.05    0.06
Q331  1   0.7055  0.1625  0.5397  11.00000  0.05    0.06
Q332  1   0.4111  0.3530  0.4521  11.00000  0.05    0.06
Q333  1   0.5470  0.2794  0.6431  11.00000  0.05    0.06
Q334  1   0.5426  0.2805  0.6432  11.00000  0.05    0.06
Q335  1   0.4871  0.4088  0.4751  11.00000  0.05    0.06
Q336  1   0.4262  0.3628  0.4754  11.00000  0.05    0.06
Q337  1   0.5877  0.4894  0.5805  11.00000  0.05    0.06
Q338  1   0.7057  0.1637  0.5419  11.00000  0.05    0.06
Q339  1   0.4231  0.3792  0.4188  11.00000  0.05    0.06
Q340  1   0.5073  0.4348  0.5012  11.00000  0.05    0.06
Q341  1   0.5717  0.4775  0.5946  11.00000  0.05    0.06
Q342  1   0.4955  0.4009  0.4505  11.00000  0.05    0.06
Q343  1   0.5929  0.4193  0.5976  11.00000  0.05    0.06
Q344  1   0.4705  0.3844  0.4705  10.50000  0.05    0.06
Q345  1   0.4396  0.3842  0.4396  10.50000  0.05    0.06
Q346  1   0.4920  0.4527  0.4899  11.00000  0.05    0.06
Q347  1   0.4937  0.2932  0.6665  11.00000  0.05    0.06
Q348  1   0.5014  0.3858  0.4633  11.00000  0.05    0.06
Q349  1   0.4915  0.2963  0.6643  11.00000  0.05    0.06
Q350  1   0.5074  0.2851  0.6403  11.00000  0.05    0.06
Q351  1   0.4895  0.4056  0.4724  11.00000  0.05    0.06
Q352  1   0.5725  0.4907  0.6067  11.00000  0.05    0.05
Q353  1   0.4385  0.3759  0.4661  11.00000  0.05    0.05
Q354  1   0.4379  0.3822  0.4352  11.00000  0.05    0.05
Q355  1   0.4204  0.3790  0.4159  11.00000  0.05    0.05
Q356  1   0.6019  0.5512  0.6054  11.00000  0.05    0.05
Q357  1   0.5497  0.2003  0.5497  10.16667  0.05    0.05
Q358  1   0.6959  0.1981  0.5519  10.50000  0.05    0.05
Q359  1   0.7269  0.2223  0.5054  11.00000  0.05    0.04
Q360  1   0.5243  0.3780  0.6661  11.00000  0.05    0.04
Q361  1   0.7287  0.2229  0.5010  11.00000  0.05    0.04
Q362  1   0.5323  0.2177  0.5323  10.16667  0.05    0.04
Q363  1   0.5328  0.2371  0.5129  10.50000  0.05    0.04
Q364  1   0.6074  0.2600  0.5639  11.00000  0.05    0.03
Q365  1   0.6078  0.2626  0.5611  11.00000  0.05    0.03
Q366  1   0.5410  0.2159  0.5410  10.50000  0.05    0.02
Q367  1   0.6356  0.3323  0.6356  10.50000  0.05    0.02
Q368  1   0.6157  0.1343  0.6157  10.16667  0.05    0.02
Q369  1   0.4888  0.4426  0.5510  11.00000  0.05    0.02
Q370  1   0.5761  0.3656  0.5761  10.50000  0.05    0.01
Q371  1   0.5825  0.2884  0.5324  11.00000  0.05    0.01
Q372  1   0.5389  0.2111  0.5389  10.16667  0.05    0.01
;
_shelx_res_checksum                29188

################################################################################
#                              #.HKL file#                                     #
################################################################################
_shelx_hkl_file
;
 -37  75   5    0.80    1.75
 -31  69  15   -0.52    2.16
 -25  51  13    0.72    2.62
  64 -60 -16   -3.03    2.32
  17 -23  -9   12.70    3.00
  45 -51 -25    1.65    2.70
  50 -54 -24    7.81    2.72
  64 -60 -16   -3.03    2.32
 -23  63  27   16.58    5.67
  29 -33  -7   42.78    6.58
  31 -33  -3    0.15    2.41
  50 -56 -32   -0.49    2.85
  54 -58 -30    4.70    2.76
  57 -53  -7    0.20    2.72
  63 -55  -3    0.14    3.07
 -48  66 -50    0.39    4.27
 -47  65 -45    2.39    5.14
 -47  69 -37   -0.49    4.65
 -45  57 -51   -3.55    6.49
 -45  69 -27    1.31    3.96
 -44  54 -52    7.27    6.62
 -44  56 -46    1.24    5.63
 -44  64 -30   -1.49    5.09
 -43  53 -47   -1.05    5.76
 -43  63 -27   -0.08    4.80
 -43  69 -19    5.71    4.38
 -42  46 -70   -1.38    6.47
 -42  48 -56    5.75    7.01
 -42  54 -38    4.25    5.71
 -42  56 -34   -1.91    5.36
 -41  45 -59   -4.44    7.19
 -41  55 -31   -0.59    5.07
 -40  42 -64    7.57    8.17
 -40  46 -46    2.13    6.32
 -40  64 -14    0.49    3.06
 -40  74  -4    1.60    2.73
 -39  39 -77   -0.19    5.80
 -39  39 -75    5.82    7.67
 -38  54 -20    5.40    4.71
 -38  72   0   -1.42    2.64
 -37  35 -81    0.60    6.30
 -37  35 -69    2.88    6.78
 -37  37 -55    2.54    7.19
 -37  39 -47    2.93    7.23
 -37  41 -41   81.50   19.52
 -36  34 -60   -0.44    6.47
 -35  31 -81    5.89    8.14
 -35  31 -69    9.16    7.77
 -35  45 -23   20.57    8.43
 -34  32 -50   24.01   10.80
 -33  27 -75    0.34    7.54
 -33  27 -73   -1.78    6.86
 -33  29 -55   22.31   11.03
 -32  26 -62   14.51    9.57
 -30  22 -66    4.41    8.12
 -30  32 -28    1.19    7.09
 -29  37 -15    7.34    6.21
 -28  44  -2   61.10   10.41
 -28  70  22   -1.60    2.78
 -27  63  19    3.24    2.69
 -26  70  26    0.71    3.17
 -25  15 -55   35.68   14.33
 -24  12 -66   67.78   18.61
 -23  15 -41   11.50    9.76
 -23  69  31   -0.58    3.63
 -21  77  39    0.05    3.49
 -21  81  41    0.13    3.41
 -20   6 -86    0.85    6.55
 -20   6 -66   -1.90    9.27
 -20  72  38   -1.61    3.88
 -17   7 -37   20.25   10.01
 -17  19  -9   20.55    6.08
 -15  17  -7  129.88   21.23
 -15  31  13    1.43    3.15
 -14  46  30   -2.55    6.44
 -12  -4 -56   42.22   15.38
  -9  -9 -83    1.94    7.31
  -9  -9 -69   24.97   12.85
  -9  65  51    0.58    5.39
  -9  77  57   -1.79    4.09
  -8 -10 -86    7.20    9.40
  -7  43  39    0.54    6.74
  -5  37  37    1.64    6.66
  -4  32  34   -1.31    6.41
  -4  52  50    5.64    7.06
  -3  73  63   -0.58    4.09
  -2  40  44   16.14    9.07
  -1  37  43   12.56    8.65
   1  25  35   52.33   15.41
   1  71  67   -1.28    5.00
   2  46  54    0.39    6.74
   3  35  47   -2.72    8.44
   3  55  61    3.47    6.02
   4 -16 -26   54.38   13.57
   4  58  64   23.16    9.95
   6 -26 -76    8.81    7.96
   6 -22 -40    6.27    6.85
   7 -27 -77   19.84    9.86
   7 -27 -75    2.33    7.52
   8 -28 -76    1.92    6.84
   8  50  64    4.78    7.11
  11 -23 -25   31.18   10.06
  12   4  28   56.60   15.55
  12  60  74    1.25    5.36
  13 -25 -25    3.91    5.09
  13  49  69    3.15    6.83
  17   9  41    9.57   10.78
  17  19  51   34.85   13.77
  18  42  70    5.26    7.39
  20 -34 -34   85.76   17.81
  21  33  67    0.26    7.06
  23 -41 -61   -0.13    4.86
  23  25  63    0.86    7.65
  24 -12  24   15.53   11.54
  25 -43 -67   -2.16    6.17
  25 -39 -37    6.27    6.25
  25  -5  35   -3.66    8.93
  26 -44 -72    1.84    5.78
  26  -2  40    1.51    8.48
  27 -37 -23   -2.46    3.68
  27  33  73    5.52    7.54
  29 -45 -53    2.28    5.00
  29  -9  35   43.91   13.70
  31 -45 -43   27.32    8.90
  31 -39 -19    4.32    3.19
  32 -22  20   17.78    9.41
  32  -8  40   11.51    9.40
  33 -49 -63   -1.27    5.48
  33 -31   5   15.39    5.64
  33 -29   9   16.70    6.72
  34 -20  26   12.92    9.70
  34  20  70    6.56    8.14
  35 -49 -49   10.32    5.84
  36 -46 -30   16.06    5.16
  37 -51 -53    1.25    4.12
  37  13  67   -0.60    7.66
  38 -52 -56    1.96    5.24
  38 -50 -42   -1.20    4.52
  38 -18  34   20.01   10.98
  38 -12  42   14.61   11.68
  39 -53 -59    4.50    4.94
  41 -55 -69    2.16    4.38
  43   9  69   11.28   10.10
  44 -34  16   12.39    7.14
  44 -14  46    3.16    8.45
  45 -55 -43    5.46    4.11
  45 -53 -33    2.51    3.21
  47  -7  57   12.19    9.34
  48 -56 -38    4.23    3.58
  48 -14  50    8.32    8.38
  49 -59 -53   -0.48    3.30
  49 -43   5    9.19    5.29
  49  -3  63    6.90    9.05
  50 -58 -42   15.02    5.23
  53 -49  -3    0.11    3.19
  54 -50  -4    5.70    3.25
  55 -51  -5   -0.62    2.58
  55 -39  21   12.93    7.05
  55 -17  53    0.06    7.00
  56 -52  -6   -0.04    2.58
  56 -48   4    1.11    3.91
  59 -37  29   -3.45    6.41
  61 -23  51   -2.46    7.12
  62 -48  12   -1.72    4.40
  62 -26  48    4.83    7.16
  65 -43  25    1.20    4.62
  65 -37  35   -2.94    6.02
  65 -33  41    4.28    6.25
  70 -34  44    1.50    6.55
  71 -43  31   11.42    7.16
  76 -36  46   -0.75    5.28
  77 -45  33    2.75    4.63
  79 -41  41   -0.33    4.37
  81 -47  33    1.20    4.10
 -49  71 -45    0.53    1.81
 -49  77 -35    1.35    1.65
 -48  64 -56   -0.66    1.84
 -48  74 -34    0.55    1.56
 -47  63 -49   -0.08    1.98
 -46  56 -68   -0.17    1.87
 -46  58 -56   -0.77    2.24
 -46  64 -40    0.05    1.70
 -46  70 -30    0.61    1.63
 -45  59 -45    8.68    3.56
 -45  65 -33    1.98    2.02
 -44  68 -24    1.60    1.59
 -43  57 -37    4.20    2.68
 -43  59 -33   -0.32    2.20
 -42  46 -68    0.15    2.19
 -42  50 -48   -0.15    2.05
 -42  54 -38    1.47    2.42
 -42  58 -30    0.90    2.00
 -42  62 -24    1.42    1.76
 -42  70 -14    0.40    1.29
 -42  72 -12    4.28    1.78
 -42  74 -10    1.08    1.24
 -40  42 -62    0.03    2.38
 -40  44 -52    2.16    2.96
 -40  48 -40    8.04    3.61
 -40  54 -28    0.56    1.85
 -40  64 -14   -0.57    1.31
 -39  39 -81   -0.40    2.30
 -39  39 -79   -0.11    2.11
 -39  39 -73   -1.29    2.63
 -39  39 -69    1.65    3.08
 -39  41 -55    3.43    3.34
 -39  47 -37    2.88    2.73
 -38  38 -60    1.90    2.77
 -38  42 -44    0.96    2.51
 -38  46 -34    0.63    2.19
 -38  48 -30    0.71    2.14
 -38  60 -12   17.87    3.85
 -37  35 -83   -0.63    2.35
 -37  35 -67    1.05    2.70
 -37  55 -15   -0.11    1.51
 -36  36 -50    1.85    2.90
 -36  58  -8    5.56    1.93
 -36  68   2    3.52    1.21
 -35  31 -83    1.42    2.83
 -35  31 -67    3.85    3.39
 -34  30 -60    1.01    2.53
 -33  27 -71   -0.28    2.88
 -33  27 -69    8.24    4.72
 -33  53  -5    8.03    2.14
 -32  26 -60   16.23    6.03
 -32  28 -50    0.89    3.22
 -32  34 -32    4.01    3.26
 -32  80  20    0.73    1.07
 -31  27 -47   27.87    7.46
 -31  41 -15   15.36    4.04
 -30  22 -64    5.60    4.18
 -30  26 -44    2.20    3.30
 -30  36 -20    0.43    1.99
 -29  21 -59   10.50    4.70
 -28  18 -82   -0.21    3.28
 -28  18 -80    0.44    3.10
 -28  18 -78   -0.16    3.03
 -28  18 -76    1.48    3.22
 -28  18 -74   30.22    8.19
 -28  18 -72    1.63    3.53
 -28  18 -70    2.52    3.61
 -28  30 -24   33.63    7.26
 -28  80  28    0.51    1.13
 -27  17 -63   17.87    6.12
 -27  19 -51    5.79    4.26
 -27  25 -31    8.96    4.20
 -27  33 -15  115.02   18.29
 -26  16 -58    2.00    3.03
 -26  18 -48    1.09    3.80
 -25  13 -79   -1.14    3.21
 -25  13 -77   -0.85    3.51
 -25  13 -75    6.55    4.38
 -25  13 -73    5.21    4.16
 -25  17 -45   41.89    9.96
 -25  25 -23    3.71    3.15
 -25  27 -19   11.54    3.95
 -25  63  23   -0.05    1.14
 -25  79  33   -0.42    1.19
 -24  12 -64    6.05    4.35
 -24  18 -36   20.45    6.09
 -24  28 -14   10.06    3.27
 -24  52  16    0.90    1.10
 -23  19 -29    6.65    3.70
 -22  10 -56    2.88    3.93
 -22  12 -46   14.63    5.60
 -22  28  -8   -0.50    1.63
 -22  62  28    0.24    1.30
 -21   7 -83    1.36    3.12
 -21   7 -81    0.88    3.12
 -21   7 -79    4.50    3.85
 -21   7 -77    6.66    4.13
 -21   7 -75    7.55    4.22
 -21   7 -73    5.75    3.76
 -21   7 -71    7.37    4.57
 -21   7 -69    3.64    3.95
 -21   9 -53   19.84    6.93
 -21  13 -37   36.61    8.70
 -20   6 -64    3.32    3.62
 -20   8 -50   26.39    7.71
 -20  10 -42    0.03    2.57
 -20  18 -20   23.52    6.10
 -20  20 -16    5.95    3.23
 -20  76  40    1.80    1.65
 -20  80  42    0.10    1.34
 -19   5 -59    9.94    5.21
 -19  71  39    1.79    1.67
 -19  83  45    1.14    1.47
 -18   4 -56    1.17    3.94
 -18   6 -46   20.46    6.63
 -18  14 -22   72.22   12.94
 -18  20 -10   44.80    7.81
 -16   0 -70    1.07    3.12
 -16   0 -68    2.45    3.55
 -16   2 -52   17.18    6.19
 -15  -1 -87    2.19    2.91
 -15   3 -41  151.79   25.50
 -15   9 -23  162.50   25.80
 -15  83  51   -0.16    1.34
 -14   0 -48   -0.43    2.74
 -14   8 -22   30.09    6.87
 -14  16  -6   29.26    5.13
 -13   7 -21   50.02    9.44
 -13  31  17    1.80    1.66
 -13  43  29    2.94    2.46
 -13  65  45    0.56    1.88
 -12   6 -20   -0.33    1.54
 -12  52  38    1.12    2.29
 -12  64  46    0.09    1.78
 -11  -5 -53   37.10    9.55
 -11  33  23    0.83    1.74
 -11  35  25   -0.27    1.69
 -11  37  27   14.58    3.94
 -11  79  55   -0.04    1.47
 -10  -8 -82    4.71    4.07
 -10  -8 -80   -0.85    2.66
 -10  -8 -78   -0.95    3.23
 -10  -8 -76   -0.09    2.59
 -10  -8 -74   12.12    5.44
 -10  -8 -72    1.87    2.97
 -10  -8 -70    0.59    3.35
 -10  -6 -52    4.13    4.11
 -10  66  50   -0.10    1.80
 -10  78  56   -0.35    1.59
  -9  -9 -87    7.01    4.26
  -9  -9 -85    0.16    2.72
  -9  -9 -67    0.67    3.15
  -9  -5 -41   81.24   15.26
  -9  47  39   -0.23    2.08
  -9  69  53    0.02    1.64
  -9  73  55    1.02    1.89
  -8 -10 -88    0.20    2.89
  -8 -10 -64   14.73    5.56
  -8  -6 -40    3.06    3.27
  -8  72  56   -1.35    1.97
  -7 -11 -91    0.74    2.91
  -7 -11 -61    0.55    3.40
  -7  -7 -39    9.11    4.33
  -7  51  45   -0.85    2.29
  -6 -12 -92    1.35    2.88
  -6 -12 -60   17.37    6.11
  -6  -8 -38   18.18    5.86
  -6  -2 -20    2.21    1.54
  -5  -9 -37   27.17    7.20
  -5  47  45   -0.59    2.35
  -4 -14 -56   -1.35    3.78
  -4  -2 -14    0.65    0.74
  -4  30  32    2.64    3.37
  -4  62  56   -0.90    2.52
  -3 -15 -55   40.16    9.74
  -3  -9 -29   35.79    7.75
  -3  65  59    1.49    2.33
  -3  69  61   -0.85    1.92
  -2  40  44   11.04    4.46
  -2  48  50    1.60    2.52
  -2  54  54    5.88    3.23
  -1  -7 -17    2.28    1.38
  -1   3   3    0.05    0.37
  -1  57  57   -0.84    2.73
   0 -16 -42   -1.56    2.96
   0 -14 -34   12.57    4.54
   0  20  28  100.15   17.01
   0  32  40    1.22    3.05
   0  50  54    0.63    2.49
   1 -13 -27   46.00    9.18
   1  63  63    2.64    2.55
   1  67  65    1.12    2.08
   2 -22 -78   -0.97    3.46
   2 -22 -76    4.16    3.70
   2 -22 -74    2.00    3.69
   2  38  48    0.63    2.61
   3 -23 -77    1.86    3.19
   3 -23 -75    5.25    4.03
   3 -23 -73    0.65    3.06
   3   7  17    4.23    1.84
   3  43  53   -0.15    2.65
   3  55  61   -0.91    2.49
   4 -24 -70    0.04    2.85
   4  16  30   58.83   11.47
   4  66  68    0.04    2.03
   4  70  70   -1.33    2.03
   5 -25 -83   -0.74    2.91
   5 -25 -81    0.94    3.20
   5 -25 -79    0.39    2.49
   5 -25 -77    1.03    2.78
   5  45  57   14.16    5.05
   5  51  61    2.99    2.86
   6 -26 -82    1.05    3.13
   6 -26 -80    0.48    2.68
   6 -26 -78   -0.05    2.50
   6 -26 -76    3.14    3.15
   6 -26 -74   15.91    5.55
   6 -26 -72    1.14    2.70
   6 -26 -70    0.06    2.47
   6 -20 -32    4.81    3.12
   6  10  26    0.33    2.73
   6  34  50    2.04    3.40
   6  54  64    0.87    2.48
   7 -27 -83    4.98    3.89
   7 -27 -81    7.41    4.03
   7 -27 -79    1.19    2.75
   7 -27 -73   -0.40    2.60
   7 -27 -71   -0.63    2.62
   7 -27 -69   -0.43    2.64
   7  65  71    0.08    1.84
   8 -28 -82    1.06    2.92
   8 -28 -80   -0.03    2.31
   8 -28 -78    1.93    2.87
   8 -28 -74    2.56    3.10
   8 -28 -72    0.47    2.51
   8 -28 -70    6.62    4.18
   8 -26 -50   -1.37    3.27
   8  16  36   -1.09    3.29
   8  24  44   28.83    7.68
   8  44  60    2.30    2.92
   9 -29 -83   -0.61    2.73
   9 -29 -81    3.05    3.02
   9 -29 -79    0.39    2.52
   9 -29 -77   -0.17    2.52
   9 -29 -75    3.69    3.38
   9 -29 -73    6.26    3.81
   9 -29 -71   35.12    8.53
   9 -29 -69    3.56    3.29
   9 -21 -25   47.10    8.80
  10 -30 -82   -0.07    2.64
  10 -30 -80    1.78    2.76
  10 -30 -78   12.72    4.85
  10 -30 -76   -0.66    2.80
  10 -30 -74    1.76    2.88
  10 -30 -72    1.55    2.89
  10 -30 -70    9.46    4.49
  10 -28 -50    8.00    3.83
  11 -31 -81    1.09    2.76
  11 -31 -79    4.70    3.66
  11 -31 -77    6.56    3.66
  11 -31 -75    3.62    3.22
  11 -31 -73    0.86    2.75
  11 -31 -71    4.95    3.79
  11 -21 -19    1.79    1.88
  11 -17  -9    3.42    0.95
  11  13  37    0.49    3.67
  11  23  47   23.64    7.28
  11  53  69    0.65    2.63
  12 -32 -78   -0.22    2.63
  12 -32 -76    0.12    2.46
  12 -32 -74    0.31    2.75
  12  40  62   -0.08    2.35
  12  46  66    0.02    2.43
  13 -31 -51   13.70    4.73
  13 -23 -19    4.49    2.25
  13  37  61    7.51    4.06
  13  43  65    0.25    2.78
  14 -30 -40    0.37    2.91
  14  10  38    5.36    4.14
  14  22  50   -1.91    3.46
  14  56  74    0.12    2.09
  15  49  71    0.98    2.92
  17 -35 -53    1.54    2.56
  17  -1  29   21.93    6.44
  17  11  43    1.81    3.36
  17  31  61    1.10    3.32
  18 -36 -54   -1.15    2.51
  19 -37 -55    0.11    2.15
  19   5  39   43.34    9.94
  19  21  55    0.08    3.47
  19  39  69    1.63    2.77
  20 -38 -56    1.58    2.41
  20 -30 -20   19.31    3.91
  20  -2  32   10.48    4.95
  20  28  62    4.01    3.58
  20  42  72    2.07    2.78
  21 -39 -57    6.96    3.34
  21   1  37   19.75    6.38
  21  23  59    2.65    3.94
  21  39  71    7.15    4.10
  22 -40 -58    0.43    2.36
  22   6  44    8.25    4.98
  22  16  54    7.37    4.73
  22  42  74   -0.37    2.32
  23 -33 -21   20.13    3.95
  23 -19  11   -0.75    2.02
  23  33  69   -1.14    2.91
  23  39  73    1.56    2.66
  24 -42 -62    0.09    2.01
  24 -40 -46    1.80    2.37
  24 -38 -36   13.37    3.93
  24   2  42   44.25   10.24
  24  18  58    0.41    3.74
  25 -43 -65   -0.39    2.00
  25 -41 -47    0.25    1.91
  25 -23   7    1.01    1.79
  25  25  65   33.41    8.96
  25  33  71    7.09    4.35
  26 -44 -84   -0.45    2.00
  26 -44 -70   -1.58    2.30
  26 -44 -68    2.82    2.55
  26 -42 -48    7.70    3.35
  26  20  62    1.09    3.08
  27  -7  35  178.73   29.28
  27   7  51   14.02    5.86
  27   9  53   16.80    6.26
  27  11  55    0.39    3.05
  27  25  67    0.88    2.75
  28  -4  40    1.48    3.56
  28  20  64   -0.36    3.19
  29   3  49    2.41    4.44
  29  11  57    0.60    3.63
  29  13  59   -0.44    2.80
  29  25  69   -0.29    2.93
  30 -46 -54    0.96    1.99
  30  -6  40    0.97    3.24
  30  20  66    1.04    2.83
  31  -1  47    6.02    4.60
  31  13  61    6.96    4.42
  31  25  71    4.59    3.80
  32 -46 -44   14.24    3.99
  32 -14  32    0.03    3.08
  32  20  68   -0.19    2.67
  33 -21  23    9.93    4.19
  33 -17  29    7.96    4.18
  33  -3  47    5.72    4.14
  33  13  63   -0.27    3.18
  34 -44 -28    0.01    1.36
  35 -51 -77   -1.29    1.92
  35 -51 -75    0.75    1.63
  35 -51 -73   -0.04    1.77
  35 -51 -71   -0.19    1.95
  35  -5  47    2.53    3.68
  35  13  65    0.06    3.12
  36  18  70    0.84    3.19
  37 -51 -53    1.38    1.89
  37 -47 -31    1.42    1.43
  40 -54 -62    1.52    1.71
  40 -36   6    2.00    2.11
  40 -12  44   -0.08    3.15
  41 -55 -67   -0.51    1.64
  41 -53 -47    3.34    1.97
  41  -7  51    3.55    3.90
  41   9  67    0.64    3.00
  42 -24  30    5.00    3.57
  43 -53 -39   -0.54    1.35
  43 -17  41    9.84    4.62
  43  -7  53    3.24    3.81
  43   7  67    0.44    2.91
  44 -56 -54   -0.88    1.76
  45 -33  19   39.24    8.11
  45 -27  29    6.13    3.46
  45 -23  35    7.82    3.94
  45  -7  55    6.86    4.23
  45   5  67    1.97    3.18
  46 -58 -62    0.13    1.30
  46 -14  48    0.15    2.92
  47 -57 -47   -0.46    1.41
  47 -31  25    5.38    3.13
  47  -5  59    2.67    3.22
  47  -3  61   10.24    5.23
  47  -1  63    4.07    4.01
  47   1  65    2.27    3.43
  47   3  67   -0.38    2.79
  50 -60 -56    1.00    1.39
  52 -34  26    1.41    2.32
  52 -12  56    0.55    2.77
  53 -61 -49    0.40    1.21
  53 -29  35   -0.13    2.31
  53 -17  51   -0.58    3.15
  54 -42  14   -0.58    1.71
  54 -10  60    0.60    3.04
  54  -8  62    6.12    4.41
  54  -6  64    2.39    3.60
  55 -33  31    1.55    2.38
  55 -29  37    1.98    3.12
  56 -62 -44    0.01    1.04
  57 -49   3   -0.75    1.35
  57 -29  39    0.44    2.58
  57 -15  57   -0.14    2.72
  58 -50   2    4.40    1.85
  58 -38  26    0.17    2.14
  58 -20  52   -0.30    2.62
  59 -29  41    1.62    2.68
  59 -23  49    1.52    2.90
  60 -26  46    1.66    2.93
  60 -18  56    2.44    3.35
  61 -37  31    0.19    2.09
  61 -29  43    0.58    2.42
  62 -54  -2   -0.14    1.12
  62 -46  16    3.05    2.15
  62 -16  60    0.19    2.46
  63 -49  11    0.51    1.55
  63 -45  19    7.42    2.92
  63 -37  33    2.46    2.45
  63 -33  39    3.06    3.05
  63 -21  55    0.24    2.47
  64 -44  22    1.62    2.01
  66 -30  46   -0.15    2.22
  67 -43  27    0.89    1.93
  68 -34  42    0.46    2.45
  68 -20  60   -0.22    2.92
  69 -55   5    0.52    1.28
  69 -43  29    0.09    1.85
  69 -25  55    1.48    2.48
  70 -38  38    0.20    1.85
  70 -28  52   -0.98    2.32
  72 -44  30   -1.14    2.07
  72 -26  56    1.12    2.22
  73 -39  39    0.16    1.94
  73 -29  53   -0.50    2.10
  74 -58   4   -0.57    1.19
  75 -45  31    0.77    2.12
  75 -27  57    0.68    2.13
  76 -40  40    1.09    2.10
  76 -30  54   -0.01    1.88
  78 -46  32    0.57    1.75
  78 -34  50   -0.02    2.20
  80 -42  40   -0.07    1.86
 -49  69 -49   -0.53    1.90
 -49  73 -41   -0.35    1.80
 -48  64 -54    0.44    2.11
 -48  68 -44    0.23    1.88
 -48  70 -40    1.02    1.93
 -47  59 -63    0.37    2.15
 -47  61 -55   -0.09    2.08
 -47  71 -33    1.66    2.04
 -47  77 -25    0.24    1.55
 -46  56 -66    0.57    2.27
 -46  56 -64    0.18    2.14
 -46  62 -44    2.50    2.54
 -46  66 -36    0.73    2.14
 -46  76 -22   -0.04    1.52
 -45  53 -69    0.12    1.95
 -45  53 -67    0.94    2.24
 -45  57 -49    1.06    2.47
 -44  50 -72    0.44    2.34
 -44  54 -50    1.65    2.60
 -44  58 -40    9.67    3.73
 -44  60 -36    0.08    2.06
 -43  49 -61    1.68    3.33
 -43  55 -41    2.61    2.71
 -43  67 -21    0.80    1.79
 -42  46 -64   -0.46    2.89
 -42  48 -54    4.93    3.38
 -42  68 -16    2.15    1.77
 -41  43 -79    0.25    2.42
 -41  43 -77    0.95    2.59
 -41  43 -75   -0.24    2.42
 -41  43 -73   -0.29    2.48
 -41  43 -71    0.34    2.67
 -41  45 -57    0.43    2.78
 -41  47 -49    8.04    3.97
 -41  49 -43    0.97    2.58
 -41  57 -27    3.40    2.49
 -41  61 -21    0.84    1.85
 -40  42 -60    0.96    2.80
 -39  39 -67    0.38    2.72
 -39  39 -65    4.55    3.85
 -39  43 -47    2.29    2.92
 -39  45 -41   -0.35    2.49
 -39  53 -25    0.41    2.04
 -39  57 -19    6.89    2.70
 -38  38 -58    0.12    3.09
 -38  40 -50   -0.99    2.90
 -38  44 -38    1.34    2.72
 -37  35 -65    2.40    3.19
 -37  37 -53    0.19    2.65
 -37  43 -35   12.62    4.46
 -37  45 -31    7.05    3.54
 -36  34 -58    9.95    4.72
 -36  38 -42   -0.51    3.01
 -35  31 -65   -0.26    2.75
 -35  33 -53    0.75    3.17
 -35  35 -45    0.35    2.73
 -34  30 -58    8.47    4.33
 -34  38 -32   32.41    7.50
 -34  42 -24    0.07    2.49
 -33  27 -67    1.18    3.58
 -33  27 -65    2.66    3.68
 -33  29 -53    7.68    4.40
 -33  33 -39   16.26    5.40
 -32  30 -42    3.93    4.04
 -31  23 -83    0.62    3.03
 -31  23 -81    2.60    3.71
 -31  23 -79    5.91    3.98
 -31  23 -77    2.86    3.51
 -31  23 -75    3.12    3.68
 -31  23 -73    3.51    4.03
 -31  23 -71    1.00    3.15
 -31  23 -69    0.37    3.59
 -31  25 -55    8.32    4.47
 -31  75  19    0.18    1.01
 -30  22 -62    2.30    3.43
 -30  30 -32   40.43    8.87
 -29  21 -57    1.56    3.18
 -29  27 -35    2.08    3.40
 -28  18 -86    0.11    3.21
 -28  18 -68    5.49    4.01
 -28  28 -28    4.32    3.41
 -28  32 -20    3.13    2.61
 -28  38 -10   -0.03    1.87
 -27  17 -61   18.58    6.38
 -27  75  27    0.46    1.15
 -26  20 -40    6.93    4.30
 -26  22 -34   73.18   13.59
 -25  13 -85   -3.32    5.74
 -25  13 -83    1.05    3.44
 -25  13 -81    0.17    3.20
 -25  13 -71    2.45    3.56
 -25  13 -69    5.18    4.32
 -25  15 -53   13.19    5.70
 -25  37  -3  252.95   36.83
 -24  12 -62   14.82    6.11
 -24  14 -50    2.06    4.26
 -24  16 -42   23.50    7.17
 -24  74  32    1.43    1.41
 -22  14 -38   63.25   12.52
 -22  68  32    3.72    1.87
 -21   7 -87   -1.50    4.25
 -21   7 -85    1.16    3.21
 -21   7 -67    1.01    3.54
 -21  11 -43   -0.65    3.47
 -20   6 -62    1.81    3.38
 -19   7 -47   23.51    7.30
 -19  15 -23   63.52   11.79
 -19  21 -11    2.70    2.33
 -19  51  25   27.30    5.33
 -19  75  41   -0.04    1.71
 -19  79  43   -0.36    1.60
 -18   8 -38   17.29    6.01
 -18  50  26   14.32    3.66
 -18  70  40   -0.38    1.57
 -18  82  46   -0.00    1.64
 -17   1 -79    2.64    3.71
 -17   1 -77    2.73    3.53
 -17   1 -75    2.93    3.85
 -17   1 -73    6.28    4.67
 -17   1 -71    2.18    4.11
 -17  49  27   16.35    4.06
 -17  69  41    0.29    1.83
 -16   0 -88   -2.08    4.77
 -16   0 -86   -0.54    3.05
 -16   0 -66    0.19    3.26
 -16   4 -42   10.24    4.74
 -16  10 -24   25.21    6.50
 -16  32  12   -0.35    0.99
 -16  48  28    0.91    1.94
 -16  68  42    4.01    2.43
 -15  -1 -61    7.79    5.36
 -15   1 -49    0.45    3.62
 -15  67  43    2.51    2.33
 -14  66  44    0.23    1.96
 -14  82  52    2.48    2.03
 -13  53  37    6.04    3.04
 -13  81  53   -0.30    1.60
 -12  -2 -44    3.50    3.93
 -12  32  20   -0.18    1.82
 -12  58  42   14.86    4.35
 -12  80  54   -0.05    1.65
 -11  -7 -81    2.40    3.90
 -11  -7 -79   -0.26    3.39
 -11  -7 -77   -0.09    3.38
 -11  -7 -75    9.20    4.67
 -11  -7 -73    1.93    3.77
 -11  -7 -71    5.79    4.53
 -11   5 -19    0.92    1.56
 -11  67  49    3.90    2.63
 -11  75  53    1.99    2.15
 -10  -8 -86    4.73    4.13
 -10  -8 -84    2.17    3.43
 -10  -8 -68    6.47    4.72
 -10  48  38    1.92    2.58
 -10  70  52    0.77    2.08
 -10  74  54    0.05    1.59
  -9  -9 -89    5.52    4.60
  -9  -9 -65    3.82    3.62
  -9   5 -13  419.03   61.28
  -9   7  -9    8.06    2.12
  -8 -10 -92    1.17    3.27
  -8 -10 -62   17.21    6.32
  -8  -8 -48   31.17    8.28
  -8  44  38    3.76    3.21
  -8  52  44   10.86    4.12
  -7 -11 -59    2.52    4.02
  -7  -9 -47   18.50    6.14
  -6 -12 -58   -0.99    3.60
  -6 -10 -46    3.42    3.65
  -6  60  52   -0.27    2.29
  -5 -13 -57   18.14    6.43
  -5 -11 -45   11.89    4.85
  -5  25  25   45.06    8.62
  -5  35  35    3.72    3.36
  -5  53  49   25.26    6.40
  -4 -12 -44   44.16    9.94
  -4  44  44    2.34    2.91
  -4  66  58   -0.62    2.21
  -4  70  60    0.78    2.30
  -4  74  62    0.82    2.01
  -3  -7 -23    2.75    2.19
  -3  55  53   11.98    4.45
  -1  45  49    2.73    3.02
   0 -20 -80    7.49    4.52
   0 -20 -78   -0.20    3.39
   0 -20 -76    7.78    4.61
   0 -20 -74   -0.24    3.15
   0  64  62   -0.51    2.43
   0  68  64    2.07    2.41
   0  72  66    0.85    2.05
   1 -21 -81    0.42    3.48
   1 -21 -79    1.40    3.17
   1 -21 -77    7.07    4.25
   1 -21 -75    1.96    3.27
   1 -21 -73   -1.15    3.20
   1 -21 -71    2.92    3.75
   1 -19 -51   70.41   13.82
   1 -17 -41    1.07    3.02
   1  53  57    0.52    2.66
   2 -22 -84    0.42    3.13
   2 -22 -82    9.83    4.75
   2 -22 -80    2.63    3.38
   2 -22 -72    1.30    3.09
   2 -22 -70   -0.85    2.94
   3 -23 -71    5.47    3.98
   3 -23 -69    1.71    3.40
   3  49  57    0.61    2.57
   3  59  63    1.49    2.81
   3  71  69   -0.59    2.08
   4 -24 -86   -0.50    3.36
   4 -24 -84   -0.15    2.90
   4 -24 -68    7.05    4.07
   4 -20 -40    0.19    2.94
   4 -14 -20   46.31    8.30
   4   8  20   32.87    6.64
   4  28  42    0.35    2.82
   4  40  52   12.59    5.01
   5 -25 -85    3.43    3.41
   5   9  23   13.04    3.96
   6 -26 -84   -0.81    2.73
   6  42  56   11.30    4.69
   6  48  60    5.26    3.58
   6  58  66    0.78    2.57
   7 -27 -85    0.30    3.57
   7 -27 -67    2.79    3.34
   7 -19 -25    4.54    3.00
   7  13  31    3.47    4.45
   7  39  55    7.33    4.01
   8 -28 -84    1.25    3.18
   8 -28 -68    5.17    3.85
   8 -28 -66    0.91    3.16
   8  18  38   14.14    5.61
   8  20  40   21.10    6.41
   8  22  42    0.61    2.94
   8  36  54   34.04    8.44
   8  54  66    1.64    2.66
   9 -29 -87    2.17    3.08
   9 -29 -67    2.45    3.15
   9 -25 -39    7.44    3.54
   9 -19 -19    5.00    2.31
   9   1  19   19.89    4.69
   9   7  27    8.23    4.21
   9  41  59    2.39    3.32
   9  47  63    2.81    3.25
   9  61  71    0.91    2.31
   9  65  73    0.24    2.07
  10 -30 -86   -0.20    2.71
  10 -30 -84   -0.86    3.59
  10 -30 -68    0.82    2.89
  10   2  22   12.19    3.90
  10  28  50    6.56    4.75
  10  38  58    8.22    4.25
  10  50  66    2.36    3.16
  11 -31 -83    1.41    3.49
  11 -31 -69   10.84    4.64
  11   3  25    6.56    3.66
  11  15  39    4.78    4.48
  11  21  45    0.62    3.82
  11  35  57   12.00    4.89
  11  57  71    0.87    2.67
  12 -32 -82   -0.09    2.60
  12 -32 -80    4.28    3.62
  12 -32 -72   -0.36    2.71
  12 -32 -70    1.53    2.83
  12 -30 -50    1.51    3.19
  13 -33 -81   -0.14    2.48
  13 -33 -79    4.01    3.41
  13 -33 -77    2.03    2.88
  13 -33 -75    1.30    2.93
  13 -33 -73    7.10    3.89
  13 -33 -71   15.99    5.31
  13  -5  17    6.10    2.46
  13   7  33    5.11    4.41
  13  27  53    6.42    4.65
  14 -34 -80    1.78    2.73
  14 -34 -78    0.89    2.66
  14 -34 -76   -0.11    2.58
  14 -34 -74    1.51    2.80
  14 -34 -72    2.07    3.13
  14  -8  14    6.11    2.20
  14  12  40    0.76    3.92
  14  14  42   38.45    9.17
  14  18  46   17.79    6.50
  14  20  48    1.76    4.01
  14  40  64   -0.25    2.98
  14  46  68    3.01    3.27
  15 -33 -51    6.00    3.85
  15 -25 -19    7.19    2.62
  15   3  31   40.25    9.40
  15  29  57    8.24    4.53
  15  37  63    0.50    2.92
  15  43  67    3.35    3.62
  16 -30 -32   91.84   15.27
  16  -2  26   86.09   15.37
  16   6  36    0.87    4.18
  16  24  54    0.59    3.19
  16  46  70   -0.10    2.94
  17 -13  11   34.16    6.34
  17  13  45   38.87    9.56
  17  15  47    2.46    3.95
  18 -26 -14   53.57    8.36
  18  26  58    8.83    4.64
  19 -33 -33    1.96    2.51
  19  31  63   -0.67    3.56
  21 -17  11    6.56    2.74
  22  -4  32   56.35   11.67
  22   8  46   23.46    7.38
  22  10  48    7.13    5.06
  22  14  52   10.15    5.31
  22  28  64    3.19    4.01
  23 -41 -59    0.24    2.29
  23  23  61   14.56    5.95
  24 -36 -28    0.19    1.94
  24  28  66   -0.31    3.34
  25 -43 -63    1.12    2.45
  25 -25   3    4.40    1.91
  26 -44 -66    2.51    2.62
  26   0  42    2.12    3.69
  26  18  60    0.55    3.56
  26  28  68    6.58    4.56
  27 -45 -83    1.87    2.38
  27 -45 -81    0.61    2.21
  27 -45 -79    0.31    2.20
  27 -43 -49    1.29    2.20
  28 -30  -2    2.06    1.13
  28  18  62    0.45    3.70
  28  28  70    4.19    4.07
  29   9  55    2.09    3.64
  30 -42 -32    3.51    2.28
  30 -12  32    5.72    4.39
  30  28  72    6.00    4.48
  31 -43 -33    0.93    1.90
  31   1  49   42.77   10.40
  31   9  57   -0.63    4.32
  31  11  59   13.29    5.88
  32 -48 -58    1.84    2.39
  32  18  66    0.90    3.48
  33 -49 -61    1.81    2.30
  33 -47 -45   -0.25    1.82
  33 -45 -35    0.43    1.52
  33 -43 -27    6.04    2.04
  33  -1  49    2.13    4.47
  33  11  61   -0.22    3.85
  33  23  71    2.02    3.83
  34 -50 -64    1.27    2.46
  34 -46 -36    5.19    2.34
  34  18  68    0.99    3.66
  35 -51 -69   -0.49    2.19
  35 -13  37   14.48    5.57
  35  -3  49   56.09   12.17
  35  11  63   -0.47    3.52
  36 -50 -50    1.80    2.12
  37 -43 -17    1.18    0.74
  37  -5  49    0.96    3.77
  37  11  65   -0.67    2.79
  38  16  70    6.02    4.53
  39 -53 -57   -0.15    1.89
  39 -51 -43    9.15    2.80
  39 -15  39   -0.18    3.50
  39   9  65    3.00    3.78
  40 -42  -8   17.01    2.82
  40 -34  10   16.27    4.30
  41 -55 -65   -0.31    1.74
  41  -5  53    2.80    3.78
  41   7  65   -0.77    3.41
  43 -55 -51    7.84    2.83
  43 -43  -5    0.20    1.04
  43  -5  55   -0.35    3.53
  43   5  65    3.33    4.20
  44 -38   8    6.18    2.52
  44 -28  26   -0.53    3.02
  44 -12  48    2.76    3.74
  45 -57 -57    1.14    1.78
  45  -5  57   29.05    8.20
  45  -3  59   -0.41    3.43
  45  -1  61    5.03    4.24
  45   1  63    0.67    3.27
  45   3  65    4.04    4.11
  46 -52 -26    9.11    1.96
  46 -32  22    0.05    2.39
  46 -12  50   -0.50    3.37
  48 -12  52   12.96    5.54
  50 -44   4    1.19    1.79
  50 -30  30    0.36    2.75
  50 -26  36    3.38    3.20
  50 -12  54   16.24    6.08
  51 -61 -59   -0.12    1.39
  51 -35  23    2.13    2.67
  52 -60 -46   -0.17    1.22
  52 -10  58   -0.63    3.34
  52  -8  60    1.26    3.47
  53 -59 -37    0.79    1.20
  54 -62 -52    0.05    1.06
  54 -20  48    3.56    3.58
  55 -41  17    0.28    2.07
  56 -40  20    0.50    2.14
  56 -20  50    7.12    4.27
  57 -39  23    1.18    2.25
  57 -33  33    4.50    3.28
  57 -23  47    1.48    2.86
  58 -26  44    2.57    2.99
  58 -18  54   -0.33    3.12
  59 -51   1    0.11    1.21
  59 -33  35    2.22    2.88
  60 -62 -32    0.27    1.08
  60 -52   0    3.39    1.58
  60 -38  28    2.58    2.68
  60 -16  58   -0.39    3.41
  61 -53  -1    5.95    1.95
  61 -33  37    1.48    2.72
  61 -21  53    8.77    4.61
  62 -14  62    0.99    3.10
  63 -47  15    0.63    1.99
  63 -19  57    0.47    3.03
  64 -58 -10    0.24    1.10
  64 -50  10   -0.14    1.42
  64 -46  18    1.98    2.10
  64 -30  44    0.10    2.48
  64 -24  52    2.00    3.05
  65 -51   9   -0.13    1.57
  65 -45  21   -0.01    1.86
  65 -27  49    0.09    2.56
  66 -52   8   -0.54    1.63
  66 -44  24    0.12    2.05
  66 -22  56    0.36    2.85
  67 -53   7    0.33    1.53
  67 -25  53    0.27    3.00
  68 -58  -4   -0.56    1.33
  68 -54   6   -0.13    1.29
  68 -44  26    3.85    2.61
  68 -28  50   -0.46    2.98
  69 -61 -11   -0.39    1.06
  69 -31  47    0.18    2.71
  69 -23  57    0.61    2.90
  70 -44  28   -0.51    2.09
  71 -39  37    0.43    2.61
  72 -32  48    1.47    2.61
  73 -57   5    0.53    1.42
  74 -40  38    0.03    2.11
  74 -36  44    1.80    2.53
  76 -46  30   -0.06    1.86
  77 -41  39   -0.09    2.04
  77 -37  45    0.47    2.19
  77 -31  53   -0.11    2.05
  79 -47  31   -0.41    1.91
 -49  67 -53    0.15    2.07
 -49  75 -37    1.51    1.87
 -48  62 -60   -0.67    2.31
 -48  66 -48    0.52    2.05
 -48  72 -36    1.89    2.03
 -47  59 -61   -0.42    2.40
 -47  61 -53    0.32    2.15
 -46  56 -62   -0.76    2.57
 -46  58 -54   -0.14    2.47
 -46  60 -48    0.69    2.61
 -46  68 -32   -0.04    1.81
 -45  53 -65    0.51    2.35
 -45  61 -39    4.08    2.90
 -45  67 -29    3.44    2.32
 -45  75 -19    0.34    1.49
 -44  50 -70   -0.52    2.73
 -44  50 -68    0.45    2.52
 -44  56 -44    5.41    3.29
 -44  62 -32    1.41    2.13
 -44  66 -26    3.03    2.21
 -43  47 -75   -0.54    2.70
 -43  49 -59    3.63    3.26
 -43  53 -45    3.11    3.01
 -43  61 -29    2.47    2.20
 -42  46 -62   -0.36    2.92
 -42  76  -8    0.65    1.25
 -41  43 -67    0.20    2.93
 -41  45 -55    1.44    2.81
 -40  42 -58    1.68    3.20
 -40  44 -50    0.36    2.91
 -40  46 -44    0.16    2.74
 -40  56 -24    5.81    2.84
 -40  62 -16    1.49    1.77
 -39  39 -63    1.83    3.45
 -39  41 -53    0.63    2.96
 -38  36 -82   -0.55    2.94
 -38  36 -80    0.82    2.83
 -38  36 -78    0.15    2.96
 -38  36 -76   -0.66    3.00
 -38  36 -72    0.14    3.35
 -37  35 -63    0.75    3.12
 -37  39 -45   -0.01    2.86
 -36  32 -82    1.26    3.34
 -36  32 -80   -0.50    2.85
 -36  32 -78    0.32    3.15
 -36  32 -74    0.40    3.20
 -36  32 -72    0.74    3.18
 -36  32 -70    0.95    3.70
 -36  34 -56   12.25    5.14
 -36  36 -48   56.35   11.52
 -35  31 -63    0.98    3.51
 -35  47 -19    1.08    2.16
 -34  28 -80    0.06    2.84
 -34  28 -78    3.42    4.19
 -34  28 -76    0.59    3.51
 -34  28 -74    2.51    4.15
 -34  30 -56    2.05    3.67
 -34  32 -48   -0.65    3.35
 -34  36 -36    1.07    3.21
 -33  27 -63    0.45    3.42
 -32  26 -58    5.60    4.21
 -32  32 -36   70.08   13.23
 -32  48  -8    8.88    2.65
 -31  23 -85    0.11    3.02
 -31  23 -67   -0.15    3.50
 -31  25 -53   23.27    7.09
 -31  27 -45    3.53    3.92
 -31  29 -39    1.34    3.76
 -31  35 -25    1.63    3.19
 -30  22 -60   11.98    5.38
 -30  80  24    0.94    1.18
 -29  19 -79    1.01    3.99
 -29  19 -77    0.39    3.78
 -29  19 -75    2.10    4.09
 -29  61  13    1.86    0.59
 -28  18 -66    5.31    4.24
 -28  18 -64    3.29    4.25
 -28  20 -52   -0.13    3.60
 -28  22 -44    3.12    4.40
 -28  62  16    1.82    1.01
 -27  17 -59   19.29    6.69
 -27  19 -49   32.74    8.51
 -27  41  -3   42.55    6.86
 -26  14 -78    5.37    4.38
 -26  14 -76    1.10    3.91
 -26  34 -10   20.06    4.38
 -25  13 -87    0.86    3.43
 -25  13 -67    0.71    3.57
 -25  13 -65   -0.68    4.03
 -25  69  27   -0.36    1.43
 -24  12 -60    6.72    4.83
 -23  11 -57    0.55    4.09
 -23  13 -47   -0.42    4.34
 -22   8 -84   -0.35    3.57
 -22   8 -82   -0.40    3.55
 -22   8 -80    2.58    3.95
 -22   8 -78   -0.45    3.40
 -22   8 -76   -0.91    3.49
 -22   8 -74    6.91    4.41
 -22   8 -72    4.38    4.34
 -22   8 -70    0.61    3.61
 -22  10 -54    5.25    4.78
 -22  16 -32    9.26    5.06
 -22  52  20   12.72    2.90
 -21   7 -65    0.09    3.39
 -21  19 -21    2.79    3.87
 -21  21 -17   19.70    5.12
 -21  67  33    0.68    1.61
 -20  16 -24   -0.26    3.25
 -19   5 -57    0.63    3.95
 -19   9 -39    0.49    3.24
 -19  11 -33    2.13    3.60
 -18   2 -78    0.07    3.76
 -18   2 -76    2.42    4.03
 -18   4 -54   16.84    7.00
 -18  74  42   -0.63    1.73
 -18  78  44    0.37    1.65
 -17   1 -69    3.20    4.22
 -17   1 -67   28.49    8.24
 -17   5 -43   24.53    7.39
 -17  11 -25   80.41   14.30
 -17  73  43    1.71    1.92
 -17  81  47    0.50    1.72
 -16   0 -90   -0.74    3.17
 -16   0 -64   21.47    7.26
 -16   2 -50   21.48    7.48
 -16  80  48   -0.00    1.62
 -15  79  49   -0.18    1.71
 -14   4 -32   10.27    5.03
 -14  54  36    0.40    2.00
 -14  70  46    0.67    1.92
 -14  78  50   -0.38    1.75
 -13  -1 -45   31.13    8.07
 -13   3 -31    0.44    3.96
 -13  15  -5    0.18    0.69
 -13  41  27   -0.22    1.95
 -13  59  41    0.34    2.09
 -13  69  47   -0.65    2.01
 -13  77  51    0.32    1.79
 -12  -6 -80    5.18    4.61
 -12  -6 -78    6.07    4.87
 -12  -6 -76   -0.14    3.62
 -12  -6 -74    1.21    3.77
 -12   0 -36   39.26    9.08
 -12   2 -30   47.72    9.99
 -12  34  22   58.54    9.90
 -12  38  26   24.78    5.35
 -12  68  48    0.63    1.98
 -12  72  50   -0.38    1.96
 -12  76  52    1.73    2.01
 -11  -7 -85    3.09    4.17
 -11  -7 -83    1.42    3.57
 -11  -7 -69   -0.23    3.64
 -11  -1 -35   19.65    6.36
 -11   1 -29    6.51    4.11
 -11  71  51    2.14    2.23
 -10  -8 -88    0.14    3.55
 -10  -8 -66   30.43    8.53
 -10  -8 -64   10.77    5.31
 -10  -6 -50    5.45    4.73
 -10   0 -28    4.53    3.67
 -10   4 -18   49.87    8.97
 -10  10  -6  812.30  116.74
  -9  -9 -91    0.65    3.34
  -9  -7 -49   26.13    7.62
  -9  -1 -27    0.03    3.34
  -9  59  47    1.23    2.62
  -8 -10 -60    1.95    4.33
  -8  22  16    1.21    1.64
  -6  38  36    0.31    2.90
  -6  48  44    2.42    2.62
  -6  76  60    0.47    2.03
  -5 -13 -55   53.73   11.60
  -5  33  33    2.13    3.32
  -5  63  55    2.49    2.79
  -5  71  59   -0.33    2.28
  -5  75  61    0.34    1.85
  -3 -13 -43   83.29   15.46
  -3 -11 -35   18.32    5.89
  -3  41  43    2.36    3.39
  -3  49  49   18.48    5.44
  -2 -18 -78    2.65    4.00
  -2 -18 -76    0.19    3.63
  -2 -18 -74   10.32    5.21
  -2 -16 -52   18.18    6.59
  -2 -14 -42   -0.34    3.69
  -2 -10 -28   10.21    4.30
  -2  38  42   60.89   11.83
  -1 -19 -83    1.11    3.79
  -1 -19 -81    2.17    3.55
  -1 -19 -79   -0.45    3.24
  -1 -19 -77    8.47    4.96
  -1 -19 -75    1.11    3.37
  -1 -19 -73    0.35    3.20
  -1 -19 -71   24.43    7.40
  -1  11  15    7.69    2.21
  -1  19  25  112.55   18.33
  -1  35  41   -0.39    3.10
  -1  51  53   21.42    6.26
  -1  61  59   -0.51    2.73
  -1  73  65   -0.20    2.12
   0 -20 -84    0.80    3.24
   0 -20 -82   -1.20    3.31
   0 -20 -72   15.12    5.97
   0 -20 -70    0.77    3.30
   0  22  30   65.52   12.18
   0  30  38   27.54    7.10
   1 -21 -85   -0.13    3.08
   1 -21 -83    2.99    3.88
   1 -21 -69    1.39    3.38
   1 -21 -67    2.79    4.02
   1 -15 -33    5.41    3.93
   1 -11 -21   97.49   15.74
   1  39  47    4.12    3.72
   1  47  53   13.19    4.99
   2 -22 -68    0.51    3.24
   2 -22 -66   -0.52    3.83
   2 -20 -50    1.42    4.14
   2 -18 -40    7.65    4.45
   2  36  46   -0.55    3.44
   2  56  60    2.54    2.86
   3 -23 -67    1.07    3.48
   3  15  27   56.55   10.84
   3  67  67    0.82    2.63
   4 -24 -66    2.17    3.53
   4 -18 -32   14.06    4.88
   4  18  32   10.19    4.92
   4  26  40    0.74    3.25
   4  46  56    7.74    4.34
   4  52  60    2.40    3.27
   5 -25 -89    0.30    2.77
   5 -23 -49   12.52    5.51
   5  55  63    5.85    3.93
   6 -26 -90    0.95    3.36
   6 -26 -88    0.92    2.98
   6   4  18   55.57    9.69
   6  66  70    0.30    2.35
   7 -27 -89    0.66    2.80
   7 -27 -65    1.17    3.70
   7   5  21  116.66   18.76
   7  45  59    1.81    3.25
   7  51  63    0.55    3.06
   8 -28 -90   -0.40    2.85
   8 -28 -88   -0.71    2.87
   8 -28 -64    2.19    3.32
   8 -16 -14   10.26    2.48
   9 -29 -89    1.92    3.08
   9 -29 -65    2.29    3.24
   9 -23 -31    3.20    3.10
   9  -3  13   58.94    9.89
  10 -30 -88    1.25    2.86
  10 -30 -66    0.97    3.18
  10  -6  10  748.01  107.94
  10  10  32  382.23   57.66
  10  44  62    0.61    3.11
  11 -31 -87   -0.63    2.91
  11 -31 -67    7.48    4.28
  11 -31 -65    6.11    4.03
  11 -29 -49    1.86    3.44
  11 -25 -31    8.80    3.76
  11  17  41    0.24    3.65
  11  19  43   12.65    5.35
  11  41  61   -0.12    3.08
  11  47  65   -0.07    2.97
  11  61  73    0.97    2.77
  12 -32 -88    0.80    2.92
  12 -32 -86    0.39    2.76
  12 -32 -68    3.53    3.68
  12 -32 -66   -0.18    3.01
  12  50  68    2.22    3.24
  13 -33 -87    0.48    3.01
  13 -33 -85    0.60    2.76
  13 -33 -69    1.61    3.24
  13 -33 -67    0.55    2.89
  13 -29 -39    3.29    3.31
  13  25  51    3.61    4.70
  13  57  73    1.19    2.99
  14 -34 -84    0.74    2.85
  14 -34 -82    2.09    4.04
  14 -34 -70    1.20    3.12
  14 -32 -50   -0.16    3.09
  14  -4  20   46.72    8.80
  14  16  44    0.06    3.44
  15 -35 -81    0.13    3.62
  15 -35 -79    0.54    2.82
  15 -35 -77    1.89    3.14
  15 -35 -75    0.90    2.98
  15 -35 -73    1.04    2.90
  15 -35 -71    2.56    3.01
  15  -3  23   -0.36    2.93
  15  53  73   -0.26    2.76
  16 -36 -80   -2.30    3.93
  16 -36 -78    2.20    3.04
  16 -36 -76    1.09    2.95
  16 -36 -74   -0.03    2.71
  16 -32 -40    1.72    3.41
  16  22  52   23.13    7.36
  16  40  66    2.26    3.61
  17  29  59    1.08    3.70
  17  37  65    4.20    3.87
  17  43  69    0.21    3.02
  18 -36 -52   12.62    4.45
  18  46  72   -0.94    3.06
  19 -37 -53    0.51    2.55
  19 -15  11   -0.07    1.49
  19  -3  29   11.33    5.64
  19   7  41    1.18    3.76
  19  17  51   38.08    9.84
  19  19  53   25.77    7.81
  19  43  71    0.66    3.56
  20 -38 -54    2.07    2.99
  20 -32 -26   64.78   10.72
  20  26  60    0.80    4.10
  21 -39 -55    0.90    2.60
  21  31  65    0.81    3.33
  23  -1  37   -0.83    3.69
  23  31  67   -0.97    3.66
  24 -42 -60   -0.34    2.34
  24  -6  32    8.38    4.96
  24  14  54   37.05    9.43
  25  23  63    0.69    4.05
  25  31  69    4.14    4.29
  26 -44 -64    0.13    2.43
  26 -30  -6    0.47    0.37
  26 -20  14    0.65    2.35
  26  -8  32    5.76    4.57
  26  16  58    1.44    3.67
  27 -45 -67    1.19    2.61
  27  23  65   15.19    5.94
  27  31  71   -1.12    3.92
  28 -46 -82    0.25    2.19
  28 -46 -80   -0.54    2.37
  28 -46 -78    1.37    2.62
  28 -46 -76   -0.56    2.49
  28 -46 -74    0.09    2.31
  28 -44 -50    1.70    2.35
  28 -10  32   94.62   16.99
  28  -2  42   42.06    9.95
  29 -45 -51    2.91    2.57
  29 -41 -31    1.66    2.09
  29  23  67   -0.38    3.37
  30 -20  20   20.02    5.73
  30  -4  42   11.61    5.74
  30  18  64   10.89    5.38
  31 -19  23   95.11   16.36
  31 -15  29   16.70    5.86
  31   3  51    1.33    4.26
  31   5  53   11.73    5.78
  31  23  69    2.97    3.98
  32 -42 -26   19.06    3.88
  32 -18  26   27.27    7.12
  32  -6  42    4.31    4.36
  33 -49 -59    0.34    2.28
  33 -11  37    0.69    3.71
  33   1  51    1.35    3.99
  33   3  53    2.82    4.36
  34 -50 -62    0.34    2.32
  35 -47 -37    2.47    1.96
  35 -37  -5    4.26    1.32
  35 -25  19   14.68    4.64
  35  -1  51   -0.29    3.54
  35   7  59    8.01    5.03
  36 -52 -76   -0.50    2.10
  36 -52 -74    0.40    2.08
  36 -24  22    1.03    3.03
  36 -16  34    0.33    3.46
  36  16  68    4.82    4.60
  37 -19  31    1.25    3.90
  37   7  61    0.02    3.88
  38 -52 -54    0.43    1.94
  38 -28  18    0.06    3.08
  38 -10  44    2.81    4.06
  39 -49 -33   13.77    3.23
  39  -3  53    0.16    3.48
  39  -1  55   11.54    5.71
  39   5  61    1.41    3.78
  39   7  63    1.52    3.77
  40 -26  24   21.80    6.05
  40 -18  36   12.80    5.65
  40  14  70    1.75    3.91
  41 -55 -63    1.88    1.98
  41 -31  17    1.84    2.87
  41 -15  41    9.63    4.95
  41  -3  55    2.04    3.66
  41  -1  57    0.94    4.06
  41   1  59    0.18    3.78
  41   3  61    2.26    4.13
  41   5  63   -0.11    3.51
  42 -56 -70   -0.10    1.68
  43 -29  23   12.27    4.65
  43  -3  57    2.47    4.10
  43  -1  59    4.54    4.45
  43   1  61    7.67    4.96
  43   3  63    0.62    3.37
  44 -24  32    1.01    3.29
  45 -41   3    1.41    1.78
  46 -58 -60   -0.16    1.56
  46 -56 -44    1.91    1.73
  46 -54 -34    9.74    2.51
  47 -27  31   23.14    6.46
  48 -20  42    4.03    3.80
  48 -10  54    1.96    4.06
  49 -57 -39    1.32    1.52
  49 -23  39   -0.61    3.10
  50 -20  44    4.05    3.81
  50 -10  56    1.34    3.86
  50  -8  58   25.60    7.71
  51 -23  41   -0.64    3.03
  52 -30  32   -0.92    3.05
  52 -26  38    3.46    3.41
  52 -20  46   20.57    6.56
  52  -6  62    0.62    3.76
  52  -4  64    8.67    5.20
  52  -2  66    1.88    3.56
  53 -23  43    7.15    4.18
  54 -34  28    0.49    2.52
  54 -26  40    1.10    3.14
  55 -61 -41    0.32    1.29
  55 -23  45    0.14    2.97
  56 -26  42    1.97    3.29
  57 -55 -13    0.26    0.67
  57 -11  61   -0.74    3.73
  57  -9  63    1.76    3.73
  60 -14  60    3.58    3.95
  62 -38  30    0.37    2.21
  62 -30  42   -0.13    2.90
  62 -24  50    1.57    3.17
  63 -27  47    1.20    3.09
  64 -48  14    0.79    1.80
  64 -38  32    2.74    2.78
  64 -34  38    1.53    2.88
  66 -34  40   -0.02    2.42
  67 -45  23    0.26    1.97
  67 -31  45    0.74    2.91
  69 -45  25    0.19    2.26
  69 -39  35    1.55    2.74
  69 -35  41    1.12    2.78
  70 -26  54    1.20    2.91
  71 -45  27   -0.75    2.08
  71 -29  51    0.98    2.80
  72 -56   6    0.43    1.44
  72 -24  58    0.10    2.56
  73 -27  55    0.37    2.65
  74 -46  28    1.68    2.37
  74 -30  52   -0.28    2.54
  76 -58   6   -0.31    1.36
  76 -28  56   -0.19    2.51
  77 -47  29   -0.04    1.79
  78 -42  38   -0.25    2.21
  78 -38  44    0.19    2.30
  79 -35  49    0.21    2.35
  80 -48  30   -0.17    1.73
  81 -49  29   -0.31    1.70
 -49  69 -47    0.48    2.01
 -49  71 -43   -0.07    1.94
 -48  64 -52   -0.25    2.26
 -48  76 -30   -0.24    1.81
 -47  59 -59   -0.29    2.62
 -47  63 -47   -0.24    3.05
 -47  75 -27    2.11    1.94
 -46  56 -60    1.25    2.84
 -45  53 -63   -0.92    2.72
 -45  59 -43    5.58    3.33
 -45  63 -35    0.68    2.27
 -45  73 -21    1.43    1.76
 -44  50 -66   -0.14    2.93
 -43  47 -73    0.03    2.85
 -43  47 -71    1.15    3.08
 -43  47 -69    0.69    3.07
 -43  49 -57    0.62    3.13
 -43  65 -23    2.47    2.28
 -42  46 -60    0.45    3.11
 -42  48 -52    1.79    3.12
 -42  60 -26    0.70    2.08
 -42  66 -18    2.00    1.87
 -41  43 -65    1.92    3.43
 -41  47 -47    3.14    3.46
 -40  40 -80   -0.59    3.05
 -40  40 -78    1.37    3.11
 -40  40 -76    2.28    3.52
 -40  40 -74    0.24    3.16
 -40  40 -72    1.20    3.27
 -40  76  -2    0.14    1.24
 -39  39 -61    4.01    3.73
 -38  36 -70    0.47    3.32
 -38  36 -68    7.90    4.64
 -38  38 -56    2.50    3.43
 -38  40 -48    0.79    3.30
 -38  42 -42    7.02    4.09
 -38  58 -14    1.68    1.78
 -37  35 -61    0.57    3.24
 -37  37 -51   46.51   10.19
 -37  41 -39    0.10    2.76
 -37  49 -23    9.39    3.41
 -36  32 -84    0.01    2.96
 -36  32 -68    7.27    4.67
 -36  56 -10    4.48    1.99
 -35  31 -61    1.24    3.40
 -35  33 -51   13.08    5.35
 -34  28 -84    0.87    3.25
 -34  28 -82   -0.72    3.30
 -34  28 -72   -0.24    3.45
 -34  28 -70    0.72    3.51
 -34  28 -68    2.01    4.08
 -34  44 -20    0.94    2.49
 -34  48 -14    2.52    2.09
 -34  58  -2    7.45    1.95
 -34  60   0   -0.76    1.01
 -33  27 -61    4.91    4.25
 -33  29 -51    7.20    4.64
 -33  37 -29   -0.17    3.11
 -33  39 -25    1.71    3.16
 -32  24 -80    0.31    4.05
 -32  24 -78    5.13    4.36
 -32  24 -76    4.31    4.43
 -32  24 -74    0.58    3.87
 -32  26 -56    3.88    3.98
 -31  23 -65    8.89    5.06
 -30  26 -42   24.59    7.19
 -30  38 -16    2.14    2.43
 -30  42 -10    7.76    2.66
 -29  19 -85    1.68    3.76
 -29  19 -81    1.29    3.70
 -29  19 -73    0.02    3.60
 -29  19 -71    1.57    4.23
 -29  19 -69    1.41    4.11
 -29  21 -55   -0.22    3.82
 -29  31 -25   13.35    4.42
 -29  75  23   -0.02    1.27
 -28  18 -62    0.42    4.05
 -28  26 -32   14.87    5.27
 -28  34 -16   16.57    4.24
 -27  21 -41   -0.06    4.01
 -26  14 -84   -2.24    5.56
 -26  14 -82   10.78    5.60
 -26  14 -80    2.38    3.92
 -26  14 -74    0.51    3.63
 -26  14 -72    9.42    5.40
 -26  14 -70   -0.32    3.92
 -26  16 -54   -0.56    3.97
 -26  26 -24    4.17    3.26
 -26  28 -20   33.58    7.06
 -25  13 -63   11.07    5.61
 -25  15 -51    2.58    4.61
 -25  17 -43    2.71    4.37
 -25  19 -37    3.06    3.73
 -25  29 -15    2.93    2.65
 -24  62  24   31.93    5.60
 -24  78  34    1.72    1.62
 -24  82  36    1.91    1.54
 -23  15 -39   15.98    5.66
 -23  29  -9    8.11    2.66
 -23  73  33    0.79    1.59
 -22   8 -86    0.26    3.98
 -22   8 -68    7.66    5.06
 -22  12 -44   19.48    6.53
 -21   7 -63    1.29    3.46
 -20   8 -48    2.94    4.79
 -20  10 -40    9.13    5.06
 -20  12 -34    1.56    3.67
 -20  22 -12   80.43   13.07
 -20  60  30    2.93    1.95
 -20  66  34    0.13    1.67
 -19  59  31    2.05    1.83
 -18   2 -84    8.14    5.03
 -18   2 -82    1.67    4.08
 -18   2 -80   -0.75    3.78
 -18   2 -74    3.11    4.27
 -18   2 -72    3.68    4.65
 -18   2 -70    2.52    4.31
 -18   6 -44   -0.42    4.00
 -18  12 -26   16.10    5.42
 -18  58  32    5.94    2.65
 -17   1 -65   15.32    6.30
 -17   3 -51   13.99    6.32
 -17  33  11   -1.11    0.95
 -17  57  33    0.45    1.98
 -16  72  44    1.52    1.95
 -15  -1 -59    4.48    4.76
 -15   1 -47   50.88   11.19
 -15  61  39    0.01    2.06
 -15  71  45   -0.28    1.77
 -14   0 -46  108.56   19.26
 -14   2 -38   24.90    7.19
 -14  32  16    5.71    2.05
 -14  60  40    2.78    2.49
 -14  74  48    2.58    2.32
 -13   1 -37   25.08    7.10
 -13  73  49    0.26    2.09
 -12  -6 -86   -0.22    3.76
 -12  -6 -84    0.39    3.42
 -12  -6 -82    0.44    3.68
 -12  -6 -72   10.32    5.23
 -12  -6 -70    8.42    5.10
 -12  36  24    1.24    1.98
 -11  -7 -89    3.55    4.79
 -11  -7 -87    2.13    3.99
 -11  -7 -67    1.95    4.10
 -11  -7 -65   13.64    5.98
 -11  -5 -51    4.55    4.85
 -11  49  37   22.93    5.58
 -10  60  46   -0.03    2.33
  -9  -9 -61   24.71    7.77
  -9   3 -17   31.62    6.10
  -9  45  37    4.73    3.29
  -9  53  43   11.63    4.14
  -8  -2 -26   52.02   10.02
  -7 -11 -57    2.90    4.41
  -7  -5 -31   -0.51    3.83
  -7  61  51    4.91    3.12
  -7  77  59   -0.10    1.96
  -6 -12 -56    2.24    4.79
  -6  24  22    4.76    3.09
  -6  54  48    0.82    2.92
  -6  64  54    2.12    2.57
  -5  29  29    0.71    3.33
  -5  31  31  172.25   26.93
  -5  45  43    2.21    3.31
  -5  67  57   -0.55    2.50
  -4   4  -2   -0.11    0.33
  -4  16  16   37.73    6.65
  -4  56  52    8.69    4.00
  -3 -17 -81    4.05    4.23
  -3 -17 -79    2.15    3.70
  -3 -17 -77    2.38    3.70
  -3 -17 -75   13.75    5.87
  -3 -17 -73   -0.67    3.83
  -3  -1  -9    2.17    0.95
  -2 -18 -84   12.09    5.38
  -2 -18 -82   -0.37    3.33
  -2 -18 -80    2.00    3.74
  -2 -18 -72    3.85    4.11
  -2 -18 -70    1.59    3.87
  -2 -12 -34   14.40    5.35
  -2  46  48   18.40    5.68
  -2  74  64    0.42    2.18
  -1 -19 -87   -0.75    4.21
  -1 -19 -85    0.38    3.44
  -1 -19 -69    2.07    3.85
  -1 -17 -51   20.40    6.93
  -1 -15 -41   65.05   12.53
  -1  33  39   12.49    4.85
  -1  65  61    3.16    2.94
  -1  69  63   -0.22    2.29
   0 -20 -86    0.04    3.38
   0 -20 -68   10.90    5.28
   0 -20 -66    0.03    3.76
   0 -18 -50   53.37   11.24
   0  24  32    5.47    4.48
   0  26  34    0.84    3.79
   0  54  56    0.08    3.08
   1 -21 -89    0.47    2.98
   1 -21 -87   -1.25    4.41
   1 -21 -65    2.45    3.90
   1  57  59    9.71    4.41
   2 -22 -64    0.02    3.67
   2 -14 -26    0.56    3.38
   2  44  52   24.21    6.70
   2  50  56    1.39    3.31
   2  68  66    0.44    2.53
   2  72  68    1.12    2.35
   3 -23 -91    0.06    3.32
   3 -23 -65    9.96    4.95
   3 -21 -49   12.12    5.59
   3   3  11  423.18   61.48
   3  31  43    2.00    4.08
   4 -24 -90    2.78    3.64
   4 -24 -64    7.03    4.38
   4  20  34   31.97    7.97
   4  22  36    2.34    4.17
   4  24  38    6.88    4.81
   5 -25 -91    0.92    3.17
   5 -25 -63   10.69    5.05
   5 -17 -25   38.60    7.77
   5  35  49    1.94    4.02
   5  43  55    0.18    3.31
   5  59  65    0.11    3.13
   5  67  69   -0.15    2.61
   6 -26 -92   -0.52    3.02
   6 -24 -48   48.91   10.48
   6  32  48   24.24    7.24
   7 -27 -91    0.10    2.91
   7 -27 -63    0.81    3.30
   7 -21 -31    0.36    3.15
   7  15  33    9.54    5.36
   7  27  45   17.51    6.24
   7  55  65    1.11    3.10
   8 -28 -92    1.68    3.14
   8  42  58    0.58    3.23
   8  48  62    1.96    3.59
   8  66  72    0.23    2.33
   9 -29 -91   -0.48    2.95
   9 -29 -63    0.65    3.32
   9  51  65   -0.69    3.03
  10 -30 -90   -1.01    3.00
  10 -30 -64    4.74    3.96
  10  54  68    0.55    2.77
  10  58  70   -0.44    2.84
  11 -31 -91   -0.22    3.07
  11 -31 -89    1.04    3.00
  12 -32 -90    0.99    2.94
  12 -32 -64    1.91    3.43
  12   6  30    8.63    5.45
  12  38  60   14.89    5.72
  12  44  64    3.64    4.08
  12  54  70    1.18    3.32
  13 -33 -89    3.89    3.42
  13 -33 -65    1.01    3.22
  13 -31 -49   -0.20    3.06
  13 -27 -31   10.34    3.62
  13   9  35   38.37    9.13
  13  35  59   16.92    6.00
  13  47  67    3.26    3.70
  14 -34 -88   -0.26    2.89
  14 -34 -86    1.14    3.04
  14 -34 -68    1.80    3.13
  14 -34 -66    1.97    3.41
  14   2  28  266.44   40.87
  14  50  70    3.48    3.68
  15 -35 -87    1.59    3.11
  15 -35 -85    2.78    3.30
  15 -35 -69    3.23    3.55
  16 -36 -84    0.03    2.80
  16 -36 -72    1.59    3.01
  16 -36 -70   -0.32    3.04
  16 -34 -50   -1.08    3.44
  16   8  38   45.62   10.35
  16  20  50   10.68    5.85
  16  32  60    9.39    5.22
  16  50  72    0.48    3.26
  17 -37 -83   -0.09    2.84
  17 -37 -79   -1.13    3.38
  17 -37 -77   -0.96    3.17
  17 -37 -75    1.66    3.16
  17 -37 -73    0.93    3.06
  17 -29 -25   37.27    6.95
  18  -4  26   14.97    5.88
  18  40  68    1.00    3.50
  18  50  74    0.07    3.31
  19 -35 -41   34.59    7.47
  19   9  43    5.33    4.68
  19  11  45    1.13    4.33
  19  13  47   -0.22    4.58
  19  37  67   -0.92    3.64
  20   0  34    2.37    4.94
  20  40  70    1.67    3.58
  21  -5  29   19.15    6.54
  21  19  55   -0.61    4.18
  21  37  69    3.57    3.93
  21  43  73    0.05    3.33
  22 -40 -56    0.91    2.66
  22 -36 -34    1.51    3.03
  22  26  62    5.44    4.69
  22  34  68    0.58    3.69
  22  40  72    0.87    3.47
  23 -41 -57   15.26    4.79
  23  21  59    0.90    4.27
  24   6  46    0.67    4.47
  24  10  50    4.30    5.25
  24  12  52    2.22    4.63
  24  26  64    2.20    4.48
  24  34  70    0.36    3.49
  25 -43 -61   -0.29    2.51
  25  -3  37  251.37   39.46
  26 -44 -62    0.74    2.67
  26   2  44   -0.46    4.37
  26  34  72    5.32    4.67
  27 -45 -65    0.64    2.38
  27  -5  37   -0.75    3.52
  28 -24  10    4.07    2.65
  28  16  60    1.58    4.31
  29 -47 -77   -0.09    2.49
  29 -13  29   67.67   12.90
  29  -7  37    1.33    3.74
  30 -46 -52   18.74    4.93
  30  16  62    0.19    3.97
  30  26  70    2.22    4.09
  31  -9  37    0.70    3.94
  32 -48 -56    7.35    3.26
  32  16  64    2.12    4.38
  32  26  72   -0.11    3.59
  33  21  69    2.15    4.14
  34 -14  34    4.78    4.33
  34  16  66    1.69    4.16
  35   3  55    3.37    4.39
  35   5  57    6.70    4.75
  35  21  71    0.48    3.86
  36 -52 -72    0.56    2.14
  36 -52 -70   -0.72    2.23
  36 -20  28   11.98    4.85
  36  -8  44   19.00    6.84
  37 -51 -51    2.45    2.26
  37 -35   3    3.14    1.93
  37   1  55    0.58    3.89
  37   3  57    0.37    3.92
  37   5  59    0.61    3.94
  38  14  68   -0.92    4.34
  39 -27  21    4.58    3.39
  39   1  57    2.07    4.01
  39   3  59    2.92    4.43
  40 -54 -58    1.31    2.29
  40 -52 -44    2.19    1.96
  40 -50 -34    3.18    1.82
  40 -10  46   -0.45    4.02
  42 -56 -68    0.75    1.95
  42 -18  38    1.96    4.02
  43 -15  43   14.21    5.86
  44 -54 -40    1.46    1.67
  44 -10  50   -0.61    3.73
  45 -35  15   16.65    4.53
  45 -15  45   13.23    5.79
  46 -10  52    0.35    3.63
  46   6  68    0.72    3.72
  47 -59 -63    0.21    1.70
  47 -15  47   29.60    8.11
  48  -8  56    2.24    4.04
  49 -59 -51   -0.13    1.50
  49 -15  49    0.65    3.66
  50 -60 -54   -0.39    1.51
  50  -6  60    2.16    3.99
  50  -4  62    0.50    3.88
  50  -2  64   10.21    5.36
  50   0  66   -0.24    3.81
  51 -59 -43    0.44    1.65
  51 -57 -33    3.57    1.56
  53 -35  25    2.55    2.92
  53 -13  55    2.98    4.20
  54 -30  34   12.92    4.93
  55 -11  59    0.09    3.58
  56 -42  16    1.41    2.39
  56 -34  30    1.85    2.86
  56 -30  36    0.26    3.13
  56 -18  52    8.00    4.55
  58 -40  22    0.60    2.32
  58 -34  32    1.48    2.90
  58 -30  38    2.24    3.36
  58 -16  56   -0.26    3.59
  59 -39  25    6.62    3.37
  59 -21  51    1.48    3.53
  60 -34  34   17.54    5.31
  60 -30  40    0.67    2.88
  60 -24  48    4.42    3.71
  61 -39  27    2.35    2.76
  61 -27  45    0.50    3.02
  61 -19  55    1.50    3.61
  62 -34  36   -0.30    2.64
  63 -17  59    0.05    3.43
  64 -22  54    0.95    3.30
  65 -49  13   -0.26    1.77
  65 -47  17    2.92    2.19
  65 -31  43    3.09    3.42
  65 -25  51    0.04    3.30
  66 -50  12    0.64    1.76
  66 -46  20    3.38    2.56
  66 -28  48    0.80    3.05
  66 -18  60    0.81    3.14
  67 -57  -3    0.13    1.33
  68 -46  22    0.07    2.08
  69 -21  59    1.34    3.30
  70 -46  24   -0.28    2.15
  72 -60  -4   -0.44    1.29
  72 -46  26   -1.10    2.46
  73 -33  47   -1.08    2.87
  75 -57   7    0.41    1.45
  75 -47  27    2.84    2.44
  75 -41  37    0.87    2.37
  75 -37  43   -0.20    2.38
  78 -48  28   -0.15    2.05
  79 -49  27   -0.14    1.92
  79 -43  37    0.12    2.34
 -50  76 -40    0.25    1.92
 -49  65 -57   -0.50    2.31
 -49  67 -51    0.38    2.31
 -49  73 -39    0.14    2.00
 -49  77 -33    0.43    1.76
 -48  62 -58    1.13    2.58
 -48  66 -46   -0.13    2.30
 -48  68 -42   -0.36    2.26
 -47  61 -51    1.07    2.70
 -47  73 -29    0.58    1.96
 -46  60 -46    0.04    2.59
 -46  62 -42    0.92    2.55
 -46  64 -38    0.95    2.35
 -46  72 -26    0.02    1.96
 -45  53 -61   -0.25    2.93
 -45  55 -53    1.78    3.05
 -45  57 -47    2.02    2.99
 -45  71 -23   -0.66    1.90
 -44  50 -64    0.26    3.03
 -44  54 -48    3.53    3.32
 -43  47 -67   -0.99    3.34
 -43  55 -39    1.22    2.91
 -43  57 -35    1.77    2.75
 -42  44 -78   -0.32    3.23
 -42  44 -76    1.47    3.27
 -42  44 -74   -0.81    3.19
 -42  46 -58    4.22    3.88
 -42  52 -40    0.12    2.49
 -42  54 -36    7.91    3.65
 -42  56 -32    2.37    2.72
 -41  43 -63   -0.20    3.01
 -41  45 -53   16.17    5.42
 -41  49 -41    4.43    3.42
 -41  53 -33    4.10    2.97
 -40  40 -68    2.88    3.77
 -40  42 -56   -0.13    3.33
 -40  48 -38    1.20    3.07
 -40  60 -18    0.60    1.87
 -39  41 -51    2.32    3.73
 -39  43 -45    9.78    4.58
 -39  47 -35    2.21    3.10
 -39  49 -31    3.22    2.97
 -39  65  -9    3.18    1.68
 -39  67  -7    0.74    1.36
 -38  36 -66    4.21    4.24
 -38  38 -54   10.99    4.96
 -37  35 -59    1.70    3.80
 -37  53 -17    1.29    2.08
 -36  32 -66   -0.92    3.76
 -36  34 -54    1.35    3.87
 -35  31 -59    1.45    3.67
 -35  35 -43   42.21    9.31
 -35  39 -33   -0.02    3.11
 -35  41 -29    2.59    3.19
 -34  28 -66    1.88    4.26
 -34  30 -54    9.15    4.98
 -34  32 -46    3.64    3.96
 -33  35 -33   11.74    4.96
 -33  45 -15    5.10    2.89
 -32  24 -84   -0.30    3.41
 -31  23 -63   -0.39    4.16
 -31  37 -21    1.00    2.71
 -30  22 -58    0.48    3.83
 -30  50   0    3.16    1.52
 -29  19 -67    3.79    4.41
 -29  33 -21    0.91    2.70
 -28  20 -50    9.15    5.20
 -27  17 -57   -0.16    4.10
 -26  14 -68    5.08    4.92
 -25  13 -61   18.42    6.61
 -25  21 -31   74.34   13.54
 -24  50  14    3.79    1.44
 -23   9 -85   -1.18    4.09
 -23   9 -83    0.21    3.89
 -23   9 -81    0.54    4.18
 -23   9 -79    2.46    4.37
 -23   9 -77    1.86    4.01
 -23   9 -75    0.68    3.64
 -23   9 -73   -0.29    4.00
 -23   9 -71    0.36    3.86
 -23  11 -55    6.97    5.21
 -23  17 -33   68.20   13.09
 -23  33  -3   47.93    7.60
 -23  51  17    7.21    2.00
 -22   8 -66    4.82    4.73
 -22  10 -52   15.69    6.76
 -22  20 -22   21.62    5.73
 -22  22 -18   32.74    6.99
 -21   9 -49   25.16    7.84
 -21  13 -35   23.45    6.79
 -21  17 -25   10.26    4.69
 -21  51  21   39.90    6.76
 -20   6 -58    5.19    4.69
 -19   3 -81    0.16    3.86
 -19   3 -79    0.34    3.93
 -19   3 -77    4.69    4.76
 -19   3 -75    0.62    3.97
 -19   3 -73    9.80    5.28
 -19   5 -55    1.81    4.50
 -19   7 -45    3.54    4.42
 -19  13 -27   30.80    7.61
 -19  35   9   24.12    3.68
 -19  65  35    0.18    1.86
 -18   2 -86    0.17    3.46
 -18   2 -68    8.10    5.85
 -18  34  10    3.91    1.18
 -18  64  36   -0.30    1.94
 -17   1 -63    6.33    4.76
 -17   7 -35    1.32    3.87
 -17  63  37    1.19    2.12
 -16   0 -60   14.67    6.30
 -16   6 -34   18.36    6.02
 -16  62  38    0.06    2.04
 -15  -1 -57    1.41    4.51
 -15   3 -39    0.53    4.15
 -14   6 -26   10.57    4.98
 -14  42  26   15.03    3.92
 -13  -5 -85    2.74    4.20
 -13  -5 -83   -0.16    3.86
 -13  -5 -81    1.12    3.88
 -13  -5 -79    8.85    5.18
 -13  -5 -77    0.96    3.84
 -13  -5 -75    0.05    4.12
 -13  -5 -73    2.14    4.64
 -13  -5 -71   -0.62    4.33
 -13   5 -25    0.84    3.64
 -13  33  19   -0.07    1.62
 -13  39  25   18.59    4.34
 -12  -6 -88    1.11    3.80
 -12  -6 -68    4.39    4.39
 -12  -6 -66    3.51    4.35
 -12   4 -24    1.05    3.11
 -11  -7 -91   -0.01    3.90
 -11  61  45    1.47    2.68
 -10  -8 -62   11.18    5.67
 -10  22  12  119.97   17.89
 -10  54  42   -0.64    2.74
  -9  -9 -59   12.42    5.99
  -9  -5 -39    9.42    5.06
  -8 -10 -58   12.53    6.09
  -8  -8 -46   58.83   11.88
  -8  -6 -38   15.86    5.90
  -8   4 -12  392.44   57.27
  -8  62  50   15.98    4.78
  -8  78  58    0.00    2.14
  -7  -9 -45    5.94    4.58
  -7  23  19   52.87    9.15
  -7  39  35   16.31    5.10
  -7  49  43    2.75    3.15
  -7  55  47   34.29    7.54
  -7  65  53    2.32    2.97
  -7  73  57   -0.58    2.40
  -6 -10 -44   44.69    9.75
  -6  -6 -30  812.15  118.46
  -6  36  34   11.46    4.55
  -6  68  56    1.39    2.82
  -6  72  58    0.28    2.14
  -5 -15 -79   -0.82    3.94
  -5 -15 -77    9.28    5.02
  -4 -16 -84    1.68    4.07
  -4 -16 -82   -0.09    3.80
  -4 -16 -80    1.53    4.17
  -4 -16 -78    0.31    3.93
  -4 -16 -76    2.54    4.34
  -4 -16 -74    3.42    4.36
  -4 -16 -72   11.62    5.65
  -4  42  42   21.15    5.95
  -4  50  48    1.46    3.16
  -3 -17 -87    1.65    3.79
  -3 -17 -85    0.65    3.64
  -3 -17 -83    0.70    3.75
  -3 -17 -71   41.01   10.05
  -3 -17 -69    2.87    4.34
  -3  17  19   -0.64    1.73
  -3  75  63   -0.49    2.34
  -2 -18 -88   -0.54    4.91
  -2 -18 -86    0.39    3.85
  -2 -18 -68    4.86    4.40
  -2  -8 -22   48.92    8.74
  -2  18  22  138.73   21.67
  -2  52  52   19.29    5.81
  -2  62  58    0.91    2.91
  -2  66  60    1.23    2.75
  -2  70  62   -0.34    2.48
  -1 -19 -67    5.39    4.50
  -1 -19 -65   20.24    6.99
  -1 -11 -27   27.79    6.57
   0 -20 -90   -0.63    3.61
   0 -20 -64    2.43    4.20
   0 -16 -40    9.52    4.70
   0  48  52    1.34    3.46
   1 -21 -91   -0.03    3.00
   1 -21 -63   12.38    5.73
   1 -19 -49    4.20    4.69
   1  73  67   -0.34    2.41
   2 -16 -32   13.50    5.15
   2  14  24   23.64    5.72
   3 -23 -93    1.20    3.34
   3 -23 -63    2.88    4.11
   3 -19 -39  166.12   26.58
   3 -11 -15    6.76    2.04
   3  41  51    2.90    3.63
   3  53  59    0.78    3.20
   4 -24 -94    0.26    3.29
   4 -24 -92   -0.02    3.35
   4 -24 -62    4.00    4.27
   4 -22 -48   12.28    5.58
   4  56  62    1.27    3.14
   5 -25 -93    1.07    3.25
   5 -25 -61   29.09    7.69
   5  49  59    3.57    3.60
   5  63  67    2.40    3.17
   6 -26 -94   -0.43    3.07
   6   0  12   17.36    3.59
   6  12  28   15.48    5.63
   6  40  54   10.50    4.84
   6  52  62    2.71    3.42
   7 -27 -93   -0.51    3.20
   7 -17 -19    8.25    2.80
   7  25  43    1.52    4.10
   7  37  53   29.78    7.78
   7  67  71    0.60    2.81
   8 -28 -94    0.19    3.19
   8 -28 -62    8.29    4.53
   8 -24 -38   84.22   14.64
   8  34  52   19.42    6.29
   9 -29 -93   -0.09    2.98
   9 -29 -61   -0.21    3.42
   9   9  29   27.27    7.31
   9  39  57    2.06    3.76
   9  45  61   -0.34    3.51
  10 -30 -94   -0.44    2.97
  10 -30 -92    1.85    3.12
  10 -30 -62    7.93    4.59
  10 -26 -38    7.08    3.75
  10  12  34   21.34    6.82
  10  24  46   18.36    6.59
  10  36  56    4.12    4.21
  11 -31 -93   -0.16    2.96
  11 -31 -63    2.31    3.64
  11  51  67    0.30    3.44
  12 -32 -92    0.56    3.07
  12 -30 -48    9.38    4.68
  12  28  52    9.91    5.41
  12  58  72    1.57    3.33
  12  62  74   -0.51    2.99
  13 -33 -91    0.41    3.04
  13 -33 -63   -0.43    3.34
  13 -11   7    2.01    1.14
  13  41  63    3.98    4.10
  14 -34 -90    0.34    3.03
  14 -34 -64    3.86    3.74
  14  30  56   18.19    6.32
  14  38  62    6.03    4.55
  14  44  66   -0.48    3.79
  14  54  72    0.85    3.40
  15 -35 -89    0.95    3.04
  15 -35 -67    1.01    3.17
  15 -33 -49    3.46    3.76
  15 -31 -39    4.99    3.64
  15  -7  17   99.18   15.98
  15   5  33    8.30    5.38
  15  35  61    7.66    5.06
  15  47  69    2.92    3.84
  16 -36 -88   -0.55    3.04
  16 -36 -86    0.06    2.73
  16 -36 -68    7.34    4.04
  16 -10  14   -0.04    1.46
  16  10  40   66.00   13.05
  16  18  48   -0.41    4.58
  16  54  74   -0.30    3.04
  17 -37 -87    0.18    2.90
  17 -37 -85   -0.18    3.12
  17 -37 -71    3.34    3.23
  17 -37 -69    1.29    3.23
  17  47  71   -0.27    3.31
  18 -38 -84    0.48    3.10
  18 -38 -82    1.38    3.20
  18 -38 -78    0.56    3.20
  18 -38 -76    0.70    3.10
  18 -38 -74    1.87    3.19
  18 -38 -72   -0.27    3.14
  18 -32 -32    3.72    2.70
  18   4  36   -0.14    4.62
  18  22  54    9.13    5.51
  18  32  62    2.72    4.11
  19  29  61   -0.96    4.10
  20  24  58    7.12    4.86
  21   5  41  223.12   35.49
  21  17  53    2.49    4.66
  21  29  63    1.08    4.24
  23 -35 -27   48.10    8.37
  23 -21   7   16.87    3.95
  23  -7  29    3.59    4.80
  23   1  39   14.50    6.12
  24 -42 -58    5.26    3.49
  24 -18  14    0.49    2.82
  25 -43 -59    0.72    2.74
  25 -41 -45   18.67    5.08
  25  -9  29   -0.47    4.28
  25  21  61    0.91    4.43
  26 -42 -46    1.59    2.66
  26 -36 -22   24.91    4.60
  26  10  52   15.52    6.39
  26  12  54    2.61    4.60
  26  26  66   19.05    6.80
  27 -19  17    0.79    3.12
  27 -11  29    6.96    5.11
  27  21  63    5.53    5.22
  28 -42 -38   13.10    4.10
  28 -40 -30    4.93    2.47
  28   0  44   17.84    6.73
  28  14  58   19.81    7.21
  28  26  68    7.73    5.18
  29 -47 -81    1.09    2.55
  29 -47 -79    0.08    2.51
  29 -47 -75    0.24    2.61
  29 -47 -73   -0.47    2.56
  29 -47 -71    3.58    3.64
  29 -17  23   19.67    5.95
  29  21  65    1.85    4.47
  29  29  71   -0.09    3.94
  30 -44 -40    4.78    2.71
  30 -16  26    9.34    4.80
  30  -2  44    1.34    4.47
  30  14  60    0.31    3.88
  31  21  67    0.60    3.71
  32  14  62    0.28    3.87
  33 -49 -57   -0.71    2.59
  34 -50 -60    0.62    2.25
  34 -34   0   34.16    5.72
  34 -28  12   75.02   12.46
  34  14  64    5.10    4.86
  35 -51 -63    2.07    2.67
  35 -17  31    0.88    3.84
  35 -11  39    1.04    4.48
  35  19  69   -0.14    3.79
  36 -52 -68    0.63    2.29
  36  14  66    4.76    4.90
  37 -53 -75    0.49    2.26
  37 -49 -39    6.70    2.72
  37 -31  11    7.66    3.10
  38 -38  -2    3.98    1.86
  38  -8  46   22.76    7.20
  38  12  66    0.59    4.24
  39 -53 -55    0.38    2.16
  39 -13  41   31.19    8.41
  40  -8  48   25.83    7.48
  41 -55 -61   -0.02    1.99
  42 -56 -66   -0.16    1.86
  42  10  68   -0.33    3.88
  43 -25  29   18.46    5.84
  44 -56 -52   14.05    3.77
  44 -18  40    0.25    3.51
  44  -8  52    5.31    4.70
  44   8  68   -0.11    3.98
  45 -21  37    2.14    3.91
  46 -58 -58    3.78    2.22
  46 -34  18    4.01    3.20
  46 -28  28   19.71    5.83
  46 -24  34    5.31    4.02
  46  -8  54    0.34    3.99
  46   4  66    5.40    4.91
  47 -53 -27    4.81    1.58
  47 -33  21    4.96    3.33
  48 -58 -48   -0.18    1.88
  48 -32  24    8.35    4.01
  48  -6  58    0.97    4.15
  48  -4  60    8.85    5.37
  48  -2  62    5.56    5.16
  48   0  64    2.44    4.28
  48   2  66    0.97    3.91
  50 -42   8   21.77    4.77
  51 -61 -57    0.05    1.60
  51 -55 -25   11.42    2.09
  51 -37  19    8.65    3.41
  51 -31  29   10.14    4.30
  51 -27  35    3.47    3.71
  51 -13  53   -0.19    3.88
  52 -36  22   22.91    5.60
  52 -18  48   -0.32    3.74
  53 -11  57    3.10    4.04
  54 -18  50    1.18    3.68
  55 -35  27    9.89    4.11
  55  -9  61    2.09    4.33
  55  -7  63    4.64    4.58
  55  -5  65    0.89    4.10
  56 -16  54   11.71    5.48
  57 -41  19    2.27    2.48
  57 -27  41    3.04    3.77
  57 -21  49    1.83    3.70
  58 -24  46    1.56    3.61
  58 -14  58    2.22    4.21
  59 -63 -39    0.24    1.28
  59 -27  43    3.20    3.56
  59 -19  53    0.95    3.66
  61 -17  57    0.39    3.87
  62 -22  52    3.43    4.06
  63 -39  29    9.48    3.88
  63 -31  41   -0.55    3.28
  63 -15  61   -0.54    3.68
  64 -28  46   -0.09    3.47
  64 -20  56    0.43    3.45
  66 -48  16    0.31    1.98
  67 -51  11    0.25    1.84
  67 -49  15    0.08    1.93
  67 -47  19    0.18    2.06
  67 -35  39    3.00    3.38
  68 -52  10    0.45    1.91
  68 -32  44    4.26    3.72
  68 -26  52    0.10    3.47
  69 -53   9   -0.13    1.76
  69 -47  21    0.59    2.14
  69 -29  49   -0.23    3.56
  70 -54   8    0.22    1.58
  70 -40  34    7.57    3.77
  70 -24  56    1.08    3.29
  71 -47  23    1.89    2.52
  71 -27  53    2.25    3.51
  72 -30  50   -0.03    2.76
  73 -37  41    1.73    2.79
  73 -25  57   -0.02    3.06
  74 -56   8    1.12    1.75
  74 -28  54    0.84    3.35
  75 -31  51   -0.26    2.71
  76 -48  26   -0.47    2.06
  76 -42  36    0.02    2.49
  76 -38  42    1.85    2.85
  77 -35  47    2.84    3.31
  77 -29  55   -0.92    2.84
  78 -58   8    0.24    1.37
  79 -39  43    0.08    2.48
  80 -50  26    0.46    1.96
  80 -44  36   -0.06    2.18
  81 -51  25    0.34    1.81
 -48  62 -56   -0.28    2.73
 -48  64 -50    0.16    2.66
 -48  70 -38    0.90    2.31
 -48  74 -32   -0.72    2.12
 -47  57 -65   -0.26    2.89
 -47  59 -57   -0.22    2.82
 -46  54 -68    0.45    2.95
 -46  56 -58   -0.21    2.87
 -46  66 -34   -0.35    2.36
 -45  53 -59    0.69    2.79
 -45  65 -31    0.14    2.21
 -44  56 -42    0.41    2.84
 -44  58 -38   -0.09    2.50
 -44  64 -28    1.02    2.33
 -44  72 -18    2.73    1.99
 -44  74 -16   -0.32    1.59
 -44  76 -14    0.21    1.58
 -43  49 -55    0.30    3.22
 -43  53 -43   -0.45    3.01
 -42  44 -72    1.41    3.31
 -42  44 -70    3.03    3.65
 -42  48 -50    1.07    3.33
 -42  64 -20    6.23    2.66
 -42  78  -6    0.22    1.29
 -41  43 -61    2.37    3.90
 -41  55 -29    2.64    2.82
 -41  59 -23    0.66    2.05
 -41  69 -11    3.02    1.83
 -40  40 -66    0.10    3.69
 -40  44 -48    3.88    3.92
 -40  46 -42    1.58    3.33
 -39  37 -83   -0.06    3.14
 -39  37 -81   -0.13    3.01
 -39  37 -79    0.52    3.31
 -39  37 -77    0.40    3.28
 -39  37 -75   -0.37    3.32
 -39  39 -59    1.71    3.68
 -39  45 -39    5.67    3.89
 -39  55 -21    1.40    2.22
 -39  63 -11   -0.17    1.62
 -38  36 -64    0.76    3.66
 -38  44 -36   21.94    5.97
 -38  46 -32    2.35    2.98
 -37  33 -83   -0.49    3.09
 -37  33 -81    1.23    3.51
 -37  33 -79    0.56    3.45
 -37  33 -77    2.68    3.79
 -37  33 -73    2.65    4.03
 -37  35 -57   -0.44    3.53
 -37  37 -49   29.52    7.61
 -37  39 -43   13.38    5.08
 -36  32 -64    4.46    4.41
 -36  36 -46   11.56    5.17
 -36  38 -40    2.48    3.75
 -35  29 -83    1.37    3.72
 -35  29 -81    2.21    3.81
 -35  29 -77    0.34    4.02
 -35  29 -75   -0.10    3.75
 -35  29 -73    0.63    3.98
 -35  31 -57   -1.12    3.75
 -35  33 -49    5.27    4.49
 -35  43 -25   14.42    4.49
 -34  28 -64   -0.38    3.84
 -34  34 -40   35.04    8.33
 -34  56  -4    3.94    1.71
 -34  62   2    4.56    1.31
 -33  27 -59    1.99    4.48
 -33  29 -49   16.53    6.01
 -33  31 -43    0.47    3.69
 -33  33 -37    5.67    4.40
 -33  41 -21    2.41    3.29
 -32  26 -54    9.48    5.08
 -32  28 -46    2.48    4.06
 -32  30 -40    0.78    3.76
 -30  20 -84    0.59    3.40
 -30  20 -82    4.13    4.50
 -30  20 -80    0.39    4.02
 -30  20 -78    0.40    3.83
 -30  20 -76    1.01    4.14
 -30  20 -74    0.12    3.69
 -30  20 -72   20.81    7.07
 -30  22 -56    1.91    3.97
 -29  19 -65    1.73    4.19
 -29  69  19    2.11    1.34
 -28  18 -60    4.90    4.47
 -27  15 -83    0.59    4.37
 -27  15 -81    6.90    4.95
 -27  15 -79    5.36    4.55
 -27  15 -77    1.45    3.98
 -27  15 -75    8.70    5.25
 -27  15 -73    3.28    4.55
 -27  15 -71    2.78    4.19
 -27  19 -47   15.99    6.60
 -27  69  23    4.25    1.72
 -26  14 -66    3.86    4.54
 -26  14 -64    0.15    3.84
 -26  16 -52   19.61    6.96
 -26  18 -44   43.94   10.12
 -26  20 -38    9.08    4.68
 -26  62  20    1.33    1.44
 -26  74  28   -0.11    1.39
 -24  12 -56    2.30    4.19
 -24  16 -40  117.56   20.04
 -24  68  28    9.20    2.65
 -23   9 -69   12.65    6.01
 -23  13 -45    3.83    4.73
 -23  77  35    1.00    1.79
 -23  81  37    1.43    1.78
 -22   8 -64   12.87    5.88
 -22  18 -26    8.55    4.35
 -22  72  34    2.22    1.92
 -21   7 -59    1.72    4.54
 -21  11 -41    4.42    4.11
 -20   6 -56    7.30    5.17
 -20  14 -28   68.20   12.54
 -20  50  22   13.29    3.21
 -19   3 -87   -0.63    3.71
 -19   3 -85    1.11    3.89
 -19   3 -83    0.41    3.84
 -19   3 -71    1.45    4.94
 -19   3 -69   -0.10    4.07
 -19  49  23    0.41    2.04
 -18   2 -66    0.89    4.49
 -18   2 -64   15.81    6.31
 -18   8 -36   -0.97    3.77
 -18  48  24   20.11    4.43
 -16   0 -58    1.56    4.21
 -16   2 -48    7.77    5.02
 -16   4 -40   36.48    8.69
 -16   8 -28   54.44   10.67
 -15   7 -27   46.71    9.60
 -14  -4 -84    0.64    3.93
 -14  -4 -82   -0.57    3.98
 -14  -4 -80   -0.00    4.04
 -14  -4 -78    8.84    5.40
 -14  -4 -76    0.61    4.13
 -14  -4 -74   -0.79    6.44
 -14  -4 -72    4.33    4.44
 -13  -5 -87    0.58    3.78
 -13  -5 -69    2.03    4.15
 -13  -5 -67    0.69    3.46
 -13  -1 -43    8.21    4.70
 -13  35  21   13.33    3.44
 -13  37  23   80.45   12.89
 -12  -6 -64    4.27    4.26
 -12  -2 -42    3.62    4.28
 -12  14  -4    1.97    0.87
 -12  62  44    1.60    2.62
 -11  -5 -49    5.29    4.79
 -11   3 -23   24.42    5.87
 -11  55  41    0.65    2.63
 -10  -8 -60    3.52    4.80
 -10  -6 -48   17.41    6.18
 -10  46  36  149.05   23.49
 -10  80  56    1.49    2.33
  -9  -7 -47   10.65    5.24
  -9  63  49    2.86    3.02
  -9  79  57    0.64    2.23
  -8 -10 -56    1.07    4.67
  -8   2 -16   15.14    3.46
  -8   6  -8   36.72    6.06
  -8  50  42   19.85    5.45
  -8  66  52   -0.32    2.56
  -8  74  56    0.08    2.37
  -7  -7 -37    8.80    4.97
  -7  69  55    1.84    2.77
  -6 -14 -82    0.75    3.91
  -6 -14 -80    4.00    4.35
  -6 -14 -78    0.07    3.89
  -6 -14 -76    2.27    4.27
  -6  34  32   14.76    4.90
  -5 -15 -85   -0.36    3.68
  -5 -15 -83    2.82    4.16
  -5 -15 -81    0.28    3.85
  -5 -15 -75    1.20    3.89
  -5 -15 -73    0.61    3.84
  -5 -15 -71    5.37    4.70
  -5 -11 -43   27.33    7.49
  -5  -7 -29   13.86    5.01
  -5  57  51    7.28    3.77
  -4 -16 -88   -0.24    4.73
  -4 -16 -86   -0.34    3.70
  -4 -16 -70    2.97    4.45
  -4 -16 -68   45.09   10.41
  -4 -14 -52    0.82    4.75
  -4 -12 -42    1.95    4.07
  -4  60  54    6.79    3.70
  -4  76  62    0.68    2.46
  -3 -17 -67   13.69    5.80
  -3 -15 -51    4.05    4.88
  -3  39  41    8.03    4.73
  -3  63  57    1.93    3.22
  -3  71  61    0.43    2.67
  -2 -18 -90    1.15    3.49
  -2 -18 -66    0.25    4.20
  -2 -16 -50    2.22    4.46
  -2  36  40    7.73    4.42
  -1 -19 -93   -1.30    3.44
  -1 -19 -91   -0.98    3.71
  -1 -13 -33   44.10    9.21
  -1  21  27   64.07   11.58
  -1  31  37    1.63    3.89
  -1  55  55    1.04    3.39
   0 -20 -92   -0.45    3.49
   0  -8 -16    0.18    0.77
   0  12  18    0.75    1.38
   0  40  46   -0.68    3.69
   0  58  58    4.67    3.84
   0  74  66   -0.37    2.58
   1   7  13  685.98   99.07
   1  13  21    8.12    2.89
   1  37  45   23.19    6.77
   1  45  51    7.88    4.32
   1  51  55    0.39    3.33
   1  69  65   -0.02    2.68
   2 -22 -62    2.21    4.12
   2 -20 -48    6.13    4.72
   3 -23 -61   12.17    5.06
   3  17  29   15.09    5.69
   3  47  55    0.11    3.44
   4  -8  -6    0.40    0.35
   4  64  66    0.57    3.05
   4  68  68    0.07    2.84
   5 -25 -95    1.24    3.02
   5 -23 -47    9.74    5.14
   5 -19 -31    6.81    4.10
   6 -22 -38    0.07    3.70
   6  46  58    4.40    3.99
   7 -27 -95    0.49    3.06
   7 -25 -47    1.60    4.35
   7  17  35    0.31    4.35
   7  19  37   10.31    5.27
   7  21  39   62.33   12.18
   7  23  41   12.12    5.09
   8 -28 -60    0.20    3.45
   9  29  49    1.93    4.48
   9  55  67    3.88    3.74
  10 -30 -60    6.15    4.27
  10  -2  16   41.45    7.38
  10  14  36   17.64    6.41
  10  22  44    3.04    4.33
  10  42  60    0.47    3.49
  10  48  64    0.89    3.56
  11 -31 -61   -0.01    3.45
  12 -32 -62    3.51    3.85
  13  11  37    0.88    4.51
  13  21  47    8.51    5.14
  13  51  69    1.35    3.52
  14 -34 -92   -0.65    3.03
  14 -32 -48    0.02    3.56
  14  58  74    0.36    3.08
  15 -35 -91    0.17    2.94
  15 -35 -65    0.55    3.21
  15 -29 -31   24.13    5.69
  15  25  53   15.76    6.27
  15  41  65   -0.06    3.58
  16 -36 -90   -0.03    2.89
  16 -36 -66    1.05    3.29
  16  -6  20   10.24    3.62
  16  12  42    4.03    4.37
  16  14  44    0.03    4.00
  16  16  46    4.24    4.51
  16  38  64    0.49    3.63
  16  44  68    0.74    3.50
  17 -37 -89   -0.14    2.84
  17 -37 -67   -0.56    3.33
  17  -5  23   45.28    9.15
  17  27  57   -0.85    4.00
  18 -38 -88    0.88    2.97
  18 -38 -86    0.97    2.99
  18 -38 -70    0.06    3.09
  18 -38 -68    1.27    3.26
  18 -12  14    8.99    3.03
  18  44  70    2.61    3.97
  19 -39 -85    1.03    3.15
  19 -39 -83    0.97    3.10
  19 -39 -81    1.52    3.18
  19 -39 -77    0.44    3.16
  19 -39 -75    0.37    3.12
  19 -39 -73    0.06    3.07
  19 -39 -71    0.18    3.28
  19 -37 -51   17.20    5.24
  19  47  73    0.06    3.59
  20 -40 -80    3.71    3.55
  20 -40 -78    2.48    4.21
  20 -40 -76    3.93    3.62
  20 -38 -52   12.25    4.36
  20  -6  26   22.10    6.65
  20  32  64    2.32    4.06
  20  44  72   -0.18    3.72
  21 -39 -53    9.23    3.92
  21 -35 -33   18.60    4.86
  21   7  43   25.03    7.43
  21  15  51   38.90    9.80
  22 -40 -54    8.79    3.94
  22 -16  14   16.82    4.73
  22  -2  34   -0.08    4.42
  22  24  60   19.64    6.83
  23 -41 -55    3.04    3.26
  23 -31 -15   11.66    2.37
  23  29  65   -0.30    3.99
  25  -1  39   22.78    6.82
  25  19  59   34.63    9.16
  25  29  67    0.46    4.03
  26 -44 -60    1.68    2.92
  26   8  50   -0.67    4.97
  27 -45 -63    5.30    3.48
  27 -43 -47   -1.00    2.59
  27 -41 -37    9.68    3.49
  27  29  69   -0.12    3.99
  28 -44 -48    0.48    2.40
  28 -18  20   47.88    9.49
  28 -14  26   67.16   12.56
  28   2  46   58.27   12.47
  28  10  54    2.10    4.55
  28  32  72    7.28    5.12
  29 -47 -69    0.04    2.79
  30 -48 -80   -0.54    2.66
  30 -48 -78    1.65    2.79
  30 -48 -76   -0.40    2.72
  30 -48 -74    0.68    2.62
  30  12  58    0.19    3.97
  30  24  68   -0.53    3.77
  31 -45 -41   21.87    5.02
  31 -41 -25   25.16    4.72
  31  19  65    2.67    4.29
  32 -46 -42    0.44    2.15
  32 -12  34   28.59    7.43
  32  12  60    1.99    4.07
  32  24  70    2.60    4.00
  33  -9  39    1.99    4.11
  33  19  67    0.15    3.84
  34  -4  46    0.42    5.09
  34  12  62   -0.37    3.67
  35 -21  25   19.55    5.94
  36 -52 -66   -0.46    2.34
  36 -50 -48    1.41    2.13
  36  -6  46    0.82    4.62
  36  12  64    0.90    4.12
  37 -53 -73    1.80    2.56
  37 -53 -71    0.24    2.30
  37 -33   7    7.26    2.76
  37  17  69    0.68    3.88
  38 -52 -52    0.92    2.19
  38 -50 -40    0.32    1.91
  38  -6  48    4.89    4.81
  39 -47 -25   25.65    4.45
  39 -23  27    5.54    4.29
  40 -16  38   -0.27    3.95
  41 -53 -45   15.70    3.88
  41 -51 -35    0.87    1.71
  41 -13  43   12.70    5.49
  42 -56 -64    1.04    2.18
  42  -8  50   11.92    5.57
  42   8  66    0.76    3.72
  43 -57 -69    0.88    2.09
  44  -6  54   -0.62    4.00
  44   4  64    1.77    4.22
  44   6  66   -0.13    3.99
  45 -39   7    9.99    3.17
  45 -37  11   22.14    5.07
  45 -29  25    1.28    3.43
  46 -42   2    1.95    1.97
  46  -6  56   25.77    8.00
  46  -4  58    5.94    4.96
  46  -2  60    0.67    4.02
  46   0  62    3.01    4.48
  46   2  64    3.03    4.70
  47 -59 -61    0.48    1.76
  47 -55 -35    0.40    1.40
  47 -13  49    1.34    3.75
  49 -13  51    5.50    4.46
  50 -40  12   12.64    3.59
  50 -24  38    9.78    4.70
  50 -18  46    6.15    4.71
  51 -11  55    1.72    4.27
  53 -61 -47    0.19    1.60
  53 -31  31    8.21    4.19
  53 -27  37    1.85    3.48
  53 -21  45    1.06    3.91
  53  -9  59    3.42    4.32
  53  -7  61    2.85    4.53
  53  -5  63   -0.14    4.01
  53  -3  65    1.48    3.98
  54 -62 -50    1.27    1.66
  54 -24  42    2.28    3.62
  54 -16  52    1.03    3.69
  55 -59 -31    0.09    1.23
  55 -27  39    2.48    3.66
  55 -21  47   -0.17    3.43
  56 -24  44   -0.09    3.20
  57 -63 -45    0.19    1.43
  57 -35  29    1.86    3.36
  58 -48   6    3.46    2.17
  58 -10  62   -0.23    4.02
  59 -41  21    0.78    2.40
  60 -40  24    3.81    3.04
  60 -22  50    0.05    3.56
  61 -31  39    9.61    4.53
  61 -15  59    0.53    3.49
  63 -63 -29   -0.02    0.46
  63 -57  -9    4.52    1.63
  63 -35  35    0.53    2.83
  63 -25  49    0.01    3.26
  64 -18  58    0.30    3.48
  65 -35  37    0.62    3.05
  65 -23  53    0.16    3.43
  66 -56  -2   -0.35    1.48
  67 -29  47    0.84    3.33
  68 -62 -16    0.44    0.59
  68 -50  14    0.17    1.93
  68 -48  18    1.15    2.20
  68 -40  32    1.98    2.95
  69 -51  13    0.74    1.95
  69 -49  17    1.16    2.28
  70 -48  20    1.49    2.39
  70 -22  58    0.15    3.43
  71 -59  -3    4.26    1.71
  71 -41  33   -0.13    2.78
  72 -48  22   -0.36    2.49
  73 -55   9    0.87    1.73
  74 -48  24    0.37    2.19
  74 -42  34    0.22    2.72
  75 -49  23   -0.08    2.15
  77 -57   9    0.05    1.59
  77 -49  25    0.86    2.31
  77 -43  35    1.16    2.74
  78 -50  24    0.93    2.21
  79 -57  11   -0.13    1.65
  79 -51  23    0.83    2.15
  80 -52  22    0.33    2.05
  80 -40  42   -0.48    2.60
  81 -53  21    0.19    2.00
  81 -45  35    0.20    2.41
 -50  72 -46    0.48    2.46
 -50  74 -42    0.14    2.29
 -49  65 -55    0.34    2.62
 -49  69 -45   -0.21    2.43
 -49  75 -35    0.72    2.28
 -48  60 -62    0.11    2.69
 -47  57 -63    0.34    2.85
 -47  59 -55    2.01    3.08
 -47  61 -49    0.97    2.82
 -46  54 -66    0.74    2.97
 -46  56 -56    0.64    3.05
 -46  58 -50    0.80    3.40
 -46  70 -28    0.11    2.09
 -45  55 -51   -0.30    3.00
 -45  59 -41   -1.04    3.14
 -45  61 -37    5.28    3.46
 -45  69 -25    0.27    1.95
 -44  48 -74   -0.12    3.17
 -44  50 -60    0.48    2.96
 -44  52 -52    0.81    2.72
 -44  54 -46   -0.64    3.12
 -44  60 -34    3.51    2.91
 -44  70 -20    0.14    1.79
 -43  47 -63   -0.69    3.85
 -43  59 -31   -0.80    2.54
 -42  44 -68   -0.17    2.79
 -42  44 -66    1.11    3.73
 -42  46 -56    0.35    3.31
 -42  58 -28    0.25    2.31
 -41  41 -79   -0.05    3.07
 -41  41 -77   -0.97    3.36
 -41  41 -75    0.33    3.18
 -41  41 -73   -0.02    3.28
 -41  43 -59   -0.48    3.57
 -41  45 -51    5.44    3.99
 -41  47 -45    3.43    3.61
 -41  67 -13    2.19    1.86
 -41  71  -9    0.60    1.57
 -40  40 -64    1.21    3.67
 -40  42 -54    3.71    3.70
 -39  37 -71    1.06    3.67
 -39  37 -69   -0.59    4.03
 -39  39 -57    9.54    4.81
 -39  41 -49    1.26    3.44
 -39  69  -5   10.69    2.52
 -38  36 -62    1.32    3.56
 -38  38 -52    2.96    3.79
 -38  40 -46    3.66    3.83
 -38  48 -28    3.32    3.07
 -38  56 -16    9.16    2.97
 -37  33 -71    0.23    3.89
 -37  33 -69    0.23    3.87
 -37  43 -33    0.10    2.99
 -37  45 -29    5.31    3.50
 -37  63  -5   21.00    3.93
 -36  32 -62    0.17    3.87
 -36  34 -52    2.20    3.88
 -36  54 -12   11.56    3.19
 -35  29 -71    3.17    4.21
 -35  29 -69    0.34    3.61
 -35  37 -37    3.03    3.63
 -34  28 -62   -0.92    3.83
 -34  30 -52    7.65    4.59
 -34  38 -30    8.26    4.26
 -33  27 -57   15.83    5.96
 -31  27 -43    3.29    4.19
 -30  20 -86    0.51    3.47
 -30  20 -70    9.00    5.35
 -30  20 -68   -0.08    3.53
 -30  32 -26   27.55    6.51
 -29  19 -63    0.51    4.07
 -29  27 -33    5.59    4.14
 -29  39 -11   68.30   11.09
 -28  18 -58    9.46    5.21
 -27  15 -87   -0.01    3.86
 -27  15 -69   10.93    5.40
 -27  27 -25    9.83    4.36
 -27  29 -21    0.45    2.83
 -27  35 -11    1.01    2.09
 -26  30 -16    0.24    2.51
 -26  38  -4   32.78    5.59
 -25  13 -59    2.31    4.51
 -25  15 -49   16.67    6.62
 -24  10 -84    2.36    4.26
 -24  10 -82    0.43    4.28
 -24  10 -80   -0.15    3.93
 -24  10 -78    0.17    4.05
 -24  10 -76    0.16    3.76
 -24  10 -74    1.63    3.86
 -24  10 -72   12.16    5.58
 -24  18 -34    1.02    3.51
 -24  30 -10    5.19    2.54
 -23   9 -67    1.43    3.89
 -23   9 -65    1.19    4.05
 -23  11 -53   -0.71    4.29
 -23  21 -23   14.95    4.89
 -23  61  25    0.41    1.63
 -22   8 -62   11.32    5.52
 -22  14 -36    9.77    4.75
 -21  71  35    0.45    1.86
 -20   4 -84    0.82    3.98
 -20   4 -82    1.73    4.26
 -20   4 -80    0.56    3.86
 -20   4 -78    0.46    4.00
 -20   4 -76    2.79    4.52
 -20   4 -74    9.02    5.26
 -20   8 -46    0.55    4.09
 -19   3 -67    2.39    4.36
 -17   3 -49   11.61    5.55
 -17   5 -41   19.18    6.35
 -17   9 -29   10.59    4.97
 -15  -3 -81   -0.02    3.99
 -15  -3 -79    5.44    4.70
 -15  -3 -77    3.55    4.49
 -15  -3 -75    3.23    4.55
 -15  -1 -55   16.93    6.88
 -15  33  15   20.15    3.86
 -15  43  25   45.62    8.04
 -14  -4 -88   -0.73    4.09
 -14  -4 -86    1.40    3.88
 -14  -4 -70    3.16    4.57
 -14   0 -44    0.35    3.94
 -14  34  18    8.64    2.62
 -14  40  24   78.41   12.63
 -13  -5 -91    1.94    3.48
 -13  -5 -65    2.23    4.43
 -13  23   7    3.72    0.86
 -13  63  43    0.96    2.47
 -13  83  53    0.51    1.86
 -12  82  54   -0.28    2.05
 -11  -7 -61    1.50    4.14
 -11  81  55   -0.18    1.98
 -10  -8 -58   12.57    5.79
 -10   2 -22   14.54    4.10
 -10  64  48    2.56    3.09
  -9  -9 -57   62.59   13.03
  -9  43  35    0.72    3.30
  -9  67  51    0.07    2.55
  -9  75  55    0.89    2.54
  -8  16   8    0.25    0.52
  -8  56  46    3.17    3.35
  -8  70  54    0.20    2.70
  -7 -13 -83    0.79    3.76
  -7 -13 -81   -0.10    3.84
  -7 -13 -79    0.92    3.92
  -7 -13 -77    2.23    3.95
  -7 -13 -75    1.29    4.11
  -6 -14 -86    4.77    4.60
  -6 -14 -84    2.90    4.40
  -6 -14 -74    1.06    3.88
  -6 -14 -72    0.43    3.68
  -6 -14 -70    3.91    4.45
  -6  16  12   15.86    3.07
  -6  46  42    1.11    3.07
  -5 -15 -87    0.55    3.93
  -5 -15 -69    1.05    4.18
  -5  -9 -35   17.81    5.97
  -5  51  47    3.65    3.50
  -5  77  61   -0.09    2.38
  -4 -16 -90    1.63    3.46
  -4 -16 -66    0.41    3.67
  -3 -17 -93    0.12    3.39
  -3 -17 -91    0.10    3.56
  -3 -17 -65   20.92    6.79
  -3 -13 -41   11.72    5.17
  -3   1  -5    0.04    0.43
  -3  11  11  327.48   47.59
  -3  47  47    4.00    3.80
  -3  53  51    2.09    3.65
  -3  67  59   -0.44    2.69
  -2 -18 -92    0.63    3.36
  -2 -18 -64    6.23    4.89
  -1 -19 -63    6.71    4.97
  -1 -17 -49    1.01    3.97
  -1  23  29   68.04   12.22
  -1  49  51    3.61    3.87
   0 -20 -94   -0.69    3.17
   0 -18 -48    2.06    4.16
   1 -17 -39   47.50    9.79
   1  -5  -7   47.70    7.35
   1   3   7    3.63    1.10
   2 -12 -20   44.60    7.85
   2  32  42    1.46    3.85
   2  42  50    8.38    4.46
   2  54  58    3.51    3.72
   3 -23 -59   26.02    7.31
   3 -21 -47    1.39    3.84
   3 -15 -25   13.28    4.28
   3  19  31  134.06   21.73
   3  27  39    8.74    4.92
   3  57  61    3.89    3.74
   4  44  54    3.39    3.77
   4  50  58    0.20    3.18
   5  11  25   55.18   10.08
   5  33  47    3.43    4.41
   5  53  61    3.66    3.82
   6  28  44   14.06    5.57
   6  56  64    3.64    3.78
   6  68  70    0.04    2.73
   7  43  57   -0.01    3.33
   7  49  61   -0.00    3.18
   8 -26 -46    7.89    4.68
   8 -20 -24   10.42    3.92
   8  52  64    0.08    3.40
   9 -29 -59    4.85    4.05
   9  59  69    0.35    3.02
  10 -22 -24   35.62    7.10
  10  16  38    7.92    4.97
  10  18  40   16.32    5.83
  10  20  42   10.84    4.90
  11   5  27   10.11    4.84
  11  39  59    5.17    4.18
  11  45  63    1.88    3.78
  11  55  69    1.90    3.51
  11  59  71    0.33    3.08
  12 -32 -60    2.27    3.68
  12 -24 -24    8.67    3.36
  12   8  32   14.45    5.75
  12  26  50    2.87    4.70
  12  36  58    0.32    3.71
  12  48  66    1.50    3.48
  13 -33 -61    5.70    4.01
  13 -31 -47    0.30    3.58
  13  13  39  185.81   29.77
  13  15  41    0.89    3.79
  13  17  43   61.34   12.18
  13  19  45    0.46    4.13
  14 -34 -62   10.83    4.70
  14 -30 -38    9.82    4.26
  14  28  54    9.44    5.24
  15 -35 -63    4.65    3.82
  15  23  51    0.92    3.80
  15  51  71    0.48    3.34
  16 -36 -64   -0.22    3.19
  16   0  28    8.24    4.38
  16  30  58   12.64    5.56
  17 -37 -65    1.42    3.29
  17 -35 -49    3.07    3.81
  17 -33 -39   -0.59    3.74
  17  -9  17   37.84    7.18
  17  25  55    4.27    3.96
  17  41  67    0.87    3.83
  18 -38 -90   -0.22    2.78
  18 -38 -66    1.12    3.27
  18   6  38    1.97    4.49
  18  20  52   12.90    5.91
  18  38  66    0.67    3.70
  19 -39 -87    0.44    2.89
  19 -39 -69    2.55    3.43
  19  -7  23   24.39    6.36
  19  -1  31    0.68    4.70
  19  27  59    0.57    4.24
  19  41  69    4.06    4.16
  20 -40 -86    0.47    3.10
  20 -40 -84    0.01    3.02
  20 -40 -82    0.58    2.93
  20 -40 -74    0.14    3.09
  20 -40 -72    0.03    2.76
  20 -14  14   27.40    5.74
  20  38  68   -0.11    3.64
  21 -41 -79    0.62    2.97
  21 -41 -77    0.09    4.01
  21 -37 -41   -0.62    3.34
  21   9  45    4.11    4.50
  21  11  47    0.88    4.52
  21  41  71    0.89    3.72
  22 -38 -42    8.49    3.86
  22  -8  26   58.42   11.31
  22  32  66    0.51    4.13
  22  38  70    0.85    3.89
  23  17  55    0.87    4.19
  23  35  69    1.67    3.77
  23  41  73    1.28    3.53
  24 -42 -56    0.31    2.95
  24 -10  26    5.67    4.62
  24  -4  34   39.23    9.11
  24  24  62   21.99    7.01
  24  32  68    1.01    4.13
  25 -43 -57    5.69    3.54
  25 -17  17   79.43   13.43
  25  35  71    0.61    3.74
  26 -40 -36    5.46    3.14
  26 -16  20    4.63    3.93
  26 -12  26   74.17   13.44
  26  -6  34    0.91    4.28
  26  24  64    2.61    4.51
  26  32  70    1.87    3.98
  27 -45 -61    0.13    2.86
  27 -15  23    3.63    4.07
  27  -3  39    7.89    4.68
  27  19  61   24.44    7.55
  27  35  73   -0.49    3.65
  28 -28   2   11.04    2.76
  28  -8  34   98.57   17.32
  28   8  52    9.22    5.55
  28  24  66    0.40    4.21
  29 -47 -67    0.03    2.63
  29 -45 -49   13.67    4.20
  29  -5  39   -0.07    3.92
  29  19  63    1.87    4.04
  30 -48 -72    0.23    2.78
  30 -10  34   34.84    8.28
  30   2  48   53.09   11.75
  31 -27   9    9.65    3.40
  31  -7  39    8.28    4.82
  31  27  71    0.49    3.97
  32   0  48   -0.31    4.23
  32  10  58   15.75    6.21
  33 -47 -43    1.82    2.53
  33 -15  31    9.25    4.81
  34 -50 -58    0.42    2.46
  34 -22  22   35.35    7.91
  34 -18  28   14.64    5.27
  34  -2  48    0.08    4.37
  34  10  60    0.23    4.05
  34  22  70    0.68    3.83
  35 -51 -61    2.81    2.76
  35  17  67    4.36    4.18
  36 -52 -64    4.67    3.68
  36 -14  36   12.43    5.70
  36  -4  48    9.82    5.41
  37 -53 -69    0.50    2.50
  38  -4  50    0.09    3.48
  38   8  62   -0.62    4.12
  39  15  69    1.65    4.15
  40 -54 -56    1.83    2.45
  40   6  62    0.05    3.83
  40   8  64    0.80    3.81
  41 -49 -27    1.64    1.34
  41 -19  35   24.72    7.14
  42 -56 -62    1.41    2.27
  42 -22  32    6.91    4.83
  42  -6  52   15.26    6.01
  42  -4  54   -0.01    3.89
  42   4  62   -0.62    3.87
  42   6  64    0.92    4.02
  43 -57 -67   -0.11    2.02
  44 -44  -6    9.52    2.18
  44 -30  22   14.26    4.88
  44  -4  56   22.08    7.15
  44  -2  58   18.56    6.82
  44   0  60    4.78    4.83
  44   2  62    0.05    4.04
  45 -55 -41    2.48    1.95
  45 -25  31   21.86    6.27
  45 -13  47    3.12    4.14
  46 -58 -56    0.14    2.02
  47 -57 -45    1.07    1.86
  48 -28  30    0.42    3.08
  49 -21  41    7.33    4.43
  49 -11  53    1.24    3.80
  50 -58 -40    2.93    1.97
  51 -39  15    3.39    2.76
  51 -21  43    0.03    3.67
  51  -9  57   -0.15    3.80
  52 -24  40    9.03    4.67
  54 -36  24    5.51    3.44
  55 -31  33   -0.24    3.09
  56 -54 -12    1.02    0.95
  57 -45  11    0.32    2.02
  57 -31  35    0.95    3.35
  57 -19  51    6.73    4.72
  58 -60 -28    0.23    0.93
  58  -8  64   20.56    6.88
  59 -49   5    3.95    2.19
  59 -35  31    2.41    3.21
  59 -31  37    2.63    3.43
  59 -17  55    0.31    3.54
  61 -35  33    0.93    3.12
  61 -25  47    0.67    3.35
  61 -13  61   -0.77    3.82
  62 -28  44    0.10    3.22
  62 -20  54    0.11    3.55
  64 -16  60    0.61    3.74
  65 -55  -1    0.27    1.65
  66 -32  42    1.05    3.27
  66 -26  50    0.71    3.42
  67 -19  59    2.83    3.79
  68 -60 -10    0.65    1.20
  68 -36  38    1.32    3.08
  69 -41  31    1.07    2.86
  69 -33  43    0.77    3.10
  70 -52  12    0.54    1.87
  70 -50  16   -0.13    2.08
  71 -53  11   -1.30    2.55
  71 -51  15    0.42    2.17
  71 -49  19    0.16    2.15
  71 -25  55    0.22    3.02
  72 -50  18   -0.08    2.68
  72 -28  52   -0.13    3.08
  73 -31  49    0.30    2.98
  74 -54  12    1.84    2.11
  74 -50  20    0.94    2.27
  74 -38  40    0.53    2.80
  74 -26  56   -0.70    3.26
  75 -55  11    2.27    2.09
  75 -35  45    2.21    3.05
  75 -29  53   -0.32    2.99
  76 -56  10   -0.10    1.65
  76 -50  22    0.25    2.09
  77 -51  21    0.56    2.08
  77 -39  41    0.54    2.71
  78 -56  12    0.03    1.81
  78 -52  20    0.37    2.01
  78 -44  34    0.04    2.56
  78 -36  46    0.58    2.89
  79 -55  15    0.65    1.89
  79 -53  19   -0.54    2.06
  80 -56  14    0.21    1.88
  80 -54  18   -0.18    1.94
  81 -55  17    0.10    1.93
 -49  67 -49   -0.49    2.59
 -49  71 -41    0.10    2.36
 -48  60 -60    0.93    2.90
 -48  62 -54    0.38    2.68
 -48  66 -44    2.13    2.93
 -48  68 -40    1.40    2.65
 -48  72 -34    1.54    2.48
 -47  57 -61   -0.43    2.96
 -46  54 -64   -0.40    2.83
 -46  60 -44    2.00    3.11
 -46  62 -40    0.65    2.73
 -45  57 -45    4.36    3.47
 -44  48 -72   -0.66    3.11
 -44  48 -70   -0.38    3.14
 -44  68 -22    0.65    2.15
 -43  47 -61    0.13    3.48
 -43  49 -53    0.31    3.23
 -42  44 -64   -0.08    3.59
 -42  48 -48    4.82    3.88
 -42  62 -22   -0.27    2.19
 -41  41 -71   -0.89    3.51
 -41  43 -57    0.37    3.52
 -41  65 -15    1.61    1.88
 -40  40 -62   -0.90    3.69
 -40  44 -46    1.44    3.55
 -40  58 -20    4.29    2.60
 -39  37 -67    1.10    3.71
 -39  43 -43   41.34    8.95
 -39  61 -13    3.63    2.10
 -38  36 -60    0.37    3.57
 -38  42 -40    5.12    3.77
 -38  74   2    0.57    0.97
 -37  33 -67    0.74    3.74
 -37  35 -55    2.62    3.81
 -37  41 -37   34.64    7.86
 -37  61  -7   -0.23    1.54
 -37  65  -3    4.99    1.73
 -36  32 -60    0.90    3.66
 -35  29 -67   -0.29    3.87
 -35  31 -55    7.30    4.62
 -34  28 -60   -0.37    3.65
 -34  36 -34    1.01    3.54
 -34  40 -26    6.21    3.87
 -33  79  17    1.29    1.01
 -32  26 -52    0.94    3.65
 -32  32 -34    1.35    3.96
 -31  21 -81   -0.02    3.97
 -31  21 -79   -0.18    3.84
 -31  21 -77    0.84    3.77
 -31  21 -75    4.39    4.55
 -31  39 -17    7.48    3.44
 -30  20 -66    2.33    4.02
 -30  22 -54    0.03    3.53
 -30  30 -30    7.01    4.22
 -30  34 -22   -0.46    2.92
 -29  19 -61   10.28    5.18
 -29  21 -51    1.81    3.97
 -29  35 -17   29.05    6.08
 -29  45  -3   10.99    2.65
 -28  16 -82   -0.38    4.07
 -28  16 -80    1.71    4.03
 -28  16 -78    0.53    3.93
 -28  16 -76    0.45    4.09
 -28  16 -74    1.46    4.07
 -28  20 -48   12.12    5.77
 -27  15 -67    0.27    3.84
 -27  17 -53    0.34    4.08
 -27  21 -39    0.09    3.66
 -27  25 -29   17.48    5.31
 -26  14 -62    0.55    3.88
 -25  17 -41   53.10   10.94
 -25  19 -35    6.61    4.03
 -24  10 -88    2.05    3.63
 -24  10 -86    1.32    4.26
 -24  10 -70    0.93    3.82
 -24  10 -68   14.33    5.90
 -24  12 -54   14.12    6.07
 -24  14 -46   17.84    6.67
 -23   9 -63    0.47    4.16
 -23  19 -27    6.67    4.04
 -22  12 -42    8.60    4.70
 -22  50  18    0.05    1.51
 -22  60  26    9.85    2.80
 -22  76  36    3.17    2.14
 -22  80  38    0.29    1.95
 -21   7 -57   28.26    8.12
 -21   9 -47    3.08    4.51
 -21  15 -29    0.88    3.43
 -20   4 -86    0.57    3.92
 -20   4 -72    0.89    3.81
 -20   4 -70    2.01    4.43
 -20   6 -54   25.25    7.73
 -20  70  36    2.30    2.29
 -19   3 -65    4.15    4.65
 -19   9 -37   12.44    5.25
 -19  69  37    3.73    2.56
 -18   4 -50    6.35    5.09
 -18   6 -42   38.80    8.85
 -18  10 -30    6.47    4.52
 -17   1 -59    1.10    4.04
 -16   0 -56    6.23    5.17
 -16  44  24    0.41    2.22
 -15  -3 -87    0.05    3.75
 -15  -3 -85   -0.09    4.10
 -15  -3 -83    1.74    3.96
 -15  -3 -73   -0.50    3.88
 -15  -3 -71    0.40    4.15
 -15   1 -45    6.76    4.59
 -15  65  41    0.63    2.45
 -14  -4 -68   -0.92    4.02
 -14  -4 -66    2.85    4.15
 -14  -2 -52    5.87    4.71
 -14  36  20  121.33   18.46
 -14  38  22   33.48    6.16
 -14  64  42    1.37    2.63
 -11  -7 -59   -0.05    3.95
 -11  47  35    3.11    3.27
 -11  65  47    0.17    2.65
 -11  77  53    1.11    2.46
 -10  68  50    0.45    2.69
 -10  76  54    0.06    2.30
  -9   1 -21   31.29    6.36
  -9  51  41    8.70    3.89
  -9  71  53    2.38    2.82
  -8 -12 -84    4.72    4.50
  -8 -12 -82   -0.99    4.09
  -8 -12 -80    2.69    4.08
  -8 -12 -78    1.75    3.94
  -8 -12 -76    1.74    4.05
  -8 -12 -74    0.54    3.87
  -8  40  34    2.65    3.45
  -7 -13 -87   -0.45    3.91
  -7 -13 -85   -0.02    3.90
  -7 -13 -73    0.08    3.68
  -7 -13 -71    0.20    4.00
  -7 -11 -53   10.97    5.59
  -7  25  21    3.94    2.82
  -7  37  33    6.69    4.15
  -6 -14 -88    0.78    4.51
  -6 -14 -68    3.98    4.40
  -6 -12 -52   -1.74    4.65
  -6  28  26   27.74    6.09
  -6  30  28    8.90    3.93
  -6  32  30   20.12    5.63
  -6  52  46    8.51    4.09
  -6  78  60    0.88    2.51
  -5 -15 -91    0.59    3.45
  -5 -15 -67   14.72    6.00
  -5 -13 -51    0.64    4.20
  -5  11   7   56.19    8.45
  -5  43  41   -0.03    3.30
  -5  61  53    3.03    3.35
  -4 -16 -92    0.22    3.65
  -4 -16 -64    3.35    4.21
  -4 -14 -50    2.57    4.38
  -4 -10 -34    5.23    4.16
  -4  -8 -28   45.91    8.91
  -4  40  40   25.32    6.67
  -4  64  56    1.55    3.25
  -4  72  60   -0.43    2.65
  -3 -17 -63   -0.85    3.67
  -3  37  39    1.86    3.48
  -2 -14 -40   12.79    5.02
  -2  20  24   66.24   11.47
  -2  34  38    4.73    3.85
  -2  56  54    3.94    3.68
  -1  25  31   58.06   10.90
  -1  75  65    0.67    2.62
   0 -20 -60  132.02   22.81
   0 -14 -32   22.53    6.11
   0 -12 -26    0.08    3.05
   0  62  60    0.39    3.23
   0  70  64   -0.50    2.68
   1 -21 -59    2.91    4.59
   1 -19 -47    0.44    3.74
   2  16  26   41.05    8.33
   2  48  54    4.12    3.98
   3 -17 -31   22.72    5.99
   3  21  33    4.31    4.24
   3  23  35    9.16    4.72
   3  25  37  172.20   27.37
   3  39  49    6.75    4.10
   3  65  65    0.27    2.99
   3  69  67    0.42    2.82
   4 -24 -58    3.86    4.60
   4 -22 -46    7.18    4.42
   4  36  48   11.12    5.01
   5 -15 -19   12.21    3.17
   5  41  53    1.25    3.45
   6 -24 -46    0.23    3.75
   6 -14 -14    2.33    1.26
   6  14  30   22.65    6.37
   6  38  52   -0.56    3.53
   6  64  68    2.69    3.44
   7 -23 -37   76.95   13.49
   7  -3   9  241.68   35.39
   7  35  51    4.33    4.10
   8 -22 -30    1.39    3.32
   8  -6   6  219.29   31.99
   8   8  26   90.39   15.25
   8  40  56    1.04    3.42
   8  46  60    1.82    3.62
   8  56  66    0.14    3.22
   8  68  72    0.43    2.90
   9 -25 -37   41.96    8.49
   9 -15  -9    4.20    1.13
   9  11  31   66.86   12.52
   9  37  55   17.90    6.13
   9  49  63    1.51    3.78
  10 -30 -58    2.02    3.65
  10 -24 -30    4.58    3.29
  10  52  66    7.57    4.43
  11 -31 -59   20.57    6.23
  11 -27 -37   36.65    7.60
  12 -26 -30   24.57    5.70
  12  42  62    6.51    4.63
  13  39  61    4.78    4.19
  13  45  65    1.35    3.65
  13  59  73    0.55    3.05
  14 -34 -60   -0.08    3.23
  14 -26 -24   14.68    4.10
  14   4  30   62.88   12.05
  14  36  60    2.99    3.89
  14  48  68    3.87    3.97
  15 -35 -61    5.05    3.84
  15   7  35   51.45   10.67
  15  55  73    0.29    3.20
  16 -36 -62    3.68    3.57
  16 -34 -48   -0.01    3.22
  16  48  70    4.43    4.00
  17 -37 -63   -0.19    2.99
  17 -31 -31   41.79    7.94
  17   3  33   14.15    5.70
  18  -8  20   19.48    4.91
  18   8  40    0.97    4.48
  18  16  48    1.37    4.53
  18  30  60    3.97    4.33
  18  48  72    0.77    3.66
  19 -39 -89   -0.10    2.74
  19 -39 -67    3.59    3.65
  19 -31 -25   38.10    6.92
  19 -11  17   57.25   10.00
  20 -40 -88    0.40    2.94
  20 -40 -70    2.06    3.40
  20  20  54    4.59    4.73
  21 -41 -85    0.04    2.90
  21 -41 -83    2.55    3.38
  21 -41 -81   -0.98    3.19
  21 -41 -75   -0.53    3.31
  21 -41 -73    1.38    3.37
  21 -19   7   11.18    3.11
  21  -9  23  114.36   18.73
  21  27  61    2.50    4.11
  22 -42 -80    0.37    3.18
  22 -32 -20   18.71    3.75
  22  22  58    0.31    4.23
  23 -15  17    1.53    3.15
  23 -11  23   68.19   12.35
  23  13  51   21.54    7.09
  23  15  53    4.35    4.65
  23  27  63    4.56    4.42
  24  22  60   15.33    6.23
  25 -39 -35    9.14    3.58
  25 -13  23    2.22    4.29
  25   1  41   -0.09    3.84
  25  27  65    0.32    3.98
  26 -44 -58   -0.01    2.86
  26 -34 -16    0.07    1.14
  26 -22  10   64.80   10.81
  27  17  59   14.80    5.91
  27  27  67    2.05    4.57
  28 -46 -62    0.47    2.73
  29 -23  13    2.61    2.88
  29  17  61    1.15    4.02
  29  27  69    1.52    4.47
  30 -48 -68    0.25    2.87
  30 -46 -50    1.48    2.71
  30 -38 -18   14.73    2.81
  30   4  50   36.99    9.35
  30  30  72   12.63    5.84
  31 -49 -79   -0.27    2.64
  31 -49 -77   -0.69    2.72
  31 -49 -75    1.08    2.84
  31 -49 -73    1.09    2.94
  31 -31   1   11.88    2.77
  31 -13  31   50.77   10.40
  31  17  63    6.09    4.98
  32   2  50    4.32    4.97
  32   4  52   15.79    6.44
  32  22  68   13.97    6.04
  33 -49 -55    0.58    2.64
  33  -7  41   22.51    6.95
  33  17  65    4.69    4.67
  34 -32   4   -0.34    1.66
  34 -30   8    0.28    2.12
  34 -12  36    2.61    4.00
  34   0  50    0.06    4.11
  34   6  56   15.45    6.28
  36 -26  18   13.71    4.77
  36  -2  50    8.00    5.01
  36   6  58    2.47    4.23
  36   8  60    2.85    4.02
  37 -53 -67   -0.73    2.57
  37 -51 -49    0.19    2.29
  37 -45 -23   28.99    4.92
  37 -25  21   65.51   11.81
  37 -17  33   30.44    7.69
  37  15  67    2.30    4.32
  38 -54 -74    1.15    2.54
  38 -54 -72    0.30    2.50
  38 -24  24    0.56    3.34
  38 -20  30   38.45    8.62
  38   4  58    4.53    4.65
  38   6  60   17.70    6.64
  39 -53 -53    6.36    2.98
  39 -51 -41    2.06    2.30
  39 -11  43    4.38    4.85
  40  -4  52    5.64    4.63
  40  -2  54   14.94    6.12
  40   0  56    0.89    4.13
  40   2  58    9.35    5.27
  40   4  60   22.52    7.31
  41 -27  23   43.96    8.94
  41 -11  45    2.51    4.06
  42 -54 -46   11.34    3.41
  42 -52 -36    3.14    1.97
  42 -50 -28    7.17    2.00
  42 -40   0    0.25    2.01
  42 -16  40    0.28    3.86
  42  -2  56    3.14    4.55
  42   0  58    1.09    4.11
  42   2  60    1.98    4.12
  43  11  69    3.69    4.28
  44 -22  34   17.53    5.80
  44 -16  42    2.34    3.84
  45 -57 -53   27.24    5.76
  45 -11  49    1.65    3.97
  46 -36  14    6.64    3.48
  46 -16  44   13.32    5.70
  47 -59 -59    1.17    2.06
  47 -11  51    0.67    3.85
  48 -16  46    1.08    3.58
  49  -9  55    2.22    4.07
  49   3  67   -0.89    4.07
  50 -60 -52   -0.36    1.93
  50 -28  32    0.02    3.24
  51 -61 -55   -0.06    1.86
  51 -43   7   17.91    4.28
  51 -41  11    5.76    2.88
  51  -7  59   -0.13    4.00
  51  -5  61   -0.24    3.82
  51  -3  63    0.83    4.13
  51  -1  65    2.35    4.29
  52 -38  18    3.48    2.91
  52 -32  28   10.65    4.38
  53 -37  21    0.67    2.71
  55 -19  49    2.64    3.75
  56 -36  26    3.37    3.45
  56 -10  60    1.13    3.93
  56  -8  62    2.05    4.32
  56  -6  64    3.97    4.57
  57 -17  53   -0.09    3.94
  58 -46  10    1.58    2.23
  58 -44  14    2.68    2.44
  58 -28  40    2.06    3.66
  58 -22  48    5.46    4.12
  59 -25  45    2.48    3.60
  59 -15  57    2.51    3.95
  60 -50   4    1.90    1.92
  60 -28  42    3.48    3.74
  60 -20  52    0.14    3.55
  62 -18  56   -0.64    3.61
  63 -59 -15   -0.16    0.72
  63 -23  51    0.12    3.36
  64 -54   0   -0.19    1.78
  64 -36  34    0.60    3.01
  64 -32  40    0.52    3.22
  64 -26  48   -0.26    3.45
  65 -41  27    2.11    3.08
  65 -29  45    4.00    3.72
  65 -21  55    0.55    3.52
  66 -36  36    2.96    3.40
  67 -41  29    0.81    2.95
  68 -30  46    2.73    3.66
  72 -42  32    2.12    3.29
  73 -53  13    0.24    1.76
  74 -52  16    1.98    2.28
  75 -53  15    0.57    2.02
  75 -51  19   -0.07    2.06
  75 -43  33    0.56    2.65
  75 -39  39    4.70    3.50
  76 -54  14    1.11    2.08
  76 -52  18    0.55    2.07
  77 -55  13    0.04    1.82
  77 -53  17    1.40    2.20
  78 -54  16    0.80    2.07
  78 -40  40    0.87    2.87
  79 -45  33   -0.31    2.55
  79 -37  45    0.26    2.81
 -50  70 -48   -0.52    2.60
 -50  76 -38   -0.00    2.27
 -49  63 -59    0.54    2.79
 -49  65 -53    1.72    2.96
 -49  73 -37    0.34    2.38
 -48  64 -48    0.65    2.72
 -47  59 -53   -0.16    2.75
 -46  54 -62    0.96    3.16
 -46  58 -48    0.22    2.93
 -46  64 -36    0.19    2.65
 -46  68 -30    2.54    2.68
 -45  53 -55    3.12    3.59
 -45  55 -49   -0.21    3.05
 -45  63 -33    7.06    3.44
 -45  67 -27    0.53    2.44
 -44  48 -68   -0.12    3.10
 -44  48 -66   -0.02    3.33
 -44  52 -50    2.83    3.43
 -44  62 -30    1.49    2.72
 -43  45 -77   -0.42    2.99
 -43  45 -75   -0.62    3.47
 -43  45 -73    0.80    3.34
 -43  45 -71    1.23    3.45
 -43  47 -59    3.90    3.79
 -43  53 -41    0.21    3.04
 -43  55 -37    3.26    3.38
 -43  61 -27    0.58    2.58
 -43  71 -15    0.04    1.81
 -42  44 -62    2.21    3.66
 -42  46 -54   10.71    4.81
 -42  52 -38    1.77    3.19
 -42  54 -34    0.04    2.86
 -41  41 -67    5.08    4.14
 -41  45 -49    1.11    3.44
 -41  49 -39   -0.27    3.10
 -41  57 -25   -0.22    2.32
 -41  73  -7    2.60    1.83
 -40  38 -82   -0.37    3.44
 -40  38 -80   -0.09    3.48
 -40  38 -78   -0.14    3.31
 -40  38 -76    0.42    3.35
 -40  40 -60    5.27    4.50
 -40  42 -52    0.23    3.55
 -40  48 -36    4.35    3.57
 -39  37 -65    0.62    3.73
 -39  39 -55    3.06    3.94
 -39  71  -3    3.84    1.70
 -38  34 -82    1.87    3.51
 -38  34 -80    0.25    3.49
 -38  34 -78    0.22    3.52
 -38  34 -76    1.03    3.84
 -38  34 -74    1.18    3.47
 -38  36 -58   -0.52    3.57
 -37  33 -65    3.96    4.32
 -37  37 -47    6.22    4.28
 -37  47 -25    1.49    2.56
 -37  59  -9    0.07    1.61
 -36  30 -84    1.31    3.62
 -36  30 -82    1.83    3.91
 -36  30 -80    0.13    3.54
 -36  30 -76   -0.08    3.94
 -36  30 -74    0.32    3.81
 -36  32 -58    1.99    3.83
 -36  34 -50    0.98    3.57
 -36  36 -44    0.99    3.48
 -36  42 -30   11.82    4.31
 -35  29 -65   -0.10    3.83
 -35  33 -47   16.92    5.81
 -35  45 -21    3.38    3.08
 -34  30 -50    1.70    3.88
 -33  27 -55    1.21    3.75
 -33  31 -41    2.60    3.79
 -33  49  -9    6.83    2.65
 -32  28 -44   36.31    8.50
 -32  46 -10    7.40    2.99
 -31  21 -85    2.11    4.17
 -31  21 -73    0.42    4.26
 -31  21 -71    0.43    4.21
 -30  20 -64    6.56    4.81
 -30  28 -34    1.33    3.80
 -30  48  -2   51.39    8.10
 -29  19 -59    5.70    4.53
 -29  25 -37    1.77    4.06
 -29  79  25   -0.22    1.62
 -28  16 -86   -0.31    3.94
 -28  16 -72    3.31    4.35
 -28  16 -70    0.79    4.17
 -28  18 -56    6.90    4.95
 -28  28 -26    1.96    3.34
 -28  42  -4   12.45    2.87
 -28  74  24    0.52    1.62
 -27  15 -65    1.19    3.91
 -26  14 -60    7.30    4.84
 -26  16 -50    4.28    4.82
 -26  78  30    0.17    1.68
 -25  11 -85   -1.51    4.85
 -25  11 -83    1.44    4.32
 -25  11 -81    1.87    4.18
 -25  11 -79    0.68    4.03
 -25  11 -77    1.12    4.32
 -25  11 -75   -0.05    3.88
 -25  11 -73   -1.46    4.06
 -24  10 -66   20.45    7.02
 -24  34  -4   42.42    6.91
 -23  11 -51   22.23    7.22
 -23  13 -43    4.53    4.33
 -23  15 -37    4.87    3.98
 -23  25 -15    0.34    2.84
 -22   8 -58    4.83    4.62
 -22  16 -30   20.24    5.81
 -21   5 -85   -0.18    4.04
 -21   5 -83    3.52    4.65
 -21   5 -81    2.95    4.37
 -21   5 -79    0.29    3.91
 -21   5 -77    1.53    4.04
 -21   5 -75    4.27    4.69
 -21   5 -73   14.15    6.08
 -21  49  19   20.92    4.10
 -21  75  37   -0.31    1.99
 -20   4 -68    4.95    4.72
 -20  10 -38    9.62    4.72
 -20  82  42    0.13    1.94
 -19   3 -63    5.78    4.66
 -19   7 -43   35.86    8.56
 -19  11 -31   25.56    6.76
 -18   2 -60    5.52    5.15
 -18  68  38    0.71    2.22
 -17   1 -57    1.83    4.28
 -17  45  23    1.14    2.27
 -17  67  39    0.46    2.32
 -17  83  47    1.73    2.41
 -16  -2 -86    1.92    4.06
 -16  -2 -84    0.53    4.02
 -16  -2 -82    1.33    4.37
 -16  -2 -80    1.14    3.95
 -16  -2 -78    1.62    4.26
 -16  -2 -76    0.75    3.71
 -16   2 -46    5.67    4.39
 -16  34  14   21.46    3.90
 -16  54  32   -0.29    2.40
 -16  66  40    2.48    2.56
 -16  82  48    0.09    2.13
 -15  -3 -69    2.74    4.40
 -15  41  23    6.50    2.71
 -15  81  49   -0.08    2.21
 -14  -4 -64    2.13    3.85
 -14   2 -36   22.48    6.47
 -14  80  50    0.67    2.37
 -13   1 -35    0.62    3.62
 -13  79  51    1.08    2.46
 -12  -6 -60    5.94    4.78
 -12  48  34   17.59    4.83
 -12  66  46    0.11    2.63
 -12  78  52    0.18    2.37
 -11  -5 -47   33.86    8.23
 -11  -1 -33    2.63    3.92
 -11  69  49    0.34    2.66
 -10  -8 -56    1.48    4.54
 -10  -6 -46    3.72    3.90
 -10  -2 -32   39.19    8.52
 -10  44  34   15.81    5.05
 -10  72  52    0.04    2.16
  -9 -11 -85   -1.29    3.99
  -9 -11 -83    3.25    4.50
  -9 -11 -81    1.57    3.94
  -9 -11 -79    1.31    3.92
  -9 -11 -77    3.94    4.26
  -9 -11 -75    0.40    4.19
  -9  -7 -45    1.83    3.94
  -9   9  -5   52.41    8.07
  -9  23  15  149.53   22.27
  -8 -12 -88   -1.02    4.49
  -8 -12 -86   -0.05    4.13
  -8 -12 -72    6.80    4.93
  -8 -12 -70    5.92    4.80
  -8  -8 -44    1.64    3.85
  -7 -13 -91   -0.73    3.47
  -7 -13 -69    3.49    4.41
  -7 -13 -67    1.81    4.01
  -7  -9 -43   17.10    5.70
  -7   3 -11    9.26    2.22
  -7  35  31   28.12    6.52
  -7  79  59    0.37    2.49
  -6 -14 -92   -0.03    3.41
  -6 -14 -66   13.00    5.52
  -6 -10 -42   17.93    5.80
  -5 -15 -65    2.43    4.01
  -5  -5 -23   21.31    4.91
  -5  65  55    0.44    2.98
  -5  73  59    0.78    2.70
  -4  48  46    0.89    3.24
  -4  54  50   12.78    4.94
  -3 -15 -49   11.34    5.51
  -3 -11 -33   31.03    7.43
  -2 -18 -60    6.93    5.24
  -2 -16 -48    6.13    4.46
  -2  32  36    6.82    4.22
  -2  50  50   33.12    7.72
  -2  76  64   -0.42    2.63
  -1 -15 -39    1.20    3.56
  -1  41  45    5.93    4.07
  -1  63  59    4.09    3.66
  -1  71  63    0.14    2.80
   0  38  44    1.07    3.79
   0  46  50   10.61    4.80
   0  52  54    0.67    3.56
   1  -7 -11   43.66    7.03
   1  55  57   14.51    5.36
   2 -22 -58    2.26    4.16
   2 -20 -46    0.36    3.72
   2   8  16   17.50    3.70
   2  58  60    0.88    3.52
   2  70  66    0.21    2.83
   3 -23 -57    6.57    4.45
   3  51  57    0.53    3.35
   4 -10 -10  475.10   68.52
   4   4  14  246.31   36.33
   4  10  22    7.96    2.90
   4  54  60    7.06    4.49
   5 -25 -57    0.96    4.20
   5 -21 -37    4.49    3.68
   5  47  57   14.52    5.50
   5  57  63    6.15    4.08
   5  69  69    1.42    3.07
   6 -20 -30    0.94    3.27
   6 -18 -24   80.66   13.28
   6  16  32    9.00    4.82
   6  26  42    0.72    3.68
   6  50  60    5.04    4.03
   7 -25 -45    4.34    3.92
   7   1  15   31.31    5.84
   7  53  63    2.58    3.65
   8  60  68    2.79    3.63
   8  64  70   -0.12    2.97
   9  25  45   -0.37    4.01
   9  43  59    0.12    3.65
  10   4  24   76.40   13.01
  10  56  68    1.66    3.53
  11  -5  13   10.56    2.61
  11  29  51   48.52   10.53
  12 -32 -58    1.75    3.43
  12  -8  10   16.55    3.34
  12  10  34   18.71    6.17
  12  34  56    4.04    4.23
  12  52  68    0.64    3.25
  13 -33 -59   15.35    5.32
  13 -29 -37   28.06    6.48
  14  26  52    7.02    5.09
  14  42  64    2.68    4.13
  14  52  70   -0.18    3.52
  15 -33 -47    0.72    3.51
  15 -13   7   10.99    2.46
  15  -1  25   44.82    9.01
  15   9  37   30.54    7.99
  15  39  63    6.58    4.41
  15  45  67   -0.11    3.61
  16 -32 -38    2.23    3.47
  16  36  62   -0.18    3.74
  17  23  53    3.78    4.36
  17  45  69   -0.53    3.68
  18 -38 -64   -0.09    3.11
  18  10  42   14.83    5.56
  18  12  44    8.65    4.97
  18  14  46   17.98    6.27
  19 -39 -65    0.33    3.09
  19  25  57   13.12    5.61
  19  45  71   -0.26    3.66
  20 -40 -68    0.81    3.23
  20 -38 -50   -0.02    2.87
  20 -36 -40   11.73    4.49
  20 -34 -32    6.40    3.37
  20  18  52    9.83    5.67
  20  30  62    5.91    4.62
  21 -41 -87    1.21    3.02
  21 -41 -71   -0.51    3.13
  21 -41 -69    0.06    3.11
  21 -39 -51    1.22    2.99
  21 -13  17  109.47   17.50
  21  -3  31   25.91    7.15
  21  45  73    0.28    3.58
  22 -42 -86    0.70    3.11
  22 -42 -84    0.28    3.03
  22 -42 -82   -0.65    3.11
  22 -42 -76    0.08    4.41
  22 -42 -74    0.57    3.59
  22 -42 -72    0.34    3.15
  22 -40 -52    1.03    2.92
  22 -34 -26   77.47   12.37
  22 -12  20   66.22   11.63
  22   0  36    2.00    4.22
  22  30  64    6.63    5.05
  23 -41 -53    6.39    3.67
  23 -25  -1    5.28    1.66
  23 -23   3   25.01    4.61
  23   7  45    2.58    4.38
  23   9  47    6.55    5.37
  24 -42 -54    5.14    3.42
  24 -14  20    0.46    3.52
  24  30  66    0.97    3.86
  25   3  43    9.20    5.25
  25  13  53   -0.72    4.33
  25  15  55   12.64    5.60
  26 -38 -28    0.04    2.46
  26  22  62    5.67    4.94
  26  30  68   17.57    6.73
  27 -45 -59    2.38    3.12
  27  -1  41    1.11    3.85
  27  15  57    0.65    3.62
  28  22  64    2.69    4.53
  28  30  70    6.86    5.02
  29 -11  31    2.86    4.23
  29  -3  41   10.76    5.23
  30 -48 -66    4.25    3.40
  30  22  66    0.87    3.78
  31 -49 -71    0.68    2.97
  31 -29   5   26.03    5.04
  31  -5  41   -1.30    4.00
  32 -16  28   40.84    8.83
  32 -10  36   16.86    5.71
  33 -19  25    0.21    3.59
  33  15  63    0.66    3.90
  33  25  71   10.02    5.34
  34   2  52    6.08    4.77
  34  20  68    3.04    4.38
  35 -51 -59   -0.15    2.57
  35 -49 -45   -0.19    2.33
  35  15  65    2.95    4.38
  36 -52 -62   -0.40    2.81
  36   2  54    9.15    5.31
  36   4  56    5.75    4.60
  36  20  70    3.01    4.05
  37 -53 -65    0.55    2.64
  37  -9  43    7.62    5.01
  38 -54 -70    0.84    2.65
  38 -52 -50    0.76    2.53
  38   0  54    4.42    4.41
  38   2  56    2.61    4.36
  39 -29  17    3.06    3.60
  39  13  67   -0.30    4.21
  40 -28  20   12.34    4.52
  41 -55 -57   -0.93    3.03
  42 -56 -60    0.15    2.40
  43 -57 -65    0.09    2.25
  43   9  67    1.46    4.47
  44 -56 -50    2.45    2.36
  44 -26  28   -1.20    3.75
  45   7  67    0.83    4.29
  46 -40   6    3.51    2.46
  46 -22  36    4.47    4.08
  47 -35  17    0.32    2.82
  47 -29  27    9.33    4.45
  47 -25  33   -0.31    3.69
  47  -9  53    3.71    4.26
  47   3  65    1.80    4.26
  47   5  67    1.12    4.01
  48 -60 -62   -0.35    2.05
  48 -54 -28    0.43    1.30
  48 -34  20   -0.18    2.92
  49 -25  35   -0.48    3.27
  49  -7  57    1.03    4.03
  49  -5  59    6.37    4.63
  49  -3  61   -0.06    4.17
  49  -1  63   -0.06    3.80
  49   1  65    0.38    4.07
  50 -48  -6    2.56    1.53
  51 -19  45    0.29    3.82
  52 -58 -34   -0.23    1.55
  52 -28  34    1.78    3.46
  52 -14  52   10.91    5.03
  53 -47   1   11.01    2.93
  53 -19  47    5.04    4.18
  54 -32  30    0.63    3.04
  54 -28  36   18.69    5.77
  54 -22  44    5.16    4.25
  54 -12  56    2.34    4.15
  54 -10  58    3.89    4.52
  55 -37  23    0.20    2.85
  56 -62 -42    0.29    1.50
  56 -28  38    0.80    3.33
  56 -22  46    3.47    3.78
  57 -25  43    2.44    3.68
  58 -36  28    4.06    3.46
  59 -13  59    4.56    4.42
  60 -36  30    3.24    3.30
  60 -32  36    1.13    3.06
  61 -51   3    0.86    1.91
  61 -23  49    0.66    3.50
  62 -56  -8    1.79    1.43
  62 -52   2    0.36    1.78
  62 -42  22    1.08    2.59
  62 -36  32    1.61    3.19
  62 -32  38    0.59    3.29
  62 -16  58    0.30    3.74
  63 -53   1    2.30    1.93
  63 -29  43    0.55    3.23
  65 -19  57    0.60    3.72
  66 -24  52    1.47    3.58
  67 -37  35    0.14    2.76
  67 -33  41    0.26    3.22
  67 -27  49    0.15    3.31
  68 -42  28    0.70    2.88
  70 -42  30    3.54    3.26
  70 -34  42   -0.54    3.27
  71 -23  57    0.48    3.30
  72 -26  54   -0.50    3.34
  73 -29  51    0.44    3.16
  74 -60  -2    0.03    1.36
  74 -32  48   -0.05    3.03
  75 -27  55    0.85    3.21
  76 -44  32    0.20    2.68
  76 -36  44    0.62    2.96
  76 -30  52    0.18    3.10
  79 -41  39    0.45    2.80
  80 -46  32   -0.20    2.65
 -50  68 -52   -0.67    2.56
 -50  72 -44   -0.58    2.46
 -49  63 -57    0.62    2.90
 -49  67 -47   -0.55    2.61
 -49  69 -43    1.38    2.71
 -48  60 -58   -0.86    3.06
 -48  62 -52   -0.23    2.95
 -48  70 -36    0.03    2.60
 -48  76 -28   -0.38    2.28
 -47  57 -59   -0.47    3.12
 -47  63 -43    0.46    2.68
 -47  65 -39    0.26    2.75
 -47  75 -25   -0.24    2.25
 -47  77 -23   -0.11    1.92
 -46  54 -60    1.63    3.48
 -44  48 -64    3.48    4.04
 -44  54 -44    0.84    3.19
 -44  56 -40   -0.80    3.06
 -44  58 -36   -0.43    2.99
 -44  66 -24    0.04    2.38
 -43  45 -69    0.57    3.49
 -43  49 -51    1.36    3.48
 -43  57 -33    0.89    3.00
 -43  69 -17    0.45    1.97
 -43  73 -13    1.06    1.98
 -42  42 -78    0.90    3.55
 -42  42 -76    0.15    3.38
 -42  44 -60   -0.22    3.67
 -41  41 -65    0.04    3.59
 -41  43 -55    8.09    4.45
 -41  47 -43    7.46    4.17
 -41  53 -31   -0.64    2.92
 -41  63 -17    1.45    2.18
 -40  38 -74    0.70    3.71
 -40  40 -58   17.17    6.11
 -40  46 -40    3.45    3.72
 -39  37 -63    0.10    3.72
 -39  41 -47    3.52    3.82
 -39  45 -37    0.22    3.20
 -39  47 -33    0.86    3.03
 -39  53 -23    3.51    2.87
 -39  59 -15    0.72    2.08
 -38  34 -72    1.74    4.38
 -38  34 -70    2.67    4.02
 -38  38 -50    1.19    3.69
 -38  40 -44    2.28    3.63
 -38  54 -18    0.81    2.40
 -37  33 -63    3.52    4.31
 -37  35 -53   20.09    6.54
 -37  39 -41    3.25    3.74
 -36  30 -72    1.28    4.25
 -36  30 -70    1.05    3.93
 -36  44 -26    8.74    3.87
 -35  29 -63    1.56    4.04
 -35  31 -53    0.50    3.62
 -35  49 -15    1.09    2.47
 -34  26 -76    3.52    4.31
 -34  26 -74    5.71    4.76
 -34  26 -72    3.31    4.79
 -34  28 -58   27.43    7.43
 -34  34 -38    2.70    3.75
 -34  42 -22    1.20    3.18
 -34  46 -16    1.37    2.70
 -33  35 -31    2.65    3.91
 -33  37 -27   -0.54    3.37
 -33  43 -17    8.98    3.70
 -32  30 -38   15.24    5.65
 -31  21 -69    6.45    5.00
 -31  27 -41    0.47    3.98
 -31  33 -27    2.72    3.55
 -30  20 -62    1.70    4.31
 -29  17 -83   -2.53    4.64
 -29  17 -81   -0.51    4.13
 -29  17 -79   18.57    6.97
 -29  17 -77    0.96    4.07
 -29  21 -49    0.42    3.99
 -28  16 -68   -0.02    4.05
 -28  26 -30    1.18    3.16
 -28  30 -22   47.74    8.99
 -27  15 -63   15.51    6.07
 -27  31 -17   22.72    5.30
 -26  14 -58    1.86    3.60
 -26  18 -42    5.54    4.66
 -26  68  24    3.67    1.92
 -25  11 -71    0.11    3.96
 -25  11 -69    9.21    5.35
 -25  13 -55    5.40    5.13
 -25  31 -11    5.78    2.81
 -25  61  21    0.84    1.54
 -24  10 -64    7.87    5.12
 -24  16 -38   32.49    7.69
 -24  20 -28    3.01    3.50
 -23   9 -61    4.29    4.16
 -23  49  15   14.61    2.82
 -22   6 -80   -0.59    4.22
 -22   6 -78    0.49    3.94
 -22  10 -48   13.66    6.10
 -22  66  30    1.40    2.04
 -21   5 -87    0.07    4.64
 -21   5 -71    4.86    4.44
 -21   5 -69    0.24    4.03
 -21   7 -55    4.48    4.85
 -21  11 -39   13.96    5.24
 -21  59  27    1.75    2.15
 -20   4 -66   22.69    7.29
 -20   8 -44   17.50    6.05
 -20  58  28   10.70    3.17
 -20  74  38    2.19    2.47
 -19  73  39   -0.68    2.31
 -19  81  43    0.50    2.30
 -18  22  -6   10.69    2.77
 -18  80  44    1.83    2.44
 -17   3 -47   11.03    5.17
 -16  -2 -90    0.20    3.63
 -16  -2 -88   -1.03    4.95
 -16   4 -38    2.26    3.64
 -16  42  22    1.01    2.01
 -15   3 -37   28.97    7.29
 -15   5 -31    8.86    4.67
 -15  35  17   43.08    7.16
 -15  39  21   29.55    5.50
 -15  59  37    2.70    2.73
 -14   4 -30   59.95   11.28
 -14  58  38    2.56    2.82
 -14  68  44    1.32    2.76
 -13  -5 -61   -1.53    4.43
 -13  -1 -41  144.16   23.65
 -13   3 -29  110.11   18.26
 -13  67  45    0.45    2.58
 -12  -2 -40    3.91    4.04
 -12   2 -28    4.35    3.83
 -12  70  48    0.18    2.64
 -11  -7 -57    3.19    4.73
 -10 -10 -84    0.51    3.88
 -10 -10 -82    0.45    3.90
 -10 -10 -80    3.38    4.41
 -10 -10 -78    8.04    5.10
 -10 -10 -76   19.69    7.03
 -10 -10 -74    6.00    5.01
 -10  52  40    4.03    3.15
  -9 -11 -87   -0.46    4.19
  -9 -11 -73    3.11    4.28
  -9 -11 -71    9.42    5.49
  -9  -5 -37   16.70    5.54
  -9  41  33   18.35    5.22
  -8 -12 -92   -0.15    3.81
  -8 -12 -68   -0.62    3.68
  -8   0 -20    9.77    2.84
  -8  24  18   30.54    5.87
  -8  38  32    3.53    3.61
  -8  60  48    3.63    3.48
  -8  80  58    0.12    2.43
  -7 -13 -65    6.27    4.71
  -7  53  45   -0.21    3.00
  -6 -14 -64    0.46    4.16
  -6  44  40    2.90    3.48
  -6  62  52    0.87    3.05
  -6  74  58   -0.03    2.70
  -5 -11 -41   12.23    5.06
  -3  -9 -27    2.04    2.40
  -3  -5 -17   69.63   11.22
  -3  19  21   11.68    3.65
  -3  57  53    0.13    3.20
  -2  72  62   -0.56    2.91
  -1 -19 -59    0.27    4.37
  -1 -17 -47    1.53    3.83
   0 -20 -58    0.59    3.86
   0 -16 -38    0.13    3.21
   1 -21 -57   24.25    7.00
   1 -15 -31    5.47    3.92
   1  15  23   30.16    6.18
   1  43  49    3.68    3.79
   2  18  28   18.56    5.61
   2  40  48   10.16    4.81
   2  62  62    0.02    3.36
   2  66  64   -0.18    3.05
   3 -19 -37    0.78    3.20
   3   9  19   15.23    3.57
   3  45  53    7.89    4.22
   4 -24 -56    1.80    3.88
   4   0   8   25.42    4.29
   4  34  46   -0.77    3.93
   5 -23 -45    1.63    3.67
   5  65  67    0.39    3.18
   6 -26 -56    2.02    3.90
   6  18  34    7.22    4.72
   6  22  38    0.40    4.33
   6  24  40   17.61    5.80
   6  44  56   26.07    7.11
   7   7  23   83.38   13.76
   7  33  49   21.12    6.52
   7  57  65    1.38    3.65
   7  69  71    0.35    2.96
   8 -28 -56   18.33    6.58
   8   2  18    5.06    2.03
   9   3  21  206.99   31.31
   9  13  33    4.92    4.41
   9  23  43    7.19    4.41
   9  53  65    1.44    3.64
  10  40  58    2.45    3.84
  10  46  62   14.56    5.58
  10  60  70    0.39    3.29
  11 -31 -57   13.52    5.19
  11 -29 -45   59.72   11.37
  11   7  29   13.63    5.35
  11  37  57    1.26    3.52
  11  49  65    1.01    3.52
  12  22  46   31.30    8.00
  12  60  72    0.58    3.32
  13  49  67    0.83    3.65
  14 -34 -58   10.18    4.55
  14 -32 -46    0.22    3.49
  14  56  72    1.11    3.69
  14  60  74   -0.68    3.40
  15 -35 -59    1.42    3.32
  15  11  39    5.91    4.71
  15  17  45    8.07    5.08
  15  19  47    0.34    4.09
  15  31  57   -0.16    3.65
  16 -36 -60    1.73    3.46
  16  42  66    0.20    3.86
  16  56  74   -0.30    3.60
  17 -37 -61    0.04    3.07
  17 -15   7   30.46    5.29
  17   5  35   12.19    5.40
  17  39  65   11.60    5.41
  18 -38 -62    0.18    3.12
  18 -36 -48   10.73    4.69
  18  -2  28   21.85    6.45
  18  28  58    8.42    5.14
  18  36  64    0.09    3.57
  18  42  68    1.80    3.91
  18  52  74    0.36    3.43
  19 -39 -63    4.79    3.69
  19 -29 -19    2.12    1.95
  19 -17   7    0.06    1.52
  19   1  33    9.94    5.02
  19  33  63    0.88    4.08
  19  39  67    4.50    4.30
  20 -40 -66    4.12    3.71
  20   6  40    3.83    4.08
  20  16  50   10.46    5.32
  20  42  70    0.22    3.73
  21 -41 -67    0.25    3.22
  21  25  59   16.65    6.30
  21  33  65    2.91    4.19
  21  39  69    2.18    4.09
  22 -42 -70    1.86    3.30
  22  42  72    0.30    3.86
  23 -43 -83    0.55    3.07
  23 -43 -81    0.52    3.08
  23 -43 -79   -0.97    3.45
  23 -43 -75   -0.35    8.10
  23 -43 -73    0.54    3.74
  23  -5  31   25.06    6.92
  23  25  61    0.22    4.02
  23  33  67    0.92    4.10
  23  39  71    0.48    3.85
  24  -2  36  113.97   19.40
  24  20  58    6.24    4.94
  25 -43 -55    4.13    3.34
  25  -7  31    7.96    4.74
  25   7  47    5.59    5.14
  25  11  51   65.31   13.29
  25  33  69    6.19    4.77
  25  39  73    1.10    3.72
  26 -44 -56    3.52    3.32
  26  -4  36    1.76    3.89
  26  36  72    0.02    3.78
  27 -43 -45    0.82    2.47
  27  -9  31   12.86    5.47
  27   1  43    0.31    4.06
  27  13  55   42.29    9.96
  27  33  71    0.30    3.99
  28 -46 -60    5.95    3.60
  28  -6  36    0.25    3.73
  29  15  59    2.35    4.24
  29  25  67    0.27    4.23
  30 -22  16   19.02    4.99
  30  -8  36    0.26    3.37
  31 -21  19   26.80    6.40
  31  15  61    3.49    4.41
  31  25  69    1.81    4.20
  32 -50 -78    0.51    2.82
  32 -50 -76    0.38    2.80
  32 -50 -74    0.57    2.91
  32 -20  22   16.96    5.47
  32  20  66   -0.47    4.15
  34 -50 -56   -0.13    2.67
  35 -15  33   -0.31    3.59
  35  13  63    0.37    3.82
  35  23  71    1.01    4.31
  36 -44 -22   -0.64    1.32
  36 -18  30    5.28    4.03
  36 -12  38    1.35    4.20
  37 -21  27    8.53    3.98
  37  13  65    1.68    4.27
  38 -54 -68    0.34    2.55
  38 -32  10    3.24    2.75
  38  18  70   -1.48    4.18
  39  -9  45    8.43    5.43
  40 -54 -54    0.92    2.56
  40 -52 -42    0.37    2.13
  40 -14  40   14.47    5.93
  41   9  65    0.44    3.91
  42 -14  42    0.98    3.92
  43 -57 -63   -0.46    2.47
  43 -53 -37    9.30    2.91
  43 -51 -29    1.15    1.54
  43  -9  49   13.08    5.61
  43   7  65   -0.35    4.37
  45  -9  51    1.50    4.23
  45  -7  53    3.07    4.38
  45   5  65   17.44    6.81
  46 -56 -42    1.20    2.09
  46 -38  10   10.89    3.67
  46 -30  24    1.31    3.31
  47  -7  55   30.41    8.40
  47  -5  57   16.52    6.59
  47  -3  59    8.00    5.10
  47  -1  61    0.10    4.37
  47   1  63    4.64    4.82
  48 -58 -46    0.36    2.08
  48 -56 -36    4.14    2.04
  48 -22  38    9.24    4.58
  48 -14  48    3.07    4.25
  49 -19  43    1.22    3.61
  50 -22  40    5.65    3.90
  50 -14  50    0.70    3.94
  51 -49  -7    0.61    1.36
  51 -33  25   -0.12    2.90
  51 -25  37    1.21    3.40
  52 -40  14   13.66    4.07
  52 -22  42    5.23    4.12
  52 -12  54    2.80    4.22
  53 -25  39    0.21    3.18
  54 -38  20    1.37    2.81
  54  -8  60    1.77    4.32
  54  -6  62   -0.59    4.25
  54  -4  64    2.00    4.21
  55 -63 -51   -0.07    1.78
  55 -53 -11    8.04    1.73
  55 -25  41   -0.65    3.39
  55 -17  51   -0.08    3.65
  56 -32  32    1.27    3.34
  57 -15  55   -0.39    3.73
  58 -32  34   -0.49    3.21
  58 -20  50    1.59    3.78
  59 -47   9    2.31    2.32
  59 -45  13   -0.62    2.37
  59  -9  63    3.40    4.37
  60 -44  16   -0.60    2.58
  60 -18  54   -1.11    3.85
  61 -43  19    9.04    3.73
  61 -29  41    0.45    3.37
  62 -26  46    1.19    3.55
  62 -14  60   -0.20    3.93
  63 -21  53    0.85    3.59
  64 -42  24   -0.44    2.87
  64 -24  50    5.60    4.31
  65 -37  33    7.80    4.21
  65 -33  39    6.29    4.03
  65 -17  59    0.87    3.74
  66 -42  26    0.85    2.91
  66 -30  44    2.67    3.57
  66 -22  54    0.95    3.75
  68 -20  58    0.90    3.93
  69 -57  -1   -0.04    1.94
  70 -38  36    0.22    3.04
  71 -43  29   -0.30    2.82
  76 -40  38    0.12    2.86
  77 -45  31    0.41    2.72
  77 -37  43    0.15    3.05
  78 -34  48    1.07    3.08
  80 -42  38   -0.13    2.82
  80 -38  44   -0.59    2.95
  81 -47  31   -0.15    2.47
 -50  74 -40    0.51    2.76
 -49  65 -51    0.03    2.75
 -49  71 -39    1.06    2.71
 -48  58 -64   -0.55    3.28
 -48  60 -56   -0.02    3.07
 -48  64 -46    0.78    3.13
 -48  66 -42    0.42    2.91
 -48  74 -30    1.01    2.52
 -47  55 -67    0.35    3.21
 -47  55 -65    0.29    3.31
 -47  57 -57    0.18    3.16
 -46  54 -58    0.15    3.28
 -46  56 -52    0.74    3.29
 -46  66 -32   -0.29    2.70
 -46  76 -20    2.87    2.31
 -45  49 -73    0.88    3.46
 -45  53 -53    1.92    3.50
 -45  57 -43   -0.00    3.21
 -45  59 -39   -0.52    2.87
 -45  65 -29    0.49    2.63
 -43  45 -67    0.69    3.53
 -43  47 -57    0.05    3.40
 -43  67 -19   -0.04    2.23
 -43  75 -11    0.90    1.89
 -42  42 -74    1.07    3.64
 -42  42 -72   -0.65    3.56
 -42  46 -52   -0.45    3.44
 -42  48 -46    0.52    3.38
 -42  56 -30    4.24    3.22
 -42  60 -24   -0.05    2.45
 -41  41 -63    1.18    3.77
 -40  38 -70   -1.15    3.62
 -40  38 -68    3.20    4.18
 -40  42 -50    1.07    3.52
 -40  44 -44   34.18    8.10
 -40  52 -28   -0.65    2.71
 -39  37 -61    1.53    3.86
 -39  39 -53   40.64    9.35
 -39  43 -41    5.51    3.94
 -39  49 -29    8.21    3.84
 -38  34 -68    0.97    3.94
 -38  36 -56    1.04    3.71
 -38  44 -34    2.75    3.32
 -37  33 -61    0.74    3.80
 -37  57 -11   -0.44    1.95
 -37  67  -1    1.01    1.48
 -36  30 -68    0.21    3.95
 -36  32 -56    1.85    4.08
 -36  70   4    1.31    0.75
 -35  29 -61    0.51    3.83
 -35  37 -35    7.53    4.17
 -35  39 -31    0.53    3.22
 -34  26 -70    0.25    4.12
 -34  28 -56    0.31    3.59
 -33  25 -63    0.12    3.83
 -33  27 -53   -0.17    3.52
 -33  33 -35    7.63    4.61
 -32  22 -84   -0.07    3.63
 -32  22 -80   -0.89    4.44
 -32  22 -78   -0.28    4.23
 -32  22 -76    0.78    4.12
 -32  22 -74   -0.59    4.38
 -31  21 -67    2.79    4.08
 -31  21 -65   -0.01    3.77
 -31  25 -47    9.13    5.02
 -31  31 -31    1.62    3.84
 -31  79  21    0.09    1.39
 -30  24 -44    7.83    4.74
 -30  36 -18    5.60    3.14
 -30  40 -12   13.89    3.82
 -30  74  20    0.20    1.49
 -29  17 -85   -0.39    3.95
 -29  17 -75    5.42    4.82
 -29  17 -73   -0.14    3.91
 -29  17 -71    3.74    4.68
 -29  19 -57   -0.08    3.85
 -28  16 -66    5.22    4.92
 -28  20 -46    2.40    4.44
 -28  36 -12    0.99    2.27
 -27  15 -61    0.57    4.26
 -27  17 -51    0.85    3.95
 -27  61  17   10.11    2.11
 -26  12 -84    1.93    5.36
 -26  12 -82    2.12    4.81
 -26  12 -80    1.10    4.13
 -26  12 -78   -0.16    4.31
 -26  12 -76    1.36    4.40
 -26  12 -74    1.86    4.38
 -26  16 -48    8.92    5.35
 -26  20 -36    1.04    3.41
 -25  11 -67    2.33    4.59
 -25  25 -21    1.34    3.10
 -24  10 -62   -0.32    3.90
 -24  12 -52    1.78    4.20
 -24  14 -44    7.05    4.68
 -24  26 -16   91.20   14.73
 -24  46  10   26.46    3.97
 -24  72  30   11.66    3.18
 -22   6 -86   -0.25    4.20
 -22   6 -84    0.90    4.18
 -22   6 -82    1.78    4.46
 -22   6 -76    0.16    3.85
 -22   6 -74   -0.09    3.90
 -22   6 -72   -0.29    3.90
 -22   8 -56    9.32    5.27
 -21   5 -67   12.14    5.91
 -21  13 -33   12.99    4.88
 -21  65  31    0.46    2.04
 -20   4 -64    3.65    4.58
 -20  64  32    3.04    2.45
 -19  77  41    0.11    2.33
 -18   2 -58    7.81    5.02
 -18   4 -48    1.33    3.63
 -18  14 -20    2.09    3.34
 -18  72  40   -0.17    2.35
 -18  76  42    0.70    2.39
 -17  -1 -87    4.55    5.15
 -17  -1 -85    1.20    4.07
 -17   1 -55   13.50    6.08
 -17   5 -39   17.62    5.85
 -17   7 -33   29.31    7.03
 -17  13 -19   13.22    4.03
 -17  21  -5   25.21    4.47
 -17  61  35    3.05    2.74
 -17  71  41    2.95    2.75
 -17  75  43    0.79    2.47
 -17  79  45    1.21    2.35
 -16   6 -32    7.64    4.21
 -16  12 -18    0.50    2.28
 -16  60  36    1.75    2.56
 -16  70  42    2.70    2.81
 -16  74  44    0.04    2.50
 -16  78  46    0.13    2.45
 -15   1 -43    2.82    3.79
 -15  11 -17    1.41    1.88
 -15  37  19   14.73    3.42
 -15  69  43    2.06    2.74
 -15  73  45   -0.07    2.47
 -15  77  47   -0.03    3.27
 -14  -2 -50   -0.25    4.08
 -14   0 -42   24.53    6.75
 -14  72  46    1.87    2.75
 -14  76  48   -0.67    2.97
 -13  -5 -59    0.77    4.09
 -13  49  33    8.15    3.57
 -13  71  47    1.55    2.73
 -12  -6 -58    0.74    4.30
 -11  -9 -85   -0.52    4.02
 -11  -9 -83    5.91    4.88
 -11  -9 -81    0.03    4.00
 -11  -9 -79    0.83    4.18
 -11  -9 -77    1.18    4.41
 -11  -9 -75   -0.37    4.20
 -11   1 -27   21.63    5.56
 -11  45  33    9.53    4.12
 -11  53  39    3.25    3.14
 -11  59  43    0.00    2.76
 -10 -10 -88   -1.18    4.60
 -10 -10 -86    1.62    3.99
 -10 -10 -72   27.43    8.16
 -10   0 -26    3.38    3.19
  -9 -11 -91   -0.29    3.96
  -9 -11 -69   -0.05    4.36
  -9  -9 -53   14.18    6.04
  -8 -12 -66    1.42    3.79
  -8 -10 -52    5.28    5.10
  -8  -6 -36   23.98    6.41
  -7 -11 -51   11.36    5.79
  -7  33  29   42.01    8.19
  -7  63  51    0.03    2.91
  -7  75  57   -0.02    2.78
  -6 -12 -50   -0.32    4.25
  -6  66  54    4.19    3.67
  -5 -15 -61   -0.88    4.70
  -5 -13 -49   12.76    5.48
  -5  17  15    4.95    1.79
  -5  41  39    4.93    3.98
  -5  49  45   26.55    6.60
  -5  55  49   19.35    5.78
  -4 -16 -60    1.66    4.18
  -4 -14 -48   22.26    6.73
  -4 -12 -40    6.37    4.31
  -4  -6 -22  114.76   18.02
  -4  18  18   30.71    5.65
  -4  38  38    8.29    4.07
  -3 -17 -59   22.91    7.02
  -3  35  37    2.21    3.49
  -3  51  49    1.52    3.52
  -2 -18 -58    8.04    4.86
  -2 -12 -32   -0.49    3.50
  -2  30  34   17.40    5.45
  -2  42  44   -0.12    3.24
  -2  64  58    4.50    3.99
  -1 -19 -57   -0.92    3.86
  -1   7   9  143.50   21.14
  -1  47  49    1.78    3.71
  -1  53  53   22.28    6.20
   0 -18 -46    8.40    4.75
   0  56  56  209.35   33.05
   1 -13 -25    2.65    2.86
   1  33  41    9.29    4.53
   1  49  53   11.20    4.88
   1  59  59    6.17    4.12
   1  71  65    0.19    2.97
   2 -22 -56    7.15    4.70
   3 -21 -45    4.33    3.92
   3  37  47    5.78    4.31
   4 -18 -30    5.82    3.76
   4  42  52   13.04    5.27
   4  48  56   -0.03    3.61
   4  58  62    6.91    4.42
   4  70  68    0.18    3.00
   5 -25 -55    7.18    4.53
   5   5  17   37.35    6.63
   5  13  27    1.50    3.53
   6   6  20   21.91    4.65
   6  20  36   34.07    8.08
   6  36  50    0.13    3.98
   6  54  62   -0.09    3.47
   7  41  55    2.96    3.89
   7  47  59    4.21    4.02
   7  65  69   -0.99    3.17
   8 -26 -44    1.31    3.49
   8 -24 -36   42.80    8.50
   8  10  28   64.72   11.76
   8  38  54   11.67    5.12
   8  50  62   10.41    4.90
   9 -29 -55    0.50    4.25
   9  15  35    0.40    3.92
   9  21  41   18.73    5.88
   9  57  67    0.40    3.55
  10 -26 -36    0.65    3.04
  11 -11   3  330.27   47.63
  11  27  49   16.80    6.31
  11  43  61    0.78    3.49
  11  53  67    1.34    3.85
  12 -32 -56   58.07   11.40
  12 -22 -18    0.85    2.17
  12  -4  16   17.20    3.78
  12  12  36    2.24    4.25
  12  14  38    7.81    4.91
  12  18  42    8.96    4.62
  12  20  44    7.69    4.73
  12  40  60   12.37    5.36
  12  46  64   -0.29    3.98
  13 -33 -57    0.04    3.24
  13  -3  19    2.45    1.98
  13   3  27   87.45   14.99
  13  29  53    1.65    3.88
  13  37  59    4.19    4.42
  14   6  32   33.53    8.11
  14  24  50    5.78    4.78
  15 -31 -37   18.25    5.16
  15  13  41    0.69    3.62
  15  15  43   24.17    6.84
  15  49  69    1.15    3.84
  16  26  54   -0.06    3.81
  17 -35 -47    0.82    3.27
  17  21  51    4.33    5.04
  17  49  71    0.72    3.72
  19 -33 -31    9.71    3.60
  19  23  55    1.73    4.32
  20 -40 -64    1.14    3.34
  20  -4  28   -0.20    4.28
  20   8  42   57.51   11.56
  20  14  48    2.50    4.91
  20  28  60    7.92    5.27
  21 -41 -65    1.35    3.34
  22 -42 -68   -0.11    3.29
  22   2  38    1.65    3.88
  22  18  54   11.58    5.86
  23 -43 -71   -0.16    3.28
  23 -39 -41    3.33    3.30
  23 -37 -33    0.73    2.93
  24 -44 -78   -1.09    3.71
  24 -40 -42   -0.23    3.54
  25 -35 -21   23.12    4.36
  25  25  63    1.34    3.98
  26  20  60    1.79    4.18
  27 -45 -57    5.72    3.57
  27 -21  13    7.98    3.43
  27   3  45    5.01    4.89
  27  11  53    7.02    5.17
  27  25  65   -0.05    3.98
  28 -44 -46    2.57    2.83
  28  20  62    2.15    4.16
  29 -45 -47    5.33    3.21
  29  -1  43    3.62    4.40
  29  13  57    1.44    4.13
  30 -48 -64   -0.02    2.82
  30 -14  28   37.87    8.37
  30  20  64    4.82    4.62
  30  28  70    3.91    4.68
  31 -49 -67    0.32    3.36
  31 -17  25   14.69    5.27
  31  -3  43   11.92    5.63
  31  13  59    1.23    3.93
  32 -50 -72    0.80    3.10
  32 -26  12    7.68    3.36
  33 -49 -53    3.80    3.18
  33 -13  33    2.73    4.03
  33  13  61    9.21    5.26
  33  23  69    1.35    4.18
  34 -46 -34   28.62    5.67
  34 -10  38   12.42    5.28
  34  18  66    1.37    4.30
  35 -51 -57    0.31    2.81
  35  -5  45    2.91    4.38
  35  11  61    1.27    3.95
  36 -52 -60   -0.70    2.76
  36 -50 -46    4.42    3.06
  36  18  68    0.18    4.08
  37  -7  45    2.85    4.94
  38 -54 -66   -0.16    2.74
  38 -36   2   51.49    8.45
  38 -12  40    4.98    4.59
  38  16  68    0.39    4.23
  39 -55 -73    0.79    2.68
  39 -55 -71    0.78    2.71
  39 -53 -51   -0.13    2.52
  39  -7  47    1.60    4.12
  39   9  63    4.23    4.62
  40 -24  26   19.53    5.89
  41 -43  -9    1.71    0.79
  41 -17  37    0.40    4.03
  41   7  63    0.60    3.92
  43 -55 -47   -0.08    2.45
  43 -27  25   11.62    4.72
  43 -23  31    2.14    3.90
  43  -7  51   21.72    7.01
  43   5  63    5.09    5.05
  44 -58 -66    0.71    2.64
  45 -57 -51    0.18    2.38
  45 -31  21    1.45    3.33
  45  -5  55    0.11    4.05
  45  -3  57   12.87    6.14
  45  -1  59    0.38    4.13
  45   1  61    4.79    4.81
  45   3  63    1.64    4.48
  46 -58 -54    0.77    2.33
  46 -26  30    0.55    3.35
  46 -14  46    4.28    4.33
  47 -59 -57    0.06    2.37
  48 -60 -60    0.22    2.42
  50 -12  52   -0.32    3.97
  51 -61 -53   -0.71    2.15
  51 -29  31   11.05    4.73
  52 -50  -8    2.72    1.32
  52 -42  10    4.85    2.81
  52 -10  56    5.01    4.86
  52  -8  58    2.91    4.65
  52  -2  64   -0.00    4.10
  52   0  66   -0.16    4.28
  53 -39  17   -0.55    2.64
  53 -33  27    0.82    3.19
  53 -17  49    0.35    3.87
  54 -62 -48    0.98    1.89
  54 -52 -10    2.11    1.15
  54 -48   0    6.36    2.46
  55 -15  53    0.46    3.52
  56 -20  48    4.52    4.22
  57 -37  25   11.97    4.44
  57 -11  59    0.69    3.96
  58 -62 -36    0.51    1.65
  59 -37  27    0.50    2.93
  59 -29  39    8.99    4.66
  59 -23  47    1.45    3.84
  60 -48   8    2.42    2.51
  60 -46  12    1.00    2.52
  60 -26  44    2.17    3.74
  60 -16  56    0.86    3.98
  61 -55  -7    2.76    1.74
  61 -37  29    0.92    3.10
  61 -21  51    0.77    3.83
  62 -12  62    2.60    4.20
  63 -43  21    0.13    2.66
  63 -37  31    9.83    4.41
  63 -33  37    4.55    3.83
  63 -19  55    0.50    3.84
  64 -30  42   -0.49    3.47
  65 -43  23    5.96    3.46
  65 -27  47    1.46    3.96
  67 -59  -9    1.38    1.88
  67 -43  25    0.41    2.92
  67 -25  51    0.04    3.44
  68 -34  40    0.52    3.42
  68 -28  48    0.02    3.50
  69 -43  27    0.31    2.97
  69 -31  45   -0.92    3.44
  69 -23  55    0.53    3.82
  70 -26  52    0.32    3.60
  71 -29  49    0.71    3.31
  72 -44  28   -0.08    3.10
  72 -32  46    0.79    3.23
  72 -24  56    0.51    3.52
  73 -59  -1    0.12    1.72
  73 -27  53    0.17    3.46
  74 -36  42    1.54    3.30
  74 -30  50   -0.11    3.30
  75 -45  29    3.98    3.37
  76 -28  54    0.55    3.31
  77 -41  37    0.22    2.97
  77 -31  51    1.70    3.42
  78 -46  30    1.15    2.89
  79 -47  29    0.28    2.69
  79 -35  47   -0.12    3.18
  81 -43  37   -0.04    2.83
 -50  68 -50   -0.12    3.02
 -50  70 -46    1.45    3.00
 -49  63 -55    0.85    3.23
 -49  75 -33    2.72    2.91
 -48  58 -62    0.74    3.55
 -48  62 -50    0.99    3.13
 -48  68 -38    0.21    2.69
 -47  67 -35   -0.55    2.95
 -46  58 -46   -0.37    3.10
 -46  60 -42    0.80    3.23
 -46  62 -38   -0.24    2.89
 -45  49 -71    0.60    3.42
 -45  49 -69    0.48    3.63
 -45  55 -47    0.57    3.27
 -45  61 -35    0.74    2.92
 -44  46 -76   -0.30    3.63
 -44  46 -74    0.01    3.60
 -44  52 -48    4.68    3.98
 -44  60 -32    2.91    3.20
 -44  64 -26    0.19    2.43
 -43  47 -55    0.52    3.60
 -43  49 -49    0.48    3.44
 -43  59 -29    0.60    2.82
 -43  65 -21    0.30    2.46
 -42  42 -70    0.02    3.91
 -42  44 -58    1.26    3.89
 -41  39 -81   -0.50    3.81
 -41  39 -79    1.22    3.77
 -41  41 -61    1.81    3.96
 -41  43 -53   -0.18    3.59
 -41  45 -47    3.46    3.86
 -41  55 -27    0.75    2.74
 -41  61 -19    3.58    2.65
 -41  75  -5    2.00    1.75
 -40  38 -66   -0.14    3.87
 -40  40 -56    0.31    3.41
 -40  56 -22    0.39    2.61
 -40  78   0    0.19    1.06
 -39  35 -83    0.54    3.80
 -39  35 -81   -0.24    3.84
 -39  35 -79    0.20    3.63
 -39  35 -77   -0.60    3.99
 -39  35 -75   -0.57    4.01
 -38  34 -66   -0.56    4.24
 -38  38 -48    3.44    4.04
 -38  42 -38    9.71    4.56
 -38  46 -30    4.24    3.42
 -37  31 -83    0.46    3.78
 -37  31 -81    1.57    4.13
 -37  31 -79    1.63    4.40
 -37  31 -75    1.70    4.29
 -37  31 -73    2.34    4.81
 -37  33 -59    0.37    3.80
 -37  35 -51    5.66    4.44
 -37  37 -45    4.23    4.00
 -36  30 -66    2.47    4.35
 -36  34 -48   16.16    5.92
 -36  36 -42    2.20    3.74
 -35  27 -83    1.22    4.40
 -35  27 -81    0.41    4.05
 -35  27 -77    1.74    4.47
 -35  31 -51    2.24    4.05
 -35  33 -45    0.87    3.59
 -34  26 -68    7.91    5.40
 -34  26 -66    0.79    4.48
 -34  30 -48   50.73   10.77
 -34  32 -42    0.89    3.66
 -33  25 -61    3.56    4.46
 -33  29 -45   12.62    5.52
 -32  22 -72    0.24    4.39
 -32  22 -70    3.87    5.04
 -31  35 -23    6.77    3.75
 -30  20 -60    3.86    4.56
 -30  68  16    3.94    1.11
 -29  17 -69    1.45    4.27
 -29  29 -27   10.63    4.36
 -28  16 -64   -0.93    4.26
 -28  24 -34   19.39    5.86
 -28  32 -18   45.64    8.44
 -28  68  20    6.84    2.09
 -27  15 -59    7.78    5.08
 -27  19 -43    6.60    5.01
 -27  39  -5   34.37    5.88
 -26  12 -72    8.30    5.25
 -26  12 -70    2.17    4.36
 -26  32 -12    0.63    2.31
 -25  11 -65    3.74    4.87
 -25  13 -53    0.66    3.96
 -25  17 -39    7.46    4.38
 -25  21 -29   76.21   13.46
 -25  77  31    2.87    2.16
 -25  81  33    0.14    1.86
 -24  18 -32   81.94   14.46
 -23   7 -83   -0.81    4.42
 -23   7 -81    3.46    4.86
 -23   7 -79   -0.10    4.23
 -23   7 -77    3.17    4.52
 -22   6 -70    4.66    4.69
 -22  12 -40   43.22    9.36
 -22  14 -34    0.75    3.32
 -21   5 -65    1.49    4.39
 -21   7 -53   24.19    7.64
 -21   9 -45    2.89    4.09
 -21  25  -9   43.85    7.55
 -20   4 -62    0.01    3.31
 -19   3 -59    9.72    5.50
 -19   5 -49   -0.73    4.13
 -19  15 -21    1.19    3.64
 -19  63  33    2.31    2.44
 -18   0 -76   -0.05    4.30
 -18   0 -74    0.79    4.01
 -18   2 -56   12.04    5.82
 -18   6 -40   45.75    9.86
 -18   8 -34   20.76    6.11
 -18  16 -16   18.10    4.46
 -18  62  34    0.88    2.40
 -17  -1 -69   21.56    6.99
 -17  11 -23   50.92    9.59
 -17  15 -15   53.44    9.13
 -17  35  13    2.04    1.40
 -17  43  21    1.77    2.03
 -16   2 -44   31.41    7.82
 -16  10 -22    4.18    3.45
 -16  14 -14    1.77    1.79
 -16  20  -4    8.71    2.08
 -16  36  16   35.57    5.98
 -16  40  20    7.90    2.66
 -15  -1 -51   14.97    6.02
 -15   9 -21    4.07    3.07
 -14  -4 -60    9.53    5.28
 -14   8 -20   11.50    3.60
 -14  50  32   -0.26    2.57
 -12  -8 -84    6.41    5.26
 -12  -8 -82    0.53    4.53
 -12  -8 -80    0.32    4.28
 -12  -8 -78    0.84    4.41
 -12  -8 -76    1.52    4.44
 -12  -6 -56    2.49    4.56
 -12  60  42    1.15    2.90
 -11  -9 -87   -0.37    4.48
 -11  -9 -73    0.64    4.78
 -11  -9 -71    5.48    4.73
 -11  13  -3    8.61    1.71
 -11  23  11    0.37    1.18
 -10 -10 -70    0.06    4.19
 -10 -10 -68   29.87    8.39
  -9 -11 -67    0.74    3.80
  -9  -1 -25    8.53    3.48
  -9  61  47    0.32    2.92
  -8 -12 -64    2.35    4.24
  -8  36  30    0.84    3.18
  -8  54  44   10.85    4.39
  -8  64  50    5.34    3.71
  -8  76  56    0.45    2.85
  -7  -1 -19    1.62    1.38
  -7  29  25   46.78    8.49
  -7  67  53    0.99    3.16
  -6  -8 -34    4.35    4.18
  -6  56  48    0.04    3.32
  -3 -15 -47    1.65    3.68
  -3 -13 -39   37.07    8.19
  -3  61  55    1.88    3.43
  -3  73  61    0.18    3.02
  -2  12  14    3.10    1.33
  -2  24  28   14.10    4.76
  -2  26  30   14.92    4.95
  -1  39  43   -0.28    3.80
   0 -20 -56   27.00    7.52
   0  14  20    0.27    1.57
   0  72  64    0.17    2.93
   1 -23 -83    2.47    3.86
   1 -23 -81    0.72    3.94
   1 -23 -79    0.70    4.09
   1 -23 -77    1.00    3.99
   1 -21 -55    1.31    4.44
   1 -19 -45    6.40    4.23
   1  63  61    0.94    3.62
   1  67  63    1.66    3.22
   2 -24 -76    2.61    3.93
   2  20  30   -0.11    3.65
   2  22  32    1.37    3.80
   2  24  34   11.35    4.87
   2  26  36   24.63    6.71
   2  46  52    2.28    3.80
   2  52  56   -0.01    3.62
   3 -25 -85   -0.50    3.92
   3 -25 -83    1.48    4.03
   3 -23 -55    0.38    3.87
   3  55  59    1.96    3.82
   3  71  67    0.32    3.21
   4 -26 -86    0.25    4.53
   4 -26 -84    0.00    3.85
   4 -26 -82    3.30    4.23
   4 -26 -80    0.81    3.95
   4 -26 -78   -0.65    4.12
   4 -26 -76    2.78    4.19
   4 -24 -54   19.08    6.33
   4 -22 -44   49.22    9.97
   4 -16 -24    9.85    3.50
   4  66  66   -0.06    3.36
   5 -27 -85    0.29    4.93
   5 -27 -83    0.25    3.95
   5 -27 -81    0.05    4.04
   5 -27 -79    8.20    5.19
   5 -27 -77    0.41    3.98
   5 -27 -75    4.00    4.45
   5 -27 -73    3.02    4.44
   5  27  41   12.43    5.01
   5  51  59    0.61    3.71
   6 -28 -84    1.28    4.05
   6 -28 -82    2.94    4.32
   6 -28 -80    1.81    4.08
   6 -28 -78    1.26    4.22
   6 -28 -76    2.16    4.29
   6 -28 -74   -0.52    3.88
   6 -26 -54   13.04    5.33
   6 -24 -44   58.74   11.23
   6 -22 -36   34.96    7.51
   6  -6   2   53.18    7.88
   6  70  70    1.25    3.31
   7 -29 -87    0.76    4.07
   7 -29 -83    0.16    3.80
   7 -29 -81    0.32    3.99
   7 -29 -79    0.88    3.92
   7 -29 -77   -0.40    4.02
   7 -29 -75   -0.38    3.92
   8 -30 -86    1.35    3.78
   8 -30 -84    0.44    5.31
   8 -30 -82    0.32    3.76
   8 -30 -80    0.36    4.06
   8 -30 -78    0.65    3.79
   8 -30 -76    1.22    4.01
   8 -30 -74    4.36    4.71
   8  44  58    9.12    4.82
   9 -31 -83   -0.21    4.04
   9 -31 -81   -0.55    3.84
   9 -31 -79    0.04    3.87
   9 -31 -77    1.73    4.14
   9 -31 -75    5.05    4.60
   9  17  37   -0.26    4.18
   9  19  39    0.48    4.18
   9  47  61    0.92    3.88
   9  61  69    0.15    3.72
   9  65  71    0.86    3.24
  10 -32 -82    1.72    4.02
  10 -32 -80   -0.39    3.52
  10 -32 -78   -0.91    3.80
  10 -20 -18   16.44    3.73
  10  30  50   14.10    5.86
  10  50  64    1.29    3.96
  11  61  71   -1.23    3.86
  11  65  73    1.80    3.47
  12  16  40  130.65   21.75
  13  43  63   -0.54    4.07
  13  53  69   -0.09    3.67
  14 -34 -56    9.44    4.42
  14 -24 -18    0.13    2.19
  14  40  62    8.67    5.14
  14  46  66    0.83    3.73
  15 -35 -57    0.15    3.18
  15  37  61    4.00    4.41
  16 -36 -58    0.67    3.17
  16 -34 -46   -0.17    3.34
  16 -30 -30    1.17    2.87
  16  46  68   13.46    5.77
  17 -37 -59    5.79    3.93
  17  -3  25   25.10    6.39
  17   7  37   14.99    5.94
  17  31  59    1.85    4.20
  17  53  73   -0.08    3.63
  18 -38 -60    0.27    3.08
  18 -34 -38   16.10    5.16
  18  46  70    1.03    3.97
  19 -39 -61    0.61    3.23
  19 -25  -9  126.85   18.27
  19  21  53   13.78    6.18
  19  31  61   11.65    5.75
  20 -40 -62    6.79    4.09
  20  10  44    0.32    3.77
  20  12  46    3.94    4.51
  20  46  72   -0.09    3.86
  21 -39 -49    3.48    3.33
  21  -1  33    1.80    4.32
  21  23  57    1.68    4.45
  22 -42 -66    2.29    3.52
  22 -40 -50    5.59    3.60
  22 -38 -40   29.02    6.54
  22  -6  28   37.60    8.41
  22  16  52   18.91    6.86
  22  28  62   -0.37    4.29
  23 -43 -69    1.98    3.52
  23 -41 -51    1.16    2.97
  23  23  59    6.88    5.07
  24 -44 -72    0.52    3.31
  24 -42 -52   -0.11    3.02
  24 -20  10    1.74    2.64
  24   0  38    0.73    3.97
  24  28  64   10.95    5.59
  25 -45 -85    0.05    3.33
  25 -45 -83   -0.00    2.93
  25 -37 -27    2.65    2.55
  26  18  58    5.33    4.75
  26  28  66    2.63    4.39
  27   7  49    2.12    3.97
  27   9  51   11.55    5.89
  27  31  69   -0.26    4.32
  28 -46 -58    2.13    3.34
  28 -12  28   78.76   14.03
  28  18  60    2.54    4.45
  28  28  68   22.05    7.30
  28  34  72    1.25    4.50
  29 -39 -23   15.40    3.54
  29   1  45    2.83    4.62
  29   9  53    2.10    4.44
  29  23  65    2.82    4.45
  29  31  71   -0.81    4.46
  30 -48 -62    0.11    3.07
  30 -46 -48   -0.38    2.76
  30 -44 -38    3.42    2.80
  30 -18  22   20.52    5.75
  30  18  62    0.26    3.95
  31 -49 -65    0.63    3.12
  31 -47 -49    2.57    2.96
  31 -45 -39    0.74    2.58
  31  11  57   12.05    5.91
  31  23  67    0.77    3.99
  32 -50 -70    0.57    3.17
  32 -44 -32    3.67    3.50
  32  -8  38    2.66    3.97
  32  18  64    4.82    4.95
  33 -51 -77    0.53    3.05
  33 -51 -75   -0.49    2.81
  33 -25  15    0.76    2.53
  33  11  59    2.38    4.42
  34 -50 -54    3.97    3.36
  34 -16  30    4.15    3.79
  35 -47 -35    0.84    2.74
  35 -29  11    0.42    2.53
  36  16  66    0.39    4.12
  37 -15  35    5.26    4.51
  37  -5  47    0.44    3.98
  38 -34   6    5.04    2.81
  39 -55 -69   -0.91    2.99
  39  -5  49    8.05    5.15
  39   7  61    2.84    4.53
  40 -12  42    1.77    4.23
  40  14  68    0.57    4.40
  41 -55 -55    0.38    2.56
  41 -53 -43    0.75    2.32
  41  -5  51   -0.35    3.95
  41   5  61    1.59    4.42
  42 -38   4   22.69    4.73
  43 -57 -61    0.20    2.55
  43 -17  39    0.29    3.94
  43  -5  53    6.51    5.04
  43  -3  55   11.39    5.88
  43  -1  57    7.59    5.40
  43   1  59    3.98    4.95
  43   3  61    0.76    4.19
  44 -52 -30    3.76    1.85
  44 -32  18   20.46    5.49
  44  10  68   -0.29    4.24
  45 -23  33   39.44    8.84
  46 -12  48   10.18    5.14
  46   8  68    0.63    4.13
  47 -37  13    6.08    3.32
  48 -36  16    6.91    3.56
  48 -30  26    2.20    3.68
  48 -12  50   -0.30    3.97
  49 -35  19    4.39    3.32
  50 -60 -50    0.23    2.18
  50 -10  54    6.84    5.11
  50   0  64   -0.88    4.37
  50   2  66    2.88    4.80
  51 -59 -41    0.85    1.97
  52 -62 -56    0.16    2.18
  52 -56 -26    3.87    1.05
  52  -6  60    0.21    4.17
  52  -4  62    3.29    4.65
  53 -51  -9    3.53    1.35
  53 -29  33   11.19    4.76
  54 -20  46    0.25    3.64
  55 -49  -1   12.25    3.24
  55 -33  29    1.58    3.36
  55 -29  35    7.55    4.35
  56 -38  22    1.64    3.12
  57 -33  31   -0.18    3.30
  57 -29  37    1.79    3.30
  57 -23  45    4.47    4.01
  57  -9  61    3.28    4.83
  57  -7  63    0.53    4.59
  58 -26  42    1.02    3.64
  58 -18  52    0.73    3.78
  59 -33  33    0.76    3.50
  60 -54  -6    2.48    1.76
  60 -14  58   -0.86    4.21
  61 -63 -33   -0.29    1.16
  61 -49   7    0.34    2.35
  61 -45  15    5.02    3.15
  61 -33  35   -0.01    3.22
  62 -44  18    2.83    2.98
  62 -24  48    1.15    3.93
  63 -27  45    2.24    3.72
  63 -17  57    1.47    4.12
  64 -22  52   -0.15    3.56
  66 -34  38    0.59    3.42
  66 -20  56   -0.90    4.11
  67 -31  43    0.56    3.66
  68 -56   0    1.34    2.09
  69 -21  57   -0.35    4.09
  70 -44  26   -0.44    2.98
  71 -39  35    0.45    3.25
  72 -22  58    0.32    3.34
  74 -40  36   -0.04    3.05
  76 -46  28    0.23    2.91
  78 -42  36    2.61    3.44
  78 -38  42   -0.11    3.14
  80 -48  28   -0.12    2.95
 -50  66 -54    0.21    3.17
 -50  72 -42    0.35    2.90
 -50  76 -36   -0.62    2.78
 -49  61 -61    0.04    3.36
 -49  65 -49    0.59    3.17
 -49  67 -45    1.32    3.16
 -48  60 -54    0.76    3.41
 -48  72 -32    1.85    2.98
 -47  55 -63    1.21    3.71
 -47  57 -55   -1.12    3.74
 -47  61 -45    0.56    3.17
 -47  63 -41    0.75    3.14
 -46  52 -64   -0.15    3.42
 -46  56 -50    1.43    3.50
 -46  70 -26    0.71    2.76
 -45  49 -67    1.71    3.83
 -45  53 -51    0.65    3.52
 -45  73 -19   -0.01    2.34
 -45  75 -17    0.51    2.30
 -44  46 -72    0.98    4.11
 -44  46 -70    0.47    3.86
 -44  48 -60    1.92    3.98
 -43  45 -63    0.80    3.86
 -43  53 -39    0.99    3.25
 -43  77  -9   -0.09    1.98
 -42  42 -66   -0.54    4.14
 -42  46 -50    4.87    4.25
 -42  52 -36    1.45    3.27
 -41  39 -77   -0.18    4.23
 -41  39 -75    0.79    4.04
 -41  39 -73    1.20    4.03
 -41  49 -37    3.63    3.80
 -40  38 -64    5.92    4.94
 -40  42 -48   -0.60    3.65
 -39  35 -73   13.54    6.38
 -39  35 -71   -0.78    4.28
 -39  37 -59    3.01    4.33
 -39  39 -51    0.95    3.68
 -39  41 -45   -0.06    3.65
 -39  57 -17   12.14    3.72
 -38  34 -64    1.06    3.87
 -38  36 -54    0.91    3.86
 -38  40 -42    3.34    4.00
 -37  31 -71    1.34    4.54
 -37  39 -39    8.51    4.52
 -37  41 -35   35.81    8.09
 -37  49 -21    0.01    2.45
 -36  30 -64    0.05    3.97
 -36  32 -54   10.82    5.26
 -36  46 -22    3.89    3.25
 -35  27 -75    0.49    4.23
 -35  27 -73   -0.38    4.46
 -35  29 -59    3.15    4.36
 -35  35 -39    3.91    3.74
 -34  26 -64    0.70    4.48
 -34  28 -54    7.13    4.87
 -34  36 -32    2.01    3.84
 -34  64   4    4.22    1.07
 -33  23 -85   -0.07    4.61
 -33  23 -83    0.53    4.13
 -33  23 -79    3.33    4.92
 -33  23 -77   -0.44    4.44
 -33  27 -51   16.93    6.10
 -33  31 -39    3.84    4.18
 -32  22 -68   10.45    5.64
 -32  28 -42    6.76    4.75
 -31  21 -63    2.69    4.68
 -30  18 -86    0.37    4.36
 -30  18 -82   -0.34    4.32
 -30  18 -80    1.44    4.54
 -30  18 -78    0.82    4.28
 -30  18 -76    0.50    4.31
 -30  18 -74    0.20    4.75
 -30  20 -58   15.52    6.13
 -29  17 -67    7.22    5.38
 -29  21 -47   17.99    6.37
 -29  27 -31   -0.15    3.34
 -29  31 -23    0.21    2.93
 -28  16 -62    3.91    4.46
 -28  18 -52   12.71    5.61
 -27  13 -87   -1.23    5.49
 -27  13 -83    2.49    5.55
 -27  13 -81    1.07    4.88
 -27  13 -79    0.72    4.59
 -27  13 -77   -0.07    4.43
 -27  13 -75    1.91    4.46
 -27  17 -49   10.15    5.71
 -27  21 -37    8.85    4.54
 -26  12 -68    2.02    4.61
 -26  24 -26    4.19    3.38
 -26  26 -22   83.31   14.02
 -25  11 -63    1.50    4.41
 -25  15 -45    6.53    5.27
 -25  27 -17    8.27    3.60
 -25  35  -5    9.60    2.62
 -25  67  25    0.53    1.89
 -24  10 -60    0.10    4.41
 -24  12 -50    7.29    5.17
 -24  60  22   16.79    3.57
 -23   7 -85    0.89    4.18
 -23   7 -75    3.27    4.50
 -23   7 -73    0.76    4.37
 -23   9 -57    1.38    4.49
 -23  13 -41    0.01    3.46
 -23  71  31   -0.51    2.28
 -22   6 -68   -0.16    3.96
 -22   8 -54   29.38    8.26
 -22  10 -46   11.62    5.39
 -21   5 -63    9.75    5.49
 -20   6 -50   51.05   11.09
 -20  16 -22    0.72    3.42
 -20  18 -18   24.68    5.71
 -19   1 -85   -0.16    4.28
 -19   1 -83    0.44    4.66
 -19   1 -81    4.59    5.12
 -19   1 -79   -0.43    4.16
 -19   1 -77    3.24    4.77
 -19   7 -41    0.01    3.59
 -19   9 -35   30.61    7.43
 -19  13 -25   19.92    5.71
 -19  17 -17   22.73    5.29
 -18   0 -72    0.34    3.82
 -18   0 -70   13.66    6.33
 -18  12 -24    7.83    4.34
 -18  44  20    6.51    2.47
 -17  -1 -67   14.57    6.25
 -17   3 -45   29.79    7.68
 -16   0 -52   16.29    6.37
 -16  38  18   12.47    3.15
 -15  13 -13  169.32   25.38
 -13  -7 -83    2.47    4.83
 -13  -7 -81    0.88    4.50
 -13  -7 -79    0.35    4.34
 -13  -7 -77    2.45    4.87
 -13  -5 -57    7.79    5.38
 -13   7 -19   58.26    9.89
 -13   9 -15    2.37    1.60
 -13  61  41    3.66    3.27
 -12  -8 -88   -1.36    4.81
 -12  -8 -86    1.42    4.47
 -12  -8 -74    3.50    4.91
 -12  -8 -72    5.09    5.01
 -12  46  32   14.19    4.57
 -12  54  38    1.59    3.01
 -11  -9 -91    0.74    4.41
 -11  -9 -69    3.26    4.74
 -11  -5 -45    8.57    4.83
 -10 -10 -66    1.85    4.54
 -10  -6 -44   32.15    7.92
 -10  42  32  168.86   26.06
 -10  62  46   14.73    4.82
 -10  78  54    1.63    3.13
  -9 -11 -65    0.17    3.59
  -9  -7 -43   18.00    5.87
  -9  39  31    9.29    4.13
  -9  77  55    0.14    2.94
  -8  -8 -42   77.80   14.12
  -8  68  52   -0.44    3.11
  -7 -13 -61    2.78    4.82
  -7  -9 -41    1.03    3.54
  -7   5  -7    0.57    0.56
  -7  45  39    8.31    4.00
  -6 -14 -60    2.72    4.30
  -6  -6 -28    7.76    3.70
  -6   0 -14  180.14   26.81
  -6  50  44    2.04    3.38
  -5 -15 -59    3.24    4.67
  -5  -9 -33   56.85   10.71
  -4 -16 -58   21.94    6.94
  -4  62  54    0.78    3.42
  -4  74  60    0.28    2.88
  -3 -17 -57   12.38    5.64
  -3   7   5    0.49    0.44
  -3  21  23   10.63    3.84
  -3  33  35    2.61    3.82
  -3  65  57   10.03    4.85
  -3  69  59    0.43    3.15
  -2 -20 -82    6.85    5.40
  -2 -20 -80    1.95    4.74
  -2 -20 -78    0.05    4.10
  -2 -18 -56   18.53    6.50
  -2 -16 -46    8.06    4.47
  -2 -14 -38   26.18    6.71
  -2  -2  -8   18.46    3.21
  -2  54  52    1.38    3.51
  -1 -21 -85    0.54    4.13
  -1 -21 -83    1.79    4.36
  -1 -21 -81    0.02    4.14
  -1 -21 -79    0.74    4.21
  -1 -21 -77    1.46    4.33
  -1 -21 -75    0.23    4.25
  -1 -13 -31   20.26    5.57
  -1  13  17   42.51    7.23
  -1  57  55   13.90    5.68
   0 -22 -86    0.60    4.09
   0 -22 -84    0.68    4.23
   0 -22 -82    1.62    4.52
   0 -22 -80    0.79    4.51
   0 -22 -78   11.56    5.80
   0 -22 -76    0.97    4.09
   0 -22 -74    0.48    4.11
   0 -10 -20   -0.10    0.48
   0  44  48   -0.18    3.45
   0  50  52   -0.45    3.84
   0  68  62    0.33    3.53
   1 -23 -75    0.60    3.90
   1 -23 -73    7.87    5.26
   1  -9 -15   -0.08    0.53
   1  31  39    9.33    4.34
   1  41  47   10.53    4.81
   2 -24 -90   -1.62    4.16
   2 -24 -74    0.94    3.91
   2 -24 -72    6.58    4.91
   2 -22 -54   -0.21    3.98
   2 -20 -44   11.59    4.84
   2 -16 -30   19.36    5.28
   3 -25 -91    1.25    4.66
   3 -25 -89   -0.34    3.88
   3 -13 -19    2.68    1.63
   3  35  45    1.34    4.23
   3  43  51    2.86    3.94
   3  59  61    1.33    3.90
   3  67  65    0.24    3.48
   4 -26 -90   -0.21    4.12
   4 -26 -88   -0.59    4.20
   4 -20 -36    6.70    3.87
   4  12  24    0.62    2.03
   5 -27 -91    0.82    4.01
   5 -27 -89    0.45    3.91
   5 -27 -71   -0.45    3.98
   5  15  29   28.93    6.95
   5  45  55   -0.94    3.84
   6 -28 -90    0.61    4.01
   6 -28 -88   -0.16    3.79
   6 -28 -72   -0.17    4.23
   6 -28 -70    7.83    5.00
   6  42  54    4.58    4.22
   6  48  58    3.07    4.05
   6  58  64    0.06    3.66
   6  66  68    1.13    3.47
   7 -29 -91   -1.12    4.42
   7 -29 -89    0.17    3.86
   7 -29 -73   11.67    5.64
   7 -29 -71    2.78    4.57
   7 -21 -29   45.01    8.55
   7  51  61    4.01    4.40
   8 -30 -90   -0.25    3.90
   8 -30 -88    0.59    4.09
   8 -30 -72   -0.31    4.06
   8 -18 -18  123.34   18.68
   8  26  44    1.21    3.74
   8  54  64    8.07    4.86
   9 -31 -89    1.32    3.93
   9 -31 -87    1.55    4.20
   9 -31 -73   21.58    7.13
   9 -23 -29    8.68    3.73
   9  33  51   12.87    5.60
   9  41  57    2.09    3.81
  10 -32 -88    1.28    4.01
  10 -32 -86    0.71    4.01
  10 -32 -76    4.42    4.36
  10 -32 -74    1.91    4.03
  10 -30 -54   19.96    6.41
  10   6  26    0.30    3.23
  10  38  56    0.19    3.58
  11 -33 -87   -0.18    3.83
  11 -33 -85    3.86    4.42
  11 -33 -83   16.26    6.57
  11 -33 -81   -0.40    3.71
  11 -33 -79    0.89    3.64
  11 -33 -77   -0.21    3.59
  11 -33 -75   -0.30    3.72
  11 -25 -29   42.35    7.98
  11   9  31   81.28   14.35
  11  35  55    2.33    4.00
  12 -34 -86   -0.14    3.67
  12 -34 -84   -0.53    3.42
  12 -34 -82   -1.38    5.06
  12 -34 -80   -0.20    3.81
  12 -34 -78   -0.76    3.85
  12 -34 -76    1.01    3.95
  12 -30 -44   59.54   11.37
  12   2  24   83.96   14.05
  12  50  66    1.04    3.82
  13 -35 -81   -0.12    4.54
  13 -33 -55   -0.19    3.47
  13 -21 -13   79.75   12.02
  13  -7  13    2.38    1.38
  13  57  71   -0.80    3.79
  13  61  73    1.84    3.77
  14 -10  10   10.29    2.44
  14   8  34   42.96    9.34
  15 -33 -45    5.93    4.06
  15  43  65   -0.85    3.98
  15  57  73   -0.47    3.80
  16  24  52    5.09    4.70
  16  40  64    2.04    4.18
  17   9  39   87.80   15.68
  17  17  47   19.78    6.58
  17  37  63    0.62    3.78
  17  43  67    0.04    3.63
  18  40  66    0.39    4.38
  19 -37 -47    5.39    4.33
  19  43  69   -0.38    4.03
  20  34  64    2.35    4.19
  21 -41 -63    1.98    3.49
  21 -33 -25    0.93    2.22
  21  21  55   12.31    5.91
  21  31  63    0.70    4.18
  21  43  71    4.00    4.76
  22 -42 -64    0.26    3.39
  22 -36 -32    3.78    3.09
  22   6  42    0.67    4.03
  22  14  50   -0.21    4.79
  22  40  70    0.46    4.18
  23 -43 -67    0.27    3.34
  23  -3  33   38.23    8.70
  23  31  65    7.29    5.19
  23  43  73    1.35    4.19
  24 -44 -70    0.81    3.52
  24  -8  28   19.97    6.05
  24   2  40    7.55    4.55
  24  16  54    0.69    4.15
  24  34  68    1.08    4.55
  24  40  72    1.08    4.35
  25 -43 -53    0.23    2.96
  25  23  61    0.53    3.99
  25  31  67   -0.70    4.18
  26 -46 -82    0.59    3.40
  26 -46 -80    0.19    3.32
  26 -44 -54    3.20    3.33
  26 -24   6    1.59    2.30
  26 -10  28   12.22    5.16
  26  -2  38    6.84    4.42
  26  34  70    1.18    4.29
  27  23  63    4.71    4.71
  28 -42 -36    0.22    2.70
  28 -20  16   25.07    5.72
  28  -4  38    0.87    3.55
  29 -19  19    1.60    3.43
  29 -15  25    4.06    3.99
  29  -9  33   21.91    6.59
  29   5  49    0.74    4.40
  30  -6  38    0.65    3.96
  31 -43 -31   -0.10    2.39
  31 -11  33    2.32    3.90
  31   1  47   15.72    6.35
  31   3  49   22.58    7.40
  31   5  51    4.72    5.00
  32 -46 -40    0.04    2.67
  32  26  70    1.10    4.62
  33 -51 -73    0.48    3.26
  33 -51 -71    0.84    3.24
  33 -47 -41   10.54    3.74
  33  -1  47    8.61    5.63
  33   1  49    3.81    4.68
  33  21  67    0.86    4.55
  34  16  64    1.44    4.61
  35 -43 -21    3.14    1.54
  35 -19  27    2.33    3.66
  35  -3  47    3.75    4.54
  35  -1  49   20.32    6.98
  35   7  57    0.00    4.31
  35  21  69   -0.04    3.92
  36 -52 -58    0.44    2.80
  36 -42 -16    2.78    0.72
  36 -28  14   12.12    4.04
  37 -53 -61    0.32    3.19
  37 -49 -37   27.94    5.68
  37  -3  49    4.49    4.52
  37   5  57   11.58    5.94
  37   7  59    0.82    4.17
  38 -54 -64    0.67    2.85
  38 -18  32   25.29    6.99
  38  14  66    2.57    4.80
  39 -31  13   16.22    4.97
  39 -25  23    0.56    3.43
  39  -1  53   17.10    6.54
  39   1  55   11.62    5.95
  39   3  57    4.36    4.74
  39   5  59    2.82    4.31
  40 -54 -52    1.90    3.00
  41  -3  53   25.54    7.66
  41  -1  55    4.11    4.61
  41   1  57    3.07    4.98
  41   3  59    2.30    4.33
  42 -12  44    4.48    4.28
  43 -41  -1   56.33    9.03
  44 -58 -64    1.06    2.69
  44 -56 -48    1.72    2.73
  44 -54 -38    3.77    2.42
  46 -20  38    4.21    4.22
  46   6  66   -0.04    4.87
  47 -57 -43    2.01    2.35
  47 -41   5    0.34    2.68
  47 -39   9    6.41    3.20
  47 -23  35    8.56    4.72
  48 -20  40   17.89    6.18
  48 -10  52    1.27    4.25
  48   2  64   -0.32    4.35
  48   4  66    5.51    4.99
  49 -57 -37    8.14    2.77
  49 -55 -29    5.14    1.83
  50 -26  34    3.35    3.77
  50 -20  42    0.82    3.82
  50  -8  56    0.76    4.55
  50  -6  58   -0.13    4.15
  50  -4  60    2.98    4.60
  50  -2  62    0.45    4.38
  52 -34  24    2.27    3.31
  52 -26  36   19.49    6.13
  52 -20  44   -0.63    3.82
  53 -61 -45   -0.43    2.00
  53 -41  13    4.24    2.96
  53 -23  41    6.74    4.56
  53 -13  53    3.65    4.81
  54 -40  16    6.92    3.50
  54 -26  38   -0.56    3.17
  55 -39  19    0.49    2.87
  55 -23  43    3.95    4.11
  55 -11  57    0.36    4.28
  55  -9  59    1.92    4.78
  56 -50  -2    2.59    2.02
  56 -26  40    0.04    3.47
  56 -18  50    1.03    3.85
  57 -51  -3    1.31    1.91
  58 -52  -4    7.29    2.48
  58 -38  24    0.84    3.06
  58 -16  54    2.45    4.23
  59 -53  -5   -0.00    1.68
  59 -21  49   12.36    5.72
  60 -38  26   -0.21    3.24
  60 -24  46    0.65    3.87
  61 -47  11    1.62    2.58
  61 -27  43    0.96    3.68
  61 -19  53   -0.01    3.93
  62 -50   6    4.06    2.70
  62 -38  28    0.91    3.40
  62 -30  40    0.51    3.67
  63 -45  17    0.42    2.78
  63 -15  59   -0.56    4.15
  64 -44  20   -0.25    2.76
  64 -38  30    5.10    3.87
  64 -34  36    0.78    3.59
  65 -53   3    2.10    2.38
  65 -25  49    0.21    3.98
  66 -54   2    1.06    2.36
  66 -44  22    0.81    2.94
  66 -28  46   -1.33    3.92
  67 -55   1    1.86    2.18
  67 -23  53    3.93    4.44
  68 -44  24    1.32    3.01
  68 -26  50   -1.11    3.99
  69 -39  33    2.43    3.80
  69 -35  39   -0.49    3.67
  69 -29  47    0.46    3.75
  69 -19  59   -0.11    3.85
  70 -32  44    1.47    3.79
  70 -24  54    1.59    4.14
  71 -61  -9   -0.01    1.60
  71 -45  25    0.80    3.05
  72 -58   0    0.07    1.98
  72 -40  34    1.17    3.82
  72 -30  48   -0.79    3.77
  73 -33  45    0.39    3.50
  73 -25  55    0.02    3.64
  74 -28  52   -0.26    3.75
  75 -41  35    0.87    3.26
  75 -37  41    0.06    3.32
  75 -31  49    0.27    3.60
  76 -26  56    0.44    3.62
  77 -47  27    0.43    2.84
  77 -29  53   -0.29    3.65
  79 -43  35    0.35    3.15
  79 -39  41   -0.12    3.31
  80 -36  46   -0.18    3.50
  81 -49  27   -0.09    2.50
 -49  61 -59    1.25    3.51
 -49  63 -53    0.35    3.51
 -49  69 -41   -0.34    2.97
 -49  73 -35    1.16    3.08
 -48  58 -60    0.14    3.54
 -48  62 -48    0.56    3.59
 -48  64 -44    0.45    3.24
 -47  55 -61   -0.80    3.75
 -47  65 -37    1.07    3.23
 -47  69 -31   -0.05    2.85
 -46  52 -62   -1.23    3.82
 -46  64 -34    0.07    3.04
 -45  49 -65    1.98    4.15
 -45  55 -45    3.19    3.99
 -45  57 -41    0.26    3.27
 -45  63 -31    0.42    2.86
 -45  71 -21   -0.54    2.53
 -44  46 -68   -1.13    4.43
 -44  48 -58    1.72    4.24
 -44  52 -46    1.22    3.88
 -44  54 -42    0.55    3.42
 -44  56 -38    0.73    3.41
 -43  43 -77   -1.23    4.31
 -43  43 -75    0.36    4.03
 -43  43 -73   -0.17    4.06
 -43  45 -61    2.15    4.12
 -43  47 -53    0.43    3.90
 -43  55 -35   14.16    5.13
 -43  63 -23    1.46    2.81
 -42  42 -64    3.97    4.58
 -42  44 -56    0.28    3.88
 -42  48 -44    0.24    3.83
 -42  54 -32    2.36    3.40
 -42  58 -26    0.75    2.76
 -42  68 -14   -0.20    2.20
 -41  39 -69    0.72    4.57
 -41  41 -59    2.70    4.39
 -41  43 -51    0.39    3.85
 -41  47 -41   12.53    5.09
 -41  59 -21    1.08    2.69
 -40  38 -62    3.13    4.97
 -40  40 -54    7.96    5.05
 -40  46 -38    1.05    3.72
 -40  48 -34    0.77    3.35
 -40  64 -12   -0.71    2.13
 -40  66 -10    1.72    2.16
 -39  35 -69   -0.18    4.15
 -39  37 -57   -0.08    4.03
 -38  34 -62   -0.38    4.16
 -38  52 -20    9.87    3.60
 -37  31 -69    9.01    5.55
 -37  31 -67    1.47    4.93
 -37  33 -57    1.22    3.63
 -37  55 -13    8.39    3.11
 -36  30 -62   -0.46    4.06
 -36  40 -32   14.49    5.22
 -35  27 -71    1.24    4.54
 -35  27 -69    4.71    5.04
 -35  29 -57    2.56    4.27
 -35  43 -23    0.03    2.92
 -35  47 -17    0.58    2.66
 -35  59  -3    1.18    1.71
 -34  34 -36    0.46    3.81
 -33  23 -75    3.96    5.32
 -33  23 -73    2.17    4.76
 -33  25 -59   17.58    6.41
 -33  47 -11   -0.47    2.48
 -32  22 -66   -0.31    4.13
 -31  21 -61    3.90    4.75
 -31  25 -45   23.99    7.21
 -31  27 -39   12.52    5.59
 -30  18 -72    0.74    4.40
 -30  18 -70    0.19    4.46
 -29  17 -65    0.65    4.23
 -29  25 -35    8.71    4.60
 -29  37 -13   23.44    5.06
 -29  43  -5    0.01    1.73
 -28  16 -60    4.28    4.64
 -28  78  26    3.38    2.20
 -27  13 -73    1.43    4.50
 -27  13 -71    2.39    4.58
 -27  73  25   -0.23    1.97
 -26  12 -66    8.26    5.31
 -26  14 -54    4.01    4.87
 -26  18 -40   -1.01    3.90
 -25  19 -33    3.18    3.60
 -24   8 -86   -1.26    5.53
 -24   8 -84    0.85    4.69
 -24   8 -82    2.90    5.32
 -24   8 -80    4.60    5.32
 -24   8 -78    0.94    4.77
 -24   8 -76    3.51    5.13
 -24  76  32    1.78    2.39
 -23   7 -71   -0.53    4.15
 -23   7 -69    0.63    4.51
 -23  11 -47   21.03    6.88
 -23  15 -35  169.89   27.06
 -23  47  13    0.57    1.00
 -22   6 -66    0.87    4.25
 -22  26 -10   42.83    7.52
 -22  70  32    3.87    2.74
 -21  17 -23   28.57    6.54
 -21  19 -19  104.04   16.76
 -20   8 -42   65.78   12.61
 -20  10 -36   28.63    7.13
 -20  14 -26    1.20    3.44
 -20  28  -2  128.92   18.95
 -20  46  18    0.37    1.84
 -19   1 -75    2.09    4.49
 -19   1 -73    0.37    4.61
 -19   3 -57    3.89    4.74
 -19  27  -1   22.87    3.95
 -19  45  19   11.27    2.97
 -18   0 -68   -0.19    4.66
 -18   4 -46    9.28    5.04
 -17  -1 -65   13.40    6.23
 -17  41  19    1.41    1.92
 -16   8 -26   22.45    6.06
 -15   7 -25   63.73   11.44
 -15  51  31    2.14    2.74
 -14  -6 -82    4.84    5.14
 -14  -6 -80    2.39    4.73
 -14  -2 -48   36.19    8.74
 -14  12 -12   16.24    3.44
 -14  62  40    9.19    3.80
 -13  -7 -87   -0.51    5.01
 -13  -7 -85    0.66    4.38
 -13  -7 -75    0.01    4.48
 -13  -7 -73    1.30    4.65
 -13  55  37   10.02    3.89
 -12  -8 -70    7.02    5.49
 -12   6 -18  158.50   24.08
 -12  80  52    0.00    2.96
 -11  -9 -67    0.52    4.15
 -11  63  45    2.35    3.36
 -11  79  53    0.28    2.66
 -10 -10 -64    0.20    4.29
 -10  -8 -52    5.90    5.16
  -9  -9 -51   55.69   11.68
  -9  55  43    1.43    3.24
  -9  65  49    3.95    3.60
  -9  69  51    6.27    3.94
  -8 -10 -50   13.72    5.85
  -8  -2 -24    9.69    3.48
  -8  34  28  104.80   16.77
  -7 -11 -49    6.15    4.99
  -6 -12 -48   14.61    5.68
  -6 -10 -40   19.89    6.01
  -6   2 -10  430.15   62.21
  -6  42  38   -0.67    3.63
  -5 -13 -47    5.77    4.44
  -5  75  59    0.62    3.24
  -4 -18 -82    0.76    4.44
  -4 -18 -80   -1.07    4.71
  -4  36  36    5.08    3.81
  -4  52  48   -0.37    3.58
  -4  66  56    0.18    3.57
  -4  70  58    1.21    3.37
  -3 -19 -87    0.04    5.24
  -3 -19 -85    0.83    4.30
  -3 -19 -83    1.93    4.59
  -3 -19 -81   -0.37    4.55
  -3 -19 -79    5.25    5.19
  -3 -19 -77    0.51    4.29
  -3 -19 -75    0.53    4.20
  -3  31  33    3.26    3.66
  -3  43  43    7.76    4.29
  -2 -20 -86   -0.34    4.33
  -2 -20 -84    0.31    4.28
  -2 -20 -76    1.62    4.30
  -2 -20 -74    0.42    4.09
  -2  48  48   11.18    4.95
  -1 -21 -91    0.70    4.39
  -1 -21 -89    0.71    4.23
  -1 -21 -87   -0.56    6.25
  -1 -21 -73    3.39    4.58
  -1 -19 -55   14.05    5.97
  -1 -17 -45   10.58    4.91
  -1  73  63    0.94    3.43
   0 -22 -72   -0.31    4.09
   0 -20 -54    0.56    4.24
   0  34  40    5.16    4.02
   0  64  60    3.15    4.06
   1 -23 -71    2.07    4.42
   1  53  55   -0.33    3.69
   2 -24 -92    0.88    4.44
   2 -24 -70    2.26    4.31
   2 -18 -36    3.79    3.66
   2  38  46    4.51    4.24
   2  56  58   -0.67    3.96
   2  72  66   -0.43    3.32
   3 -25 -93    1.10    4.09
   3 -25 -69   -0.46    4.06
   3 -23 -53   20.92    6.77
   3  49  55    3.49    4.21
   3  63  63    0.08    3.54
   4 -26 -94   -0.10    3.93
   4 -26 -92    2.04    4.22
   4 -12 -14    2.52    1.17
   4  52  58    9.21    4.96
   5 -27 -93    0.63    4.33
   5 -27 -69    1.70    4.15
   5 -25 -53   37.18    8.76
   5 -23 -43    8.45    4.41
   5 -19 -29    9.26    3.99
   5  17  31   81.53   14.21
   5  25  39   17.79    5.84
   5  37  49    0.54    4.07
   5  55  61    1.41    3.89
   5  71  69    0.40    3.42
   6 -28 -94   -0.55    4.13
   6 -28 -92   -0.71    4.40
   6 -28 -68    7.63    5.12
   6  34  48    1.66    4.01
   7 -29 -93   -0.01    4.01
   7 -29 -69   -0.39    3.58
   7 -25 -43    0.28    3.40
   7   9  25   37.75    7.48
   7  39  53    1.35    3.93
   8 -30 -94   -0.85    4.03
   8 -30 -92    0.44    4.11
   8 -30 -70    4.08    4.35
   8  12  30   73.41   13.12
   8  24  42   22.98    6.64
   8  58  66    2.74    4.19
   8  66  70   -0.12    3.50
   9 -31 -93   -0.43    4.55
   9 -31 -91   -0.39    4.15
   9 -31 -71    0.30    4.01
   9 -31 -69    4.17    4.44
   9 -29 -53    9.70    4.82
   9 -27 -43    9.33    4.32
   9 -21 -23  112.93   17.58
  10 -32 -92    0.09    3.90
  10 -32 -90   -0.35    3.89
  10 -32 -72    8.65    5.17
  10 -32 -70    4.14    4.47
  10  28  48    2.76    4.95
  10  44  60    0.49    3.86
  10  54  66    1.01    3.97
  10  66  72   -0.47    3.69
  11 -33 -91    1.21    4.47
  11 -33 -89   -0.13    3.77
  11 -33 -73    0.44    3.80
  11 -33 -71   -0.31    3.83
  11 -23 -23   71.55   11.70
  11 -19 -13    0.47    1.13
  11  23  45    0.43    4.06
  11  41  59    3.27    4.45
  11  47  63   14.16    5.93
  12 -34 -90    0.22    4.10
  12 -34 -88    0.15    3.99
  12 -34 -74    0.22    3.56
  12 -34 -72    0.97    3.87
  12  54  68   -0.64    4.03
  13 -35 -89    0.09    3.83
  13 -35 -87    0.65    3.74
  13 -35 -85    1.77    3.79
  13 -35 -79   -0.18    3.86
  13 -35 -77    1.18    3.94
  13 -35 -75    0.93    4.04
  13 -27 -29   39.09    7.48
  13   5  29   10.30    4.88
  13  35  57    0.22    3.99
  13  47  65    3.32    4.44
  14 -36 -86    0.58    3.87
  14 -36 -84   -0.28    3.95
  14 -36 -80    1.22    4.19
  14 -36 -78    0.81    4.13
  14 -36 -76    1.09    4.32
  14 -30 -36    0.77    3.02
  14  20  46    0.24    3.98
  14  50  68   -1.21    4.24
  16 -36 -56   10.20    4.71
  16  -4  22   12.89    4.05
  16   4  32    8.34    5.04
  16  50  70    0.58    4.24
  17 -37 -57    0.82    3.27
  17 -33 -37   74.07   12.77
  17  11  41    0.66    3.61
  17  13  43   64.98   12.62
  17  15  45    7.63    4.80
  17  29  57    0.84    4.04
  18 -38 -58    6.15    4.12
  18 -36 -46    3.84    3.65
  18 -30 -24    6.62    2.88
  18   0  30   54.71   10.74
  19 -39 -59    0.57    3.33
  19  -5  25   15.59    5.28
  19  19  51    2.32    5.00
  19  37  65    0.62    4.10
  20 -40 -60   -0.47    3.33
  20  26  58   -0.72    3.99
  20  40  68    0.55    4.11
  21 -37 -39   10.40    4.36
  21 -21   3   29.24    5.05
  22 -18  10    6.13    2.76
  22   8  44    2.79    4.12
  22  10  46   11.95    5.66
  22  26  60    7.17    5.10
  22  34  66    0.14    4.29
  23 -43 -65    2.17    3.77
  23  21  57    0.87    4.37
  24 -44 -68    1.79    3.70
  24  14  52    5.69    5.01
  24  26  62   13.97    6.32
  25 -45 -71    0.08    3.33
  25 -19  13   21.40    5.02
  25  -5  33    1.64    4.40
  26 -46 -84   -0.14    3.45
  26 -46 -78    0.10    3.59
  26   0  40   -0.43    3.56
  26  26  64    1.66    4.80
  27 -45 -55    2.25    3.37
  27 -41 -35    1.87    2.89
  27 -13  25   49.73    9.79
  27  -7  33   34.48    8.29
  28 -16  22    3.13    3.88
  28  16  58    0.96    4.19
  28  26  66    3.66    4.80
  30 -42 -30   41.12    7.36
  30  16  60    2.44    4.66
  30  26  68   18.52    7.09
  31 -49 -63   -0.68    3.20
  31  21  65    0.40    4.29
  31  29  71   -1.25    5.33
  32 -50 -66    1.13    4.23
  32 -14  30   33.65    7.91
  32  16  62   -0.55    4.09
  33 -51 -69   -0.08    3.40
  33   3  51    8.42    5.36
  33   5  53    7.94    5.32
  34 -52 -76    0.48    3.18
  34 -52 -74   -0.23    3.40
  34 -20  24    1.23    3.67
  34  -8  40    2.86    4.45
  34  24  70   -0.62    4.39
  35 -51 -55    1.51    3.05
  35 -35  -1    0.29    1.57
  35 -13  35   11.45    5.21
  35   1  51    0.99    4.54
  35   5  55   18.84    6.81
  36  14  64    0.53    4.27
  37 -27  17    1.36    3.40
  37   3  55    3.38    4.58
  37  19  69    2.08    4.57
  38 -52 -48    0.78    2.42
  38 -50 -38    0.79    3.06
  38 -26  20   12.31    4.64
  38 -10  42    1.40    4.26
  38  12  64    1.17    4.29
  39 -55 -67    1.09    3.17
  39  17  69    4.61    5.21
  40 -30  16   35.81    7.39
  40 -10  44   14.92    6.32
  41 -29  19    2.33    3.45
  41 -15  39   21.45    6.70
  42 -54 -44    0.68    2.56
  42  10  66    1.50    4.56
  43 -57 -59    0.40    2.86
  44 -10  48   18.00    6.59
  44   8  66    0.65    4.40
  45 -53 -31    0.63    1.74
  45 -27  27   26.27    6.77
  46 -10  50    6.07    5.14
  46   4  64    4.50    5.43
  47 -59 -55    1.93    2.76
  47 -31  23    7.60    4.01
  48 -60 -58    0.48    2.58
  48  -8  54    0.12    4.55
  48  -6  56    2.19    4.81
  48  -4  58    2.91    4.71
  48  -2  60    9.53    5.69
  48   0  62    1.50    4.70
  49 -23  37    7.85    4.49
  49 -15  47    2.27    4.29
  51 -23  39   -0.11    3.54
  53 -11  55   10.75    6.07
  54 -34  26   -0.79    3.29
  54 -18  48   -0.49    4.00
  55  -7  61    2.02    4.67
  55  -5  63    1.21    4.56
  56 -60 -32   -0.19    1.40
  56 -16  52    0.84    4.39
  57 -63 -43    0.11    1.99
  57 -39  21    5.35    3.53
  57 -21  47    0.69    3.91
  58 -30  36    2.31    3.82
  58 -14  56    3.07    4.59
  60 -30  38    5.65    4.16
  61 -17  55    0.13    4.21
  62 -48  10   -0.17    2.51
  62 -46  14   -0.12    2.49
  62 -34  34   -0.04    3.53
  62 -22  50    1.68    4.22
  63 -13  61    1.41    4.78
  64 -20  54    0.98    4.18
  65 -45  19    0.90    2.98
  65 -31  41    0.05    3.83
  67 -45  21    7.16    3.75
  67 -35  37    1.10    3.67
  67 -21  55   -0.60    4.39
  68 -32  42    0.38    3.75
  69 -45  23    2.13    3.16
  71 -27  51   -0.04    3.87
  72 -46  24   -0.09    3.36
  73 -23  57    2.23    4.31
  75 -59   1    0.34    2.09
  75 -47  25   -0.00    3.07
  76 -42  34    0.77    3.47
  76 -38  40    0.59    3.52
  77 -35  45    0.37    3.70
  78 -48  26    0.67    3.06
  79 -49  25    0.05    3.08
  79 -33  49    1.70    3.85
  80 -44  34    0.96    3.39
 -50  66 -52    0.05    3.10
 -50  68 -48   -0.16    3.27
 -50  70 -44   -0.29    3.16
 -50  74 -38    0.05    3.17
 -49  71 -37    0.96    3.29
 -48  56 -66   -0.64    3.88
 -48  58 -58    0.17    3.88
 -48  60 -52    0.95    3.66
 -48  70 -34    4.66    3.71
 -47  53 -69    0.15    4.03
 -47  55 -59    0.81    3.95
 -46  54 -54    3.87    4.51
 -46  58 -44    1.85    3.69
 -46  60 -40    2.38    3.71
 -46  68 -28    0.06    2.90
 -45  49 -63   -0.43    4.32
 -45  59 -37    0.56    3.25
 -45  69 -23    2.63    3.04
 -44  46 -66   -1.00    4.50
 -44  58 -34    8.57    4.24
 -44  62 -28    1.44    2.94
 -43  43 -71    0.38    4.18
 -43  45 -59    1.66    4.56
 -43  49 -47    1.51    4.16
 -42  42 -62    1.06    4.42
 -42  66 -16    0.10    2.45
 -42  70 -12    0.71    2.19
 -41  39 -67    1.55    4.56
 -41  41 -57    9.33    5.46
 -41  45 -45    4.07    4.25
 -40  36 -82   -0.71    4.60
 -40  36 -80   -0.31    4.25
 -40  36 -78   -1.23    4.39
 -40  36 -76    0.71    4.48
 -40  36 -74    0.11    4.85
 -40  44 -42    1.14    3.85
 -40  54 -24   13.42    4.49
 -40  62 -14    7.83    3.07
 -40  68  -8    1.61    2.00
 -39  35 -67    2.29    4.72
 -39  39 -49    4.09    4.49
 -39  43 -39    4.19    4.10
 -39  45 -35    3.39    3.69
 -39  73  -1    2.06    1.51
 -38  32 -82   -0.32    4.33
 -38  32 -80   -0.89    4.37
 -38  32 -78   -0.66    4.82
 -38  32 -74   -0.49    4.60
 -38  34 -60    3.07    4.48
 -38  36 -52   -0.29    3.95
 -38  38 -46   -0.89    3.89
 -37  31 -65    2.52    5.21
 -37  35 -49    1.77    4.07
 -37  37 -43    1.36    3.64
 -36  28 -84   -0.31    4.70
 -36  28 -82    0.38    4.74
 -36  28 -80   -1.36    4.58
 -36  28 -76    2.51    4.95
 -36  30 -60    1.10    4.20
 -36  32 -52    8.27    5.24
 -36  34 -46    1.88    3.98
 -36  42 -28    1.18    3.31
 -35  27 -67    1.20    4.66
 -35  31 -49   10.89    5.29
 -35  57  -5   14.32    3.30
 -34  26 -62    2.10    4.60
 -34  44 -18    8.66    3.73
 -34  50 -10    1.07    2.31
 -33  23 -71    1.54    4.53
 -33  25 -57   -0.11    3.99
 -32  22 -64   -0.01    4.14
 -32  30 -36    9.16    4.96
 -32  36 -24    7.99    4.05
 -31  19 -85   -0.65    4.37
 -31  19 -81    2.61    5.61
 -31  19 -79   -0.79    4.90
 -31  19 -77    0.71    4.83
 -31  19 -75    0.73    4.60
 -31  21 -59   16.36    6.41
 -31  37 -19    6.19    3.43
 -31  41 -13    9.02    3.45
 -30  18 -68   -0.59    4.54
 -30  20 -56    1.34    4.10
 -30  24 -42    9.38    5.17
 -30  28 -32    0.42    3.50
 -30  30 -28   39.49    8.30
 -30  32 -24   16.37    4.90
 -29  17 -63   -0.50    4.23
 -29  33 -19    9.19    3.66
 -28  14 -86    9.47    7.50
 -28  14 -84   -1.17    6.45
 -28  14 -82    1.23    5.39
 -28  14 -80    0.67    5.04
 -28  14 -78   -0.29    4.85
 -28  14 -76    4.45    5.56
 -28  18 -50    0.91    4.52
 -27  13 -69    1.24    4.54
 -27  25 -27   10.09    4.27
 -27  27 -23    9.32    4.09
 -27  33 -13   11.12    3.53
 -26  12 -64    2.26    4.79
 -26  28 -18   -0.19    2.78
 -25  11 -61    6.28    4.91
 -25  13 -51    1.87    4.62
 -24   8 -88    1.34    4.65
 -24   8 -74   -0.31    4.82
 -24   8 -72    0.42    4.52
 -24  14 -42    3.27    4.35
 -24  16 -36    5.52    4.03
 -24  66  26    0.80    2.30
 -23   7 -67   10.07    5.58
 -23   9 -55   10.27    5.94
 -23  27 -11   88.12   13.89
 -23  59  23    9.24    2.88
 -23  75  33    2.12    2.68
 -22   6 -64    8.29    5.12
 -22  18 -24    0.49    3.21
 -22  20 -20    3.07    3.51
 -21   9 -43    0.22    3.84
 -21  11 -37   28.17    7.22
 -21  15 -27    1.91    3.56
 -21  29  -3   27.20    4.78
 -21  69  33    2.33    2.74
 -20   2 -86    0.59    4.86
 -20   2 -84   -0.16    4.94
 -20   2 -82    1.04    4.84
 -20   2 -80    0.75    4.69
 -20   2 -78    0.97    5.07
 -20   2 -76    4.50    5.56
 -20   4 -58   -0.54    4.17
 -19   1 -71    4.49    5.05
 -19   1 -69    1.42    4.77
 -19   5 -47   34.11    8.56
 -18   0 -66    3.19    4.90
 -18   2 -54    1.49    4.44
 -18  10 -28   59.58   11.03
 -18  26   0    0.05    1.12
 -18  36  12   36.24    5.68
 -18  42  18   18.25    3.77
 -17  -1 -63    4.44    4.46
 -17   9 -27    5.27    4.03
 -17  37  15   73.10   11.16
 -17  39  17    1.09    1.79
 -16   0 -50    0.50    4.29
 -16   4 -36   38.68    8.56
 -16  52  30   -0.00    2.54
 -16  84  48   -0.30    2.77
 -15  -1 -49    3.41    4.37
 -15   3 -35    0.86    3.95
 -15  19  -3    9.79    2.05
 -15  63  39    6.31    3.44
 -15  83  49    0.75    2.80
 -14  -6 -88   -1.42    5.93
 -14  -6 -86    4.30    5.28
 -14  -6 -84   -0.00    4.52
 -14  -6 -78   -0.48    4.53
 -14  -6 -76    1.20    4.83
 -14  -6 -74    2.68    4.73
 -14   0 -40    0.09    3.92
 -14   2 -34    1.31    3.76
 -14   6 -24    8.61    3.71
 -14  82  50    0.75    2.93
 -13  -7 -91   -0.36    4.08
 -13  -7 -71   -0.10    4.45
 -13  -5 -55   45.73   10.59
 -13  -1 -39   52.94   10.66
 -13   5 -23   74.29   12.51
 -13  47  31    4.94    3.40
 -13  81  51   -0.27    2.87
 -12  -8 -68   -0.68    4.71
 -12  -2 -38   10.61    4.83
 -12   0 -32   27.49    6.89
 -12   8 -14    1.55    1.32
 -12  64  44    3.66    3.44
 -11  -9 -65    2.18    4.64
 -11  -3 -37    3.90    3.76
 -10  24  14   46.43    7.53
 -10  56  42    3.92    3.22
 -10  66  48    0.29    3.13
 -10  70  50   -0.49    3.40
 -10  74  52   -0.01    3.02
  -9 -11 -61   -0.74    4.84
  -9  37  29    0.09    2.95
  -8 -12 -60   -0.07    3.86
  -8  28  22    2.13    2.71
  -8  32  26    3.57    2.88
  -8  46  38   30.49    6.92
  -7 -13 -59   13.68    6.03
  -7  51  43   16.54    5.40
  -6 -14 -58   20.84    7.15
  -6  -2 -18   23.34    4.59
  -6  60  50    5.27    3.97
  -6  76  58   -0.62    3.35
  -5 -17 -87    0.85    4.68
  -5 -17 -85    1.71    4.75
  -5 -17 -83   -0.89    4.45
  -5 -17 -81    2.38    5.04
  -5 -17 -79   14.56    6.61
  -5 -17 -77    0.23    4.71
  -5 -15 -57    3.31    4.78
  -5 -11 -39   13.58    5.05
  -5  -7 -27   43.85    8.41
  -5  63  53   -0.00    3.14
  -5  71  57    2.87    3.74
  -4 -18 -88    7.45    6.83
  -4 -18 -86   -0.20    4.83
  -4 -18 -84    1.93    4.81
  -4 -18 -78    0.63    4.32
  -4 -18 -76    9.81    5.81
  -4 -18 -74    0.00    4.37
  -4 -16 -56   15.61    6.31
  -4 -14 -46    0.13    3.52
  -4 -10 -32    0.02    3.41
  -3 -19 -91   -0.05    4.76
  -3 -19 -73    3.85    4.76
  -3 -17 -55   14.74    6.22
  -3  -7 -21   99.78   15.71
  -3  23  25   41.71    7.99
  -3  29  31   27.87    6.53
  -3  55  51    2.95    3.90
  -2 -20 -92   -1.09    4.51
  -2 -20 -90   -1.58    4.92
  -2 -20 -72    0.96    4.30
  -2 -20 -70    4.36    5.11
  -2  -6 -16    6.23    1.86
  -2  40  42   -0.01    3.80
  -2  58  54    5.60    4.58
  -2  74  62    0.56    3.57
  -1 -21 -93   -0.29    4.51
  -1 -21 -71    1.88    4.51
  -1 -21 -69   -0.61    4.34
  -1 -11 -25   -0.09    1.47
  -1  45  47    0.52    3.49
  -1  51  51    8.73    4.99
  -1  65  59    1.77    4.07
  -1  69  61    0.55    3.64
   0 -22 -70   -0.68    4.45
   0 -22 -68    2.09    4.70
   0 -18 -44   -0.37    3.45
   1 -23 -69   -0.20    4.15
   1 -21 -53   24.96    7.36
   1  47  51   10.78    5.05
   2 -24 -94    1.93    4.85
   2 -24 -68   -0.41    3.81
   2 -14 -24   56.18    9.70
   2  68  64    5.56    4.37
   3 -25 -67    4.77    4.52
   3 -21 -43   23.75    6.39
   4 -24 -52   10.53    5.52
   4  46  54   -0.12    3.82
   4  72  68    0.91    3.71
   5 -27 -95   -0.23    4.28
   5  19  33   57.50   10.95
   5  21  35   10.46    5.02
   5  23  37    5.53    4.45
   5  59  63   10.41    5.62
   5  67  67    2.17    4.23
   6 -28 -66   -0.27    4.08
   6 -26 -52    2.27    4.12
   7 -29 -67    1.99    4.12
   7 -23 -35   12.22    4.41
   7 -19 -23   21.06    4.84
   7  45  57    0.85    3.93
   7  55  63    2.23    4.50
   8 -30 -68    1.02    4.02
   8  14  32    3.83    4.48
   8  22  40   51.78   10.51
   8  48  60    2.71    4.41
   9 -31 -67    5.10    4.68
   9 -25 -35    1.63    3.14
   9  51  63    4.51    4.60
  10 -32 -68    4.12    4.62
  11 -33 -93    0.89    4.23
  11 -33 -69   -0.87    4.03
  11 -31 -53    9.88    5.18
  11 -29 -43    2.87    3.77
  11 -27 -35   -0.09    2.98
  11   1  21  127.99   19.92
  11  11  33   10.11    5.12
  11  21  43    0.04    3.62
  12 -34 -92   -0.03    3.86
  12 -34 -70    0.01    3.60
  12  30  52   -0.21    3.93
  12  38  58    1.09    3.87
  12  44  62    0.28    3.98
  12  58  70    1.93    4.38
  12  62  72    1.24    3.98
  13 -35 -91   -0.04    4.22
  13 -35 -73    2.17    4.07
  13 -35 -71   -0.20    3.96
  13 -25 -23    0.25    2.50
  13  25  49    7.30    5.25
  13  41  61    3.52    4.43
  14 -36 -90   -0.31    4.19
  14 -36 -88    2.22    4.30
  14 -36 -74   -0.23    4.12
  14 -34 -54    3.43    3.48
  14  -6  16   22.64    4.60
  14  10  36   19.86    6.40
  14  12  38    7.47    4.90
  14  16  42   17.86    5.91
  14  18  44   25.75    7.21
  14  44  64   -0.10    4.16
  14  58  72   -0.49    4.43
  15 -37 -87    0.33    4.06
  15 -37 -85    0.55    3.75
  15 -37 -83    0.20    4.15
  15 -37 -79   -0.15    3.88
  15 -37 -77    0.60    4.06
  15 -37 -75    0.13    4.07
  15 -35 -55    1.38    3.45
  15 -23 -13    1.17    1.59
  15  -5  19   11.52    3.35
  15  27  53    1.49    4.26
  15  47  67    1.14    4.48
  16 -38 -84   -0.26    4.16
  16 -38 -82   -0.35    4.18
  16 -38 -80    6.27    5.93
  16 -26 -18    0.51    2.03
  16 -12  10   96.53   14.81
  16  22  50    9.85    5.59
  16  32  58    8.55    5.27
  16  54  72    2.90    4.87
  17 -35 -45   11.63    4.62
  17  47  69   -0.29    4.27
  18 -32 -30   29.43    6.07
  18  -6  22    8.54    3.83
  18  24  54    0.99    3.92
  19   5  37   36.44    8.73
  19  29  59   10.18    5.74
  19  47  71    3.65    4.89
  20  -2  30   28.09    7.19
  21 -41 -61    0.86    3.45
  21  -7  25    0.51    3.62
  21   1  35   48.39   10.22
  21  19  53   15.86    6.36
  21  29  61   17.27    6.85
  21  47  73   -0.51    4.28
  22 -42 -62   -0.18    3.43
  23  -9  25   62.50   11.52
  24 -44 -66    0.88    3.58
  24   6  44   53.51   11.24
  24   8  46    3.95    4.83
  24  12  50    5.68    5.16
  25 -45 -69   -0.08    3.36
  25 -11  25    0.17    3.79
  25  21  59   17.83    6.86
  26 -40 -34    4.97    3.40
  26  14  54    1.81    4.33
  27 -47 -83    0.34    3.85
  27 -47 -81    0.26    3.70
  27 -47 -79   -0.64    3.69
  27 -47 -77   -0.27    3.77
  27 -17  19    2.87    3.45
  27  21  61    2.57    4.58
  27  29  67    4.20    5.38
  28 -46 -56    1.81    3.47
  28  -2  40    0.56    3.85
  28  32  70    0.55    4.86
  29  21  63    3.43    4.87
  29  29  69    9.99    5.95
  30  -4  40   19.18    6.23
  30  14  58   -0.31    4.11
  30  32  72    0.72    4.32
  32 -50 -64    2.73    3.87
  32 -34  -4    0.16    0.97
  32 -28   8    6.44    2.99
  32  -6  40   22.81    6.85
  32  14  60    9.92    5.80
  32  24  68    2.18    4.98
  33 -49 -51    0.64    2.94
  33 -17  27    0.40    3.69
  33 -11  35    8.77    4.66
  33  19  65    5.61    5.32
  34 -52 -72   -0.21    3.43
  34  14  62    8.31    5.49
  35 -49 -43    2.46    2.79
  35 -31   7   29.10    5.67
  35  19  67    2.00    4.72
  36 -16  32   41.66    9.06
  36  12  62    5.98    5.10
  37 -53 -59    1.15    3.23
  37 -47 -29    0.84    1.93
  37 -19  29   26.49    6.84
  37 -13  37    0.00    4.09
  39 -55 -65   -0.52    3.02
  40 -56 -70   -0.40    2.88
  40  10  64    2.92    4.70
  41  15  69    0.48    4.91
  42 -56 -56    1.69    3.85
  42 -18  36    5.92    4.81
  42   8  64   -0.03    4.26
  43 -15  41   19.86    6.71
  44 -58 -62    1.63    2.96
  44 -24  30    9.80    4.90
  44  -8  50   37.40    9.59
  44   4  62    1.98    4.73
  44   6  64   -0.24    4.54
  45 -55 -39    0.62    2.35
  46 -32  20    5.36    3.72
  46  -8  52    4.83    5.20
  46  -6  54    0.15    4.73
  46   0  60    0.04    4.62
  46   2  62    1.52    5.23
  47 -27  29   12.50    5.03
  47 -15  45    0.38    4.29
  48 -38  12    5.99    3.54
  49 -61 -61    0.38    2.65
  51 -35  21   12.15    4.53
  51 -13  51   -0.37    4.35
  52 -62 -54    1.29    2.72
  52 -30  30    7.67    4.43
  52 -18  46    0.58    4.02
  53 -59 -35   -0.46    2.00
  53  -9  57    7.59    5.73
  53  -7  59    0.72    4.95
  53  -5  61    0.84    4.83
  53  -3  63    1.04    4.81
  53  -1  65    5.59    5.46
  54 -46   4   -0.08    2.35
  54 -42  12    2.92    3.03
  54 -30  32    1.59    3.68
  55 -63 -49   -0.28    2.35
  55 -21  45   10.22    5.35
  56 -40  18    0.26    3.01
  56 -34  28    0.86    3.40
  56 -30  34    1.96    3.84
  58 -34  30    2.42    3.58
  58 -24  44    0.93    3.82
  58 -10  60    3.11    5.27
  58  -8  62   -0.06    4.76
  59 -39  23    2.42    3.38
  59 -27  41    0.70    3.98
  59 -19  51    2.90    4.36
  60 -34  32    2.23    3.67
  61 -15  57    9.38    5.84
  63 -49   9    2.86    2.82
  63 -47  13    6.17    3.49
  63 -39  27    7.36    4.14
  63 -31  39    1.54    3.93
  63 -25  47    4.31    4.59
  64 -46  16   -0.05    2.82
  64 -28  44    0.11    3.79
  64 -18  56    3.20    4.70
  65 -35  35   23.39    6.87
  65 -23  51    0.66    4.26
  66 -58  -8    1.16    1.81
  66 -46  18    0.50    3.01
  66 -26  48    1.08    4.36
  67 -29  45    1.58    4.36
  68 -24  52    1.75    5.22
  70 -46  22    2.49    3.37
  70 -40  32    1.41    3.91
  70 -22  56    1.12    4.36
  71 -33  43   -0.01    4.20
  71 -25  53    0.28    4.65
  73 -31  47    0.18    3.98
  74 -58   2   -0.05    2.19
  74 -26  54    0.88    4.29
  75 -29  51    0.12    4.08
  76 -48  24    0.08    2.96
  77 -43  33    0.14    3.56
  77 -27  55   -0.41    4.03
  78 -36  44    1.34    4.09
  78 -30  52   -0.16    3.84
  80 -50  24    1.83    3.37
  80 -40  40   -0.44    3.43
  81 -51  23    0.03    2.95
  81 -45  33    0.31    3.44
 -49  59 -63   -0.76    4.18
 -49  61 -57   -0.04    3.91
 -49  63 -51    0.15    3.68
 -49  65 -47    1.00    3.68
 -49  67 -43   -0.25    3.35
 -48  56 -64    0.67    4.46
 -47  53 -67    0.26    4.15
 -47  59 -47    3.99    4.37
 -47  61 -43    1.74    3.88
 -47  67 -33    3.48    3.74
 -46  52 -60   -0.38    4.02
 -46  56 -48   -0.23    3.68
 -46  62 -36    0.05    3.43
 -45  47 -75   -0.77    4.64
 -45  47 -73   -0.61    4.81
 -45  53 -49    2.20    4.14
 -44  48 -56    0.96    4.38
 -43  43 -69    0.43    4.62
 -43  57 -31    3.11    3.55
 -42  40 -80   -0.20    5.37
 -42  40 -78   -0.23    4.06
 -42  40 -76   -0.94    4.96
 -42  40 -74   -1.14    4.65
 -42  44 -54   -0.83    4.21
 -42  46 -48    0.65    4.10
 -42  64 -18    2.33    2.89
 -42  72 -10   -0.20    2.23
 -41  39 -65   -0.37    4.51
 -41  53 -29    1.88    3.31
 -40  38 -60   -0.04    4.17
 -40  40 -52   -0.82    4.02
 -40  42 -46    1.81    4.06
 -40  60 -16    0.93    2.56
 -39  35 -65    3.11    4.80
 -39  37 -55   -1.01    4.38
 -39  41 -43    8.87    4.97
 -39  47 -31    1.75    3.31
 -39  55 -19   -0.40    2.61
 -38  32 -72    2.17    4.87
 -38  32 -70   -0.05    4.70
 -38  42 -36    0.40    3.64
 -38  44 -32    1.92    3.49
 -38  60 -10    2.81    2.44
 -38  62  -8    0.31    2.03
 -38  64  -6    0.69    1.85
 -37  33 -55    7.20    5.26
 -36  28 -74   -0.15    5.08
 -36  28 -72    0.74    4.97
 -35  27 -65    7.70    5.70
 -35  29 -55    8.68    5.35
 -35  55  -7   13.21    3.44
 -35  61  -1    0.45    1.28
 -34  24 -84    2.97    5.68
 -34  26 -60   21.07    7.46
 -34  28 -52    3.11    4.59
 -34  32 -40    1.72    3.90
 -34  40 -24   39.92    8.22
 -33  29 -43   15.84    5.94
 -32  22 -62    0.33    4.46
 -32  26 -46    2.90    4.33
 -31  19 -73   -1.35    4.95
 -30  18 -66    5.13    5.29
 -29  17 -61   -0.47    4.50
 -29  21 -45   21.10    7.03
 -28  14 -74    7.91    6.25
 -28  14 -72   -1.89    5.09
 -28  16 -58    2.61    4.33
 -28  40  -6   74.15   11.60
 -28  60  14    9.44    1.80
 -27  13 -67   -0.23    4.67
 -27  15 -55    0.88    4.14
 -27  17 -47   -0.50    4.66
 -27  19 -41    5.03    4.64
 -26  12 -62   18.56    7.15
 -26  20 -34    3.91    3.73
 -26  36  -6   36.18    6.27
 -26  60  18    0.52    1.28
 -25   9 -85    0.86    5.47
 -25   9 -83    0.32    5.37
 -25   9 -81    0.24    5.16
 -25   9 -79   -0.78    5.22
 -25   9 -77    5.23    5.66
 -25  15 -43   18.96    6.54
 -24   8 -70    0.14    4.74
 -24  10 -56    9.17    5.47
 -23   7 -65    9.44    5.63
 -23  19 -25   94.14   15.71
 -23  79  35    0.68    2.32
 -22   6 -62    0.67    3.88
 -22   8 -52    0.06    4.63
 -22  10 -44   -0.25    3.98
 -22  12 -38    1.38    3.64
 -22  16 -28    1.87    3.47
 -22  30  -4   41.51    6.81
 -22  46  14    1.70    1.28
 -22  58  24   18.88    4.16
 -22  82  38    0.26    2.53
 -21   3 -83    1.74    5.33
 -21   3 -81   -0.62    5.35
 -21   5 -59    1.49    4.45
 -20   2 -74   -1.66    4.77
 -20   2 -72    5.06    5.37
 -20   6 -48   66.01   13.17
 -20  12 -30    9.32    4.74
 -20  20 -14  262.37   38.79
 -20  68  34    3.68    2.95
 -19   1 -67    9.62    5.80
 -19   3 -55   25.59    7.88
 -19  11 -29   18.61    5.54
 -19  19 -13    3.06    2.53
 -19  67  35    4.11    3.08
 -18   0 -64    1.57    4.68
 -18  18 -12  243.23   35.87
 -18  66  36    2.89    2.92
 -17   1 -51    8.88    5.85
 -17   5 -37    3.72    3.65
 -17  17 -11   26.60    5.00
 -17  65  37    2.83    2.94
 -16  -2 -60    4.76    4.59
 -16   2 -42    2.20    3.93
 -16  64  38    0.64    2.84
 -15  -5 -87    0.50    5.12
 -15  -5 -85    1.19    5.22
 -15  -5 -83    2.87    5.06
 -15  -5 -81    1.88    4.69
 -15  -5 -79    1.26    5.14
 -15  -5 -77    4.79    5.57
 -15  -5 -75    2.52    4.74
 -15   1 -41   72.54   13.49
 -14  -6 -72   -0.64    4.81
 -13  -7 -69    2.21    4.74
 -13  11 -11   15.44    3.20
 -13  65  43    0.58    3.10
 -12  -8 -66   -0.42    4.77
 -12   4 -22    6.48    2.86
 -12  76  50    0.07    3.36
 -11  -1 -31    2.45    3.66
 -11   5 -17   33.49    6.10
 -11  67  47    0.11    3.16
 -11  71  49    7.17    4.12
 -11  75  51   -0.15    3.17
 -10  -2 -30   49.64    9.60
 -10  40  30   59.07   10.54
  -8  30  24    8.44    3.38
  -7 -15 -83    0.15    4.72
  -7 -15 -81    2.38    5.28
  -7  -3 -23    0.46    2.02
  -7  43  37    2.49    3.65
  -7  77  57    0.17    3.47
  -6 -16 -88   -3.14    7.54
  -6 -16 -86    1.13    4.83
  -6 -16 -84    1.02    5.21
  -6 -16 -82    4.67    5.55
  -6 -16 -80    0.70    5.02
  -6 -16 -78    1.92    5.04
  -6 -16 -76    0.94    4.79
  -5 -17 -91    2.04    5.21
  -5 -17 -75   -0.59    4.72
  -5 -17 -73    2.33    4.63
  -5  53  47    6.07    4.34
  -5  67  55    0.92    3.87
  -4 -18 -92    1.12    4.90
  -4 -18 -90    1.54    4.69
  -4 -18 -72    8.14    5.67
  -4 -12 -38   -0.49    3.40
  -4  20  20   30.84    5.92
  -4  34  34   39.60    8.25
  -3 -19 -93   -1.12    4.84
  -3 -19 -71    2.16    4.89
  -3 -19 -69    0.44    4.68
  -3 -15 -45    4.50    3.95
  -3  25  27    0.91    3.25
  -3  49  47   10.32    4.88
  -2 -20 -68   -0.06    4.56
  -2 -18 -54    1.97    4.86
  -2  70  60    0.48    3.96
  -1 -21 -67    3.85    4.23
   0 -16 -36   65.93   11.95
   0 -14 -30  145.44   22.85
   0   8  12   36.25    6.00
   0  32  38    4.44    3.86
   0  42  46    3.13    3.98
   0  54  54   -0.03    4.00
   1 -23 -67   14.79    6.29
   1 -19 -43   23.37    6.44
   1  19  27   17.24    5.11
   1  27  35   86.78   15.05
   1  57  57    0.61    4.21
   1  73  65    0.78    3.75
   2 -24 -66    0.33    4.08
   2   0   4   -0.00    0.52
   2  44  50    9.15    4.95
   2  50  54   27.86    7.74
   2  64  62    3.16    4.38
   3 -25 -65    3.13    4.43
   3 -17 -29   69.76   12.05
   3  11  21   23.83    4.93
   3  53  57   -1.21    4.12
   4  14  26  214.75   32.53
   4  28  40    3.71    3.81
   4  56  60    0.13    4.16
   4  68  66    1.08    4.20
   5 -21 -35    4.80    3.62
   5  43  53    6.15    4.86
   5  49  57    8.44    5.06
   6 -24 -42   11.44    4.65
   6 -16 -18   18.04    3.74
   6  32  46    0.06    4.20
   6  52  60   -0.61    4.18
   7 -29 -65    0.69    3.97
   7 -13  -9    0.20    0.55
   7  59  65    0.85    4.35
   7  67  69    0.43    3.71
   8 -30 -66    1.27    4.01
   8 -26 -42    8.51    4.26
   8  16  34    1.02    4.06
   8  18  36    0.85    4.32
   8  20  38  127.87   21.15
   8  42  56    2.62    4.06
   9 -17 -13   28.39    4.77
   9  39  55    0.18    3.92
   9  45  59   -0.81    4.27
   9  55  65    1.15    4.59
   9  67  71   -1.19    4.18
  10 -32 -66    0.28    4.00
  10 -30 -52   29.46    7.53
  10  26  46    6.30    4.90
  10  36  54    1.40    4.00
  10  48  62    1.20    4.26
  11 -33 -67    3.94    4.41
  11  13  35   37.65    8.48
  11  15  37   47.17    9.89
  11  17  39   53.90   11.04
  11  19  41   17.09    5.66
  11  51  65   -0.01    4.08
  12 -34 -68    1.52    4.08
  13 -35 -69    1.93    4.37
  13 -31 -43   27.10    6.96
  13  51  67   -1.20    4.46
  14 -36 -72    0.30    4.14
  14 -36 -70    2.90    4.44
  14  14  40  119.22   20.11
  14  38  60   -0.27    4.08
  15 -37 -91   -0.72    4.69
  15 -37 -89    0.63    4.37
  15 -37 -73    0.26    4.20
  15  -9  13    3.75    1.74
  15  35  59    1.53    3.91
  15  41  63    5.46    5.06
  16 -38 -90    1.14    4.49
  16 -38 -88    1.35    4.48
  16 -38 -86   -0.85    4.15
  16 -38 -78   -1.33    4.38
  16 -38 -76    0.80    4.16
  16 -38 -74    0.11    4.16
  16 -34 -44    1.05    3.67
  16 -32 -36   43.15    8.43
  16   6  34   23.56    6.80
  16  38  62    0.26    4.22
  16  44  66    0.95    4.55
  17 -39 -87    1.43    4.35
  17 -39 -85    0.40    4.29
  17 -39 -83   -0.70    4.24
  17 -39 -81   -0.99    4.03
  17 -39 -79    0.28    5.28
  17 -39 -77   -0.45    4.38
  18 -38 -56   -0.13    3.39
  18 -14  10   17.85    3.71
  18  22  52    1.34    4.39
  18  32  60    4.38    4.86
  18  44  68    9.09    5.73
  19 -39 -57    6.01    4.30
  19   7  39    1.32    3.96
  19   9  41   26.17    7.14
  19  13  45    0.41    3.80
  19  15  47    0.03    4.63
  19  51  73   -0.75    5.14
  20 -40 -58    3.30    3.92
  20 -16  10   33.94    6.08
  20  32  62    4.81    5.27
  20  44  70   -0.36    4.59
  21 -35 -31   37.93    7.32
  21  17  51    7.50    5.52
  22 -40 -48    1.12    3.17
  22  -4  30   43.25    9.15
  22  24  58   11.33    6.02
  22  32  64    0.43    4.37
  22  44  72   -0.73    4.81
  23 -43 -63    2.04    3.85
  23 -41 -49    0.11    3.07
  23  -1  35  117.44   19.85
  23  19  55    2.26    4.92
  23  29  63   10.12    6.11
  23  41  71   -0.46    4.71
  24 -44 -64    1.57    3.97
  24 -42 -50    8.84    4.16
  24 -36 -26   26.80    5.35
  24  32  66    8.09    5.80
  25 -45 -67   -0.51    3.72
  25 -43 -51    0.32    3.17
  25 -41 -41   25.51    6.48
  25  19  57    8.12    5.49
  25  29  65    4.80    4.99
  25  35  69   -0.22    4.73
  26 -44 -52    3.37    3.62
  26 -18  16    0.86    2.99
  26 -14  22   17.95    5.33
  26   2  42    0.11    3.70
  26   4  44    1.24    3.69
  26  10  50   13.43    6.37
  26  12  52    0.48    4.40
  26  32  68   -0.06    4.49
  27 -47 -75    1.96    3.96
  27 -43 -43    2.60    3.11
  27  35  71    7.44    5.80
  28 -48 -82    0.53    4.17
  28 -48 -80    0.25    3.78
  28 -44 -44    3.95    3.43
  28   0  42   -0.28    3.87
  28  12  54    1.97    4.70
  28  24  64   15.64    6.78
  29 -41 -29    1.87    2.78
  29  19  61    2.65    5.06
  30 -46 -46    8.31    3.75
  30 -12  30   32.76    7.96
  30  -2  42   -0.12    4.17
  30  24  66    1.45    4.85
  31 -49 -61    1.72    3.47
  31  -9  35   13.58    5.20
  31  19  63   -0.47    4.59
  32  -4  42    4.64    4.68
  32  12  58    1.27    4.68
  33 -21  21    3.66    4.00
  33  27  71    0.62    4.83
  34 -52 -70    0.71    3.64
  34 -50 -52    2.90    3.43
  34  12  60   17.69    7.00
  35 -53 -75    0.99    3.43
  35 -33   3    1.49    2.19
  36 -52 -56    2.27    3.41
  36 -50 -44    3.36    3.08
  36 -38  -6   10.08    1.87
  36  22  70    0.34    4.43
  37  17  67   -0.32    4.59
  38  -8  44    6.54    4.83
  39 -53 -49    1.25    2.99
  39 -51 -39   19.40    4.65
  39 -49 -31    1.76    2.10
  39 -33   9    2.68    2.91
  39 -13  39   67.21   13.26
  39  15  67    2.06    5.38
  40 -56 -68   -0.29    3.30
  40  -8  46    2.48    4.35
  40   8  62   -0.02    4.73
  41 -55 -53    1.58    3.03
  41 -25  25   25.79    6.84
  42   6  62    1.95    4.40
  43 -55 -45    1.93    2.91
  43 -21  33   17.08    5.96
  44 -34  14   12.67    4.37
  44 -28  24   13.31    5.13
  44  -6  52    6.08    5.10
  44  -4  54    1.05    4.55
  44   0  58    1.27    4.72
  44   2  60    7.35    5.92
  45 -59 -65   -0.02    2.95
  45 -33  17   21.59    5.62
  46 -24  32    1.53    3.90
  46  -4  56    9.97    6.03
  46  -2  58    5.31    5.41
  47 -13  47   21.31    7.04
  47   7  67   -0.34    4.97
  49 -37  15    5.28    3.59
  49 -31  25   -1.57    3.44
  49 -13  49   22.63    7.45
  50 -18  44    7.39    5.00
  51 -27  33   20.52    6.28
  51 -11  53    0.11    4.35
  51  -9  55   -0.32    4.99
  51  -1  63    7.58    5.84
  51   1  65    4.10    5.65
  52 -60 -42    3.11    2.79
  53 -35  23   21.38    5.94
  53 -27  35    2.31    4.00
  53 -21  43    0.14    4.06
  54 -16  50    1.81    4.24
  55 -41  15    0.13    2.80
  55 -27  37    7.42    4.62
  56 -24  42    1.85    4.11
  57 -27  39    0.65    4.00
  57 -19  49    8.69    5.45
  59 -17  53    1.01    4.47
  60 -22  48   -0.46    4.29
  61 -39  25   16.64    5.41
  61 -31  37    3.39    4.24
  61 -25  45   -0.46    4.14
  61 -13  59   -0.54    4.82
  62 -58 -14    0.56    0.79
  62 -28  42   -0.18    3.89
  62 -20  52    2.92    4.94
  63 -35  33    0.51    3.79
  64 -50   8    4.12    3.05
  64 -48  12    0.39    2.72
  64 -16  58   -0.07    4.57
  65 -51   7   -0.53    2.72
  65 -47  15    0.64    2.91
  66 -32  40    0.05    4.13
  67 -61 -15    2.51    1.06
  68 -54   4   -0.48    2.86
  68 -46  20    0.63    2.97
  68 -40  30    2.08    3.84
  68 -36  36    9.67    5.06
  69 -55   3    5.56    2.86
  69 -27  49   -0.66    4.95
  70 -60  -8   -0.26    1.96
  70 -30  46    0.19    4.29
  70 -20  58   -0.37    4.73
  71 -47  21    1.10    3.32
  71 -41  31    6.63    4.31
  72 -28  50   -0.89    4.34
  73 -57   3    0.82    2.41
  74 -38  38    0.55    4.11
  75 -35  43    1.00    4.13
  77 -49  23   -0.46    3.24
  77 -39  39    1.87    3.81
  78 -50  22    2.45    3.44
  80 -34  48   -0.64    4.21
  81 -41  39    0.70    3.78
  82 -46  32   -0.45    3.50
 -51  71 -47   -0.63    3.77
 -50  64 -56   -0.00    3.99
 -50  72 -40    0.40    3.39
 -49  75 -31    1.76    3.64
 -48  58 -56    0.60    4.29
 -48  74 -28    1.06    3.36
 -48  76 -26   -0.55    3.04
 -47  53 -65    0.95    4.27
 -47  55 -57    1.05    4.42
 -47  63 -39    0.42    3.40
 -46  54 -52    1.98    4.41
 -46  66 -30   -0.28    3.12
 -45  47 -71    0.40    4.78
 -45  61 -33    0.38    3.31
 -44  44 -76    1.07    4.87
 -44  46 -62   -0.09    4.77
 -44  54 -40    0.72    4.06
 -44  60 -30    0.79    3.36
 -44  68 -20   -0.04    2.75
 -44  70 -18    1.40    2.74
 -44  72 -16    0.64    2.54
 -43  45 -57    0.51    4.50
 -43  47 -51    3.29    4.48
 -42  40 -72   -0.44    4.65
 -42  42 -60    9.36    6.04
 -42  56 -28    3.08    3.46
 -41  39 -63   -0.09    4.52
 -41  41 -55    0.29    4.40
 -41  43 -49    0.07    3.90
 -41  57 -23   11.94    4.25
 -40  36 -70    0.18    5.00
 -40  36 -68    2.19    4.95
 -40  38 -58    4.98    5.16
 -40  70  -6    3.47    2.24
 -39  33 -83   -0.07    5.06
 -39  33 -81    0.29    5.10
 -39  33 -79   -0.94    5.28
 -39  35 -63    0.55    4.70
 -38  32 -68    0.99    4.78
 -38  34 -58    1.36    4.67
 -38  40 -40   10.52    5.20
 -37  31 -63   10.40    5.99
 -37  53 -15    1.16    2.57
 -37  69   1    2.82    0.96
 -36  28 -70    4.40    5.51
 -36  30 -58    0.37    4.32
 -35  27 -63   13.96    6.59
 -35  35 -37    7.08    4.54
 -35  37 -33   -1.06    3.88
 -35  39 -29    1.58    3.57
 -33  25 -55    3.99    4.73
 -33  33 -33    7.22    4.67
 -33  73  13    9.36    1.61
 -32  20 -84   -1.49    5.57
 -32  20 -80    2.01    5.82
 -32  20 -78    1.13    4.98
 -32  24 -52    2.00    4.34
 -32  28 -40   23.02    6.98
 -31  19 -71   -0.50    4.66
 -31  19 -69   12.33    6.73
 -31  21 -57    1.20    4.29
 -31  25 -43    7.43    5.35
 -31  49  -3   23.63    4.44
 -30  18 -64    8.49    5.97
 -30  26 -36    4.61    4.44
 -29  15 -83   -0.33    5.74
 -29  15 -81    2.02    5.53
 -29  15 -79   -0.00    5.32
 -29  15 -77    1.07    5.30
 -29  19 -51    0.64    4.43
 -28  14 -70    1.55    4.94
 -28  26 -28    1.06    3.19
 -27  13 -65    1.29    4.83
 -27  67  21    0.20    1.71
 -27  77  27    2.36    2.44
 -26  14 -52   -0.29    4.28
 -26  72  26    2.58    2.52
 -25   9 -75    1.21    4.86
 -25   9 -73    1.98    5.09
 -25  17 -37   64.26   12.23
 -24   8 -68    0.36    4.68
 -24  28 -12   12.52    3.67
 -23   9 -53    6.05    5.50
 -23  21 -21   30.68    6.67
 -23  65  27    8.88    3.20
 -22  74  34    0.15    2.66
 -22  78  36    4.74    3.05
 -21   3 -87    0.55    6.14
 -21   3 -85    0.54    5.18
 -21   3 -79    0.54    4.97
 -21   3 -77    0.82    5.19
 -21   3 -75    0.93    4.76
 -21   7 -49    6.17    5.50
 -21  21 -15  120.37   18.70
 -21  45  15    2.46    1.53
 -21  57  25    0.28    2.21
 -21  81  39    3.22    3.06
 -20   2 -70    5.43    5.63
 -20   4 -56    8.02    5.70
 -20  44  16   -0.28    1.63
 -20  56  26    0.74    2.28
 -19   7 -39   19.67    6.22
 -19  37  11   64.03    9.51
 -19  43  17   23.90    4.44
 -19  83  43   -0.80    2.99
 -18   4 -44   41.76    9.37
 -18   6 -38    0.71    3.48
 -18  38  14   76.35   11.53
 -18  40  16   30.57    5.27
 -18  82  44    0.56    2.99
 -17   3 -43   -1.12    3.74
 -17  81  45   -0.11    3.22
 -16  -4 -88   -2.01    6.22
 -16  -4 -86    0.55    5.20
 -16  -4 -84    1.03    5.46
 -16  -4 -82   -1.00    5.38
 -16  -4 -80   -0.57    5.27
 -16  -4 -78    0.75    5.02
 -16  -2 -58    0.67    4.30
 -16  16 -10   37.52    6.39
 -16  58  34    2.53    2.94
 -16  80  46   -0.22    3.32
 -15  -5 -73   -0.88    4.75
 -15  79  47    0.11    3.29
 -14  -6 -70    2.96    4.81
 -14  -6 -68    2.96    4.74
 -14  -2 -46   74.86   14.09
 -14  48  30    0.06    2.94
 -14  66  42   13.70    4.81
 -14  78  48   -0.08    3.34
 -13  -7 -67   -0.35    4.48
 -13  77  49    0.21    3.37
 -12  -8 -64   -0.08    4.30
 -12  -6 -52    0.85    4.70
 -12  68  46    0.34    3.30
 -12  72  48    1.11    3.44
 -11  -7 -51    6.46    5.07
 -11   3 -21   20.79    4.66
 -11   7 -13    3.63    1.46
 -10  -8 -50   13.14    5.78
 -10  -6 -42   25.08    6.96
  -9 -11 -59    0.51    4.76
  -9  -9 -49   75.35   14.29
  -9  -7 -41   -0.86    3.93
  -9  -3 -29   39.55    8.03
  -9  47  37    5.19    3.66
  -9  59  45    0.49    3.26
  -8 -14 -86   -0.35    5.37
  -8 -14 -84   -0.21    5.13
  -8 -14 -82    2.01    5.70
  -8 -14 -80    3.32    5.63
  -8 -14 -78    0.24    5.02
  -8 -12 -58    7.32    5.31
  -8 -10 -48   70.43   13.60
  -8  -6 -34    6.02    4.16
  -8  52  42    0.23    3.34
  -8  78  56   -0.12    3.49
  -7 -15 -87   -0.88    5.43
  -7 -15 -85    1.80    5.23
  -7 -15 -79   12.14    6.59
  -7 -15 -77    0.49    5.05
  -7 -15 -75   -0.30    4.97
  -7 -13 -57   -0.22    4.58
  -7 -11 -47   -0.22    3.67
  -7  17  11    0.63    0.84
  -7  61  49    0.88    3.74
  -6 -16 -92   -0.75    5.38
  -6 -16 -90   -0.72    5.18
  -6 -16 -74    1.03    4.76
  -6 -16 -72    1.68    4.96
  -6 -14 -56   13.18    6.12
  -6 -12 -46    5.11    4.29
  -6  64  52    1.89    3.91
  -6  68  54   -0.37    3.77
  -6  72  56    0.26    3.65
  -5 -17 -93    0.63    4.62
  -5 -17 -71    1.87    4.64
  -5 -15 -55    3.95    4.84
  -5  37  35    5.71    3.99
  -4 -18 -70   13.08    6.45
  -4  -8 -26    6.29    3.04
  -4  44  42    0.21    3.38
  -4  56  50    6.59    4.53
  -3 -19 -67    2.80    4.80
  -3 -13 -37   25.18    6.55
  -3 -11 -31   30.58    6.94
  -3  75  61   -0.08    3.68
  -2 -16 -44   29.88    7.32
  -2  62  56    2.51    4.12
  -2  66  58    8.44    5.06
  -1  35  39   10.13    4.71
   0 -22 -66    0.43    4.52
   0  16  22    3.84    2.44
   0  48  50    0.34    3.87
   0  74  64    0.53    3.99
   1 -23 -65   15.86    6.41
   1  21  29   18.43    5.47
   1  23  31   17.05    5.31
   1  25  33    7.26    4.25
   1  39  45   14.67    5.63
   1  65  61    2.77    4.50
   1  69  63    0.33    3.98
   2 -24 -64   18.04    6.59
   2   4  10   19.58    3.50
   2  10  18    1.74    1.36
   2  36  44   42.29    9.41
   3 -19 -35    0.55    3.23
   3  73  67    0.40    4.04
   4 -22 -42   13.48    5.00
   4  38  48    2.54    4.27
   4  60  62    2.98    4.78
   5 -25 -51   26.23    7.42
   5 -17 -23   27.49    5.65
   5   1  11  224.01   32.82
   5  35  47    3.71    4.36
   6 -28 -64    1.43    4.37
   6   8  22   24.18    5.08
   6  40  52   15.95    5.93
   6  46  56   27.95    7.96
   6  56  62    9.06    5.78
   6  68  68    0.22    4.34
   7  11  27   93.86   15.60
   7  27  43   13.23    5.35
   8 -30 -64    7.09    5.04
   8  34  50   14.98    5.93
   8  52  62    6.45    5.34
   9 -31 -65   -0.28    4.08
   9 -29 -51    0.23    3.75
   9 -11  -1   43.89    6.39
   9  -5   9   49.76    7.88
  10   8  28   54.85   10.34
  10  42  58   -0.40    4.20
  11  55  67    0.64    4.30
  11  59  69   -1.28    4.71
  12 -34 -66    4.57    4.65
  12 -32 -52    1.95    4.14
  12  28  50    4.98    4.83
  12  48  64   -0.45    4.31
  13 -35 -67    0.43    4.09
  13 -13   3    4.81    1.21
  13   7  31    1.89    4.25
  13  23  47    2.09    4.27
  13  55  69   -0.10    4.46
  13  63  73   -0.15    4.08
  14 -36 -68   -0.46    4.28
  15 -37 -71    0.36    3.79
  15 -27 -23    1.77    2.46
  15  25  51    0.42    4.36
  15  51  69    0.51    4.58
  15  55  71    2.68    5.35
  16 -38 -72    2.07    4.34
  16 -36 -54   19.20    6.05
  16  -8  16   43.41    7.62
  16  18  46    8.43    5.08
  17 -39 -89    0.06    3.84
  17 -39 -75    1.69    4.37
  17 -37 -55    7.25    4.35
  17  -7  19    7.47    2.91
  17  -1  27   44.30    9.03
  17  41  65    1.48    4.82
  17  51  71   -0.10    4.59
  17  55  73    0.55    4.63
  18 -40 -88   -0.40    4.45
  18 -40 -86   -1.24    4.71
  18 -40 -84    0.38    4.24
  18 -40 -82   -0.03    4.37
  18 -40 -78    0.35    5.66
  18  38  64   -0.09    4.27
  19 -35 -37   20.48    5.78
  19  11  43   16.08    5.86
  19  27  57    6.89    5.28
  19  41  67    5.95    5.34
  20 -38 -46    1.07    4.86
  20  -8  22   21.90    5.63
  20  38  66   -1.09    4.64
  21 -41 -59   -0.21    3.57
  21 -31 -19   28.68    5.19
  21  41  69    0.40    4.47
  22 -42 -60    0.09    3.65
  22 -10  22   16.97    5.26
  22  38  68   -0.58    4.56
  23 -17  13    1.87    2.69
  23  17  53    2.20    4.49
  23  35  67    0.01    4.66
  24 -40 -40    5.45    3.73
  24 -12  22    6.21    4.09
  24  -6  30   46.90    9.71
  24  24  60    9.79    5.65
  25 -45 -65    1.92    3.87
  25 -39 -33    1.00    2.99
  25 -15  19    6.55    3.65
  25  -3  35   19.50    6.32
  26  -8  30   72.97   13.29
  26  24  62   12.01    6.16
  27 -45 -53    5.53    4.03
  27  -5  35   14.93    5.55
  27  19  59    0.98    4.33
  28 -48 -78    0.20    3.78
  28 -48 -76    0.04    4.12
  28 -38 -22    1.46    2.12
  28 -10  30    9.14    4.78
  28   2  44   39.60    9.58
  28  10  52    4.80    5.27
  29 -27   5    4.53    2.52
  29  -7  35   -0.01    3.83
  29  27  67    3.56    5.60
  30  10  54   23.16    7.81
  31 -47 -47   32.92    7.22
  31 -23  15    8.22    3.49
  31 -15  27   42.38    9.15
  31  27  69    0.61    4.85
  32 -50 -62   -0.96    3.82
  32 -22  18    8.26    4.12
  32 -18  24   80.36   14.05
  32  10  56   15.01    6.64
  32  22  66    0.66    4.70
  33 -51 -65   -5.77    6.04
  33  17  63    0.92    4.68
  34 -52 -68   -1.03    4.16
  34 -14  32   10.68    4.83
  34  22  68    1.40    4.85
  35 -53 -73    0.86    3.86
  35 -51 -53    0.41    3.29
  35 -45 -27    0.47    2.54
  35 -11  37    1.17    4.12
  35  17  65    2.05    4.84
  36  -6  44   15.04    6.43
  36   8  58    0.51    4.37
  37  15  65    2.47    5.11
  38 -54 -60   -1.24    4.19
  38 -16  34   13.79    5.94
  38  -6  46    1.04    4.43
  38   8  60    1.31    4.56
  38  20  70    5.57    5.53
  39 -55 -63   -1.01    3.53
  40 -56 -66    0.23    3.39
  40 -52 -40   -0.04    2.69
  40 -50 -32    0.65    2.16
  40  -6  48    2.28    4.57
  40   6  60    2.05    5.10
  41 -13  41    7.54    5.21
  42  -6  50    0.31    4.50
  42  -4  52   15.82    6.77
  42  -2  54    4.17    5.20
  42   0  56   -0.88    4.72
  42   2  58    2.65    5.17
  42   4  60    1.21    4.80
  43 -57 -57   -0.28    2.71
  43 -39   3   11.25    3.50
  43 -37   7    2.22    3.06
  43 -13  43    1.66    4.41
  43  11  67   -0.09    4.71
  44 -58 -60    1.01    3.29
  44  -2  56   -0.54    4.64
  45 -21  35    4.67    4.40
  45 -13  45   -0.09    3.50
  45   9  67    0.66    4.49
  46 -54 -32    0.31    1.91
  47   5  65    3.71    5.78
  48 -60 -56    0.59    2.86
  48 -58 -44    1.07    2.79
  48 -40   8   55.61    9.86
  49 -61 -59    0.61    2.96
  49 -21  39    4.01    4.58
  49 -11  51   -0.12    4.35
  49   1  63   -0.44    5.12
  49   3  65    2.57    5.09
  50 -60 -48   -0.86    2.75
  50 -58 -38    2.46    2.49
  50 -56 -30    2.78    1.74
  50 -24  36   10.88    5.19
  51 -31  27    5.43    4.11
  51 -21  41    3.91    4.37
  51  -7  57    1.72    5.03
  51  -5  59    0.33    5.05
  51  -3  61   -0.44    5.32
  52 -24  38    1.91    3.87
  54 -62 -46   -0.03    2.43
  54 -24  40   13.69    5.70
  55 -47   3   -0.25    2.47
  55 -35  25    4.30    3.89
  55 -19  47   -0.46    4.41
  56 -10  58    7.59    6.03
  56  -8  60    1.26    5.02
  56  -6  62    4.41    5.72
  56  -4  64    0.28    5.56
  58 -40  20    5.56    3.71
  58 -22  46    0.11    4.11
  59 -31  35    1.40    3.98
  59 -15  55    1.35    4.82
  60 -40  22   -0.46    3.37
  60 -28  40    2.16    4.38
  61 -35  31    0.32    3.66
  62 -18  54    3.37    5.00
  63 -23  49   -0.53    4.27
  64 -26  46    0.64    5.17
  64 -14  60   -0.03    5.24
  65 -57  -7    5.88    2.31
  65 -49  11   -0.12    2.89
  65 -29  43    1.09    4.19
  65 -21  53   -0.49    4.37
  66 -52   6    0.21    2.71
  66 -48  14    7.24    3.88
  66 -40  28    0.95    3.65
  67 -53   5    2.51    2.80
  67 -47  17    0.78    3.16
  69 -47  19    1.73    3.37
  69 -41  29    0.37    3.66
  69 -33  41    0.37    4.27
  71 -23  55    0.12    4.47
  72 -56   4    0.62    2.51
  72 -48  20   -1.57    3.74
  74 -32  46    0.52    3.98
  74 -24  56    0.62    4.51
  75 -49  21    0.58    3.39
  75 -43  31   -0.33    3.60
  75 -27  53   -0.51    4.51
  76 -58   4    0.24    2.54
  76 -50  20   -0.48    3.35
  76 -30  50    1.40    4.65
  78 -58   6    0.50    2.72
  78 -44  32    0.41    3.61
  78 -40  38   -0.60    3.89
  78 -28  54    1.11    4.50
  79 -51  21    0.94    3.25
  79 -37  43    0.20    4.11
  80 -52  20   -0.77    3.27
  81 -53  19    0.43    3.24
 -51  73 -43   -0.53    3.77
 -50  66 -50    0.62    3.99
 -50  68 -46    0.19    3.80
 -50  76 -34    0.50    3.43
 -49  59 -61    2.18    4.79
 -49  61 -55    0.19    4.17
 -49  69 -39    1.46    3.74
 -48  56 -62   -1.33    4.69
 -48  60 -50    1.38    4.31
 -47  53 -63   -0.21    4.57
 -47  75 -23    0.70    3.04
 -47  77 -21    0.85    2.77
 -45  47 -69    0.07    4.49
 -45  47 -67   -1.16    4.91
 -45  49 -59    0.34    4.26
 -45  53 -47   -0.67    4.16
 -45  55 -43    1.99    4.16
 -45  57 -39    1.69    3.90
 -45  65 -27    0.68    3.19
 -44  44 -74    1.09    5.15
 -44  44 -72   -0.76    5.19
 -44  48 -54    3.90    4.69
 -44  52 -44    0.07    4.01
 -44  56 -36    3.91    4.16
 -44  66 -22    0.60    3.08
 -44  74 -14    0.93    2.56
 -43  43 -65   -2.09    5.63
 -43  49 -45    0.03    3.73
 -43  53 -37    8.99    4.92
 -42  40 -68   -0.41    4.94
 -42  44 -52    3.05    4.68
 -42  48 -42    3.33    4.21
 -42  52 -34   -0.76    3.63
 -42  62 -20    0.89    2.86
 -42  74  -8   -0.32    2.32
 -41  37 -81   -0.45    5.01
 -41  37 -79    1.22    5.31
 -41  37 -77   -0.28    5.15
 -41  37 -75    0.95    5.84
 -41  45 -43    1.46    4.12
 -41  47 -39    3.35    4.18
 -41  49 -35   -0.19    3.42
 -41  77  -3    0.67    1.60
 -40  36 -66    1.52    4.95
 -40  58 -18    0.83    2.68
 -39  33 -77    2.53    5.46
 -39  35 -61   -0.89    4.65
 -39  37 -53    3.13    4.73
 -39  39 -47   34.77    8.98
 -39  49 -27    1.11    3.28
 -38  32 -66   -0.15    5.00
 -38  36 -50   15.62    6.30
 -38  38 -44    1.48    4.06
 -38  46 -28    0.67    3.22
 -38  58 -12    1.75    2.48
 -37  29 -83    0.45    5.04
 -37  29 -81   -0.48    5.29
 -37  29 -79    1.80    5.57
 -37  29 -75   -0.97    5.49
 -37  31 -61    0.71    4.85
 -37  33 -53    1.53    4.52
 -37  35 -47    8.87    5.17
 -37  39 -37    7.76    4.64
 -36  28 -68    4.19    5.65
 -36  32 -50    0.45    4.05
 -36  34 -44   15.79    5.92
 -36  44 -24    1.08    3.20
 -35  29 -53    0.39    4.57
 -35  31 -47    5.18    4.57
 -34  26 -58    4.96    4.76
 -34  28 -50    0.26    4.60
 -33  31 -37   -0.56    4.09
 -33  45 -13    1.25    2.86
 -32  20 -76    2.71    5.73
 -32  20 -74   -0.11    5.16
 -32  22 -60    0.80    4.21
 -32  38 -20    1.79    3.28
 -31  19 -67    0.27    5.08
 -31  29 -33    1.35    3.93
 -31  33 -25    4.91    3.73
 -31  57   5   13.20    2.15
 -30  34 -20    4.89    3.30
 -30  38 -14   11.28    3.63
 -30  78  22   -0.44    1.67
 -29  15 -75    4.04    5.97
 -29  15 -73    2.93    5.52
 -29  17 -59    0.03    4.24
 -29  73  21    4.75    1.96
 -28  14 -68    2.66    5.33
 -28  18 -48    4.97    5.25
 -28  20 -42   10.07    5.27
 -28  24 -32    0.43    3.38
 -28  28 -24   27.63    6.35
 -28  34 -14   62.20   10.51
 -27  13 -63    0.80    4.73
 -27  15 -53    2.89    4.73
 -27  21 -35    0.86    3.53
 -27  29 -19    0.68    2.85
 -26  10 -84   -0.54    5.70
 -26  10 -82    4.17    6.26
 -26  10 -80    0.89    5.68
 -26  10 -78   -0.83    5.70
 -26  12 -60    3.83    4.50
 -26  16 -44   34.27    8.68
 -25   9 -71   -0.11    5.13
 -25  11 -57   11.78    5.74
 -25  13 -49    9.65    5.25
 -24   8 -66    0.93    5.02
 -24  20 -26    1.83    3.38
 -23   7 -63    1.59    4.36
 -23  11 -45    0.13    4.10
 -23  13 -39    0.65    3.49
 -23  17 -29   15.84    5.06
 -23  31  -5   33.84    5.85
 -23  45  11   -0.20    0.62
 -22   4 -86    0.27    5.25
 -22   4 -84    1.06    5.75
 -22   4 -82   -0.91    5.86
 -22   4 -80    6.81    6.50
 -22   4 -78    0.26    5.13
 -22  14 -32   12.53    5.10
 -22  64  28    2.82    2.63
 -21   3 -73   -0.45    4.58
 -21   3 -71    1.36    5.17
 -21   5 -57    7.59    5.75
 -21  73  35    2.67    2.98
 -21  77  37   -0.09    2.95
 -20   2 -68    0.44    4.46
 -20   8 -40    6.07    4.36
 -20  72  36    0.54    2.96
 -20  80  40    0.83    3.20
 -19   1 -65   10.50    6.01
 -19   5 -45   89.74   16.22
 -19  79  41    3.60    3.95
 -17  -3 -85    0.35    5.26
 -17  -3 -83   -0.95    5.60
 -17  -3 -81   -1.08    5.67
 -17  -3 -79    3.07    5.41
 -17  -1 -59   -1.86    4.97
 -17   7 -31   45.53    9.28
 -17  59  33    1.95    2.86
 -17  69  39    4.46    3.50
 -16  -4 -90    1.86    5.36
 -16  -4 -76    2.16    5.06
 -16  -4 -74    1.73    5.16
 -16   0 -48   -0.23    4.03
 -16   6 -30   39.09    8.27
 -16  68  40    7.92    3.89
 -15  -5 -71    2.85    5.15
 -15  -5 -69    0.20    4.68
 -15  -1 -47    1.05    3.96
 -15   5 -29   24.47    6.23
 -15  67  41    0.20    3.17
 -14   4 -28   22.75    6.01
 -14  70  44    4.72    3.92
 -14  74  46    0.43    3.50
 -13  -7 -65    5.76    5.62
 -13   3 -27   74.56   12.90
 -13  69  45    0.24    3.28
 -13  73  47   -0.45    3.39
 -11  -9 -61    0.07    4.68
 -11  41  29   18.94    5.12
 -10 -10 -60    4.91    4.88
 -10   4 -16   38.12    6.66
  -9 -13 -87    4.40    6.27
  -9 -13 -85    3.43    5.71
  -9 -13 -83    1.19    5.00
  -9 -13 -81    4.02    5.95
  -9 -13 -79    0.30    5.57
  -9 -13 -77   -0.37    4.92
  -9  79  55    0.98    3.75
  -8 -14 -92    0.57    5.35
  -8 -14 -90   -0.73    4.77
  -8 -14 -88   -1.81    7.11
  -8 -14 -76    0.12    5.05
  -8 -14 -74    2.25    5.38
  -8  -8 -40   15.49    5.37
  -8   8  -4   10.74    1.95
  -8  62  48    0.56    3.63
  -7 -15 -91   -0.48    5.05
  -7 -15 -73   -0.53    4.92
  -7 -15 -71    8.65    5.98
  -7  -9 -39    0.01    3.42
  -7  -7 -33  177.93   27.82
  -7  65  51    1.13    3.77
  -7  69  53    0.48    3.66
  -7  73  55    0.42    3.78
  -6 -16 -70    5.09    5.40
  -6  54  46    0.47    3.68
  -5 -17 -69    0.22    4.74
  -5 -13 -45    4.26    4.23
  -5  -1 -13   97.30   14.82
  -5  19  17   24.12    4.60
  -4 -18 -68    0.94    4.79
  -4  32  32    2.73    3.56
  -4  50  46    0.52    3.67
  -4  76  60    0.91    3.90
  -3  41  41    2.33    4.12
  -3  63  55    0.95    4.25
  -3  71  59    1.90    4.26
  -2 -20 -66    1.92    5.06
  -2  46  46   16.52    5.71
  -2  52  50    7.82    5.11
  -1 -21 -65    3.66    4.88
  -1 -17 -43   14.27    5.17
  -1  55  53    0.84    4.11
   0 -22 -64    2.47    4.47
   0  30  36   -0.27    3.57
   0  58  56    0.06    4.31
   1 -23 -63   -0.99    4.32
   1 -11 -19    1.20    1.19
   1   9  15    0.32    0.92
   2 -20 -42   25.28    6.62
   3 -25 -63    1.94    4.56
   3  31  41    0.49    3.57
   3  47  53    7.46    5.05
   3  57  59    3.02    4.87
   3  69  65    0.13    4.31
   4 -26 -62    0.27    4.17
   4  16  28    0.36    3.44
   4  26  38   40.43    8.80
   5  53  59    1.90    4.54
   6 -28 -62   -0.87    3.99
   6  60  64   -0.14    4.59
   6  64  66    0.22    4.54
   7 -29 -63    2.52    4.47
   7  49  59   -0.42    4.28
   8 -22 -28    1.26    3.00
   8   4  20   22.33    4.64
   8  68  70    0.03    4.30
   9 -31 -63    3.02    4.38
  10 -32 -64    1.54    4.22
  10 -24 -28   -0.70    2.82
  10  -8   6   31.00    5.03
  10  24  44   51.25   10.66
  10  52  64    1.72    4.70
  11 -33 -65    2.73    4.46
  11 -31 -51    0.44    3.85
  11  39  57    6.50    5.10
  11  45  61    1.53    4.44
  12 -30 -42   38.40    8.34
  12   4  26   25.20    6.06
  12  36  56   -0.04    4.00
  12  42  60    2.38    4.50
  13  21  45    0.16    4.07
  13  45  63    2.77    4.90
  13  59  71   -0.01    4.61
  14  48  66    7.79    5.80
  15 -37 -69   -0.45    4.28
  15   3  29    5.15    4.37
  15  59  73   -0.09    4.59
  16 -38 -70    7.75    5.43
  16   8  36    0.21    4.13
  16  16  44    2.24    4.17
  16  30  56    0.31    4.11
  16  48  68   -0.06    4.87
  17 -39 -73   -0.64    4.42
  17 -39 -71    1.66    4.30
  17 -11  13   25.52    4.90
  18 -40 -76    0.72    4.35
  18 -40 -74   -0.38    4.41
  18  20  50    4.07    4.69
  18  48  70    0.30    4.82
  19 -41 -87   -0.15    4.46
  19 -41 -85    3.43    4.96
  19 -41 -83   -0.59    4.60
  19 -41 -81   -0.39    4.62
  19 -37 -45   14.21    5.21
  19 -19   3    1.92    1.37
  19  -9  19    9.18    3.52
  20   0  32   18.48    6.07
  20  22  54    6.05    5.17
  20  48  72   -0.21    4.89
  21 -15  13    0.20    2.18
  21 -11  19    5.61    3.16
  21   5  39   15.51    5.71
  21   7  41   41.85    9.43
  21  13  47   11.51    6.11
  21  27  59    1.52    4.57
  23 -43 -61    0.41    3.66
  23 -39 -39    0.20    3.35
  23   1  37   -0.58    4.27
  23  27  61    6.19    5.79
  24 -44 -62    0.39    3.88
  24 -34 -20    1.53    1.90
  24 -22   6    2.88    2.30
  24 -16  16   68.43   11.57
  25  17  55    9.51    5.39
  25  27  63   -0.12    4.94
  26 -46 -66    1.19    3.94
  26 -28  -2   47.50    7.29
  27 -23   9    4.15    2.71
  27  17  57   -0.28    4.41
  27  27  65   16.40    7.34
  28 -48 -74   -0.51    3.68
  28 -46 -54   -0.17    3.31
  28   4  46    1.60    4.69
  28   8  50    9.25    5.67
  28  30  68    1.77    5.37
  29 -49 -81    0.59    4.12
  29 -49 -79    0.75    4.40
  29 -37 -17   17.73    3.14
  29  17  59    2.57    5.11
  29  33  71    1.84    5.55
  30   0  44   -0.12    4.36
  30  22  64    7.20    5.98
  30  30  70    1.39    5.50
  31 -49 -59    3.42    4.04
  31  17  61    2.17    5.00
  32 -30   4   23.53    4.75
  33 -27  11   96.42   15.32
  33  -9  37    2.82    4.32
  33  25  69    6.84    6.27
  34 -44 -26    6.66    2.74
  34 -42 -20    0.64    1.35
  34  -2  46   17.53    7.20
  35 -53 -71    0.50    3.99
  35 -17  29   29.69    7.19
  35  15  63    0.97    5.00
  36 -30  10    0.29    2.60
  36 -24  20    5.82    3.99
  36 -20  26    1.09    3.48
  36  -4  46   16.73    6.91
  36   6  56    0.62    4.69
  36  20  68   -1.09    4.94
  37 -53 -57   -0.82    3.34
  37 -51 -45   -0.00    2.96
  38  -4  48    1.80    4.40
  38  -2  50    1.13    4.68
  38   4  56    9.75    6.15
  38   6  58    0.79    4.48
  39 -37   1    1.21    2.45
  39 -35   5    0.65    2.58
  39 -19  31    3.46    4.24
  39  13  65    1.50    5.23
  40 -54 -50    1.34    3.29
  40 -32  12    0.61    3.41
  40 -26  22   36.16    7.85
  40  -2  52    0.42    4.40
  40   0  54   -0.54    4.92
  40   2  56    3.37    5.07
  40   4  58    2.82    5.23
  41 -57 -69   -1.09    3.72
  41 -51 -33    0.20    2.15
  42 -56 -54    0.69    3.42
  43 -25  27   10.10    5.03
  43   9  65   -0.18    4.85
  44 -42  -2   -0.25    2.00
  45 -59 -63   -0.33    3.46
  45 -11  47   -0.59    4.46
  45   7  65    6.75    6.24
  46 -56 -40    5.22    3.04
  46 -28  26    2.59    3.84
  47 -59 -53    0.81    3.00
  47 -11  49    1.01    4.34
  47   3  63    4.57    5.97
  48 -32  22    4.12    3.77
  49  -9  53   18.45    7.53
  49  -7  55    2.77    5.24
  49  -5  57   12.52    6.54
  49  -3  59   -0.56    5.35
  49  -1  61   12.38    6.79
  52 -36  20    0.45    3.21
  53 -31  29    3.05    3.88
  53 -19  45    9.42    5.51
  54 -12  54   13.75    6.82
  54  -2  64    2.37    5.97
  55 -45   7    3.01    2.94
  55 -31  31    0.82    3.67
  56 -62 -40    0.55    2.32
  56 -48   2   31.88    6.28
  56 -42  14   34.48    7.27
  56 -22  44    1.19    4.41
  57 -41  17    1.55    3.09
  57 -35  27    1.55    3.77
  57 -31  33    1.17    3.72
  57 -17  51   10.54    6.30
  58 -28  38    2.29    4.33
  59 -63 -37    0.58    1.76
  59 -61 -29    1.51    1.34
  59 -35  29    0.32    3.81
  59 -25  43    0.45    4.28
  59 -13  57    1.18    5.24
  59  -9  61   10.32    6.92
  59  -7  63   -0.58    5.85
  60 -20  50   10.44    6.01
  62 -16  56    1.42    5.06
  64 -32  38    3.15    4.52
  65 -19  55    1.05    5.11
  66 -50  10    1.69    3.04
  66 -36  34    5.12    4.66
  66 -24  50    1.57    4.82
  67 -51   9    0.20    2.87
  67 -49  13    0.51    3.16
  67 -33  39    0.20    4.26
  67 -27  47    0.42    4.36
  68 -52   8    0.49    2.92
  68 -48  16   -0.88    3.32
  68 -30  44   -0.18    4.22
  69 -49  15    1.97    3.49
  69 -25  51    2.09    6.69
  70 -54   6    1.02    2.86
  70 -48  18    0.64    3.32
  70 -28  48    0.67    5.10
  71 -49  17    0.24    3.22
  71 -31  45    1.50    4.61
  71 -21  57    0.17    4.80
  72 -42  30   -0.19    4.09
  72 -38  36    0.97    4.75
  72 -26  52    2.95    4.86
  73 -29  49   -1.21    4.94
  74 -50  18   -0.76    3.17
  75 -57   5    0.80    2.63
  75 -39  37    0.56    4.14
  76 -44  30    1.40    4.02
  76 -36  42   -0.26    4.60
  77 -57   7    0.25    2.90
  77 -51  19    0.81    3.38
  78 -52  18    1.07    3.36
  78 -34  46    0.43    4.41
  79 -57   9   -0.10    2.81
  79 -53  17    0.27    3.31
  79 -45  31    0.10    3.64
  79 -41  37    1.92    4.24
  80 -56  12    0.34    2.97
  80 -54  16    0.13    3.27
  80 -46  30   -0.14    3.97
  80 -38  42    0.25    4.51
  81 -55  15   -0.34    3.15
 -50  64 -54    0.74    4.43
 -50  70 -42    1.35    3.95
 -50  74 -36    3.52    4.08
 -49  59 -59    0.23    4.69
 -49  63 -49    1.18    4.23
 -49  65 -45    0.22    3.97
 -49  73 -33    0.11    3.40
 -48  54 -68   -0.85    4.88
 -48  56 -60    1.05    4.60
 -48  58 -54    1.85    4.57
 -48  72 -30    0.55    3.44
 -47  53 -61    0.47    4.72
 -47  59 -45   -0.11    4.22
 -47  65 -35    1.07    4.02
 -47  71 -27   -0.73    3.35
 -46  52 -56    1.26    4.86
 -46  56 -46    0.20    4.08
 -46  58 -42    6.25    4.75
 -46  60 -38    3.53    4.32
 -46  64 -32   -0.17    3.44
 -44  44 -70    1.13    5.28
 -44  46 -60    1.87    5.01
 -44  76 -12   -0.19    2.64
 -43  41 -79   -0.36    5.64
 -43  41 -77    0.51    5.28
 -43  41 -75    0.33    4.96
 -43  43 -63   -0.08    4.74
 -43  45 -55    1.46    4.47
 -43  47 -49    4.10    5.02
 -43  55 -33    0.42    3.54
 -43  59 -27    0.65    3.32
 -42  40 -66    0.75    5.02
 -42  42 -58   11.72    6.44
 -42  46 -46    1.61    4.53
 -41  37 -73    0.81    5.36
 -41  39 -61    0.69    5.08
 -41  41 -53   13.76    6.51
 -40  38 -56    0.68    4.16
 -40  40 -50    8.50    5.42
 -40  44 -40    6.50    4.79
 -40  46 -36    3.02    3.94
 -39  33 -73   -1.43    5.40
 -39  33 -71    1.06    5.15
 -39  53 -21    5.22    3.49
 -38  32 -64    2.68    5.73
 -38  34 -56   -0.06    4.11
 -38  66  -4    0.11    1.64
 -37  29 -73    0.21    5.27
 -37  29 -71   -0.13    5.23
 -37  37 -41   33.32    8.45
 -36  28 -66    0.82    4.89
 -36  30 -56    1.54    4.65
 -36  48 -18   13.82    4.35
 -35  27 -61    0.85    4.75
 -35  41 -25    6.48    3.96
 -35  45 -19    0.79    3.07
 -34  34 -34   15.79    5.81
 -34  48 -12   12.71    3.86
 -34  78  14    2.75    0.76
 -32  20 -72    0.87    5.46
 -31  19 -65   -0.52    4.92
 -31  21 -55    3.22    4.55
 -30  16 -86    0.28    5.36
 -30  16 -82    0.08    6.12
 -30  16 -80   -0.71    5.85
 -30  18 -62    1.46    4.59
 -30  44  -6    7.68    2.93
 -29  15 -71    0.55    4.99
 -28  14 -66   15.60    7.03
 -26  10 -76   -0.04    5.25
 -26  10 -74    4.27    5.48
 -26  14 -50   -0.77    4.92
 -26  18 -38    5.11    4.36
 -25   9 -69    1.28    5.11
 -25  21 -27   11.69    4.51
 -25  29 -13   44.39    7.91
 -24   8 -64    9.28    6.00
 -24  10 -54    3.77    5.12
 -24  12 -46   27.52    8.03
 -24  14 -40   73.88   13.80
 -23   7 -61    0.46    4.10
 -22   4 -76   -0.46    4.92
 -22   4 -74    6.01    6.12
 -21   3 -69    6.69    5.74
 -21   9 -41   20.54    6.33
 -20   2 -66    3.80    5.32
 -20   4 -54   46.61   11.23
 -20   6 -46    2.84    4.49
 -20  38  10   12.74    2.17
 -20  62  30   10.47    3.62
 -20  76  38    1.91    3.26
 -19   1 -63   12.36    6.30
 -19   9 -33   -0.36    3.51
 -19  39  13   50.69    7.78
 -19  41  15    6.53    2.01
 -19  61  31    9.09    3.54
 -19  71  37    2.26    3.17
 -19  75  39   -0.47    3.13
 -18   0 -60    1.50    5.02
 -18  60  32    7.60    3.42
 -18  70  38   -1.21    3.10
 -18  74  40    1.23    3.19
 -17  -3 -87   -0.10    5.43
 -17  -3 -77    1.48    5.09
 -17  -3 -75   11.10    6.68
 -17   1 -49    1.04    4.47
 -17  73  41    1.46    3.36
 -16  -4 -72    8.61    5.90
 -16  -4 -70   -0.68    5.29
 -16  72  42    7.18    3.95
 -16  76  44    1.00    3.37
 -15  -5 -67    9.56    6.05
 -15  15  -9  206.76   30.39
 -15  49  29   10.13    3.77
 -15  71  43   -0.07    3.23
 -15  75  45    0.46    3.27
 -14  -6 -66    9.21    5.55
 -13  59  39   14.54    5.00
 -12   2 -26   41.83    8.24
 -12  10 -10   35.84    6.00
 -11  81  53    0.34    3.75
 -10 -12 -88   -3.46    7.85
 -10 -12 -86   -1.05    5.84
 -10 -12 -84    1.36    5.85
 -10 -12 -82    0.42    5.58
 -10 -12 -80    1.95    5.42
 -10 -12 -78    3.72    6.01
 -10 -10 -58    7.85    5.72
 -10   2 -20  142.37   21.82
 -10  48  36   26.83    6.45
 -10  60  44    0.45    3.38
 -10  80  54   -0.73    4.03
  -9 -13 -91   -0.41    5.34
  -9 -13 -75   19.36    7.84
  -9 -11 -57   -0.10    4.95
  -9  29  21   49.83    8.55
  -9  33  25    3.91    2.86
  -9  53  41    1.95    3.46
  -8 -14 -72    3.29    5.17
  -8 -12 -56   45.40   10.58
  -8  44  36   36.07    7.79
  -8  66  50   -1.09    3.87
  -8  74  54    1.25    4.09
  -7 -15 -69    0.90    4.77
  -7 -13 -55    0.76    4.74
  -6 -16 -68    0.01    4.73
  -6 -10 -38    0.98    3.72
  -6  -8 -32   14.22    4.94
  -6  18  14    0.10    1.07
  -5 -17 -67   17.81    7.01
  -5  35  33   11.31    4.65
  -5  45  41    1.70    3.58
  -5  57  49   10.29    5.11
  -5  77  59   -0.46    4.11
  -4 -18 -66   -0.25    4.01
  -4 -14 -44   29.22    7.46
  -4  12  10   87.76   13.10
  -4  22  22   41.26    7.58
  -4  30  30    4.88    3.80
  -4  72  58    0.33    4.09
  -3 -19 -65    3.95    5.02
  -3  67  57   -0.37    4.64
  -2 -20 -64   12.73    6.14
  -2 -14 -36    0.81    3.21
  -2 -12 -30   62.18   11.14
  -2  -8 -20   -0.00    1.02
  -1 -21 -63   11.71    6.03
  -1 -19 -51   36.69    9.15
  -1  15  19   -0.15    1.48
  -1  43  45   24.82    6.95
  -1  75  63    1.96    4.35
   0 -18 -42    8.33    4.22
   0  18  24    2.78    2.92
   0  62  58    0.81    4.56
   0  66  60    1.58    4.74
   0  70  62   -0.01    4.06
   1 -17 -35    2.79    3.44
   1 -15 -29   70.61   12.20
   1  45  49    2.12    4.20
   1  51  53    7.27    5.28
   2 -24 -62    0.23    4.23
   2  54  56    1.87    4.65
   2  74  66   -0.52    4.27
   4  24  36   33.40    7.90
   4  44  52    0.61    4.16
   4  50  56    5.23    4.92
   5 -23 -41    0.81    3.59
   5   7  19    1.72    1.43
   5  69  67    0.22    4.58
   6 -22 -34    1.03    3.12
   6 -20 -28   59.90   10.53
   6   2  14  646.36   93.25
   7 -25 -41    3.53    3.67
   7   3  17    2.79    1.44
   7  13  29    9.28    4.58
   7  25  41    6.32    4.22
   7  43  55   -0.15    4.12
   8 -30 -62    8.16    5.18
   8 -24 -34    3.88    3.40
   8  40  54   19.47    6.82
   8  46  58   11.17    5.80
   8  56  64    5.26    5.31
   8  64  68    0.59    4.22
   9 -27 -41    2.06    3.47
   9  37  53    1.15    4.19
   9  49  61    7.16    5.45
  10 -32 -62    3.78    4.52
  10 -30 -50   15.18    5.72
  10 -26 -34   17.98    5.03
  10  10  30   51.76   10.06
  10  22  42   -0.14    4.08
  10  56  66   -0.78    5.16
  11 -33 -63    1.15    4.18
  12 -34 -64    1.73    4.21
  12 -26 -28   21.08    5.01
  12  52  66    1.86    4.99
  13 -35 -65    1.59    4.22
  13 -33 -51   15.40    5.77
  13  -1  21   12.18    3.42
  13   9  33    2.55    4.42
  13  19  43    0.34    3.97
  13  39  59    9.24    5.65
  14 -36 -66    3.71    4.56
  14 -32 -42   11.00    4.97
  14  28  52    3.89    4.73
  14  36  58    0.65    4.33
  14  42  62    1.91    5.03
  14  52  68    2.52    5.42
  15 -37 -67    5.54    4.85
  15 -31 -35    8.47    3.94
  15  23  49   11.54    5.77
  15  45  65    7.20    5.70
  16 -38 -68    0.59    4.29
  16  10  38    9.15    5.18
  16  12  40  126.43   21.21
  16  14  42   21.90    6.74
  16  52  70    0.01    5.06
  17 -39 -69    5.53    4.97
  17 -31 -29    0.63    2.76
  17  25  53    5.89    5.28
  17  33  59    1.29    4.81
  17  45  67    1.90    4.96
  18 -40 -72    0.06    4.60
  18 -38 -54    0.25    3.65
  18 -36 -44   25.37    6.54
  18 -34 -36   16.24    5.05
  18 -10  16   29.73    5.77
  18   4  34   66.08   12.63
  18  30  58    2.00    4.82
  19 -41 -75   -1.30    4.57
  19 -39 -55   -0.99    3.75
  19 -13  13    1.54    1.92
  19  -3  27    1.20    3.89
  19  45  69    0.28    4.90
  20 -42 -86    1.44    4.70
  20 -42 -84   -0.04    4.63
  20 -42 -82    0.10    4.58
  20 -42 -80   -1.01    4.94
  20 -40 -56    3.68    4.03
  20 -34 -30    0.60    2.67
  20 -32 -24  149.54   22.50
  20 -12  16    1.16    2.34
  20  20  52    7.96    5.76
  20  30  60    4.26    5.17
  21 -41 -57    2.29    3.82
  21 -25  -5   14.16    2.17
  21 -23  -1   68.75   10.24
  21   9  43    0.96    3.95
  21  11  45   -0.70    4.34
  21  45  71   -0.26    4.82
  22 -42 -58    2.80    4.14
  22 -38 -38   39.90    8.17
  22 -14  16   16.19    4.40
  22  30  62    1.56    4.98
  22  42  70    1.79    6.01
  23  15  51    0.68    4.66
  24  22  58   16.13    7.03
  24  30  64    0.01    4.96
  24  42  72   -0.71    5.46
  25 -45 -63    0.48    3.90
  25  -1  37   17.62    5.97
  25  15  53   13.88    6.38
  25  39  71    2.79    4.95
  26  22  60    5.85    5.71
  26  30  66    0.88    4.87
  26  36  70   -0.47    5.60
  27  -3  37    0.79    3.74
  27  33  69    2.74    5.35
  28 -48 -70   -1.69    5.28
  28  22  62    1.35    5.08
  28  36  72   -0.71    5.36
  29 -49 -77    0.74    4.31
  29 -49 -75    1.81    4.70
  29 -47 -55    0.30    3.47
  29 -13  27   44.69    9.23
  29  -5  37   14.90    5.55
  30   4  48   46.31   10.87
  31 -19  21   26.67    6.52
  31  -7  37    7.35    4.47
  31  15  59    4.23    5.09
  31  25  67    0.72    5.36
  32 -50 -60   -0.36    3.81
  32 -12  32   41.59    8.96
  32   2  48   13.17    6.54
  32   4  50   31.03    9.00
  32   6  52    9.29    5.87
  32  28  70    1.37    5.50
  33 -51 -63    2.55    4.00
  33 -49 -49   33.78    7.60
  33  15  61    2.41    5.28
  34 -26  14   52.61    9.44
  34   0  48    0.55    4.86
  34   2  50   13.92    6.49
  34   4  52    3.88    5.15
  34  20  66    0.05    4.73
  35 -53 -69    1.94    4.28
  35 -25  17   28.48    6.55
  35  -9  39    7.80    5.09
  36 -54 -74    1.55    4.33
  36 -52 -54    0.54    3.59
  36 -14  34    5.46    4.47
  36  -2  48    0.59    4.46
  36   0  50    0.52    4.77
  36   4  54    1.54    4.32
  37  13  63    2.24    5.18
  38 -54 -58   -0.17    3.66
  38 -52 -46    5.97    3.73
  38   2  54    3.28    4.92
  38  18  68    1.00    5.26
  39 -27  19   10.32    4.45
  39 -11  41    3.77    4.98
  40 -56 -64    0.81    3.73
  40  16  68    7.31    6.08
  41 -53 -41   13.28    4.31
  41 -31  15   15.56    4.90
  41 -11  43    2.01    4.28
  41   9  63    1.29    5.24
  42 -16  38    7.00    5.25
  43   7  63    1.34    4.90
  44 -56 -46    0.57    3.05
  44 -36  10   10.35    4.06
  44 -16  40    0.57    4.44
  45 -25  29    4.03    4.15
  45   5  63    1.26    5.58
  47 -33  19    0.78    3.29
  47  -9  51    6.24    5.37
  47  -7  53    0.04    4.96
  47  -1  59   12.73    6.86
  47   1  61    1.26    5.06
  48 -28  28    2.25    4.08
  50 -14  48    1.66    4.86
  51 -37  17    1.59    3.23
  51 -19  43   -0.80    4.24
  52 -12  52   -1.42    4.88
  53 -63 -55   -0.23    3.04
  53 -57 -27    1.66    1.11
  54 -36  22    0.16    3.26
  54 -22  42    0.12    4.25
  54 -10  56    1.57    5.66
  54  -8  58    4.45    5.57
  54  -6  60    1.84    5.61
  54  -4  62    3.59    5.94
  55 -17  49    0.41    4.56
  56 -28  36    1.82    4.17
  57 -25  41   -0.41    4.02
  57 -15  53   12.93    6.69
  58 -20  48    1.20    5.12
  60 -18  52   -0.54    4.88
  61 -23  47   -0.70    4.55
  62 -32  36    1.82    4.43
  62 -26  44    0.81    4.48
  62 -14  58    1.03    5.35
  62 -12  60   -0.29    5.23
  63 -29  41    4.62    4.94
  63 -21  51    3.38    5.22
  64 -56  -6    3.41    2.30
  64 -36  32    2.96    4.21
  65 -41  25    4.70    4.34
  65 -17  57    0.07    5.10
  65 -15  59    3.42    6.37
  66 -30  42    4.40    5.14
  66 -22  52    2.83    5.23
  67 -41  27    0.69    3.78
  68 -50  12    0.93    3.22
  68 -18  58   -0.23    5.35
  69 -53   7   -0.34    2.91
  69 -51  11   -1.39    3.33
  70 -50  14    4.20    3.76
  70 -42  28   -0.59    4.08
  70 -34  40    4.07    4.88
  72 -50  16   -0.79    3.91
  72 -24  54    1.09    5.20
  73 -55   7    0.55    2.90
  73 -43  29   -0.02    4.61
  74 -56   6    0.50    2.89
  75 -51  17    1.24    3.60
  75 -25  55    1.75    5.32
  76 -56   8   -0.23    2.82
  76 -52  16    0.49    3.28
  76 -40  36    0.79    4.42
  76 -28  52    1.19    5.06
  77 -55  11    0.02    3.28
  77 -53  15   -0.22    3.31
  77 -37  41    0.49    4.68
  77 -31  49    1.63    4.49
  78 -56  10   -0.34    3.10
  78 -54  14    0.06    3.29
  79 -55  13   -0.29    3.22
  80 -42  36    0.60    4.42
  81 -47  29    1.69    4.21
 -51  69 -49   -1.30    4.45
 -51  71 -45   -0.28    4.25
 -51  75 -39   -0.84    4.20
 -50  62 -58   -0.35    4.39
 -49  57 -65    0.47    4.95
 -49  61 -53    0.13    4.37
 -49  67 -41    1.25    4.01
 -49  71 -35   -0.48    3.61
 -48  54 -66   -0.25    5.12
 -47  57 -49    1.12    4.57
 -47  61 -41   -0.65    4.25
 -46  48 -72   -0.40    5.19
 -46  54 -50    1.16    4.66
 -46  72 -22    0.41    3.25
 -46  74 -20    0.10    3.10
 -45  47 -65    1.14    5.42
 -45  49 -57    0.00    4.22
 -45  59 -35    0.21    3.70
 -45  63 -29    0.02    3.52
 -44  44 -68    0.35    5.45
 -44  48 -52    2.15    5.09
 -44  58 -32    0.51    3.80
 -44  64 -24    2.28    3.46
 -43  41 -73   -0.24    5.45
 -43  43 -61   -0.16    5.07
 -42  42 -56    0.63    5.00
 -42  44 -50    1.36    4.64
 -42  54 -30    4.95    4.04
 -42  60 -22    0.07    2.95
 -41  37 -69   -0.80    5.42
 -41  39 -59    2.03    5.16
 -41  43 -47    7.07    5.39
 -41  55 -25    0.76    3.24
 -40  34 -82   -1.86    6.00
 -40  34 -80    0.06    5.56
 -40  36 -64   -0.09    5.23
 -40  42 -44    2.29    4.58
 -40  48 -32    0.10    3.47
 -39  33 -69    0.86    5.69
 -39  35 -59    3.12    5.21
 -39  41 -41    9.48    5.38
 -39  43 -37   10.21    5.20
 -39  45 -33    0.90    3.66
 -38  30 -82   -1.26    5.78
 -38  30 -80   -0.46    5.97
 -38  56 -14    0.45    2.70
 -37  29 -69    1.83    5.92
 -37  31 -59    1.57    5.28
 -37  33 -51   -0.35    4.43
 -36  28 -64    1.19    5.00
 -36  32 -48   10.75    5.63
 -36  38 -34    3.75    4.56
 -35  25 -73   -0.19    5.01
 -35  25 -71    0.51    5.85
 -35  27 -59    1.80    4.88
 -35  63   1    6.08    1.54
 -34  26 -56   -1.16    4.80
 -34  32 -38   14.36    5.84
 -34  36 -30    0.55    3.88
 -34  42 -20    0.72    3.35
 -33  21 -85   -1.10    5.50
 -33  21 -83   -0.80    5.69
 -33  21 -79    5.62    6.89
 -33  21 -77    4.32    5.90
 -33  25 -53    3.39    4.90
 -33  29 -41    3.96    4.66
 -32  20 -70    4.94    5.85
 -32  20 -68    0.37    5.50
 -32  26 -44    1.53    4.48
 -31  47  -5   33.88    6.10
 -30  16 -78    1.18    5.63
 -30  16 -76    1.89    5.79
 -30  16 -74    0.70    5.56
 -30  18 -60    3.38    5.02
 -29  15 -69   -1.54    5.38
 -29  17 -57    1.94    4.51
 -29  19 -49    6.94    5.27
 -29  25 -33   20.56    6.02
 -29  29 -25   77.18   13.39
 -29  41  -7    2.26    2.28
 -28  14 -64    3.95    5.68
 -28  16 -54    2.82    5.25
 -28  30 -20   13.93    4.40
 -27  11 -87    2.83    6.41
 -27  11 -85   -2.01    6.62
 -27  11 -83    1.91    6.40
 -27  11 -81   -0.74    6.08
 -27  11 -79   15.03    8.25
 -27  11 -77    1.67    5.62
 -27  13 -61    0.25    5.15
 -27  19 -39   10.01    5.21
 -27  37  -7    0.13    1.96
 -26  10 -72    3.45    5.51
 -26  10 -70    1.29    5.14
 -26  76  28   -0.78    2.65
 -25   9 -67   16.05    7.20
 -25  11 -55    1.65    4.93
 -25  15 -41   41.41    9.48
 -25  19 -31   29.80    7.19
 -25  59  19   37.02    6.18
 -25  71  27    0.63    2.73
 -24  32  -6    0.48    1.99
 -23   5 -85   -1.14    5.99
 -23   5 -83    1.81    5.70
 -23   5 -81    0.39    5.44
 -23   5 -79    0.81    5.50
 -23   5 -77   -0.88    5.62
 -23   9 -51   43.95   10.74
 -23  15 -33   13.20    4.98
 -22   4 -72    1.93    4.91
 -22   6 -58    9.70    5.77
 -22  10 -42    0.50    3.72
 -22  44  12   21.62    3.52
 -21   3 -67    1.64    4.79
 -21   5 -55   16.51    6.68
 -21   7 -47    7.93    5.09
 -21  11 -35    2.17    3.68
 -21  39   9  126.15   18.16
 -20   2 -64   11.28    6.40
 -20  10 -34   92.83   16.05
 -20  42  14   18.95    3.41
 -18  -2 -88    2.26    7.97
 -18  -2 -86    1.47    5.51
 -18  -2 -84   11.86    7.70
 -18   2 -50   15.74    6.72
 -17  -1 -57    0.29    4.70
 -16  -4 -68   37.02   10.43
 -16  -2 -56    2.73    4.95
 -15   1 -39    0.19    3.51
 -14  -6 -64    0.54    4.96
 -14   0 -38   17.40    5.65
 -14  18  -2   10.28    1.94
 -13  -5 -51   -0.15    4.00
 -13  -1 -37   19.75    6.00
 -13  53  35    7.76    3.78
 -13  83  51    0.12    3.74
 -12  -8 -60   -0.35    4.36
 -12  -6 -50   -0.20    4.82
 -12  82  52   -0.78    3.86
 -11 -11 -87    0.72    5.72
 -11 -11 -85    1.55    6.18
 -11 -11 -83    0.95    5.96
 -11 -11 -81   13.01    7.55
 -11 -11 -79    5.80    6.10
 -11 -11 -77    7.65    6.63
 -11  -9 -59   -0.19    4.63
 -11  -7 -49    6.40    4.95
 -11   1 -25    1.66    2.86
 -11  61  43    0.15    3.43
 -10 -12 -76    1.89    5.15
 -10 -12 -74   -1.09    5.56
 -10  -8 -48   63.29   12.59
  -9 -13 -73    0.99    5.18
  -9 -13 -71    2.85    5.49
  -9  -9 -47   -0.79    4.36
  -9  31  23    0.48    2.43
  -9  63  47    2.87    3.96
  -9  75  53    0.05    3.55
  -8 -14 -70    1.56    5.48
  -8 -10 -46    5.83    4.45
  -8  70  52   -1.21    4.07
  -7 -15 -67    1.64    4.90
  -7  55  45    3.89    4.06
  -6 -16 -66   -0.67    4.74
  -6  38  34    5.47    4.06
  -6  78  58   -0.23    4.15
  -5 -17 -65    5.58    5.35
  -5  51  45   20.70    6.32
  -4 -18 -64    3.42    5.02
  -4 -16 -52    0.42    4.27
  -4  24  24  103.66   16.47
  -4  42  40    0.37    3.88
  -4  64  54    2.04    4.43
  -4  68  56    3.94    4.95
  -3 -19 -63    4.96    5.22
  -3 -15 -43   44.18    9.45
  -3  47  45    6.05    4.51
  -3  53  49    0.01    4.35
  -2  56  52    1.40    4.43
  -2  76  62    0.49    4.50
  -1  33  37   -0.28    3.46
[truncated: 9,660,097 more chars]
