# Supplementary material for: Multi‐Crystal X‐Ray Diffraction (MCXRD) Bridges the Crystallographic Characterisation Gap in Chemistry and Materials Science: Application to MOFs
Source: Angew Chem Int Ed Engl. 2026 Jan 18;65(9):e23233. doi: 10.1002/anie.202523233 (PMC12929940; doi:10.1002/anie.202523233)
Supplement: Supplementary file 2 — Supporting Information [file ANIE-65-e23233-s002.zip › MOF-919(Sc-Cu)_stationary-MCXRD.cif]

data_MOF-919(Sc-Cu)_static-crystal
###############################################################################
#  #  #  #  #  #  #  #  #  #  #  #  #  #  #  #  #  #  #  #  #  #  #  #  #  #  #
#  #  #  #  #  #  #  #  #                                #  #  #  #  #  #  #  #
#------------------------->       MOF-919(Sc/Cu)       <----------------------#
#  #  #  #  #  #  #  #  #                                #  #  #  #  #  #  #  #
#  #  #  #  #  #  #  #  #  #  #  #  #  #  #  #  #  #  #  #  #  #  #  #  #  #  #
###############################################################################
         
      #++++++++++++++++++++++++++++++++++++++++++++++++++++++++++++++++++#
      # Solved with Synchrotron Static-Crystal Multi-Crystal Diffraction #
      #++++++++++++++++++++++++++++++++++++++++++++++++++++++++++++++++++# 

loop_
_publ_author_name
_publ_author_email

'Joshua Smith'  jpsmith1@sheffield.ac.uk      
'Lee Brammer'   lee.brammer@sheffield.ac.uk   
'Robin Owen'    robin.owen@diamond.ac.uk      
'Anna Warren'   anna.warren@diamond.ac.uk     
'Mark Warren'   mark.warren@diamond.ac.uk
'Tom Roseveare' tom.roseveare@sheffield.ac.uk 

################################################################################
#                           #Audit information#                                #
################################################################################
#+++++++++++++++++++++++++++++++++++++++++++++++++++++++++++++++++++++++++++++++
_audit_creation_date          2022-12-12
_audit_contact_author_name    'Smith,J.P'
_audit_contact_author_email   

'joshua.smith@diamond.ac.uk & jpsmith1@sheffield.ac.uk'

_audit_contact_author_address  

; Dainton Building, The University of Sheffield, Brook Hill,
  Sheffield, S3 7HF. 

  Diamond House, Harwell Science and Innovation Campus, 
  Fermi Ave, Didcot, OX11 0DE.
;
#++++++++++++++++++++++++++++++++++++++++++++++++++++++++++++++++++++++++++++++

loop_
_audit_creation_method
;
Olex2:
+++++++++++++++++++++++++++++++++++++++++++++++++++++++++++++++++++
v1.5 (compiled 2022.04.07 svn.rca3783a0 for OlexSys, GUI svn.r6498)
+++++++++++++++++++++++++++++++++++++++++++++++++++++++++++++++++++

enCIFer - by hand:
++++++++++++++++++++++++++++++++++++++++++++++++++++       
F. H. Allen, O. Johnson, G. P. Shields, B. R. Smith,
M. Towler, J. Applied Cryst., 37, 335-338, 2004
++++++++++++++++++++++++++++++++++++++++++++++++++++
;   
                                                                         
################################################################################
#                           #Citation & reference#                             #
################################################################################
loop_
_citation_id
_citation_journal_abbrev
_citation_journal_full
_citation_title
_citation_author_name
_citation_journal_id_ISSN
_citation_journal_volume
_citation_journal_issue
_citation_page_first
_citation_page_last
_citation_year
_citation_special_details


MOF-919(Sc/Cu)-PXRD-model
#++++++++++++++++++++++++++++++++++++++++++++++++++++++++++++++++++++++++++
'J. Am. Chem. Soc'
'Journal of the American Chemical Society'
; Mesoporous Cages in Chemically Robust MOFs Created by a Large Number
  of Vertices with Reduced Connectivity
;
; Liu, Y. Song, Y. Ma, Y. Zhou, H. Cong, C. Wang, J. Wu, G. Hu, M. O.
  Keeffe & H. Deng
; 0002-7863 141 1 486 495 2018
; Published MOF-919(Sc/Cu)structure from powder data.
  CCDC deposition number: 1873016
;
#++++++++++++++++++++++++++++++++++++++++++++++++++++++++++++++++++++++++++

MOF-919(Sc/Cu)-SCXRD-model
#++++++++++++++++++++++++++++++++++++++++++++++++++++++++++++++++++++++++++
'J. Am. Chem. Soc'
'Journal of the American Chemical Society'
; Extremely Large 3D Cages in Metal--Organic Frameworks
  for Nucleic Acid Extraction
;
; G. Hu, Y. Xhou, W. Yan, Y. Sun, S. Peng, C. Zhao, X. Zhou & H. Deng
; 0002-7863 145 24 13181 13194 2023
; Published MOF-919(Sc/Cu) structure from single-crystal data.
  CCDC deposition number: 2241496
;
#++++++++++++++++++++++++++++++++++++++++++++++++++++++++++++++++++++++++++

 Xia2.ssx
#++++++++++++++++++++++++++++++++++++++++++++++++++++++++++++++++++++++++++
'Methods Enzymol.'  
'Methods in Enzymology' 
; Chapter Eight - Processing serial synchrotron crystallography diffraction
  data with DIALS
;
; Beilsten-Edmands, J., Parkhurst, J., Winter, G., & Evans, G.'
; 0076-6879 709 . 207 244 2024 
 'Used for static image data processing'
#++++++++++++++++++++++++++++++++++++++++++++++++++++++++++++++++++++++++++

 Dials.scaling
#++++++++++++++++++++++++++++++++++++++++++++++++++++++++++++++++++++++++++
'acta crystallogr. D'  
'acta crystallographica section D-structural biology' 
; Scaling diffraction data in the DIALS software package:
  algorithms and new approaches for multi-crystal scaling
;
; Beilsten-Edmands, J., Winter, G., Gildea,
  R., Parkhurst, J., Waterman, D. & Evans, G.'
; 2059-7983  76  4  385  399  2020 
 'Used within xia2.multiplex for multi-crystal scaling'
#++++++++++++++++++++++++++++++++++++++++++++++++++++++++++++++++++++++++++


################################################################################
#                            #Computing details#                               #
################################################################################

loop_
_computing_data_collection
_computing_data_reduction
_computing_cell_refinement
_computing_structure_solution
_computing_structure_refinement
_computing_molecular_graphics
_computing_publication_material
#+++++++++++++++++++++++++++++++++++++++++++++++++++++++++++++++++++++++
'GDA (generic data aquisition software)'
'Dials & Dials.scale'
'Xia2'                    
; SHELXT: Sheldrick, G.M. (2015). Acta Cryst. A71, 3-8.
;
; SHELXL: Sheldrick, G.M. (2015).Acta Cryst. C71, 3-8.
;
; Olex2:Dolomanov, O.V., Bourhis, L.J., Gildea, R.J, Howard, J.A.K. 
  & Puschmann, H.(2009). J. Appl. Cryst. 42, 339-341.
;
; Olex2:Dolomanov, O.V., Bourhis, L.J., Gildea, R.J, Howard, J.A.K. 
  & Puschmann, H.(2009). J. Appl. Cryst. 42, 339-341.
;
#++++++++++++++++++++++++++++++++++++++++++++++++++++++++++++++++++++++++

################################################################################
#                   #Crystal, experimental & refinement data#                  #
################################################################################
_chemical_name_systematic      
; 'Catena-[hexakis(\m-pyrazolato-4-carboxylato)-tris(\m-oxido)-
hexakis(aqua)-tris(hydroxo)-hexa-copper-tri-scandium]'  
;
_chemical_name_common              MOF-919(Sc/Cu)
_chemical_formula_moiety          'C24 H27 Cu6 N12 O24 Sc3'
_chemical_formula_sum             'C24 H27 Cu6 N12 O24 Sc3'
_chemical_formula_weight           1383.69
_cell_length_a                     114.4(3)
_cell_length_b                     114.4(3)
_cell_length_c                     114.4(3)
_cell_angle_alpha                  90
_cell_angle_beta                   90
_cell_angle_gamma                  90
_cell_volume                       1498313(6804)
_cell_formula_units_Z              272
_cell_measurement_reflns_used      173570
_cell_measurement_temperature      120(10)
_cell_measurement_theta_max        0 #Single diffraction images without rotation
_cell_measurement_theta_min        0 #Single diffraction images without rotation
_cell_special_details                              
;                                                    
++++++++++++++++++++++++++++++++++++++++++++++++++++++++++++++++++++++++++++++
 The unit cell parameter, a, determined by the program xia2.ssx, is the median 
value of the unit-cell parameters determined for 1763 indexed crystals from 
refinement against 2\q angles. The uncertainty is calculated as the sample 
standard deviation for these 1763 unit-cell parameter values.

 Unit cell volume uncertainty value was calculated by OLEX2.
+++++++++++++++++++++++++++++++++++++++++++++++++++++++++++++++++++++++++++++
;

_exptl_crystal_description         Octahedron
_exptl_crystal_colour             'Clear bluish-green'
_exptl_crystal_density_diffrn      0.417
_exptl_crystal_F_000               186048
_exptl_absorpt_coefficient_mu      0.252
_exptl_crystal_size_max            0.004                            
_exptl_crystal_size_mid            0.004                             
_exptl_crystal_size_min            0.004
_exptl_absorpt_correction_type     Empirical
#Tmin & Tmax as determined by PLATON 
_exptl_absorpt_correction_T_min    0.995
_exptl_absorpt_correction_T_max    1.000
_exptl_absorpt_process_details
;
++++++++++++++++++++++++++++++++++++++++++++++++++++++++++++++++++++
Partial datasets from 1763 crystals were merged and scaled together
using a KB physical scaling model with spherical harmonic 
absoprtion corretions as determined by dials.scale.
+++++++++++++++++++++++++++++++++++++++++++++++++++++++++++++++++++
;

_exptl_crystals_number          1763                                           
_exptl_crystal_preparation                            
;                                                     
+++++++++++++++++++++++++++++++++++++++++++++++++++++++++++++
Crystals were pipetted onto a copper quantifoil
SEM grid with excessDMF and plunge frozen into liquid ethane.
+++++++++++++++++++++++++++++++++++++++++++++++++++++++++++++
;

_diffrn_crystal_treatment                         
'Plunge frozen into liquid ethane'
_diffrn_ambient_temperature                        120(10)          
_diffrn_ambient_environment                        Vacuum       
_diffrn_radiation_type                             Synchrotron  
_diffrn_radiation_wavelength                       0.49791      
_diffrn_radiation_monochromator                   'Silicon 111'
_diffrn_radiation_probe                            X-ray
_diffrn_source                                     Synchrontron 
_diffrn_source_type                                DLS          
_diffrn_source_voltage                            '24900 Kev'
_diffrn_source_current                            '300 mA'      
_diffrn_detector                                   pixel 
_diffrn_detector_type                             'Eiger 9M CdTe'
_diffrn_detector_area_resol_mean                  'See Eiger 9M white paper'
_diffrn_measurement_device_type                   'VMXm beamline'
_diffrn_measurement_device                        'VMXm beamline 2022 setup'
_diffrn_measurement_method                        'profile data from grid scans'
_diffrn_measurement_specimen_support              'Copper quantifoil grid'
_diffrn_reflns_resolution_max                      1.10    
_diffrn_reflns_av_R_equivalents                    0.4750
_diffrn_reflns_av_unetI/netI                       0.0929
_diffrn_reflns_Laue_measured_fraction_full         0.971
_diffrn_reflns_Laue_measured_fraction_max          0.971
_diffrn_reflns_limit_h_max                         99
_diffrn_reflns_limit_h_min                        -99
_diffrn_reflns_limit_k_max                         94
_diffrn_reflns_limit_k_min                        -98
_diffrn_reflns_limit_l_max                         99
_diffrn_reflns_limit_l_min                        -99
_diffrn_reflns_number                              893285
_diffrn_reflns_point_group_measured_fraction_full 0.971  
_diffrn_reflns_point_group_measured_fraction_max  0.971 
_diffrn_reflns_theta_full                         12.527
_diffrn_reflns_theta_max                          12.527
_diffrn_reflns_theta_min                          0.353                    
_diffrn_measured_fraction_theta_full              0.971
_diffrn_measured_fraction_theta_max               0.971               
_reflns_Friedel_coverage                          0.000                         
_reflns_Friedel_fraction_full                      .
_reflns_Friedel_fraction_max                       .
_reflns_number_gt                                  11883
_reflns_number_total                               22244
_reflns_threshold_expression                      'I > 2\s(I)'
_reflns_special_details
;                                                    
++++++++++++++++++++++++++++++++++++++++++++++++++++++++++++++++++++
Reflections in the following resoution ranges corresponding
to Cu powder rings from the  copper quantifoil 
sample mount were maksed out.
1.820-1.777, 1.281-1.266, 1.093-1.080, 1.044-1.035,0.905-0.897, 
0.830-0.823, 0.807-0.802 %A

Reflections were merged by SHELXL according to the crystal
class for the calculation of statistics and refinement.
 
Structure factors included contributions from the .fab file.
 
_reflns_Friedel_fraction is defined as the number of unique
Friedel pairs measured divided by the number that would be
possible theoretically, ignoring centric projections and
systematic absences
++++++++++++++++++++++++++++++++++++++++++++++++++++++++++++++++++++
;

################################################################################
#                             #resolution shell table#                         #
################################################################################

loop_
_reflns_shell_d_res_high
_reflns_shell_d_res_low
_reflns_shell_number_measured_all
_reflns_shell_number_unique_all
_reflns_shell_percent_possible_all
_reflns_shell_meanI_over_sigI_all

40.48 3.12	147821 1269  100.00  73.6
3.12  2.48	113039 1196  100.00  54.9
2.48  2.16	96957  1166  100.00  34.5
2.16  1.97	61833  1020   88.24  25.8
1.97  1.83	75941  1156  100.00  19.8
1.83  1.72	50820  979	 85.20  14.2
1.72  1.63	76536  1136  100.00  16.5
1.63  1.56	77770  1128  100.00  13.5
1.56  1.50	72765  1143  100.00   9.4
1.50  1.45	66054  1136  100.00   8.5
1.45  1.40	60716  1136  100.00   7.3
1.40  1.36	55245  1117  100.00   4.9
1.36  1.33	49420  1144  100.00   3.9
1.33  1.30	47233  1130   99.91   3.1
1.30  1.27	15190  861	 76.53   1.1
1.27  1.24	37720  1127  100.00   1.5
1.24  1.21	38402  1125  100.00   1.4
1.21  1.19	35358  1112  100.00   1.2
1.19  1.17	31146  1116  100.00   1.0
1.17  1.15	28134  1149  100.00   0.8
 
# As reported from dials.merge.html


################################################################################
#                               #Olex2 refinement#                             #
################################################################################
_refine_diff_density_max           0.840
_refine_diff_density_min          -0.536
_refine_diff_density_rms           0.090
_refine_ls_extinction_coef         .
_refine_ls_extinction_method       none
_refine_ls_goodness_of_fit_ref     1.207
_refine_ls_hydrogen_treatment      constr
_refine_ls_matrix_type             full
_refine_ls_number_parameters       875
_refine_ls_number_reflns           22244
_refine_ls_number_restraints       1102
_refine_ls_R_factor_all            0.1558
_refine_ls_R_factor_gt             0.1231
_refine_ls_restrained_S_all        1.243
_refine_ls_shift/su_max            0.001
_refine_ls_shift/su_mean           0.000
_refine_ls_structure_factor_coef   Fsqd
_refine_ls_weighting_details      
 'w=1/[\s^2^(Fo^2^)+(0.2000P)^2^] where P=(Fo^2^+2Fc^2^)/3'
_refine_ls_weighting_scheme        calc
_refine_ls_wR_factor_gt            0.3449
_refine_ls_wR_factor_ref           0.3708
_refine_special_details             
;++++++++++++++++++++++++++++++++++++++++++++++++++++++++++++++++++++++ 
The atom coordinates from the co-reported MOF-919(Sc/Cu) rotation-MCXRD
structure model were used as a starting point for crystal
structure refinement and completion of the crystal structure was
achieved by atom assignment from difference electron density maps.

Interpretation of this model requires consideration of 
the low resolution and the radiation damage, 
necessitating the application of numerous/strong
restraints/constraints.
++++++++++++++++++++++++++++++++++++++++++++++++++++++++++++++++++++++
;
_olex2_refinement_description
;++++++++++++++++++++++++++++++++++++++++++++++++++++++++++++++++++++++
1. Fixed Uiso
 At 1.2 times of:
  All C(H) groups
 At 1.5 times of:
  All O(H) groups, All O(H,H) groups
2. Restrained distances
 Cu3-O29 = Cu1-O29 = Cu2-O29
 1.95 with sigma of 0.02
 Cu11-O35
 1.95 with sigma of 0.02
 Cu10-O30 = Cu9-O30
 1.95 with sigma of 0.02
 Cu8-O32
 1.95 with sigma of 0.02
 Cu7-O31 = Cu6-O31
 1.95 with sigma of 0.02
 Cu4-O33 = Cu5-O33
 1.95 with sigma of 0.02
 Cu6-O38
 2.1 with sigma of 0.02
 Cu8-O39
 2.1 with sigma of 0.02
 Cu5-O41
 2.1 with sigma of 0.02
 Cu11-O40
 2.1 with sigma of 0.02
 Cu9-O42
 2.1 with sigma of 0.02
 O36-Cu7
 2.1 with sigma of 0.02
 Cu1-O43
 2.1 with sigma of 0.02
 Cu2-O44
 2.1 with sigma of 0.02
 N18-C40
 1.4 with sigma of 0.02
 N17-C39
 1.4 with sigma of 0.02
 N9-C18
 1.4 with sigma of 0.02
 C40-C41
 1.4 with sigma of 0.02
 C28-C27
 1.4 with sigma of 0.02
 C18-C19
 1.4 with sigma of 0.02
 O3-C7 = O4-C7
 1.2 with sigma of 0.02
 N9-C19
 2.2 with sigma of 0.04
 N18-C41
 2.2 with sigma of 0.04
 N17-C38
 2.2 with sigma of 0.04
 C39-C39_$8
 2.2 with sigma of 0.04
 C18-C18_$1
 2.2 with sigma of 0.04
3. Restrained planarity
 Cu1, Cu2, Cu3, O29, O37, O44, O43, N1, N2, N3, N4, N5, N6
 with sigma of 0.1
 Cu4, Cu5, O33, N7, N8, N9, O41, O45
 with sigma of 0.1
 Cu9, Cu10, O30, O34, O42, N14, N15
 with sigma of 0.1
4. Uiso/Uaniso restraints and constraints
O32 \\sim O39 \\sim O39: within 2A with sigma of 0.001 and sigma for terminal
atoms of 0.002 within 2A
N7 \\sim N8 \\sim C15 \\sim C16 \\sim N8 \\sim N7 \\sim C17: within 2A with
sigma of 0.04 and sigma for terminal atoms of 0.08 within 2A
N13 \\sim C36: within 2A with sigma of 0.04 and sigma for terminal atoms of
0.08 within 2A
N18 \\sim C40 \\sim C41: within 2A with sigma of 0.04 and sigma for terminal
atoms of 0.08 within 2A
Uanis(O41) \\sim Ueq, Uanis(O34) \\sim Ueq, Uanis(O42) \\sim Ueq, Uanis(O36)
\\sim Ueq, Uanis(O38) \\sim Ueq, Uanis(O37) \\sim Ueq, Uanis(O43) \\sim Ueq,
Uanis(O44) \\sim Ueq, Uanis(O45) \\sim Ueq: with sigma of 0.001 and sigma for
terminal atoms of 0.002
Uanis(C37) = Uanis(C38) = Uanis(C39)
5. Rigid body (RIGU) restrains
 All non-hydrogen atoms
 with sigma for 1-2 distances of 0.001 and sigma for 1-3 distances of 0.002
 N9, C18, C19
 with sigma for 1-2 distances of 0.004 and sigma for 1-3 distances of 0.004
 N18, C40, C41
 with sigma for 1-2 distances of 0.004 and sigma for 1-3 distances of 0.004
6. Others
 Fixed Sof: H5(0.25) H7(0.5) H12(0.5) H17(0.5) H24(0.5) H38A(0.5) H38B(0.5)
 H39A(0.5) H39B(0.5) H40A(0.5) H40B(0.5) H45A(0.5) H45B(0.5)
7.a Aromatic/amide H refined with riding coordinates:
 C8(H8), C5(H5A), C1(H1), C3(H3), C22(H22), C23(H23), C33(H33), C31(H31),
 C40(H40), C16(H16), C17(H17A), C18(H18), C24(H24A), C10(H10), C35(H35),
 C36(H36), C39(H39)
7.b Fitted pentagon refined as free rotating group:
 C6(C8,N3,N4,C5), C2(C1,N5,N6,C3), C21(C22,N11,N10,C23), C32(C33,N15,N14,C31),
 C15(C16,N8,N7,C17), C11(C10,N1,N2,C35)
7.c Tetrahedral OH refined with riding coordinates:
 O5(H5), O7(H7), O12(H12), O15(H15), O17(H17), O24(H24), O28(H28)
7.d X=CH2 refined with riding coordinates:
 O34(H34A,H34B), O36(H36A,H36B), O37(H37A,H37B), O38(H38A,H38B), O39(H39A,
 H39B), O40(H40A,H40B), O41(H41A,H41B), O42(H42A,H42B), O43(H43A,H43B),
 O44(H44A,H44B), O45(H45A,H45B)
++++++++++++++++++++++++++++++++++++++++++++++++++++++++++++++++++++++
;
_atom_sites_solution_hydrogens     geom
_atom_sites_solution_primary       other
_atom_sites_solution_secondary     ?

loop_
  _atom_type_symbol
  _atom_type_description
  _atom_type_scat_dispersion_real
  _atom_type_scat_dispersion_imag
  _atom_type_scat_source
 'C' 'C' 0.0007 0.0007 'International Tables Vol C Tables 4.2.6.8 and 6.1.1.4'
 'H' 'H' 0.0000 0.0000 'International Tables Vol C Tables 4.2.6.8 and 6.1.1.4'
 'Cu' 'Cu' 0.3016 0.6696 'International Tables Vol C Tables 4.2.6.8 and 6.1.1.4'
 'N' 'N' 0.0019 0.0015 'International Tables Vol C Tables 4.2.6.8 and 6.1.1.4'
 'O' 'O' 0.0040 0.0028 'International Tables Vol C Tables 4.2.6.8 and 6.1.1.4'
 'Sc' 'Sc' 0.1534 0.1876 'International Tables Vol C Tables 4.2.6.8 and 6.1.1.4'

_shelx_space_group_comment        
;                                     
#++++++++++++++++++++++++++++++++++++++++++++++++++++++++++++++++++++++++++#
The symmetry employed for this shelxl refinement is uniquely defined
by the following loop, which should always be used as a source of
symmetry information in preference to the above space-group names.
They are only intended as comments.
#++++++++++++++++++++++++++++++++++++++++++++++++++++++++++++++++++++++++++#
;
_space_group_crystal_system        'cubic'
_space_group_IT_number             227
_space_group_name_H-M_alt          'F d -3 m'
_space_group_name_Hall             '-F 4vw 2vw 3'


################################################################################
#           #Atomic coordinates and thermal displacment parameters#            #
################################################################################

loop_
  _space_group_symop_operation_xyz
 'x, y, z'
 '-y, x+1/4, z+1/4'
 '-x+1/4, -y+1/4, z'
 'y+1/4, -x, z+1/4'
 'x+1/4, -z, y+1/4'
 'x, -y+1/4, -z+1/4'
 'x+1/4, z+1/4, -y'
 'z+1/4, y+1/4, -x'
 '-x+1/4, y, -z+1/4'
 '-z, y+1/4, x+1/4'
 'z, x, y'
 'y, z, x'
 '-y+1/4, -z+1/4, x'
 'z, -x+1/4, -y+1/4'
 '-y+1/4, z, -x+1/4'
 '-z+1/4, -x+1/4, y'
 '-z+1/4, x, -y+1/4'
 'y, -z+1/4, -x+1/4'
 'y+1/4, x+1/4, -z'
 '-y, -x, -z'
 '-x, z+1/4, y+1/4'
 '-x, -z, -y'
 'z+1/4, -y, x+1/4'
 '-z, -y, -x'
 'x, y+1/2, z+1/2'
 '-y, x+3/4, z+3/4'
 '-x+1/4, -y+3/4, z+1/2'
 'y+1/4, -x+1/2, z+3/4'
 'x+1/4, -z+1/2, y+3/4'
 'x, -y+3/4, -z+3/4'
 'x+1/4, z+3/4, -y+1/2'
 'z+1/4, y+3/4, -x+1/2'
 '-x+1/4, y+1/2, -z+3/4'
 '-z, y+3/4, x+3/4'
 'z, x+1/2, y+1/2'
 'y, z+1/2, x+1/2'
 '-y+1/4, -z+3/4, x+1/2'
 'z, -x+3/4, -y+3/4'
 '-y+1/4, z+1/2, -x+3/4'
 '-z+1/4, -x+3/4, y+1/2'
 '-z+1/4, x+1/2, -y+3/4'
 'y, -z+3/4, -x+3/4'
 'y+1/4, x+3/4, -z+1/2'
 '-y, -x+1/2, -z+1/2'
 '-x, z+3/4, y+3/4'
 '-x, -z+1/2, -y+1/2'
 'z+1/4, -y+1/2, x+3/4'
 '-z, -y+1/2, -x+1/2'
 'x+1/2, y, z+1/2'
 '-y+1/2, x+1/4, z+3/4'
 '-x+3/4, -y+1/4, z+1/2'
 'y+3/4, -x, z+3/4'
 'x+3/4, -z, y+3/4'
 'x+1/2, -y+1/4, -z+3/4'
 'x+3/4, z+1/4, -y+1/2'
 'z+3/4, y+1/4, -x+1/2'
 '-x+3/4, y, -z+3/4'
 '-z+1/2, y+1/4, x+3/4'
 'z+1/2, x, y+1/2'
 'y+1/2, z, x+1/2'
 '-y+3/4, -z+1/4, x+1/2'
 'z+1/2, -x+1/4, -y+3/4'
 '-y+3/4, z, -x+3/4'
 '-z+3/4, -x+1/4, y+1/2'
 '-z+3/4, x, -y+3/4'
 'y+1/2, -z+1/4, -x+3/4'
 'y+3/4, x+1/4, -z+1/2'
 '-y+1/2, -x, -z+1/2'
 '-x+1/2, z+1/4, y+3/4'
 '-x+1/2, -z, -y+1/2'
 'z+3/4, -y, x+3/4'
 '-z+1/2, -y, -x+1/2'
 'x+1/2, y+1/2, z'
 '-y+1/2, x+3/4, z+1/4'
 '-x+3/4, -y+3/4, z'
 'y+3/4, -x+1/2, z+1/4'
 'x+3/4, -z+1/2, y+1/4'
 'x+1/2, -y+3/4, -z+1/4'
 'x+3/4, z+3/4, -y'
 'z+3/4, y+3/4, -x'
 '-x+3/4, y+1/2, -z+1/4'
 '-z+1/2, y+3/4, x+1/4'
 'z+1/2, x+1/2, y'
 'y+1/2, z+1/2, x'
 '-y+3/4, -z+3/4, x'
 'z+1/2, -x+3/4, -y+1/4'
 '-y+3/4, z+1/2, -x+1/4'
 '-z+3/4, -x+3/4, y'
 '-z+3/4, x+1/2, -y+1/4'
 'y+1/2, -z+3/4, -x+1/4'
 'y+3/4, x+3/4, -z'
 '-y+1/2, -x+1/2, -z'
 '-x+1/2, z+3/4, y+1/4'
 '-x+1/2, -z+1/2, -y'
 'z+3/4, -y+1/2, x+1/4'
 '-z+1/2, -y+1/2, -x'
 '-x, -y, -z'
 'y, -x-1/4, -z-1/4'
 'x-1/4, y-1/4, -z'
 '-y-1/4, x, -z-1/4'
 '-x-1/4, z, -y-1/4'
 '-x, y-1/4, z-1/4'
 '-x-1/4, -z-1/4, y'
 '-z-1/4, -y-1/4, x'
 'x-1/4, -y, z-1/4'
 'z, -y-1/4, -x-1/4'
 '-z, -x, -y'
 '-y, -z, -x'
 'y-1/4, z-1/4, -x'
 '-z, x-1/4, y-1/4'
 'y-1/4, -z, x-1/4'
 'z-1/4, x-1/4, -y'
 'z-1/4, -x, y-1/4'
 '-y, z-1/4, x-1/4'
 '-y-1/4, -x-1/4, z'
 'y, x, z'
 'x, -z-1/4, -y-1/4'
 'x, z, y'
 '-z-1/4, y, -x-1/4'
 'z, y, x'
 '-x, -y+1/2, -z+1/2'
 'y, -x+1/4, -z+1/4'
 'x-1/4, y+1/4, -z+1/2'
 '-y-1/4, x+1/2, -z+1/4'
 '-x-1/4, z+1/2, -y+1/4'
 '-x, y+1/4, z+1/4'
 '-x-1/4, -z+1/4, y+1/2'
 '-z-1/4, -y+1/4, x+1/2'
 'x-1/4, -y+1/2, z+1/4'
 'z, -y+1/4, -x+1/4'
 '-z, -x+1/2, -y+1/2'
 '-y, -z+1/2, -x+1/2'
 'y-1/4, z+1/4, -x+1/2'
 '-z, x+1/4, y+1/4'
 'y-1/4, -z+1/2, x+1/4'
 'z-1/4, x+1/4, -y+1/2'
 'z-1/4, -x+1/2, y+1/4'
 '-y, z+1/4, x+1/4'
 '-y-1/4, -x+1/4, z+1/2'
 'y, x+1/2, z+1/2'
 'x, -z+1/4, -y+1/4'
 'x, z+1/2, y+1/2'
 '-z-1/4, y+1/2, -x+1/4'
 'z, y+1/2, x+1/2'
 '-x+1/2, -y, -z+1/2'
 'y+1/2, -x-1/4, -z+1/4'
 'x+1/4, y-1/4, -z+1/2'
 '-y+1/4, x, -z+1/4'
 '-x+1/4, z, -y+1/4'
 '-x+1/2, y-1/4, z+1/4'
 '-x+1/4, -z-1/4, y+1/2'
 '-z+1/4, -y-1/4, x+1/2'
 'x+1/4, -y, z+1/4'
 'z+1/2, -y-1/4, -x+1/4'
 '-z+1/2, -x, -y+1/2'
 '-y+1/2, -z, -x+1/2'
 'y+1/4, z-1/4, -x+1/2'
 '-z+1/2, x-1/4, y+1/4'
 'y+1/4, -z, x+1/4'
 'z+1/4, x-1/4, -y+1/2'
 'z+1/4, -x, y+1/4'
 '-y+1/2, z-1/4, x+1/4'
 '-y+1/4, -x-1/4, z+1/2'
 'y+1/2, x, z+1/2'
 'x+1/2, -z-1/4, -y+1/4'
 'x+1/2, z, y+1/2'
 '-z+1/4, y, -x+1/4'
 'z+1/2, y, x+1/2'
 '-x+1/2, -y+1/2, -z'
 'y+1/2, -x+1/4, -z-1/4'
 'x+1/4, y+1/4, -z'
 '-y+1/4, x+1/2, -z-1/4'
 '-x+1/4, z+1/2, -y-1/4'
 '-x+1/2, y+1/4, z-1/4'
 '-x+1/4, -z+1/4, y'
 '-z+1/4, -y+1/4, x'
 'x+1/4, -y+1/2, z-1/4'
 'z+1/2, -y+1/4, -x-1/4'
 '-z+1/2, -x+1/2, -y'
 '-y+1/2, -z+1/2, -x'
 'y+1/4, z+1/4, -x'
 '-z+1/2, x+1/4, y-1/4'
 'y+1/4, -z+1/2, x-1/4'
 'z+1/4, x+1/4, -y'
 'z+1/4, -x+1/2, y-1/4'
 '-y+1/2, z+1/4, x-1/4'
 '-y+1/4, -x+1/4, z'
 'y+1/2, x+1/2, z'
 'x+1/2, -z+1/4, -y-1/4'
 'x+1/2, z+1/2, y'
 '-z+1/4, y+1/2, -x-1/4'
 'z+1/2, y+1/2, x'

loop_
  _atom_site_label
  _atom_site_type_symbol
  _atom_site_fract_x
  _atom_site_fract_y
  _atom_site_fract_z
  _atom_site_U_iso_or_equiv
  _atom_site_adp_type
  _atom_site_occupancy
  _atom_site_site_symmetry_order
  _atom_site_calc_flag
  _atom_site_refinement_flags_posn
  _atom_site_refinement_flags_adp
  _atom_site_refinement_flags_occupancy
  _atom_site_disorder_assembly
  _atom_site_disorder_group
 Cu1 Cu 0.53348(2) 0.33877(2) 0.60749(2) 0.1594(8) Uani 1 1 d D . . . .
 Cu2 Cu 0.55071(2) 0.35747(2) 0.62248(2) 0.1731(10) Uani 1 1 d D . . . .
 Cu3 Cu 0.56150(2) 0.33169(2) 0.61323(2) 0.1665(9) Uani 1 1 d D . . . .
 Cu4 Cu 0.56686(3) 0.42397(5) 0.56686(3) 0.265(3) Uani 1 2 d DS T P . .
 Cu5 Cu 0.57358(3) 0.41585(4) 0.59435(3) 0.2615(18) Uani 1 1 d D . . . .
 Cu6 Cu 0.52644(3) 0.38664(3) 0.52644(3) 0.1919(15) Uani 1 2 d DS T P . .
 Cu7 Cu 0.51685(2) 0.36103(2) 0.53748(2) 0.1682(9) Uani 1 1 d D . . . .
 Cu8 Cu 0.51565(3) 0.25516(2) 0.49484(2) 0.1693(13) Uani 1 2 d DS T P . .
 Cu9 Cu 0.58559(3) 0.24011(2) 0.50989(2) 0.1517(11) Uani 1 2 d DS T P . .
 Cu10 Cu 0.59253(2) 0.23305(2) 0.53776(2) 0.1486(8) Uani 1 1 d D . . . .
 Cu11 Cu 0.65182(2) 0.15182(2) 0.57732(3) 0.1483(10) Uani 1 2 d DS T P . .
 Sc1 Sc 0.61420(3) 0.37939(4) 0.63580(3) 0.1349(14) Uani 1 2 d S T P . .
 Sc2 Sc 0.625000 0.35321(5) 0.625000 0.1250(18) Uani 1 4 d S T P . .
 Sc3 Sc 0.56101(3) 0.28794(3) 0.56101(3) 0.1309(14) Uani 1 2 d S T P . .
 Sc4 Sc 0.55421(3) 0.29666(2) 0.53258(2) 0.1261(10) Uani 1 1 d . . . . .
 Sc5 Sc 0.58609(2) 0.18547(4) 0.58609(2) 0.1318(14) Uani 1 2 d S T P . .
 Sc6 Sc 0.50849(3) 0.40856(3) 0.60932(3) 0.1424(11) Uani 1 1 d . . . . .
 Sc7 Sc 0.500000 0.41814(3) 0.58186(3) 0.1452(15) Uani 1 2 d S T P . .
 O1 O 0.50539(9) 0.38028(10) 0.59869(9) 0.154(3) Uani 1 1 d . . . . .
 O2 O 0.51575(9) 0.39210(11) 0.60949(11) 0.166(3) Uani 1 1 d . . . . .
 O3 O 0.59977(8) 0.36887(9) 0.63148(9) 0.141(3) Uani 1 1 d D . . . .
 O4 O 0.60666(9) 0.35192(9) 0.62510(9) 0.139(3) Uani 1 1 d D . . . .
 O5 O 0.625000 0.33420(16) 0.625000 0.147(6) Uani 1 4 d S T P . .
 H5 H 0.625000 0.331812 0.631756 0.221 Uiso 0.25 1 calc R U P . .
 O6 O 0.625000 0.37059(15) 0.625000 0.128(4) Uani 1 4 d S T P . .
 O7 O 0.60335(10) 0.38940(12) 0.64665(10) 0.173(5) Uani 1 2 d S T P . .
 H7 H 0.596539 0.388701 0.644528 0.260 Uiso 0.5 1 calc R U P . .
 O8 O 0.62713(10) 0.39155(9) 0.64103(10) 0.150(3) Uani 1 1 d . . . . .
 O9 O 0.53741(9) 0.30505(8) 0.56970(9) 0.133(3) Uani 1 1 d . . . . .
 O10 O 0.55612(9) 0.29958(9) 0.57406(9) 0.145(3) Uani 1 1 d . . . . .
 O11 O 0.54938(8) 0.29340(11) 0.54938(8) 0.143(3) Uani 1 2 d S T P . .
 O12 O 0.57377(9) 0.28190(14) 0.57377(9) 0.171(5) Uani 1 2 d S T P . .
 H12 H 0.570991 0.276487 0.577549 0.256 Uiso 0.5 1 calc R U P . .
 O13 O 0.56819(9) 0.27562(9) 0.54930(10) 0.150(3) Uani 1 1 d . . . . .
 O14 O 0.56357(9) 0.28105(9) 0.53129(9) 0.144(3) Uani 1 1 d . . . . .
 O15 O 0.55917(8) 0.29974(8) 0.51465(9) 0.152(3) Uani 1 1 d . . . . .
 H15 H 0.559947 0.293468 0.511278 0.228 Uiso 1 1 calc R U . . .
 O16 O 0.53972(8) 0.28832(8) 0.52547(8) 0.133(3) Uani 1 1 d . . . . .
 O17 O 0.59367(8) 0.20108(12) 0.59367(8) 0.155(4) Uani 1 2 d S T P . .
 H17 H 0.598278 0.203998 0.589022 0.233 Uiso 0.5 1 calc R U P . .
 O18 O 0.60298(8) 0.17910(8) 0.58505(9) 0.142(3) Uani 1 1 d . . . . .
 O19 O 0.58870(8) 0.19400(9) 0.56997(9) 0.142(3) Uani 1 1 d . . . . .
 O20 O 0.57937(11) 0.17063(11) 0.57937(11) 0.139(5) Uani 1 6 d S T P . .
 O21 O 0.54548(9) 0.31293(8) 0.53186(10) 0.141(3) Uani 1 1 d . . . . .
 O22 O 0.49792(10) 0.38919(10) 0.57487(10) 0.157(4) Uani 1 1 d . . . . .
 O23 O 0.50310(8) 0.40604(10) 0.56789(9) 0.146(3) Uani 1 1 d . . . . .
 O24 O 0.500000 0.43220(10) 0.56780(10) 0.186(5) Uani 1 2 d S T P . .
 H24 H 0.500000 0.429110 0.561335 0.279 Uiso 0.5 1 calc R U P . .
 O25 O 0.51844(10) 0.42087(9) 0.58338(10) 0.155(3) Uani 1 1 d . . . . .
 O26 O 0.500000 0.40612(9) 0.59388(9) 0.138(3) Uani 1 2 d S T P . .
 O27 O 0.52363(9) 0.41508(10) 0.60112(11) 0.157(3) Uani 1 1 d . . . . .
 O28 O 0.51805(9) 0.41231(9) 0.62577(9) 0.167(3) Uani 1 1 d . . . . .
 H28 H 0.523265 0.407480 0.626661 0.250 Uiso 1 1 calc R U . . .
 O29 O 0.54850(8) 0.34284(8) 0.61397(7) 0.200(5) Uani 1 1 d D . . . .
 O30 O 0.58967(9) 0.22872(7) 0.52128(7) 0.215(8) Uani 1 2 d DS T P . .
 O31 O 0.52913(13) 0.37001(10) 0.52913(13) 0.199(7) Uani 1 2 d DS T P . .
 O32 O 0.5028(2) 0.2472(2) 0.5028(2) 0.256(18) Uani 1 6 d DS T P . .
 O33 O 0.57791(8) 0.41805(10) 0.57791(8) 0.247(9) Uani 1 2 d DS T P . .
 O34 O 0.59821(6) 0.23876(6) 0.55528(6) 0.104(2) Uani 1 1 d . U . . .
 H34A H 0.597015 0.246451 0.557637 0.156 Uiso 1 1 calc R U . . .
 H34B H 0.601797 0.233485 0.560315 0.156 Uiso 1 1 calc R U . . .
 O35 O 0.65720(13) 0.15720(13) 0.59280(13) 0.147(8) Uani 1 6 d DS T P . .
 O36 O 0.50214(6) 0.35141(7) 0.54548(7) 0.113(2) Uani 1 1 d D U . . .
 H36A H 0.496791 0.355340 0.550179 0.170 Uiso 1 1 calc R U . . .
 H36B H 0.501289 0.343442 0.544149 0.170 Uiso 1 1 calc R U . . .
 O37 O 0.57559(8) 0.31832(8) 0.61295(7) 0.144(3) Uani 1 1 d . U . . .
 H37A H 0.574478 0.311318 0.608975 0.217 Uiso 1 1 calc R U . . .
 H37B H 0.582604 0.319719 0.616820 0.217 Uiso 1 1 calc R U . . .
 O38 O 0.52398(9) 0.40521(11) 0.52398(9) 0.171(3) Uani 1 2 d DS TU P . .
 H38A H 0.518993 0.409334 0.528896 0.256 Uiso 0.5 1 calc R U P . .
 H38B H 0.527909 0.409072 0.518005 0.256 Uiso 0.5 1 calc R U P . .
 O39 O 0.52764(14) 0.26552(9) 0.48448(9) 0.178(7) Uani 1 2 d DS T P . .
 H39A H 0.530765 0.262475 0.477621 0.267 Uiso 0.5 1 calc R U P . .
 H39B H 0.529672 0.273011 0.486893 0.267 Uiso 0.5 1 calc R U P . .
 O40 O 0.64649(7) 0.14649(7) 0.55968(8) 0.109(4) Uani 1 2 d DS T P . .
 H40A H 0.639819 0.149684 0.556309 0.164 Uiso 0.5 1 calc R U P . .
 H40B H 0.650903 0.141038 0.555572 0.164 Uiso 0.5 1 calc R U P . .
 O41 O 0.56959(13) 0.41563(11) 0.61234(10) 0.231(5) Uani 1 1 d D U . . .
 H41A H 0.562042 0.417286 0.614849 0.346 Uiso 1 1 calc R U . . .
 H41B H 0.575386 0.413883 0.617765 0.346 Uiso 1 1 calc R U . . .
 O42 O 0.58308(10) 0.25340(6) 0.49660(6) 0.133(3) Uani 1 2 d DS TU P . .
 H42A H 0.589524 0.256907 0.493094 0.199 Uiso 1 2 calc R U P . .
 H42B H 0.575571 0.255591 0.494409 0.199 Uiso 1 2 calc R U P . .
 O43 O 0.51608(7) 0.33377(7) 0.60131(6) 0.130(3) Uani 1 1 d D U . . .
 H43A H 0.509903 0.339024 0.601869 0.195 Uiso 1 1 calc R U . . .
 H43B H 0.514863 0.326395 0.598121 0.195 Uiso 1 1 calc R U . . .
 O44 O 0.55223(9) 0.37325(8) 0.63263(7) 0.155(3) Uani 1 1 d D U . . .
 H44A H 0.545949 0.378380 0.633127 0.233 Uiso 1 1 calc R U . . .
 H44B H 0.559172 0.374930 0.636506 0.233 Uiso 1 1 calc R U . . .
 O45 O 0.55552(13) 0.43196(17) 0.55552(13) 0.252(3) Uani 1 2 d S TU P . .
 H45A H 0.557898 0.433687 0.547944 0.378 Uiso 0.5 1 calc R U P . .
 H45B H 0.548001 0.433846 0.557954 0.378 Uiso 0.5 1 calc R U P . .
 C6 C 0.58673(7) 0.35481(9) 0.62554(9) 0.132(4) Uani 1 1 d G . . . .
 C8 C 0.57610(9) 0.36084(6) 0.62775(8) 0.145(5) Uani 1 1 d G . . . .
 H8 H 0.575416 0.368466 0.630474 0.174 Uiso 1 1 calc R U . . .
 N3 N 0.56672(6) 0.35318(8) 0.62506(7) 0.145(4) Uani 1 1 d G . . . .
 N4 N 0.57154(8) 0.34242(7) 0.62120(6) 0.142(4) Uani 1 1 d G . . . .
 C5 C 0.58390(8) 0.34343(7) 0.62149(8) 0.134(4) Uani 1 1 d G . . . .
 H5A H 0.589220 0.337649 0.619395 0.161 Uiso 1 1 calc R U . . .
 C2 C 0.54699(9) 0.31364(8) 0.58623(7) 0.131(4) Uani 1 1 d G . . . .
 C1 C 0.53706(7) 0.31961(9) 0.59067(8) 0.144(5) Uani 1 1 d G . . . .
 H1 H 0.529807 0.320175 0.587042 0.173 Uiso 1 1 calc R U . . .
 N5 N 0.54014(8) 0.32457(7) 0.60162(7) 0.156(4) Uani 1 1 d G . . . .
 N6 N 0.55198(8) 0.32166(8) 0.60394(6) 0.166(4) Uani 1 1 d G . . . .
 C3 C 0.55621(7) 0.31491(8) 0.59443(8) 0.141(4) Uani 1 1 d G . . . .
 H3 H 0.563708 0.311850 0.593702 0.169 Uiso 1 1 calc R U . . .
 N9 N 0.58936(14) 0.41022(17) 0.59785(15) 0.249(8) Uani 1 1 d D . . . .
 C21 C 0.50697(10) 0.38984(10) 0.55717(8) 0.152(5) Uani 1 1 d G . . . .
 C22 C 0.50638(9) 0.37760(9) 0.55522(9) 0.153(5) Uani 1 1 d G . . . .
 H22 H 0.502985 0.372128 0.560170 0.184 Uiso 1 1 calc R U . . .
 N11 N 0.51191(9) 0.37518(7) 0.54437(9) 0.159(4) Uani 1 1 d G . . . .
 N10 N 0.51590(8) 0.38593(9) 0.53962(7) 0.153(4) Uani 1 1 d G . . . .
 C23 C 0.51285(10) 0.39499(7) 0.54753(10) 0.150(5) Uani 1 1 d G . . . .
 H23 H 0.514421 0.402903 0.546567 0.179 Uiso 1 1 calc R U . . .
 N12 N 0.52474(9) 0.34676(10) 0.53379(9) 0.130(3) Uani 1 1 d . . . . .
 N13 N 0.51623(11) 0.26554(10) 0.50797(10) 0.141(4) Uani 1 1 d . U . . .
 C32 C 0.57505(8) 0.26434(7) 0.53455(9) 0.135(4) Uani 1 1 d G . . . .
 C33 C 0.58126(8) 0.25618(9) 0.54153(6) 0.126(4) Uani 1 1 d G . . . .
 H33 H 0.581676 0.256178 0.549650 0.151 Uiso 1 1 calc R U . . .
 N15 N 0.58671(7) 0.24801(7) 0.53395(8) 0.138(3) Uani 1 1 d G . . . .
 N14 N 0.58387(8) 0.25113(8) 0.52228(7) 0.135(3) Uani 1 1 d G . . . .
 C31 C 0.57667(8) 0.26122(8) 0.52265(8) 0.129(4) Uani 1 1 d G . . . .
 H31 H 0.573550 0.265106 0.516226 0.155 Uiso 1 1 calc R U . . .
 N17 N 0.63846(9) 0.16278(8) 0.57921(9) 0.124(3) Uani 1 1 d D . . . .
 N18 N 0.59377(10) 0.21685(9) 0.54136(10) 0.134(4) Uani 1 1 d D U . . .
 C40 C 0.59208(12) 0.21147(12) 0.55213(13) 0.137(4) Uani 1 1 d D U . . .
 H40 H 0.591546 0.215308 0.559271 0.164 Uiso 1 1 calc R U . . .
 C41 C 0.59132(18) 0.19946(13) 0.55054(13) 0.138(6) Uani 1 2 d DS TU P . .
 C4 C 0.54660(16) 0.30570(14) 0.57551(15) 0.129(4) Uani 1 1 d . . . . .
 C7 C 0.59904(16) 0.35873(14) 0.62858(14) 0.142(5) Uani 1 1 d D . . . .
 C9 C 0.6377(2) 0.3929(2) 0.6377(2) 0.160(8) Uani 1 2 d S T P . .
 C13 C 0.51462(18) 0.3823(2) 0.60517(18) 0.162(6) Uani 1 1 d . . . . .
 C14 C 0.5260(2) 0.41852(17) 0.5913(2) 0.166(6) Uani 1 1 d . . . . .
 C15 C 0.53817(9) 0.41899(13) 0.58791(14) 0.193(6) Uani 1 1 d G U . . .
 C16 C 0.54767(14) 0.41687(13) 0.59559(10) 0.211(7) Uani 1 1 d G U . . .
 H16 H 0.547136 0.414007 0.603181 0.254 Uiso 1 1 calc R U . . .
 N8 N 0.55815(10) 0.41987(12) 0.58965(14) 0.229(6) Uani 1 1 d G U . . .
 N7 N 0.55511(12) 0.42385(12) 0.57830(12) 0.226(6) Uani 1 1 d G U . . .
 C17 C 0.54276(13) 0.42331(12) 0.57722(11) 0.194(6) Uani 1 1 d G U . . .
 H17A H 0.538444 0.425416 0.570666 0.233 Uiso 1 1 calc R U . . .
 C18 C 0.59402(14) 0.40460(17) 0.60752(14) 0.196(7) Uani 1 1 d D . . . .
 H18 H 0.590597 0.404389 0.614884 0.235 Uiso 1 1 calc R U . . .
 C19 C 0.60459(17) 0.3993(2) 0.60459(17) 0.183(10) Uani 1 2 d DS T P . .
 C20 C 0.50207(16) 0.3953(2) 0.56728(19) 0.154(5) Uani 1 1 d . . . . .
 C24 C 0.52561(14) 0.33598(14) 0.53801(13) 0.136(5) Uani 1 1 d . . . . .
 H24A H 0.520201 0.333245 0.543430 0.163 Uiso 1 1 calc R U . . .
 C25 C 0.53438(15) 0.3291(2) 0.53438(15) 0.146(7) Uani 1 2 d S T P . .
 C26 C 0.53710(12) 0.3180(2) 0.53710(12) 0.124(5) Uani 1 2 d S T P . .
 C27 C 0.53000(15) 0.28469(19) 0.53000(15) 0.141(7) Uani 1 2 d DS T P . .
 C28 C 0.52288(14) 0.27781(18) 0.52288(14) 0.138(6) Uani 1 2 d DS T P . .
 C30 C 0.56855(14) 0.27462(16) 0.53831(18) 0.135(4) Uani 1 1 d . . . . .
 C34 C 0.5886(2) 0.18991(17) 0.56009(17) 0.143(7) Uani 1 2 d S T P . .
 C11 C 0.52153(8) 0.37213(8) 0.60812(9) 0.135(4) Uani 1 1 d G . . . .
 C10 C 0.51950(8) 0.36016(9) 0.60558(8) 0.154(5) Uani 1 1 d G . . . .
 H10 H 0.513731 0.357228 0.600666 0.184 Uiso 1 1 calc R U . . .
 N1 N 0.52783(9) 0.35344(6) 0.61186(7) 0.153(4) Uani 1 1 d G . . . .
 N2 N 0.53501(7) 0.36126(9) 0.61829(7) 0.174(5) Uani 1 1 d G . . . .
 C35 C 0.53112(9) 0.37282(7) 0.61598(8) 0.149(5) Uani 1 1 d G . . . .
 H35 H 0.534286 0.379634 0.619062 0.179 Uiso 1 1 calc R U . . .
 C36 C 0.52486(15) 0.27313(14) 0.51167(14) 0.148(5) Uani 1 1 d . U . . .
 H36 H 0.531373 0.274987 0.507174 0.178 Uiso 1 1 calc R U . . .
 C37 C 0.6072(2) 0.17138(13) 0.57862(13) 0.138(3) Uani 1 2 d S T P . .
 C38 C 0.62070(18) 0.16978(12) 0.58022(12) 0.138(3) Uani 1 2 d DS T P . .
 C39 C 0.62717(12) 0.16190(11) 0.57502(11) 0.138(3) Uani 1 1 d D . . . .
 H39 H 0.624591 0.156599 0.569429 0.166 Uiso 1 1 calc R U . . .

loop_
  _atom_site_aniso_label
  _atom_site_aniso_U_11
  _atom_site_aniso_U_22
  _atom_site_aniso_U_33
  _atom_site_aniso_U_23
  _atom_site_aniso_U_13
  _atom_site_aniso_U_12
 Cu1 0.1394(17) 0.1568(18) 0.182(2) -0.0374(14) -0.0149(14) 0.0159(13)
 Cu2 0.1416(17) 0.1625(19) 0.215(2) -0.0579(16) -0.0300(15) 0.0205(14)
 Cu3 0.1407(17) 0.1592(18) 0.200(2) -0.0538(15) -0.0341(15) 0.0194(14)
 Cu4 0.184(2) 0.428(8) 0.184(2) 0.073(3) 0.027(3) 0.073(3)
 Cu5 0.178(3) 0.425(5) 0.181(2) 0.071(3) 0.0306(19) 0.069(3)
 Cu6 0.214(2) 0.147(3) 0.214(2) 0.0054(19) 0.094(3) 0.0054(19)
 Cu7 0.195(2) 0.1279(16) 0.182(2) 0.0101(14) 0.0673(16) 0.0066(14)
 Cu8 0.162(3) 0.1728(18) 0.1728(18) -0.052(2) 0.0464(16) -0.0464(16)
 Cu9 0.204(3) 0.1255(13) 0.1255(13) -0.0073(17) -0.0153(14) 0.0153(14)
 Cu10 0.197(2) 0.1269(16) 0.1217(15) -0.0057(11) -0.0135(13) 0.0119(13)
 Cu11 0.1462(15) 0.1462(15) 0.152(2) -0.0215(13) -0.0215(13) 0.0282(18)
 Sc1 0.136(2) 0.133(3) 0.136(2) -0.0038(19) -0.022(3) 0.0038(19)
 Sc2 0.125(3) 0.125(4) 0.125(3) 0.000 -0.013(3) 0.000
 Sc3 0.138(2) 0.116(3) 0.138(2) -0.0077(18) 0.007(3) -0.0077(18)
 Sc4 0.139(2) 0.112(2) 0.127(2) -0.0151(16) 0.0035(17) -0.0136(17)
 Sc5 0.134(2) 0.127(3) 0.134(2) 0.0102(17) -0.011(2) 0.0102(17)
 Sc6 0.121(2) 0.153(3) 0.154(3) -0.009(2) 0.0128(19) 0.0142(19)
 Sc7 0.140(4) 0.148(2) 0.148(2) -0.012(3) 0.0195(19) 0.0195(19)
 O1 0.126(7) 0.187(9) 0.149(9) -0.010(6) 0.027(6) 0.014(6)
 O2 0.139(8) 0.172(7) 0.187(10) -0.008(6) 0.016(6) 0.016(6)
 O3 0.130(6) 0.138(7) 0.154(8) -0.004(6) 0.005(5) 0.002(5)
 O4 0.141(6) 0.128(7) 0.147(8) -0.008(6) -0.017(6) -0.007(4)
 O5 0.147(9) 0.148(11) 0.147(9) 0.000 -0.024(12) 0.000
 O6 0.122(6) 0.139(9) 0.122(6) 0.000 -0.034(9) 0.000
 O7 0.188(7) 0.144(10) 0.188(7) -0.019(6) 0.001(10) 0.019(6)
 O8 0.167(7) 0.127(7) 0.157(9) -0.017(6) -0.032(8) 0.014(7)
 O9 0.141(7) 0.115(7) 0.142(7) -0.012(5) 0.004(5) -0.014(6)
 O10 0.140(7) 0.138(7) 0.155(7) -0.027(6) -0.005(6) -0.014(5)
 O11 0.156(5) 0.118(9) 0.156(5) -0.014(4) -0.006(6) -0.014(4)
 O12 0.168(7) 0.177(13) 0.168(7) 0.006(6) -0.004(9) 0.006(6)
 O13 0.151(8) 0.145(7) 0.153(6) 0.000(6) 0.016(6) 0.004(6)
 O14 0.143(7) 0.127(7) 0.161(7) -0.006(5) -0.002(6) -0.016(5)
 O15 0.147(8) 0.146(8) 0.162(8) 0.000(5) -0.002(6) -0.007(6)
 O16 0.150(6) 0.114(6) 0.135(7) 0.008(5) -0.005(6) -0.003(5)
 O17 0.157(7) 0.152(9) 0.157(7) -0.005(6) -0.023(9) -0.005(6)
 O18 0.143(6) 0.140(6) 0.143(7) 0.002(6) -0.011(5) 0.000(5)
 O19 0.138(7) 0.137(7) 0.150(6) -0.003(6) -0.021(5) -0.009(5)
 O20 0.139(5) 0.139(5) 0.139(5) 0.012(7) -0.012(7) 0.012(7)
 O21 0.133(8) 0.110(6) 0.179(9) -0.004(5) -0.011(6) -0.021(4)
 O22 0.151(9) 0.156(8) 0.164(9) -0.007(7) 0.018(7) 0.011(7)
 O23 0.130(7) 0.164(6) 0.143(6) 0.012(6) 0.008(5) 0.021(6)
 O24 0.217(14) 0.170(7) 0.170(7) -0.002(9) 0.007(8) 0.007(8)
 O25 0.169(7) 0.138(8) 0.158(8) -0.008(6) 0.030(5) 0.013(6)
 O26 0.107(7) 0.153(5) 0.153(5) -0.033(7) 0.035(4) 0.035(4)
 O27 0.149(7) 0.164(8) 0.158(7) -0.025(7) -0.002(6) 0.005(6)
 O28 0.178(9) 0.159(8) 0.163(7) 0.011(6) -0.001(7) -0.001(7)
 O29 0.181(7) 0.168(7) 0.252(12) -0.078(8) -0.070(7) 0.034(5)
 O30 0.36(2) 0.144(5) 0.144(5) -0.028(6) -0.054(8) 0.054(8)
 O31 0.232(11) 0.132(8) 0.232(11) 0.007(8) 0.108(13) 0.007(8)
 O32 0.256(18) 0.256(18) 0.256(18) -0.13(2) 0.13(2) -0.13(2)
 O33 0.181(7) 0.38(3) 0.181(7) 0.014(10) 0.014(9) 0.014(10)
 O34 0.108(3) 0.101(3) 0.102(3) -0.0016(18) -0.0030(18) 0.0013(18)
 O35 0.147(8) 0.147(8) 0.147(8) -0.028(9) -0.028(9) 0.028(9)
 O36 0.112(3) 0.112(3) 0.116(3) -0.0015(19) 0.0069(19) -0.0007(19)
 O37 0.143(3) 0.143(3) 0.147(3) -0.0054(19) -0.0071(19) 0.0014(19)
 O38 0.171(3) 0.170(4) 0.171(3) 0.0008(14) 0.006(2) 0.0008(14)
 O39 0.247(15) 0.144(7) 0.144(7) -0.098(9) 0.085(9) -0.085(9)
 O40 0.115(5) 0.115(5) 0.097(7) -0.021(5) -0.021(5) 0.053(7)
 O41 0.230(5) 0.233(5) 0.230(5) 0.001(2) 0.001(2) 0.001(2)
 O42 0.135(3) 0.132(3) 0.132(3) 0.000(2) 0.0004(14) -0.0004(14)
 O43 0.128(3) 0.128(3) 0.134(3) -0.0068(19) -0.0008(19) 0.0016(19)
 O44 0.153(4) 0.154(4) 0.159(4) -0.0069(19) -0.0048(19) 0.0016(19)
 O45 0.252(3) 0.253(4) 0.252(3) 0.0011(14) 0.000(2) 0.0011(14)
 C6 0.144(6) 0.115(7) 0.138(11) 0.008(8) -0.013(7) 0.006(5)
 C8 0.145(6) 0.136(8) 0.153(12) -0.010(8) -0.014(8) 0.010(5)
 N3 0.143(6) 0.149(7) 0.143(9) -0.018(7) -0.010(6) 0.006(5)
 N4 0.149(6) 0.143(6) 0.134(9) -0.015(6) 0.007(7) -0.004(5)
 C5 0.148(6) 0.117(7) 0.137(11) 0.007(8) 0.004(8) -0.002(5)
 C2 0.124(8) 0.122(9) 0.146(8) -0.006(6) 0.004(6) -0.017(7)
 C1 0.130(8) 0.155(12) 0.148(10) -0.016(7) 0.001(6) -0.004(7)
 N5 0.144(6) 0.150(8) 0.174(9) -0.038(7) -0.020(6) 0.011(6)
 N6 0.142(6) 0.170(9) 0.187(9) -0.054(8) -0.019(6) 0.014(7)
 C3 0.132(8) 0.123(10) 0.168(9) -0.024(7) -0.010(6) -0.005(7)
 N9 0.185(11) 0.34(2) 0.218(13) 0.014(13) -0.018(9) 0.047(12)
 C21 0.138(12) 0.148(7) 0.169(10) 0.014(7) 0.017(8) 0.020(9)
 C22 0.139(12) 0.145(7) 0.175(11) 0.022(7) 0.032(8) 0.023(9)
 N11 0.154(10) 0.139(6) 0.183(10) 0.004(6) 0.039(7) -0.002(6)
 N10 0.147(9) 0.137(6) 0.174(9) 0.000(6) 0.030(7) -0.003(7)
 C23 0.154(13) 0.139(7) 0.155(10) -0.003(6) 0.007(8) -0.010(8)
 N12 0.131(7) 0.139(7) 0.119(8) 0.014(6) 0.019(6) 0.012(6)
 N13 0.154(9) 0.127(8) 0.141(7) -0.015(6) 0.041(7) -0.010(6)
 C32 0.141(11) 0.128(9) 0.136(7) 0.005(6) 0.012(8) -0.013(6)
 C33 0.128(10) 0.114(8) 0.136(6) -0.004(6) -0.002(7) -0.029(6)
 N15 0.151(9) 0.131(7) 0.130(5) -0.001(5) -0.005(6) -0.006(5)
 N14 0.137(9) 0.138(7) 0.130(5) 0.000(6) 0.000(6) -0.006(6)
 C31 0.123(10) 0.130(8) 0.134(6) 0.009(6) 0.014(7) -0.017(6)
 N17 0.141(7) 0.114(7) 0.118(7) -0.013(5) -0.004(5) 0.012(5)
 N18 0.141(8) 0.130(7) 0.132(7) -0.029(5) -0.017(7) 0.006(5)
 C40 0.135(10) 0.139(6) 0.136(8) -0.023(8) -0.010(8) 0.020(7)
 C41 0.141(14) 0.137(6) 0.137(6) -0.020(8) -0.026(7) 0.026(7)
 C4 0.135(8) 0.116(9) 0.136(8) 0.003(6) 0.010(6) -0.024(6)
 C7 0.145(6) 0.138(7) 0.144(12) -0.002(7) -0.011(7) 0.001(5)
 C9 0.170(9) 0.141(19) 0.170(9) 0.022(11) -0.028(13) 0.022(11)
 C13 0.137(10) 0.176(7) 0.174(12) -0.009(7) 0.010(8) 0.013(7)
 C14 0.178(7) 0.153(13) 0.167(9) -0.019(8) 0.017(6) 0.019(10)
 C15 0.179(7) 0.217(16) 0.182(12) 0.008(11) 0.022(7) 0.030(11)
 C16 0.178(8) 0.247(17) 0.209(12) 0.032(12) 0.014(8) 0.018(13)
 N8 0.179(7) 0.265(16) 0.245(10) 0.059(12) 0.034(7) 0.048(10)
 N7 0.189(8) 0.259(16) 0.230(10) 0.036(11) 0.026(8) 0.023(11)
 C17 0.190(8) 0.211(15) 0.182(11) -0.001(11) 0.025(7) 0.018(12)
 C18 0.169(15) 0.23(2) 0.187(15) -0.037(13) -0.022(11) 0.015(11)
 C19 0.175(13) 0.20(3) 0.175(13) 0.010(11) 0.006(15) 0.010(11)
 C20 0.129(12) 0.164(7) 0.170(10) 0.005(6) 0.011(8) 0.019(8)
 C24 0.139(11) 0.141(8) 0.126(11) 0.020(7) 0.016(9) 0.009(7)
 C25 0.152(11) 0.134(11) 0.152(11) 0.007(8) 0.026(12) 0.007(8)
 C26 0.125(8) 0.123(11) 0.125(8) -0.016(7) -0.042(8) -0.016(7)
 C27 0.156(8) 0.110(14) 0.156(8) 0.000(7) 0.011(7) 0.000(7)
 C28 0.147(8) 0.120(14) 0.147(8) -0.007(7) 0.030(9) -0.007(7)
 C30 0.123(10) 0.131(9) 0.152(6) 0.000(6) 0.015(7) -0.017(6)
 C34 0.130(16) 0.150(6) 0.150(6) -0.006(7) -0.027(7) 0.027(7)
 C11 0.096(8) 0.150(6) 0.158(11) -0.018(7) 0.014(6) -0.017(6)
 C10 0.134(10) 0.152(7) 0.174(12) -0.018(8) -0.009(8) -0.025(6)
 N1 0.142(8) 0.152(6) 0.164(10) -0.039(6) 0.002(6) 0.003(5)
 N2 0.144(8) 0.159(7) 0.219(12) -0.048(8) -0.029(7) 0.012(6)
 C35 0.115(9) 0.154(7) 0.178(12) -0.041(8) -0.006(7) -0.004(6)
 C36 0.158(11) 0.137(11) 0.149(8) -0.010(7) 0.038(9) -0.018(7)
 C37 0.143(7) 0.135(5) 0.135(5) 0.015(5) -0.012(4) 0.012(4)
 C38 0.143(7) 0.135(5) 0.135(5) 0.015(5) -0.012(4) 0.012(4)
 C39 0.143(7) 0.135(5) 0.135(5) 0.015(5) -0.012(4) 0.012(4)


################################################################################
#                         #Molecular geometry#                                 #
################################################################################

_geom_special_details
;++++++++++++++++++++++++++++++++++++++++++++++++++++++++++++++++++++++++++++++
 All esds (except the esd in the dihedral angle between two l.s. planes)
 are estimated using the full covariance matrix.  The cell esds are taken
 into account individually in the estimation of esds in distances, angles
 and torsion angles; correlations between esds in cell parameters are only
 used when they are defined by crystal symmetry.  An approximate (isotropic)
 treatment of cell esds is used for estimating esds involving l.s. planes.
+++++++++++++++++++++++++++++++++++++++++++++++++++++++++++++++++++++++++++++++
;

loop_
  _geom_bond_atom_site_label_1
  _geom_bond_atom_site_label_2
  _geom_bond_distance
  _geom_bond_site_symmetry_2
  _geom_bond_publ_flag
 Cu1 O29 1.928(11) . ?
 Cu1 O43 2.189(10) . ?
 Cu1 N5 1.917(9) . ?
 Cu1 N1 1.867(9) . ?
 Cu2 O29 1.953(10) . ?
 Cu2 O44 2.154(11) . ?
 Cu2 N3 1.920(9) . ?
 Cu2 N2 1.909(10) . ?
 Cu3 O29 1.962(11) . ?
 Cu3 O37 2.224(11) . ?
 Cu3 N4 1.912(9) . ?
 Cu3 N6 1.906(9) . ?
 Cu4 O33 1.912(15) . ?
 Cu4 O45 2.05(2) . ?
 Cu4 N7 1.876(11) 120 ?
 Cu4 N7 1.876(11) . ?
 Cu5 O33 1.962(9) . ?
 Cu5 O41 2.109(13) . ?
 Cu5 N9 1.959(16) . ?
 Cu5 N8 1.902(12) . ?
 Cu6 O31 1.952(13) . ?
 Cu6 O38 2.161(13) . ?
 Cu6 N10 1.933(9) . ?
 Cu6 N10 1.933(9) 120 ?
 Cu7 O31 1.986(9) . ?
 Cu7 O36 2.210(9) . ?
 Cu7 N11 1.888(9) . ?
 Cu7 N12 1.914(13) . ?
 Cu8 O32 1.955(8) . ?
 Cu8 O39 2.167(12) . ?
 Cu8 N13 1.916(12) . ?
 Cu8 N13 1.916(12) 117_566 ?
 Cu9 O30 1.901(13) . ?
 Cu9 O42 2.170(12) . ?
 Cu9 N14 1.907(9) . ?
 Cu9 N14 1.907(9) 117_566 ?
 Cu10 O30 1.977(8) . ?
 Cu10 O34 2.206(9) . ?
 Cu10 N15 1.888(9) . ?
 Cu10 N18 1.905(12) . ?
 Cu11 O35 1.973(7) . ?
 Cu11 O40 2.196(11) . ?
 Cu11 N17 1.989(11) 188_545 ?
 Cu11 N17 1.989(11) . ?
 Sc1 Sc1 0.000(8) 167_656 ?
 Sc1 O3 2.103(12) . ?
 Sc1 O3 2.102(12) 167_656 ?
 Sc1 O6 2.018(11) . ?
 Sc1 O7 2.096(16) . ?
 Sc1 O8 2.118(12) . ?
 Sc1 O8 2.118(12) 167_656 ?
 Sc2 O4 2.104(11) 120 ?
 Sc2 O4 2.104(11) . ?
 Sc2 O4 2.104(11) 167_656 ?
 Sc2 O4 2.104(11) 9_656 ?
 Sc2 O5 2.18(2) . ?
 Sc2 O6 1.988(19) . ?
 Sc3 Sc3 0.000(14) 120 ?
 Sc3 Sc4 3.491(10) 120 ?
 Sc3 O10 2.078(12) . ?
 Sc3 O10 2.078(12) 120 ?
 Sc3 O11 1.983(15) . ?
 Sc3 O12 2.178(16) . ?
 Sc3 O13 2.112(12) 120 ?
 Sc3 O13 2.112(12) . ?
 Sc4 O9 2.090(12) 120 ?
 Sc4 O11 2.035(9) . ?
 Sc4 O14 2.088(12) . ?
 Sc4 O15 2.157(12) . ?
 Sc4 O16 2.079(11) . ?
 Sc4 O21 2.115(11) . ?
 Sc5 O17 2.166(15) . ?
 Sc5 O18 2.069(11) . ?
 Sc5 O18 2.069(11) 120 ?
 Sc5 O19 2.109(12) 120 ?
 Sc5 O19 2.109(12) . ?
 Sc5 O20 2.017(7) . ?
 Sc6 O1 2.151(13) 22_666 ?
 Sc6 O2 2.059(14) . ?
 Sc6 O22 2.040(13) 22_666 ?
 Sc6 O26 2.036(10) . ?
 Sc6 O27 2.107(14) . ?
 Sc6 O28 2.220(12) . ?
 Sc7 O23 2.145(12) . ?
 Sc7 O23 2.145(12) 22_666 ?
 Sc7 O24 2.275(17) . ?
 Sc7 O25 2.140(13) 22_666 ?
 Sc7 O25 2.140(13) . ?
 Sc7 O26 1.945(15) . ?
 O1 C13 1.31(2) . ?
 O2 C13 1.23(2) . ?
 O3 C7 1.210(13) . ?
 O4 C7 1.235(14) . ?
 O5 H5 0.8205 9_656 ?
 O5 H5 0.8205 167_656 ?
 O5 H5 0.8200 120 ?
 O5 H5 0.8200 . ?
 O7 H7 0.8200 . ?
 O7 H7 0.8195 167_656 ?
 O8 C9 1.277(16) . ?
 O9 C4 1.246(17) . ?
 O10 C4 1.306(18) . ?
 O12 H12 0.8195 120 ?
 O12 H12 0.8200 . ?
 O13 C30 1.263(18) . ?
 O14 C30 1.229(18) . ?
 O15 H15 0.8200 . ?
 O16 C27 1.296(13) . ?
 O17 H17 0.8203 120 ?
 O17 H17 0.8200 . ?
 O18 C37 1.245(12) . ?
 O19 C34 1.223(13) . ?
 O21 C26 1.270(14) . ?
 O22 C20 1.21(2) . ?
 O23 C20 1.24(2) . ?
 O24 H24 0.8204 22_666 ?
 O24 H24 0.8200 . ?
 O25 C14 1.28(2) . ?
 O27 C14 1.22(2) . ?
 O28 H28 0.8200 . ?
 O34 H34A 0.9300 . ?
 O34 H34B 0.9300 . ?
 O36 H36A 0.9300 . ?
 O36 H36B 0.9300 . ?
 O37 H37A 0.9300 . ?
 O37 H37B 0.9300 . ?
 O38 H38A 0.9300 . ?
 O38 H38B 0.9300 . ?
 O39 H39A 0.9300 . ?
 O39 H39B 0.9300 . ?
 O40 H40A 0.9300 . ?
 O40 H40B 0.9300 . ?
 O41 H41A 0.9300 . ?
 O41 H41B 0.9300 . ?
 O42 H42A 0.9300 . ?
 O42 H42B 0.9300 . ?
 O43 H43A 0.9300 . ?
 O43 H43B 0.9300 . ?
 O44 H44A 0.9300 . ?
 O44 H44B 0.9300 . ?
 O45 H45A 0.9300 . ?
 O45 H45B 0.9300 . ?
 C6 C8 1.4200 . ?
 C6 C5 1.4200 . ?
 C6 C7 1.519(19) . ?
 C8 H8 0.9300 . ?
 C8 N3 1.4200 . ?
 N3 N4 1.4200 . ?
 N4 C5 1.4200 . ?
 C5 H5A 0.9300 . ?
 C2 C1 1.4200 . ?
 C2 C3 1.4200 . ?
 C2 C4 1.526(19) . ?
 C1 H1 0.9300 . ?
 C1 N5 1.4200 . ?
 N5 N6 1.4200 . ?
 N6 C3 1.4200 . ?
 C3 H3 0.9300 . ?
 N9 N9 1.37(3) 120 ?
 N9 C18 1.386(15) . ?
 C21 C22 1.4200 . ?
 C21 C23 1.4200 . ?
 C21 C20 1.43(2) . ?
 C22 H22 0.9300 . ?
 C22 N11 1.4200 . ?
 N11 N10 1.4200 . ?
 N10 C23 1.4200 . ?
 C23 H23 0.9300 . ?
 N12 N12 1.46(2) 120 ?
 N12 C24 1.328(16) . ?
 N13 N13 1.34(2) 120 ?
 N13 C36 1.382(18) . ?
 C32 C33 1.4200 . ?
 C32 C31 1.4200 . ?
 C32 C30 1.457(19) . ?
 C33 H33 0.9300 . ?
 C33 N15 1.4200 . ?
 N15 N14 1.4200 . ?
 N14 C31 1.4200 . ?
 C31 H31 0.9300 . ?
 N17 N17 1.297(18) 117_566 ?
 N17 C39 1.382(13) . ?
 N18 N18 1.33(2) 117_566 ?
 N18 C40 1.390(13) . ?
 C40 H40 0.9300 . ?
 C40 C41 1.389(14) . ?
 C41 C34 1.58(3) . ?
 C9 C19 1.45(4) 9_656 ?
 C13 C11 1.45(2) . ?
 C14 C15 1.44(2) . ?
 C15 C16 1.4200 . ?
 C15 C17 1.4200 . ?
 C16 H16 0.9300 . ?
 C16 N8 1.4200 . ?
 N8 N7 1.4200 . ?
 N7 C17 1.4200 . ?
 C17 H17A 0.9300 . ?
 C18 H18 0.9300 . ?
 C18 C19 1.392(15) . ?
 C24 H24A 0.9300 . ?
 C24 C25 1.342(19) . ?
 C25 C26 1.34(3) . ?
 C27 C28 1.396(17) . ?
 C28 C36 1.408(19) 120 ?
 C28 C36 1.408(19) . ?
 C11 C10 1.4200 . ?
 C11 C35 1.4200 . ?
 C10 H10 0.9300 . ?
 C10 N1 1.4200 . ?
 N1 N2 1.4200 . ?
 N2 C35 1.4200 . ?
 C35 H35 0.9300 . ?
 C36 H36 0.9300 . ?
 C37 C38 1.57(3) . ?
 C38 C39 1.310(15) 117_566 ?
 C38 C39 1.310(15) . ?
 C39 H39 0.9300 . ?

loop_
  _geom_angle_atom_site_label_1
  _geom_angle_atom_site_label_2
  _geom_angle_atom_site_label_3
  _geom_angle
  _geom_angle_site_symmetry_1
  _geom_angle_site_symmetry_3
  _geom_angle_publ_flag
 O29 Cu1 O43 176.1(3) . . ?
 N5 Cu1 O29 89.2(4) . . ?
 N5 Cu1 O43 91.5(4) . . ?
 N1 Cu1 O29 89.3(4) . . ?
 N1 Cu1 O43 90.4(4) . . ?
 N1 Cu1 N5 173.7(3) . . ?
 O29 Cu2 O44 176.2(4) . . ?
 N3 Cu2 O29 88.9(4) . . ?
 N3 Cu2 O44 93.1(4) . . ?
 N2 Cu2 O29 87.0(4) . . ?
 N2 Cu2 O44 91.2(4) . . ?
 N2 Cu2 N3 174.1(4) . . ?
 O29 Cu3 O37 176.7(3) . . ?
 N4 Cu3 O29 91.0(4) . . ?
 N4 Cu3 O37 90.7(4) . . ?
 N6 Cu3 O29 89.0(4) . . ?
 N6 Cu3 O37 89.5(4) . . ?
 N6 Cu3 N4 174.6(3) . . ?
 O33 Cu4 O45 174.3(6) . . ?
 N7 Cu4 O33 90.6(16) 120 . ?
 N7 Cu4 O33 90.6(5) . . ?
 N7 Cu4 O45 89.5(16) 120 . ?
 N7 Cu4 O45 89.5(5) . . ?
 N7 Cu4 N7 178(2) 120 . ?
 O33 Cu5 O41 172.9(5) . . ?
 N9 Cu5 O33 90.3(6) . . ?
 N9 Cu5 O41 89.8(6) . . ?
 N8 Cu5 O33 86.1(6) . . ?
 N8 Cu5 O41 94.5(6) . . ?
 N8 Cu5 N9 173.3(7) . . ?
 O31 Cu6 O38 177.7(8) . . ?
 N10 Cu6 O31 86.2(3) . . ?
 N10 Cu6 O31 86.2(10) 120 . ?
 N10 Cu6 O38 93.6(10) 120 . ?
 N10 Cu6 O38 93.6(3) . . ?
 N10 Cu6 N10 166.4(14) . 120 ?
 O31 Cu7 O36 174.9(6) . . ?
 N11 Cu7 O31 88.2(4) . . ?
 N11 Cu7 O36 91.5(4) . . ?
 N11 Cu7 N12 165.0(5) . . ?
 N12 Cu7 O31 90.1(4) . . ?
 N12 Cu7 O36 91.5(4) . . ?
 O32 Cu8 O39 170.6(16) . . ?
 N13 Cu8 O32 87.1(4) 117_566 . ?
 N13 Cu8 O32 87.1(4) . . ?
 N13 Cu8 O39 93.9(3) . . ?
 N13 Cu8 O39 93.9(3) 117_566 . ?
 N13 Cu8 N13 166.1(8) 117_566 . ?
 O30 Cu9 O42 173.4(4) . . ?
 O30 Cu9 N14 88.2(3) . . ?
 O30 Cu9 N14 88.2(9) . 117_566 ?
 N14 Cu9 O42 92.5(3) . . ?
 N14 Cu9 O42 92.5(9) 117_566 . ?
 N14 Cu9 N14 166.4(12) . 117_566 ?
 O30 Cu10 O34 171.8(4) . . ?
 N15 Cu10 O30 87.0(4) . . ?
 N15 Cu10 O34 92.6(4) . . ?
 N15 Cu10 N18 163.5(5) . . ?
 N18 Cu10 O30 88.5(4) . . ?
 N18 Cu10 O34 94.0(4) . . ?
 O35 Cu11 O40 177.0(9) . . ?
 O35 Cu11 N17 86.9(3) . 188_545 ?
 O35 Cu11 N17 86.9(3) . . ?
 N17 Cu11 O40 93.5(3) 188_545 . ?
 N17 Cu11 O40 93.5(3) . . ?
 N17 Cu11 N17 163.2(7) . 188_545 ?
 Sc1 Sc1 O3 0(10) 167_656 167_656 ?
 Sc1 Sc1 O3 0(10) 167_656 . ?
 Sc1 Sc1 O6 0(10) 167_656 . ?
 Sc1 Sc1 O7 0(10) 167_656 . ?
 Sc1 Sc1 O8 0(10) 167_656 167_656 ?
 Sc1 Sc1 O8 0(10) 167_656 . ?
 O3 Sc1 O3 92.4(6) 167_656 . ?
 O3 Sc1 O8 89.4(4) . 167_656 ?
 O3 Sc1 O8 172.6(5) . . ?
 O3 Sc1 O8 172.6(5) 167_656 167_656 ?
 O3 Sc1 O8 89.4(4) 167_656 . ?
 O6 Sc1 O3 92.9(4) . . ?
 O6 Sc1 O3 92.9(4) . 167_656 ?
 O6 Sc1 O7 176.8(7) . . ?
 O6 Sc1 O8 94.2(5) . 167_656 ?
 O6 Sc1 O8 94.2(5) . . ?
 O7 Sc1 O3 89.3(4) . . ?
 O7 Sc1 O3 89.3(4) . 167_656 ?
 O7 Sc1 O8 83.6(5) . 167_656 ?
 O7 Sc1 O8 83.6(5) . . ?
 O8 Sc1 O8 87.9(6) . 167_656 ?
 O4 Sc2 O4 89.1(5) 167_656 . ?
 O4 Sc2 O4 171.9(6) 9_656 . ?
 O4 Sc2 O4 89.1(5) 120 9_656 ?
 O4 Sc2 O4 90.3(5) 167_656 9_656 ?
 O4 Sc2 O4 171.9(6) 120 167_656 ?
 O4 Sc2 O4 90.3(5) 120 . ?
 O4 Sc2 O5 86.0(3) 120 . ?
 O4 Sc2 O5 86.0(3) . . ?
 O4 Sc2 O5 86.0(3) 9_656 . ?
 O4 Sc2 O5 86.0(3) 167_656 . ?
 O6 Sc2 O4 94.0(3) . . ?
 O6 Sc2 O4 94.0(3) . 167_656 ?
 O6 Sc2 O4 94.0(3) . 9_656 ?
 O6 Sc2 O4 94.0(3) . 120 ?
 O6 Sc2 O5 180.0 . . ?
 Sc3 Sc3 Sc4 0(10) 120 120 ?
 Sc3 Sc3 O10 0(10) 120 . ?
 Sc3 Sc3 O10 0(10) 120 120 ?
 Sc3 Sc3 O11 0(10) 120 . ?
 Sc3 Sc3 O12 0(10) 120 . ?
 Sc3 Sc3 O13 0(10) 120 120 ?
 Sc3 Sc3 O13 0(10) 120 . ?
 O10 Sc3 Sc4 115.2(3) 120 120 ?
 O10 Sc3 Sc4 74.1(3) . 120 ?
 O10 Sc3 O10 88.6(6) . 120 ?
 O10 Sc3 O12 84.4(4) . . ?
 O10 Sc3 O12 84.4(4) 120 . ?
 O10 Sc3 O13 88.7(4) 120 . ?
 O10 Sc3 O13 171.5(5) 120 120 ?
 O10 Sc3 O13 88.7(4) . 120 ?
 O10 Sc3 O13 171.5(5) . . ?
 O11 Sc3 Sc4 30.12(6) . 120 ?
 O11 Sc3 O10 95.7(4) . . ?
 O11 Sc3 O10 95.7(4) . 120 ?
 O11 Sc3 O12 179.9(8) . . ?
 O11 Sc3 O13 92.6(4) . . ?
 O11 Sc3 O13 92.6(4) . 120 ?
 O12 Sc3 Sc4 149.89(6) . 120 ?
 O13 Sc3 Sc4 71.7(3) 120 120 ?
 O13 Sc3 Sc4 114.4(3) . 120 ?
 O13 Sc3 O12 87.3(4) . . ?
 O13 Sc3 O12 87.3(4) 120 . ?
 O13 Sc3 O13 92.8(6) . 120 ?
 O9 Sc4 O15 87.4(4) 120 . ?
 O9 Sc4 O21 90.4(4) 120 . ?
 O11 Sc4 O9 93.7(4) . 120 ?
 O11 Sc4 O14 92.8(5) . . ?
 O11 Sc4 O15 178.7(5) . . ?
 O11 Sc4 O16 93.9(4) . . ?
 O11 Sc4 O21 94.0(5) . . ?
 O14 Sc4 O9 88.7(4) . 120 ?
 O14 Sc4 O15 86.4(4) . . ?
 O14 Sc4 O21 173.2(5) . . ?
 O16 Sc4 O9 172.2(4) . 120 ?
 O16 Sc4 O14 89.3(4) . . ?
 O16 Sc4 O15 85.0(4) . . ?
 O16 Sc4 O21 90.7(4) . . ?
 O21 Sc4 O15 86.8(4) . . ?
 O18 Sc5 O17 86.5(4) . . ?
 O18 Sc5 O17 86.6(4) 120 . ?
 O18 Sc5 O18 89.1(6) . 120 ?
 O18 Sc5 O19 171.4(5) . 120 ?
 O18 Sc5 O19 171.4(5) 120 . ?
 O18 Sc5 O19 88.9(4) 120 120 ?
 O18 Sc5 O19 88.9(4) . . ?
 O19 Sc5 O17 85.0(4) . . ?
 O19 Sc5 O17 85.0(4) 120 . ?
 O19 Sc5 O19 91.9(6) 120 . ?
 O20 Sc5 O17 178.2(8) . . ?
 O20 Sc5 O18 92.2(5) . . ?
 O20 Sc5 O18 92.1(5) . 120 ?
 O20 Sc5 O19 96.3(5) . . ?
 O20 Sc5 O19 96.3(5) . 120 ?
 O1 Sc6 O28 88.2(4) 22_666 . ?
 O2 Sc6 O1 86.5(4) . 22_666 ?
 O2 Sc6 O27 89.8(4) . . ?
 O2 Sc6 O28 88.3(5) . . ?
 O22 Sc6 O1 92.7(4) 22_666 22_666 ?
 O22 Sc6 O2 174.0(5) 22_666 . ?
 O22 Sc6 O27 90.2(5) 22_666 . ?
 O22 Sc6 O28 85.8(4) 22_666 . ?
 O26 Sc6 O1 94.3(4) . 22_666 ?
 O26 Sc6 O2 94.4(4) . . ?
 O26 Sc6 O22 91.6(4) . 22_666 ?
 O26 Sc6 O27 93.1(4) . . ?
 O26 Sc6 O28 176.5(5) . . ?
 O27 Sc6 O1 171.9(5) . 22_666 ?
 O27 Sc6 O28 84.5(4) . . ?
 O23 Sc7 O23 171.9(6) . 22_666 ?
 O23 Sc7 O24 86.0(3) 22_666 . ?
 O23 Sc7 O24 86.0(3) . . ?
 O25 Sc7 O23 89.5(4) . . ?
 O25 Sc7 O23 90.1(4) 22_666 . ?
 O25 Sc7 O23 90.1(4) . 22_666 ?
 O25 Sc7 O23 89.5(4) 22_666 22_666 ?
 O25 Sc7 O24 87.4(3) . . ?
 O25 Sc7 O24 87.4(3) 22_666 . ?
 O25 Sc7 O25 174.8(7) . 22_666 ?
 O26 Sc7 O23 94.0(3) . 22_666 ?
 O26 Sc7 O23 94.0(3) . . ?
 O26 Sc7 O24 180.0(6) . . ?
 O26 Sc7 O25 92.6(3) . . ?
 O26 Sc7 O25 92.6(3) . 22_666 ?
 C13 O1 Sc6 135.4(13) . 22_666 ?
 C13 O2 Sc6 141.7(15) . . ?
 Sc1 O3 Sc1 0.0(2) 167_656 . ?
 C7 O3 Sc1 131.9(12) . 167_656 ?
 C7 O3 Sc1 131.9(12) . . ?
 C7 O4 Sc2 131.4(11) . . ?
 Sc2 O5 H5 109.471(6) . 120 ?
 Sc2 O5 H5 109.5 . . ?
 Sc2 O5 H5 109.476(4) . 9_656 ?
 Sc2 O5 H5 109.476(3) . 167_656 ?
 H5 O5 H5 141.1 . 9_656 ?
 H5 O5 H5 83.6 120 9_656 ?
 H5 O5 H5 83.6 9_656 167_656 ?
 H5 O5 H5 83.6 . 167_656 ?
 H5 O5 H5 141.1 120 167_656 ?
 H5 O5 H5 83.6 . 120 ?
 Sc1 O6 Sc1 120.1(9) 167_656 120 ?
 Sc1 O6 Sc1 0.0(4) 167_656 . ?
 Sc1 O6 Sc1 0.0(4) 120 9_656 ?
 Sc1 O6 Sc1 120.1(9) . 120 ?
 Sc1 O6 Sc1 120.1(9) 167_656 9_656 ?
 Sc1 O6 Sc1 120.1(9) . 9_656 ?
 Sc2 O6 Sc1 120.0(4) . 9_656 ?
 Sc2 O6 Sc1 120.0(4) . 167_656 ?
 Sc2 O6 Sc1 120.0(4) . . ?
 Sc2 O6 Sc1 120.0(4) . 120 ?
 Sc1 O7 Sc1 0.0(3) 167_656 . ?
 Sc1 O7 H7 109.5 . . ?
 Sc1 O7 H7 109.5 167_656 . ?
 Sc1 O7 H7 109.49(18) . 167_656 ?
 Sc1 O7 H7 109.49(18) 167_656 167_656 ?
 H7 O7 H7 123.6 . 167_656 ?
 Sc1 O8 Sc1 0.00(18) 167_656 . ?
 C9 O8 Sc1 131.1(18) . 167_656 ?
 C9 O8 Sc1 131.1(18) . . ?
 C4 O9 Sc4 134.7(12) . 120 ?
 Sc3 O10 Sc3 0.00(18) 120 . ?
 C4 O10 Sc3 131.3(11) . . ?
 C4 O10 Sc3 131.3(11) . 120 ?
 Sc3 O11 Sc3 0.0(3) 120 . ?
 Sc3 O11 Sc4 120.6(3) 120 . ?
 Sc3 O11 Sc4 120.6(3) . 120 ?
 Sc3 O11 Sc4 120.6(3) 120 120 ?
 Sc3 O11 Sc4 120.6(3) . . ?
 Sc4 O11 Sc4 118.7(7) 120 . ?
 Sc3 O12 Sc3 0.0(3) 120 . ?
 Sc3 O12 H12 109.5(3) 120 120 ?
 Sc3 O12 H12 109.5(3) . 120 ?
 Sc3 O12 H12 109.5 . . ?
 Sc3 O12 H12 109.5 120 . ?
 H12 O12 H12 80.6 . 120 ?
 Sc3 O13 Sc3 0.00(16) 120 . ?
 C30 O13 Sc3 134.8(12) . 120 ?
 C30 O13 Sc3 134.8(12) . . ?
 C30 O14 Sc4 134.7(13) . . ?
 Sc4 O15 H15 109.5 . . ?
 C27 O16 Sc4 132.5(13) . . ?
 Sc5 O17 H17 109.5 . . ?
 Sc5 O17 H17 109.45(7) . 120 ?
 H17 O17 H17 132.0 . 120 ?
 C37 O18 Sc5 130.0(14) . . ?
 C34 O19 Sc5 129.0(16) . . ?
 Sc5 O20 Sc5 119.79(10) 38 115_665 ?
 Sc5 O20 Sc5 119.79(10) 117_566 115_665 ?
 Sc5 O20 Sc5 119.79(10) . 115_665 ?
 Sc5 O20 Sc5 119.79(10) 117_566 85 ?
 Sc5 O20 Sc5 0.0(3) 117_566 38 ?
 Sc5 O20 Sc5 119.79(10) . 85 ?
 Sc5 O20 Sc5 119.79(10) . 117_566 ?
 Sc5 O20 Sc5 119.79(10) 38 85 ?
 Sc5 O20 Sc5 119.79(10) . 38 ?
 Sc5 O20 Sc5 0.0(3) 115_665 85 ?
 C26 O21 Sc4 137.7(15) . . ?
 C20 O22 Sc6 139.5(15) . 22_666 ?
 C20 O23 Sc7 131.9(14) . . ?
 Sc7 O24 H24 109.5 . . ?
 Sc7 O24 H24 109.462(4) . 22_666 ?
 H24 O24 H24 141.1 . 22_666 ?
 C14 O25 Sc7 134.0(14) . . ?
 Sc6 O26 Sc6 117.7(7) 22_666 . ?
 Sc7 O26 Sc6 121.1(4) . 22_666 ?
 Sc7 O26 Sc6 121.1(4) . . ?
 C14 O27 Sc6 135.0(15) . . ?
 Sc6 O28 H28 109.5 . . ?
 Cu1 O29 Cu2 120.9(5) . . ?
 Cu1 O29 Cu3 120.1(5) . . ?
 Cu2 O29 Cu3 118.7(5) . . ?
 Cu9 O30 Cu10 121.5(3) . 117_566 ?
 Cu9 O30 Cu10 121.5(3) . . ?
 Cu10 O30 Cu10 116.8(6) 117_566 . ?
 Cu6 O31 Cu7 118.0(4) . 120 ?
 Cu6 O31 Cu7 118.0(4) . . ?
 Cu7 O31 Cu7 114.4(7) . 120 ?
 Cu8 O32 Cu8 118.9(5) 85 . ?
 Cu8 O32 Cu8 118.9(5) 38 . ?
 Cu8 O32 Cu8 118.9(5) 38 85 ?
 Cu4 O33 Cu5 120.8(4) . 120 ?
 Cu4 O33 Cu5 120.8(4) . . ?
 Cu5 O33 Cu5 117.9(7) 120 . ?
 Cu10 O34 H34A 120.0 . . ?
 Cu10 O34 H34B 120.0 . . ?
 H34A O34 H34B 120.0 . . ?
 Cu11 O35 Cu11 117.5(4) . 90_556 ?
 Cu11 O35 Cu11 117.5(4) 90_556 41_645 ?
 Cu11 O35 Cu11 117.5(4) . 41_645 ?
 Cu7 O36 H36A 120.0 . . ?
 Cu7 O36 H36B 120.0 . . ?
 H36A O36 H36B 120.0 . . ?
 Cu3 O37 H37A 120.0 . . ?
 Cu3 O37 H37B 120.0 . . ?
 H37A O37 H37B 120.0 . . ?
 Cu6 O38 H38A 120.0 . . ?
 Cu6 O38 H38B 120.0 . . ?
 H38A O38 H38B 120.0 . . ?
 Cu8 O39 H39A 120.0 . . ?
 Cu8 O39 H39B 120.0 . . ?
 H39A O39 H39B 120.0 . . ?
 Cu11 O40 H40A 120.0 . . ?
 Cu11 O40 H40B 120.0 . . ?
 H40A O40 H40B 120.0 . . ?
 Cu5 O41 H41A 120.0 . . ?
 Cu5 O41 H41B 120.0 . . ?
 H41A O41 H41B 120.0 . . ?
 Cu9 O42 H42A 120.0 . . ?
 Cu9 O42 H42B 120.0 . . ?
 H42A O42 H42B 120.0 . . ?
 Cu1 O43 H43A 120.0 . . ?
 Cu1 O43 H43B 120.0 . . ?
 H43A O43 H43B 120.0 . . ?
 Cu2 O44 H44A 120.0 . . ?
 Cu2 O44 H44B 120.0 . . ?
 H44A O44 H44B 120.0 . . ?
 Cu4 O45 H45A 120.0 . . ?
 Cu4 O45 H45B 120.0 . . ?
 H45A O45 H45B 120.0 . . ?
 C8 C6 C7 127.6(10) . . ?
 C5 C6 C8 108.0 . . ?
 C5 C6 C7 123.8(10) . . ?
 C6 C8 H8 126.0 . . ?
 C6 C8 N3 108.0 . . ?
 N3 C8 H8 126.0 . . ?
 C8 N3 Cu2 126.7(6) . . ?
 C8 N3 N4 108.0 . . ?
 N4 N3 Cu2 123.0(6) . . ?
 N3 N4 Cu3 118.2(6) . . ?
 N3 N4 C5 108.0 . . ?
 C5 N4 Cu3 131.5(6) . . ?
 C6 C5 N4 108.0 . . ?
 C6 C5 H5A 126.0 . . ?
 N4 C5 H5A 126.0 . . ?
 C1 C2 C3 108.0 . . ?
 C1 C2 C4 123.4(10) . . ?
 C3 C2 C4 127.8(10) . . ?
 C2 C1 H1 126.0 . . ?
 C2 C1 N5 108.0 . . ?
 N5 C1 H1 126.0 . . ?
 C1 N5 Cu1 123.3(6) . . ?
 N6 N5 Cu1 120.8(6) . . ?
 N6 N5 C1 108.0 . . ?
 N5 N6 Cu3 120.6(6) . . ?
 C3 N6 Cu3 124.1(6) . . ?
 C3 N6 N5 108.0 . . ?
 C2 C3 H3 126.0 . . ?
 N6 C3 C2 108.0 . . ?
 N6 C3 H3 126.0 . . ?
 N9 N9 Cu5 120.5(5) 120 . ?
 N9 N9 C18 107.0(9) 120 . ?
 C18 N9 Cu5 132.1(13) . . ?
 C22 C21 C20 122.6(13) . . ?
 C23 C21 C22 108.0 . . ?
 C23 C21 C20 129.4(14) . . ?
 C21 C22 H22 126.0 . . ?
 C21 C22 N11 108.0 . . ?
 N11 C22 H22 126.0 . . ?
 C22 N11 Cu7 131.7(7) . . ?
 N10 N11 Cu7 119.1(7) . . ?
 N10 N11 C22 108.0 . . ?
 N11 N10 Cu6 122.4(7) . . ?
 N11 N10 C23 108.0 . . ?
 C23 N10 Cu6 128.3(7) . . ?
 C21 C23 N10 108.0 . . ?
 C21 C23 H23 126.0 . . ?
 N10 C23 H23 126.0 . . ?
 N12 N12 Cu7 119.3(3) 120 . ?
 C24 N12 Cu7 138.3(10) . . ?
 C24 N12 N12 101.8(9) . 120 ?
 N13 N13 Cu8 122.0(3) 120 . ?
 N13 N13 C36 106.8(8) 120 . ?
 C36 N13 Cu8 130.9(10) . . ?
 C33 C32 C30 128.4(11) . . ?
 C31 C32 C33 108.0 . . ?
 C31 C32 C30 123.5(11) . . ?
 C32 C33 H33 126.0 . . ?
 N15 C33 C32 108.0 . . ?
 N15 C33 H33 126.0 . . ?
 C33 N15 Cu10 127.6(6) . . ?
 N14 N15 Cu10 121.7(6) . . ?
 N14 N15 C33 108.0 . . ?
 N15 N14 Cu9 120.6(6) . . ?
 N15 N14 C31 108.0 . . ?
 C31 N14 Cu9 128.3(6) . . ?
 C32 C31 N14 108.0 . . ?
 C32 C31 H31 126.0 . . ?
 N14 C31 H31 126.0 . . ?
 N17 N17 Cu11 121.5(3) 117_566 . ?
 N17 N17 C39 107.2(7) 117_566 . ?
 C39 N17 Cu11 129.5(8) . . ?
 N18 N18 Cu10 122.4(3) 117_566 . ?
 N18 N18 C40 108.3(7) 117_566 . ?
 C40 N18 Cu10 127.8(9) . . ?
 N18 C40 H40 125.3 . . ?
 C41 C40 N18 109.3(15) . . ?
 C41 C40 H40 125.3 . . ?
 C40 C41 C40 104.8(19) . 117_566 ?
 C40 C41 C34 127.4(10) . . ?
 C40 C41 C34 127.4(10) 117_566 . ?
 O9 C4 O10 127.1(17) . . ?
 O9 C4 C2 119.3(16) . . ?
 O10 C4 C2 113.4(15) . . ?
 O3 C7 O4 130.2(18) . . ?
 O3 C7 C6 114.1(14) . . ?
 O4 C7 C6 113.3(14) . . ?
 O8 C9 O8 123(3) 120 . ?
 O8 C9 C19 117.2(16) 120 9_656 ?
 O8 C9 C19 117.2(16) . 9_656 ?
 O1 C13 C11 115.2(19) . . ?
 O2 C13 O1 119(2) . . ?
 O2 C13 C11 125(2) . . ?
 O25 C14 C15 117(2) . . ?
 O27 C14 O25 124(2) . . ?
 O27 C14 C15 118(2) . . ?
 C16 C15 C14 124.5(16) . . ?
 C17 C15 C14 126.8(16) . . ?
 C17 C15 C16 108.0 . . ?
 C15 C16 H16 126.0 . . ?
 C15 C16 N8 108.0 . . ?
 N8 C16 H16 126.0 . . ?
 C16 N8 Cu5 126.1(10) . . ?
 N7 N8 Cu5 124.3(10) . . ?
 N7 N8 C16 108.0 . . ?
 N8 N7 Cu4 117.7(10) . . ?
 N8 N7 C17 108.0 . . ?
 C17 N7 Cu4 130.7(10) . . ?
 C15 C17 N7 108.0 . . ?
 C15 C17 H17A 126.0 . . ?
 N7 C17 H17A 126.0 . . ?
 N9 C18 H18 125.0 . . ?
 N9 C18 C19 110.1(16) . . ?
 C19 C18 H18 125.0 . . ?
 C18 C19 C9 127.0(11) . 9_656 ?
 C18 C19 C9 127.0(11) 120 9_656 ?
 C18 C19 C18 103(2) 120 . ?
 O22 C20 O23 125(2) . . ?
 O22 C20 C21 119(2) . . ?
 O23 C20 C21 116(2) . . ?
 N12 C24 H24A 120.4 . . ?
 N12 C24 C25 119.2(18) . . ?
 C25 C24 H24A 120.4 . . ?
 C24 C25 C24 97(2) 120 . ?
 C24 C25 C26 131.0(12) 120 . ?
 C24 C25 C26 131.0(12) . . ?
 O21 C26 O21 120(3) 120 . ?
 O21 C26 C25 119.7(13) . . ?
 O21 C26 C25 119.7(13) 120 . ?
 O16 C27 O16 126(2) . 120 ?
 O16 C27 C28 116.7(11) 120 . ?
 O16 C27 C28 116.6(11) . . ?
 C27 C28 C36 130.7(11) . . ?
 C27 C28 C36 130.7(11) . 120 ?
 C36 C28 C36 99(2) 120 . ?
 O13 C30 C32 112.5(17) . . ?
 O14 C30 O13 125.6(18) . . ?
 O14 C30 C32 121.8(18) . . ?
 O19 C34 O19 135(3) . 117_566 ?
 O19 C34 C41 111.9(14) 117_566 . ?
 O19 C34 C41 111.9(14) . . ?
 C10 C11 C13 129.8(13) . . ?
 C35 C11 C13 121.6(13) . . ?
 C35 C11 C10 108.0 . . ?
 C11 C10 H10 126.0 . . ?
 N1 C10 C11 108.0 . . ?
 N1 C10 H10 126.0 . . ?
 C10 N1 Cu1 125.7(6) . . ?
 C10 N1 N2 108.0 . . ?
 N2 N1 Cu1 120.4(7) . . ?
 N1 N2 Cu2 122.1(7) . . ?
 C35 N2 Cu2 123.6(6) . . ?
 C35 N2 N1 108.0 . . ?
 C11 C35 N2 108.0 . . ?
 C11 C35 H35 126.0 . . ?
 N2 C35 H35 126.0 . . ?
 N13 C36 C28 113.8(16) . . ?
 N13 C36 H36 123.1 . . ?
 C28 C36 H36 123.1 . . ?
 O18 C37 O18 134(2) 117_566 . ?
 O18 C37 C38 113.1(12) 117_566 . ?
 O18 C37 C38 113.1(12) . . ?
 C39 C38 C37 125.8(10) . . ?
 C39 C38 C37 125.8(10) 117_566 . ?
 C39 C38 C39 107.8(19) 117_566 . ?
 N17 C39 H39 125.6 . . ?
 C38 C39 N17 108.8(14) . . ?
 C38 C39 H39 125.6 . . ?

loop_
  _geom_torsion_atom_site_label_1
  _geom_torsion_atom_site_label_2
  _geom_torsion_atom_site_label_3
  _geom_torsion_atom_site_label_4
  _geom_torsion
  _geom_torsion_site_symmetry_1
  _geom_torsion_site_symmetry_2
  _geom_torsion_site_symmetry_3
  _geom_torsion_site_symmetry_4
  _geom_torsion_publ_flag
 Cu1 N5 N6 Cu3 1.2(7) . . . . ?
 Cu1 N5 N6 C3 -150.0(6) . . . . ?
 Cu1 N1 N2 Cu2 1.3(7) . . . . ?
 Cu1 N1 N2 C35 154.3(6) . . . . ?
 Cu2 N3 N4 Cu3 -0.8(7) . . . . ?
 Cu2 N3 N4 C5 163.7(6) . . . . ?
 Cu2 N2 C35 C11 152.4(7) . . . . ?
 Cu3 N4 C5 C6 161.6(7) . . . . ?
 Cu3 N6 C3 C2 -149.9(7) . . . . ?
 Cu4 N7 C17 C15 157.8(12) . . . . ?
 Cu5 N9 C18 C19 162.3(19) . . . . ?
 Cu5 N8 N7 Cu4 5.3(12) . . . . ?
 Cu5 N8 N7 C17 166.4(11) . . . . ?
 Cu6 N10 C23 C21 -167.3(9) . . . . ?
 Cu7 N11 N10 Cu6 -0.9(9) . . . . ?
 Cu7 N11 N10 C23 -169.1(8) . . . . ?
 Cu7 N12 C24 C25 -164.1(16) . . . . ?
 Cu8 N13 C36 C28 -169.5(13) . . . . ?
 Cu9 N14 C31 C32 159.9(8) . . . . ?
 Cu10 N15 N14 Cu9 1.1(7) . . . . ?
 Cu10 N15 N14 C31 162.9(7) . . . . ?
 Cu10 N18 C40 C41 167.2(12) . . . . ?
 Cu11 N17 C39 C38 167.5(13) . . . . ?
 Sc1 O3 C7 O4 -16(3) 167_656 . . . ?
 Sc1 O3 C7 O4 -16(3) . . . . ?
 Sc1 O3 C7 C6 -176.5(8) . . . . ?
 Sc1 O3 C7 C6 -176.5(8) 167_656 . . . ?
 Sc1 O8 C9 O8 37(4) 167_656 . . 120 ?
 Sc1 O8 C9 O8 37(4) . . . 120 ?
 Sc1 O8 C9 C19 -160.1(17) 167_656 . . 9_656 ?
 Sc1 O8 C9 C19 -160.1(17) . . . 9_656 ?
 Sc2 O4 C7 O3 12(3) . . . . ?
 Sc2 O4 C7 C6 172.8(8) . . . . ?
 Sc3 O10 C4 O9 8(2) . . . . ?
 Sc3 O10 C4 O9 8(2) 120 . . . ?
 Sc3 O10 C4 C2 -177.4(8) . . . . ?
 Sc3 O10 C4 C2 -177.4(8) 120 . . . ?
 Sc3 O13 C30 O14 -5(3) . . . . ?
 Sc3 O13 C30 O14 -5(3) 120 . . . ?
 Sc3 O13 C30 C32 178.4(8) . . . . ?
 Sc3 O13 C30 C32 178.4(8) 120 . . . ?
 Sc4 O9 C4 O10 -10(2) 120 . . . ?
 Sc4 O9 C4 C2 175.5(8) 120 . . . ?
 Sc4 O14 C30 O13 8(3) . . . . ?
 Sc4 O14 C30 C32 -176.5(8) . . . . ?
 Sc4 O16 C27 O16 21(3) . . . 120 ?
 Sc4 O16 C27 C28 -170.5(13) . . . . ?
 Sc4 O21 C26 O21 2(3) . . . 120 ?
 Sc4 O21 C26 C25 176.7(14) . . . . ?
 Sc5 O18 C37 O18 0(4) . . . 117_566 ?
 Sc5 O18 C37 C38 176.6(10) . . . . ?
 Sc5 O19 C34 O19 -12(4) . . . 117_566 ?
 Sc5 O19 C34 C41 -178.4(10) . . . . ?
 Sc6 O1 C13 O2 9(3) 22_666 . . . ?
 Sc6 O1 C13 C11 179(100) 22_666 . . . ?
 Sc6 O2 C13 O1 -8(3) . . . . ?
 Sc6 O2 C13 C11 -176.3(10) . . . . ?
 Sc6 O22 C20 O23 -4(3) 22_666 . . . ?
 Sc6 O22 C20 C21 171.3(10) 22_666 . . . ?
 Sc6 O27 C14 O25 13(3) . . . . ?
 Sc6 O27 C14 C15 -161.2(11) . . . . ?
 Sc7 O23 C20 O22 6(3) . . . . ?
 Sc7 O23 C20 C21 -168.9(9) . . . . ?
 Sc7 O25 C14 O27 -10(3) . . . . ?
 Sc7 O25 C14 C15 164.3(11) . . . . ?
 O1 C13 C11 C10 -4(2) . . . . ?
 O1 C13 C11 C35 -173.9(11) . . . . ?
 O2 C13 C11 C10 165.5(14) . . . . ?
 O2 C13 C11 C35 -5(2) . . . . ?
 O16 C27 C28 C36 175.8(19) 120 . . . ?
 O16 C27 C28 C36 -175.8(19) . . . 120 ?
 O16 C27 C28 C36 -6(4) 120 . . 120 ?
 O16 C27 C28 C36 6(4) . . . . ?
 O18 C37 C38 C39 6(3) . . . 117_566 ?
 O18 C37 C38 C39 -6(3) 117_566 . . . ?
 O18 C37 C38 C39 -176.3(19) 117_566 . . 117_566 ?
 O18 C37 C38 C39 176.3(19) . . . . ?
 O25 C14 C15 C16 179(100) . . . . ?
 O25 C14 C15 C17 9(2) . . . . ?
 O27 C14 C15 C16 -7(2) . . . . ?
 O27 C14 C15 C17 -176.2(14) . . . . ?
 O29 Cu1 N1 C10 145.4(6) . . . . ?
 O29 Cu1 N1 N2 -4.0(6) . . . . ?
 O30 Cu10 N15 C33 153.3(7) . . . . ?
 O30 Cu10 N15 N14 -6.0(6) . . . . ?
 O31 Cu7 N11 C22 -151.4(10) . . . . ?
 O31 Cu7 N11 N10 14.6(9) . . . . ?
 O33 Cu4 N7 N8 -0.2(8) . . . . ?
 O33 Cu4 N7 C17 -156.3(11) . . . . ?
 O34 Cu10 N15 C33 -34.9(6) . . . . ?
 O34 Cu10 N15 N14 165.8(5) . . . . ?
 O36 Cu7 N11 C22 33.6(8) . . . . ?
 O36 Cu7 N11 N10 -160.3(6) . . . . ?
 O43 Cu1 N1 C10 -38.4(6) . . . . ?
 O43 Cu1 N1 N2 172.1(5) . . . . ?
 O45 Cu4 N7 N8 -174.6(9) . . . . ?
 O45 Cu4 N7 C17 29.4(11) . . . . ?
 C6 C8 N3 Cu2 -162.9(6) . . . . ?
 C6 C8 N3 N4 0.0 . . . . ?
 C8 C6 C5 N4 0.0 . . . . ?
 C8 C6 C7 O3 -12.6(19) . . . . ?
 C8 C6 C7 O4 -176.8(10) . . . . ?
 C8 N3 N4 Cu3 -164.5(6) . . . . ?
 C8 N3 N4 C5 0.0 . . . . ?
 N3 N4 C5 C6 0.0 . . . . ?
 C5 C6 C8 N3 0.0 . . . . ?
 C5 C6 C7 O3 177.5(11) . . . . ?
 C5 C6 C7 O4 13.3(18) . . . . ?
 C2 C1 N5 Cu1 149.1(7) . . . . ?
 C2 C1 N5 N6 0.0 . . . . ?
 C1 C2 C3 N6 0.0 . . . . ?
 C1 C2 C4 O9 6.0(17) . . . . ?
 C1 C2 C4 O10 -169.3(9) . . . . ?
 C1 N5 N6 Cu3 151.2(6) . . . . ?
 C1 N5 N6 C3 0.0 . . . . ?
 N5 N6 C3 C2 0.0 . . . . ?
 C3 C2 C1 N5 0.0 . . . . ?
 C3 C2 C4 O9 174.8(10) . . . . ?
 C3 C2 C4 O10 -0.5(17) . . . . ?
 N9 N9 C18 C19 -10(2) 120 . . . ?
 N9 C18 C19 C9 178(2) . . . 9_656 ?
 N9 C18 C19 C18 16(3) . . . 120 ?
 C21 C22 N11 Cu7 167.2(10) . . . . ?
 C21 C22 N11 N10 0.0 . . . . ?
 C22 C21 C23 N10 0.0 . . . . ?
 C22 C21 C20 O22 5(2) . . . . ?
 C22 C21 C20 O23 -180(100) . . . . ?
 C22 N11 N10 Cu6 168.2(9) . . . . ?
 C22 N11 N10 C23 0.0 . . . . ?
 N11 N10 C23 C21 0.0 . . . . ?
 C23 C21 C22 N11 0.0 . . . . ?
 C23 C21 C20 O22 -176.1(13) . . . . ?
 C23 C21 C20 O23 -1(2) . . . . ?
 N12 Cu7 N11 C22 -68(2) . . . . ?
 N12 Cu7 N11 N10 98.3(19) . . . . ?
 N12 N12 C24 C25 7.0(19) 120 . . . ?
 N12 C24 C25 C24 -10(3) . . . 120 ?
 N12 C24 C25 C26 -179(100) . . . . ?
 N13 N13 C36 C28 3.9(17) 120 . . . ?
 C32 C33 N15 Cu10 -161.6(8) . . . . ?
 C32 C33 N15 N14 0.0 . . . . ?
 C33 C32 C31 N14 0.0 . . . . ?
 C33 C32 C30 O13 -3.9(18) . . . . ?
 C33 C32 C30 O14 180(100) . . . . ?
 C33 N15 N14 Cu9 -161.7(7) . . . . ?
 C33 N15 N14 C31 0.0 . . . . ?
 N15 N14 C31 C32 0.0 . . . . ?
 C31 C32 C33 N15 0.0 . . . . ?
 C31 C32 C30 O13 180(100) . . . . ?
 C31 C32 C30 O14 3.2(19) . . . . ?
 N17 N17 C39 C38 2.8(15) 117_566 . . . ?
 N18 Cu10 N15 C33 78.7(18) . . . . ?
 N18 Cu10 N15 N14 -80.6(17) . . . . ?
 N18 N18 C40 C41 1.7(15) 117_566 . . . ?
 N18 C40 C41 C40 -3(2) . . . 117_566 ?
 N18 C40 C41 C34 -175.5(18) . . . . ?
 C40 C41 C34 O19 -179(100) . . . 117_566 ?
 C40 C41 C34 O19 10(3) 117_566 . . 117_566 ?
 C40 C41 C34 O19 -10(3) . . . . ?
 C40 C41 C34 O19 179(100) 117_566 . . . ?
 C4 C2 C1 N5 170.7(11) . . . . ?
 C4 C2 C3 N6 -170.1(11) . . . . ?
 C7 C6 C8 N3 -171.2(12) . . . . ?
 C7 C6 C5 N4 171.6(11) . . . . ?
 C13 C11 C10 N1 -171.2(14) . . . . ?
 C13 C11 C35 N2 172.1(12) . . . . ?
 C14 C15 C16 N8 -171.2(17) . . . . ?
 C14 C15 C17 N7 170.9(17) . . . . ?
 C15 C16 N8 Cu5 -166.1(12) . . . . ?
 C15 C16 N8 N7 0.0 . . . . ?
 C16 C15 C17 N7 0.0 . . . . ?
 C16 N8 N7 Cu4 -161.1(11) . . . . ?
 C16 N8 N7 C17 0.0 . . . . ?
 N8 N7 C17 C15 0.0 . . . . ?
 C17 C15 C16 N8 0.0 . . . . ?
 C20 C21 C22 N11 179(100) . . . . ?
 C20 C21 C23 N10 -179(100) . . . . ?
 C24 C25 C26 O21 -175(2) 120 . . 120 ?
 C24 C25 C26 O21 -10(4) . . . 120 ?
 C24 C25 C26 O21 10(4) 120 . . . ?
 C24 C25 C26 O21 175(2) . . . . ?
 C27 C28 C36 N13 173(2) . . . . ?
 C30 C32 C33 N15 -176.9(12) . . . . ?
 C30 C32 C31 N14 177.1(12) . . . . ?
 C11 C10 N1 Cu1 -152.5(7) . . . . ?
 C11 C10 N1 N2 0.0 . . . . ?
 C10 C11 C35 N2 0.0 . . . . ?
 C10 N1 N2 Cu2 -153.0(6) . . . . ?
 C10 N1 N2 C35 0.0 . . . . ?
 N1 N2 C35 C11 0.0 . . . . ?
 C35 C11 C10 N1 0.0 . . . . ?
 C36 C28 C36 N13 -6(2) 120 . . . ?
 C37 C38 C39 N17 -176.2(17) . . . . ?
 C39 C38 C39 N17 -5(2) 117_566 . . . ?

################################################################################
#                     #Solvent mask and void-space details#                    #
################################################################################
#++++++++++++++++++++++++++++++++++++++++++++++++++++++++++++++++++++++++++++++#
#                    Olex2 (Bypass) solvent mask details                       #
#++++++++++++++++++++++++++++++++++++++++++++++++++++++++++++++++++++++++++++++#
#van der Sluis, P. & Spek, A. L. (1990). Acta Cryst. A46, 194-201.

loop_
  _smtbx_masks_void_nr
  _smtbx_masks_void_average_x
  _smtbx_masks_void_average_y
  _smtbx_masks_void_average_z
  _smtbx_masks_void_volume
  _smtbx_masks_void_count_electrons
  _smtbx_masks_void_content
 1 -0.929 -0.461 -0.209 1262494.5 565102.4 ?

_smtbx_masks_void_probe_radius     1.2
_smtbx_masks_void_truncation_radius  1.2
_smtbx_masks_special_details       ?


###############################################################################
#                           Twinning details                                  #
###############################################################################
# No Twin laws fund when using Olex2 "Twins and TwinRotMap

###############################################################################
#                 Xia2 & multiplex intructions & DLS records                  #
###############################################################################
#+++++++++++++++++++++++++++++++++++++++++++++++++++++++++++++++++++++++++++++#
#                         Xia2.ssx instructions                               #
#+++++++++++++++++++++++++++++++++++++++++++++++++++++++++++++++++++++++++++++#
#absolute_length_tolerance=0.5 \
#absolute_angle_tolerance=0.5 \
#d_min=1.15

#+++++++++++++++++++++++++++++++++++++++++++++++++++++++++++++++++++++++++++++#
#                             DLS Records                                     #
#+++++++++++++++++++++++++++++++++++++++++++++++++++++++++++++++++++++++++++++#
#DLS visit number: nt27314-109

################################################################################
#                             #Validation Reply Form#                          #
################################################################################
_vrf_PLAT020_MOF-919(Sc-Cu)_static-crystal
;
PROBLEM: The Value of Rint is Greater Than 0.12 .........      0.475 Report
RESPONSE: Rint / Rmerge  scales with multiplicity and becomes
artificially inflated.
Rsplit and CC1/2 are better measures of data quality for
Static-Crystal Multi-Crystal Diffraction.
;
_vrf_PLAT084_MOF-919(Sc-Cu)_static-crystal
;
PROBLEM: High wR2 Value (i.e. > 0.25) ...................       0.37 Report
RESPONSE: ...
;
_vrf_PLAT184_MOF-919(Sc-Cu)_static-crystal
;
PROBLEM: Missing _cell_measurement_theta_min Value ......     Please Do !
RESPONSE: The _cell_measurement_theta_min data name is set at 0 on line
189. The 0 value was not accepted by PLATON CheckCIF.
;
_vrf_PLAT185_MOF-919(Sc-Cu)_static-crystal
;
PROBLEM: Missing _cell_measurement_theta_max Value ......     Please Do !
RESPONSE: The _cell_measurement_theta_min data name is set at 0 on line
188. The 0 value was not accepted by PLATON CheckCIF.
;
_vrf_PLAT023_MOF-919(Sc-Cu)_static-crystal
;
PROBLEM: Resolution (too) Low [sin(theta)/Lambda < 0.6]..       0.43 Ang-1
RESPONSE: Crystals were small, with large unit cell and contain disordered 
solvent in large pores leading to weaker diffraction at higher resolution.
;
_vrf_PLAT420_MOF-919(Sc-Cu)_static-crystal
;
PROBLEM: D-H Bond Without Acceptor  O7       --H7       .     Please Check
RESPONSE: O-H group points towards the pore which contains highly
disordered solvent molecules which cannot be modelled.
Solvent mask applied.
;
_vrf_PLAT420_MOF-919(Sc-Cu)_static-crystal_1
;
PROBLEM: D-H Bond Without Acceptor  O12      --H12      .     Please Check
RESPONSE: O-H group points towards the pore which contains highly
disordered solvent molecules which cannot be modelled.
Solvent mask applied.
;
_vrf_PLAT420_MOF-919(Sc-Cu)_static-crystal_2
;
PROBLEM: D-H Bond Without Acceptor  O15      --H15      .     Please Check
RESPONSE: O-H group points towards the pore which contains highly
disordered solvent molecules which cannot be modelled.
Solvent mask applied.
;
_vrf_PLAT420_MOF-919(Sc-Cu)_static-crystal_3
;
PROBLEM: D-H Bond Without Acceptor  O17      --H17      .     Please Check
RESPONSE: O-H group points towards the pore which contains highly
disordered solvent molecules which cannot be modelled.
Solvent mask applied.
;
_vrf_PLAT420_MOF-919(Sc-Cu)_static-crystal_4
;
PROBLEM: D-H Bond Without Acceptor  O24      --H24      .     Please Check
RESPONSE: O-H group points towards the pore which contains highly
disordered solvent molecules which cannot be modelled.
Solvent mask applied.
;
_vrf_PLAT420_MOF-919(Sc-Cu)_static-crystal_5
;
PROBLEM: D-H Bond Without Acceptor  O28      --H28      .     Please Check
RESPONSE: O-H group points towards the pore which contains highly
disordered solvent molecules which cannot be modelled.
Solvent mask applied.
;
_vrf_PLAT420_MOF-919(Sc-Cu)_static-crystal_6
;
PROBLEM: D-H Bond Without Acceptor  O34      --H34A     .     Please Check
RESPONSE: O-H group points towards the pore which contains highly
disordered solvent molecules which cannot be modelled.
Solvent mask applied.
;
_vrf_PLAT420_MOF-919(Sc-Cu)_static-crystal_7
;
PROBLEM: D-H Bond Without Acceptor  O34      --H34B     .     Please Check
RESPONSE: O-H group points towards the pore which contains highly
disordered solvent molecules which cannot be modelled.
Solvent mask applied.
;
_vrf_PLAT420_MOF-919(Sc-Cu)_static-crystal_8
;
PROBLEM: D-H Bond Without Acceptor  O36      --H36A     .     Please Check
RESPONSE: O-H group points towards the pore which contains highly
disordered solvent molecules which cannot be modelled.
Solvent mask applied.
;
_vrf_PLAT420_MOF-919(Sc-Cu)_static-crystal_9
;
PROBLEM: D-H Bond Without Acceptor  O36      --H36B     .     Please Check
RESPONSE: O-H group points towards the pore which contains highly
disordered solvent molecules which cannot be modelled.
Solvent mask applied.
;
_vrf_PLAT420_MOF-919(Sc-Cu)_static-crystal_10
;
PROBLEM: D-H Bond Without Acceptor  O37      --H37A     .     Please Check
RESPONSE: O-H group points towards the pore which contains highly
disordered solvent molecules which cannot be modelled.
Solvent mask applied.
;
_vrf_PLAT420_MOF-919(Sc-Cu)_static-crystal_11
;
PROBLEM: D-H Bond Without Acceptor  O37      --H37B     .     Please Check
RESPONSE: O-H group points towards the pore which contains highly
disordered solvent molecules which cannot be modelled.
Solvent mask applied.
;
_vrf_PLAT420_MOF-919(Sc-Cu)_static-crystal_12
;
PROBLEM: D-H Bond Without Acceptor  O38      --H38A     .     Please Check
RESPONSE: O-H group points towards the pore which contains highly
disordered solvent molecules which cannot be modelled.
Solvent mask applied.
;
_vrf_PLAT420_MOF-919(Sc-Cu)_static-crystal_13
;
PROBLEM: D-H Bond Without Acceptor  O38      --H38B     .     Please Check
RESPONSE: O-H group points towards the pore which contains highly
disordered solvent molecules which cannot be modelled.
Solvent mask applied.
;
_vrf_PLAT420_MOF-919(Sc-Cu)_static-crystal_14
;
PROBLEM: D-H Bond Without Acceptor  O39      --H39A     .     Please Check
RESPONSE: O-H group points towards the pore which contains highly
disordered solvent molecules which cannot be modelled.
Solvent mask applied.
;
_vrf_PLAT420_MOF-919(Sc-Cu)_static-crystal_15
;
PROBLEM: D-H Bond Without Acceptor  O39      --H39B     .     Please Check
RESPONSE: O-H group points towards the pore which contains highly
disordered solvent molecules which cannot be modelled.
Solvent mask applied.
;
_vrf_PLAT420_MOF-919(Sc-Cu)_static-crystal_16
;
PROBLEM: D-H Bond Without Acceptor  O40      --H40A     .     Please Check
RESPONSE: O-H group points towards the pore which contains highly
disordered solvent molecules which cannot be modelled.
Solvent mask applied.
;
_vrf_PLAT420_MOF-919(Sc-Cu)_static-crystal_17
;
PROBLEM: D-H Bond Without Acceptor  O40      --H40B     .     Please Check
RESPONSE: O-H group points towards the pore which contains highly
disordered solvent molecules which cannot be modelled.
Solvent mask applied.
;
_vrf_PLAT420_MOF-919(Sc-Cu)_static-crystal_18
;
PROBLEM: D-H Bond Without Acceptor  O41      --H41A     .     Please Check
RESPONSE: O-H group points towards the pore which contains highly
disordered solvent molecules which cannot be modelled.
Solvent mask applied.
;
_vrf_PLAT420_MOF-919(Sc-Cu)_static-crystal_19
;
PROBLEM: D-H Bond Without Acceptor  O41      --H41B     .     Please Check
RESPONSE: O-H group points towards the pore which contains highly
disordered solvent molecules which cannot be modelled.
Solvent mask applied.
;
_vrf_PLAT420_MOF-919(Sc-Cu)_static-crystal_20
;
PROBLEM: D-H Bond Without Acceptor  O42      --H42A     .     Please Check
RESPONSE: O-H group points towards the pore which contains highly
disordered solvent molecules which cannot be modelled.
Solvent mask applied.
;
_vrf_PLAT420_MOF-919(Sc-Cu)_static-crystal_21
;
PROBLEM: D-H Bond Without Acceptor  O42      --H42B     .     Please Check
RESPONSE: O-H group points towards the pore which contains highly
disordered solvent molecules which cannot be modelled.
Solvent mask applied.
;
_vrf_PLAT420_MOF-919(Sc-Cu)_static-crystal_22
;
PROBLEM: D-H Bond Without Acceptor  O43      --H43A     .     Please Check
RESPONSE: O-H group points towards the pore which contains highly
disordered solvent molecules which cannot be modelled.
Solvent mask applied.
;
_vrf_PLAT420_MOF-919(Sc-Cu)_static-crystal_23
;
PROBLEM: D-H Bond Without Acceptor  O43      --H43B     .     Please Check
RESPONSE: O-H group points towards the pore which contains highly
disordered solvent molecules which cannot be modelled.
Solvent mask applied..
;
_vrf_PLAT420_MOF-919(Sc-Cu)_static-crystal_24
;
PROBLEM: D-H Bond Without Acceptor  O44      --H44A     .     Please Check
RESPONSE: O-H group points towards the pore which contains highly
disordered solvent molecules which cannot be modelled.
Solvent mask applied.
;
_vrf_PLAT420_MOF-919(Sc-Cu)_static-crystal_25
;
PROBLEM: D-H Bond Without Acceptor  O44      --H44B     .     Please Check
RESPONSE: O-H group points towards the pore which contains highly
disordered solvent molecules which cannot be modelled.
Solvent mask applied.
;
_vrf_PLAT420_MOF-919(Sc-Cu)_static-crystal_26
;
PROBLEM: D-H Bond Without Acceptor  O45      --H45A     .     Please Check
RESPONSE: O-H group points towards the pore which contains highly
disordered solvent molecules which cannot be modelled.
Solvent mask applied.
;
_vrf_PLAT420_MOF-919(Sc-Cu)_static-crystal_27
;
PROBLEM: D-H Bond Without Acceptor  O45      --H45B     .     Please Check
RESPONSE: O-H group points towards the pore which contains highly
disordered solvent molecules which cannot be modelled.
Solvent mask applied.
;
_vrf_PLAT733_MOF-919(Sc-Cu)_static-crystal
;
PROBLEM: Torsion Calc    178.9(9), Rep     179(99) ......       9.90 s.u.-R
RESPONSE: The Sc6--O1--C13--C11 torsion discrepancy between PLATON Validation
and OLEX2 arise due to different methods of calculation. Torsion angles 
are effectively at 180\% for which uncertainty propagation breaks down; 
Olex2 replaces uncertainty values with large placeholder uncertainties.
;
_vrf_PLAT733_MOF-919(Sc-Cu)_static-crystal_1
;
PROBLEM: Torsion Calc   178.7(15), Rep     179(99) ......       9.90 s.u.-R
RESPONSE: The O25--C14--C15--C16 torsion discrepancy between PLATON Validation
and OLEX2 arise due to different methods of calculation. Torsion angles 
are effectively at 180\% for which uncertainty propagation breaks down; 
Olex2 replaces uncertainty values with large placeholder uncertainties.
;
_vrf_PLAT733_MOF-919(Sc-Cu)_static-crystal_2
;
PROBLEM: Torsion Calc  -179.5(13), Rep    -180(99) ......       9.90 s.u.-R
RESPONSE: The C22--C21--C20--O23 torsion discrepancy between PLATON Validation
and OLEX2 arise due to different methods of calculation. Torsion angles 
are effectively at 180\% for which uncertainty propagation breaks down; 
Olex2 replaces uncertainty values with large placeholder uncertainties.
;
_vrf_PLAT733_MOF-919(Sc-Cu)_static-crystal_3
;
PROBLEM: Torsion Calc   179.6(12), Rep     180(99) ......       9.90 s.u.-R
RESPONSE: The C33--C32--C30--O14 torsion discrepancy between PLATON Validation
and OLEX2 arise due to different methods of calculation. Torsion angles 
are effectively at 180\% for which uncertainty propagation breaks down; 
Olex2 replaces uncertainty values with large placeholder uncertainties.
;
_vrf_PLAT733_MOF-919(Sc-Cu)_static-crystal_4
;
PROBLEM: Torsion Calc   179.6(11), Rep     180(99) ......       9.90 s.u.-R
RESPONSE: The C31--C32--C30--013 torsion discrepancy between PLATON Validation
and OLEX2 arise due to different methods of calculation. Torsion angles 
are effectively at 180\% for which uncertainty propagation breaks down; 
Olex2 replaces uncertainty values with large placeholder uncertainties.
;
_vrf_PLAT733_MOF-919(Sc-Cu)_static-crystal_5
;
PROBLEM: Torsion Calc   179.2(12), Rep     179(99) ......       9.90 s.u.-R
RESPONSE: The C20--C21--C22--N11 torsion discrepancy between PLATON Validation
and OLEX2 arise due to different methods of calculation. Torsion angles 
are effectively at 180\% for which uncertainty propagation breaks down; 
Olex2 replaces uncertainty values with large placeholder uncertainties.
;
_vrf_PLAT733_MOF-919(Sc-Cu)_static-crystal_6
;
PROBLEM: Torsion Calc  -179.1(13), Rep    -179(99) ......       9.90 s.u.-R
RESPONSE: The C20--C21--C23--N10 torsion discrepancy between PLATON Validation
and OLEX2 arise due to different methods of calculation. Torsion angles 
are effectively at 180\% for which uncertainty propagation breaks down; 
Olex2 replaces uncertainty values with large placeholder uncertainties.
;
_vrf_PLAT341_MOF-919(Sc-Cu)_static-crystal
;
PROBLEM: Low Bond Precision on  C-C Bonds ...............    0.01983 Ang.
RESPONSE: The structure was modelled with the highest resolution data 
attainable for this material, but as the data are of lower resolution
than a typical small-molecule crystal structure, some reduction in precision
geometries is to be expected.
;
_vrf_PLAT369_MOF-919(Sc-Cu)_static-crystal
;
PROBLEM: Long   C(sp2)-C(sp2) Bond  C34      - C41      .       1.58 Ang.
RESPONSE: There is some variation in determind bond lengths due to the 
challenges in modeling this crystal structure, which we have extensively 
documented, and the extent to which geometric constraints and/or 
restraints are applied.
;
_vrf_PLAT369_MOF-919(Sc-Cu)_static-crystal_1
;
PROBLEM: Long   C(sp2)-C(sp2) Bond  C37      - C38      .       1.57 Ang.
RESPONSE: There is some variation in determind bond lengths due to the 
challenges in modeling this crystal structure, which we have extensively 
documented, and the extent to which geometric constraints and/or 
restraints are applied.
;
_vrf_PLAT995_MOF-919(Sc-Cu)_static-crystal
;
PROBLEM: Can not Recreate .fcf from Embedded  .res & .hkl          ! Check
RESPONSE: The structure refines successfully in Olex2.
The .fcf file can be generated, and the corresponding
.hkl, .ins, and .res files can be extracted from the refinement.
;


################################################################################
#                                #.RES file#                                   #
################################################################################
_shelx_res_file
;
TITL MOF-919(Sc-Cu)_static-crystal in Fd-3m #227
    mof-919(sc-cu)_static-crystal.res
    created by SHELXL-2018/3 at 11:28:01 on 01-Sep-2025
CELL 0.49889 114.4285 114.4285 114.4285 90 90 90
ZERR 272 0.3 0.3 0.3 0 0 0
LATT 4
SYMM -Y,0.25+X,0.25+Z
SYMM 0.25-X,0.25-Y,+Z
SYMM 0.25+Y,-X,0.25+Z
SYMM 0.25+X,-Z,0.25+Y
SYMM +X,0.25-Y,0.25-Z
SYMM 0.25+X,0.25+Z,-Y
SYMM 0.25+Z,0.25+Y,-X
SYMM 0.25-X,+Y,0.25-Z
SYMM -Z,0.25+Y,0.25+X
SYMM +Z,+X,+Y
SYMM +Y,+Z,+X
SYMM 0.25-Y,0.25-Z,+X
SYMM +Z,0.25-X,0.25-Y
SYMM 0.25-Y,+Z,0.25-X
SYMM 0.25-Z,0.25-X,+Y
SYMM 0.25-Z,+X,0.25-Y
SYMM +Y,0.25-Z,0.25-X
SYMM 0.25+Y,0.25+X,-Z
SYMM -Y,-X,-Z
SYMM -X,0.25+Z,0.25+Y
SYMM -X,-Z,-Y
SYMM 0.25+Z,-Y,0.25+X
SYMM -Z,-Y,-X
SFAC C H Cu N O Sc
DISP C 0.0007 0.0007 6.2922
DISP Cu 0.3016 0.6696 1931.6514
DISP H 0 0 0.6079
DISP N 0.0019 0.0015 9.422
DISP O 0.004 0.0028 14.1212
DISP Sc 0.1534 0.1876 558.6161
UNIT 6528 7344 1632 3264 6528 816
EQIV $1 +Z,+Y,+X
EQIV $2 1-X,1-Z,1-Y
EQIV $3 1.25-X,+Y,1.25-Z
EQIV $4 1.25-Z,+Y,1.25-X
EQIV $5 +Z,0.75-X,0.75-Y
EQIV $6 0.75-Y,0.75-X,+Z
EQIV $7 0.75-Y,0.75-Z,+X
EQIV $8 +X,0.75-Z,0.75-Y
DFIX 1.95 Cu3 O29 Cu1 O29 Cu2 O29
DFIX 1.95 Cu11 O35
DFIX 1.95 Cu10 O30 Cu9 O30
DFIX 1.95 Cu8 O32
DFIX 1.95 Cu7 O31 Cu6 O31
DFIX 1.95 Cu4 O33 Cu5 O33
DFIX 2.1 Cu6 O38
DFIX 2.1 Cu8 O39
DFIX 2.1 Cu5 O41
DFIX 2.1 Cu11 O40
DFIX 2.1 Cu9 O42
DFIX 2.1 O36 Cu7
DFIX 2.1 Cu1 O43
DFIX 2.1 Cu2 O44
DFIX 1.4 N18 C40
DFIX 1.4 N17 C39
DFIX 1.4 N9 C18
DFIX 1.4 C40 C41
DFIX 1.4 C28 C27
DFIX 1.4 C18 C19
DANG 2.2 N9 C19
DANG 2.2 N18 C41
DANG 2.2 N17 C38
DFIX 1.2 O3 C7 O4 C7
FLAT Cu1 Cu2 Cu3 O29 O37 O44 O43 N1 N2 N3 N4 N5 N6
FLAT Cu4 Cu5 O33 N7 N8 N9 O41 O45
FLAT Cu9 Cu10 O30 O34 O42 N14 N15
RIGU 0.001 0.002
RIGU N9 C18 C19
RIGU N18 C40 C41
EADP C37 C38 C39
SIMU 0.001 0.002 2 O32 O39 O39
SIMU N7 N8 C15 > C17
SIMU N13 C36
SIMU N18 C40 C41
ISOR 0.001 0.002 O41 O34 O42 O36 O38 O37 O43 O44 O45
DANG 2.2 C39 C39_$8
DANG 2.2 C18 C18_$1

L.S. 50
PLAN  443
TEMP 120
CONF
FREE C24 C24_$1
FREE Sc2 Sc1_$1
FREE Sc2 Sc1_$3
FREE Sc2 Sc1
FREE Sc2 Sc1_$4
FREE Sc7 Sc6_$2
FREE Sc7 Sc6
FREE Sc4 Sc3_$1
FREE Sc4 Sc3
FREE Sc4 Sc4_$1
FREE H5 H5_$1
FREE Sc5 Sc5_$5
FREE Sc5 Sc5_$6
FREE Sc5 Sc5_$7
FREE Sc5 Sc5_$8
FREE Sc6 Sc6_$2
FREE Sc1 Sc1_$3
FREE Sc1 Sc1_$1
MORE -1
ABIN
BOND $H
fmap 2 53
acta
REM <olex2.extras>
REM <HklSrc "%.\\MOF-919(Sc-Cu)_static-crystal.hkl">
REM </olex2.extras>

WGHT    0.200000
SWAT    1.046999    2.3659
FVAR       0.00688
CU1   3    0.533483    0.338773    0.607486    11.00000    0.13936    0.15682 =
         0.18216   -0.03740   -0.01485    0.01594
CU2   3    0.550707    0.357469    0.622481    11.00000    0.14161    0.16248 =
         0.21509   -0.05787   -0.02996    0.02051
CU3   3    0.561500    0.331692    0.613227    11.00000    0.14072    0.15920 =
         0.19950   -0.05382   -0.03408    0.01945
CU4   3    0.566862    0.423974    0.566862    10.50000    0.18387    0.42793 =
         0.18387    0.07260    0.02685    0.07260
CU5   3    0.573578    0.415848    0.594349    11.00000    0.17829    0.42530 =
         0.18097    0.07072    0.03063    0.06892
CU6   3    0.526439    0.386644    0.526439    10.50000    0.21417    0.14738 =
         0.21417    0.00536    0.09423    0.00536
CU7   3    0.516849    0.361031    0.537482    11.00000    0.19482    0.12790 =
         0.18173    0.01008    0.06733    0.00659
CU8   3    0.515651    0.255159    0.494841    10.50000    0.16223    0.17278 =
         0.17278   -0.05191    0.04644   -0.04644
CU9   3    0.585592    0.240108    0.509892    10.50000    0.20401    0.12553 =
         0.12553   -0.00728   -0.01530    0.01530
CU10  3    0.592531    0.233050    0.537765    11.00000    0.19725    0.12689 =
         0.12167   -0.00573   -0.01351    0.01194
CU11  3    0.651825    0.151825    0.577325    10.50000    0.14621    0.14621 =
         0.15246   -0.02155   -0.02155    0.02820
SC1   6    0.614196    0.379393    0.635804    10.50000    0.13569    0.13345 =
         0.13569   -0.00378   -0.02221    0.00378
SC2   6    0.625000    0.353214    0.625000    10.25000    0.12487    0.12536 =
         0.12487    0.00000   -0.01308    0.00000
SC3   6    0.561007    0.287939    0.561007    10.50000    0.13829    0.11608 =
         0.13829   -0.00769    0.00652   -0.00769
SC4   6    0.554213    0.296664    0.532575    11.00000    0.13902    0.11206 =
         0.12716   -0.01511    0.00347   -0.01357
SC5   6    0.586095    0.185473    0.586095    10.50000    0.13398    0.12749 =
         0.13398    0.01021   -0.01082    0.01021
SC6   6    0.508490    0.408561    0.609316    11.00000    0.12061    0.15281 =
         0.15377   -0.00927    0.01279    0.01416
SC7   6    0.500000    0.418142    0.581858    10.50000    0.14001    0.14776 =
         0.14776   -0.01234    0.01947    0.01947
O1    5    0.505389    0.380280    0.598691    11.00000    0.12591    0.18658 =
         0.14868   -0.01002    0.02730    0.01437
O2    5    0.515753    0.392103    0.609494    11.00000    0.13855    0.17179 =
         0.18659   -0.00835    0.01614    0.01569
O3    5    0.599766    0.368871    0.631480    11.00000    0.12984    0.13832 =
         0.15412   -0.00449    0.00548    0.00207
O4    5    0.606657    0.351920    0.625097    11.00000    0.14144    0.12827 =
         0.14693   -0.00790   -0.01690   -0.00651
O5    5    0.625000    0.334201    0.625000    10.25000    0.14723    0.14763 =
         0.14723    0.00000   -0.02366    0.00000
AFIX  83
H5    2    0.625000    0.331812    0.631756    10.25000   -1.50000
AFIX   0
O6    5    0.625000    0.370587    0.625000    10.25000    0.12204    0.13852 =
         0.12204    0.00000   -0.03354    0.00000
O7    5    0.603346    0.389404    0.646654    10.50000    0.18752    0.14444 =
         0.18752   -0.01920    0.00053    0.01920
AFIX  83
H7    2    0.596539    0.388701    0.644528    10.50000   -1.50000
AFIX   0
O8    5    0.627134    0.391554    0.641032    11.00000    0.16676    0.12683 =
         0.15731   -0.01660   -0.03216    0.01420
O9    5    0.537414    0.305048    0.569703    11.00000    0.14096    0.11503 =
         0.14162   -0.01196    0.00385   -0.01410
O10   5    0.556117    0.299585    0.574057    11.00000    0.14040    0.13841 =
         0.15482   -0.02734   -0.00519   -0.01381
O11   5    0.549378    0.293402    0.549378    10.50000    0.15639    0.11770 =
         0.15639   -0.01379   -0.00647   -0.01379
O12   5    0.573770    0.281905    0.573770    10.50000    0.16765    0.17741 =
         0.16765    0.00607   -0.00437    0.00607
AFIX  83
H12   2    0.570991    0.276487    0.577549    10.50000   -1.50000
AFIX   0
O13   5    0.568190    0.275617    0.549297    11.00000    0.15139    0.14539 =
         0.15279   -0.00038    0.01593    0.00448
O14   5    0.563571    0.281047    0.531287    11.00000    0.14267    0.12726 =
         0.16087   -0.00597   -0.00198   -0.01568
O15   5    0.559166    0.299742    0.514651    11.00000    0.14733    0.14614 =
         0.16168    0.00024   -0.00200   -0.00721
AFIX  83
H15   2    0.559947    0.293468    0.511278    11.00000   -1.50000
AFIX   0
O16   5    0.539724    0.288322    0.525467    11.00000    0.14950    0.11426 =
         0.13533    0.00800   -0.00522   -0.00284
O17   5    0.593671    0.201080    0.593671    10.50000    0.15687    0.15243 =
         0.15687   -0.00475   -0.02311   -0.00475
AFIX  83
H17   2    0.598278    0.203998    0.589022    10.50000   -1.50000
AFIX   0
O18   5    0.602982    0.179102    0.585052    11.00000    0.14279    0.13984 =
         0.14328    0.00227   -0.01135   -0.00014
O19   5    0.588696    0.194002    0.569968    11.00000    0.13798    0.13696 =
         0.15002   -0.00278   -0.02057   -0.00866
O20   5    0.579371    0.170629    0.579371    10.16667    0.13890    0.13890 =
         0.13890    0.01201   -0.01201    0.01201
O21   5    0.545478    0.312933    0.531860    11.00000    0.13305    0.11023 =
         0.17892   -0.00397   -0.01087   -0.02111
O22   5    0.497918    0.389192    0.574870    11.00000    0.15104    0.15576 =
         0.16405   -0.00670    0.01830    0.01121
O23   5    0.503103    0.406036    0.567888    11.00000    0.12975    0.16365 =
         0.14316    0.01249    0.00776    0.02080
O24   5    0.500000    0.432198    0.567802    10.50000    0.21699    0.17047 =
         0.17047   -0.00186    0.00683    0.00683
AFIX  83
H24   2    0.500000    0.429110    0.561335    10.50000   -1.50000
AFIX   0
O25   5    0.518440    0.420873    0.583381    11.00000    0.16931    0.13823 =
         0.15783   -0.00801    0.02971    0.01336
O26   5    0.500000    0.406125    0.593875    10.50000    0.10750    0.15301 =
         0.15301   -0.03340    0.03516    0.03516
O27   5    0.523631    0.415079    0.601119    11.00000    0.14864    0.16376 =
         0.15751   -0.02523   -0.00157    0.00513
O28   5    0.518052    0.412315    0.625772    11.00000    0.17846    0.15901 =
         0.16266    0.01051   -0.00062   -0.00137
AFIX  83
H28   2    0.523265    0.407480    0.626661    11.00000   -1.50000
AFIX   0
O29   5    0.548497    0.342841    0.613969    11.00000    0.18120    0.16766 =
         0.25210   -0.07806   -0.06959    0.03374
O30   5    0.589666    0.228717    0.521283    10.50000    0.35621    0.14425 =
         0.14425   -0.02803   -0.05353    0.05353
O31   5    0.529125    0.370013    0.529125    10.50000    0.23184    0.13200 =
         0.23184    0.00694    0.10810    0.00694
O32   5    0.502812    0.247188    0.502812    10.16667    0.25596    0.25596 =
         0.25596   -0.13011    0.13011   -0.13011
O33   5    0.577910    0.418048    0.577910    10.50000    0.18125    0.37790 =
         0.18125    0.01387    0.01359    0.01387
O34   5    0.598209    0.238764    0.555284    11.00000    0.10804    0.10065 =
         0.10248   -0.00159   -0.00298    0.00134
AFIX  93
H34A  2    0.597015    0.246451    0.557637    11.00000   -1.50000
H34B  2    0.601797    0.233485    0.560315    11.00000   -1.50000
AFIX   0
O35   5    0.657199    0.157199    0.592801    10.16667    0.14713    0.14713 =
         0.14713   -0.02808   -0.02808    0.02808
O36   5    0.502136    0.351415    0.545481    11.00000    0.11190    0.11211 =
         0.11563   -0.00146    0.00691   -0.00069
AFIX  93
H36A  2    0.496791    0.355340    0.550179    11.00000   -1.50000
H36B  2    0.501289    0.343442    0.544149    11.00000   -1.50000
AFIX   0
O37   5    0.575594    0.318316    0.612955    11.00000    0.14297    0.14312 =
         0.14717   -0.00541   -0.00709    0.00137
AFIX  93
H37A  2    0.574478    0.311318    0.608975    11.00000   -1.50000
H37B  2    0.582604    0.319719    0.616820    11.00000   -1.50000
AFIX   0
O38   5    0.523980    0.405209    0.523980    10.50000    0.17095    0.16968 =
         0.17095    0.00085    0.00555    0.00085
AFIX  93
H38A  2    0.518993    0.409334    0.528896    10.50000   -1.50000
H38B  2    0.527909    0.409072    0.518005    10.50000   -1.50000
AFIX   0
O39   5    0.527645    0.265520    0.484480    10.50000    0.24673    0.14406 =
         0.14406   -0.09773    0.08539   -0.08539
AFIX  93
H39A  2    0.530765    0.262475    0.477621    10.50000   -1.50000
H39B  2    0.529672    0.273011    0.486893    10.50000   -1.50000
AFIX   0
O40   5    0.646490    0.146490    0.559677    10.50000    0.11541    0.11541 =
         0.09740   -0.02079   -0.02079    0.05347
AFIX  93
H40A  2    0.639819    0.149684    0.556309    10.50000   -1.50000
H40B  2    0.650903    0.141038    0.555572    10.50000   -1.50000
AFIX   0
O41   5    0.569593    0.415632    0.612340    11.00000    0.22959    0.23332 =
         0.22976    0.00096    0.00118    0.00141
AFIX  93
H41A  2    0.562042    0.417286    0.614849    11.00000   -1.50000
H41B  2    0.575386    0.413883    0.617765    11.00000   -1.50000
AFIX   0
O42   5    0.583085    0.253400    0.496600    10.50000    0.13481    0.13164 =
         0.13164    0.00033    0.00042   -0.00042
AFIX  93
H42A  2    0.589524    0.256907    0.493094    10.50000   -1.50000
H42B  2    0.575571    0.255591    0.494409    10.50000   -1.50000
AFIX   0
O43   5    0.516080    0.333772    0.601307    11.00000    0.12762    0.12841 =
         0.13390   -0.00681   -0.00084    0.00162
AFIX  93
H43A  2    0.509903    0.339024    0.601869    11.00000   -1.50000
H43B  2    0.514863    0.326395    0.598121    11.00000   -1.50000
AFIX   0
O44   5    0.552231    0.373248    0.632626    11.00000    0.15313    0.15398 =
         0.15858   -0.00689   -0.00483    0.00163
AFIX  93
H44A  2    0.545949    0.378380    0.633127    11.00000   -1.50000
H44B  2    0.559172    0.374930    0.636506    11.00000   -1.50000
AFIX   0
O45   5    0.555522    0.431956    0.555522    10.50000    0.25159    0.25348 =
         0.25159    0.00113   -0.00035    0.00113
AFIX  93
H45A  2    0.557898    0.433687    0.547944    10.50000   -1.50000
H45B  2    0.548001    0.433846    0.557954    10.50000   -1.50000
AFIX  56
C6    1    0.586725    0.354815    0.625538    11.00000    0.14371    0.11496 =
         0.13832    0.00839   -0.01257    0.00642
C8    1    0.576104    0.360840    0.627748    11.00000    0.14495    0.13610 =
         0.15317   -0.01023   -0.01421    0.00994
AFIX  43
H8    2    0.575416    0.368466    0.630474    11.00000   -1.20000
AFIX  55
N3    4    0.566719    0.353179    0.625064    11.00000    0.14257    0.14946 =
         0.14276   -0.01787   -0.01030    0.00628
N4    4    0.571539    0.342418    0.621196    11.00000    0.14852    0.14321 =
         0.13378   -0.01516    0.00703   -0.00450
C5    1    0.583903    0.343429    0.621488    11.00000    0.14826    0.11662 =
         0.13679    0.00669    0.00381   -0.00191
AFIX  43
H5A   2    0.589220    0.337649    0.619395    11.00000   -1.20000
AFIX  56
C2    1    0.546989    0.313640    0.586226    11.00000    0.12368    0.12163 =
         0.14647   -0.00583    0.00390   -0.01741
C1    1    0.537058    0.319610    0.590668    11.00000    0.12974    0.15484 =
         0.14800   -0.01601    0.00057   -0.00425
AFIX  43
H1    2    0.529807    0.320175    0.587042    11.00000   -1.20000
AFIX  55
N5    4    0.540144    0.324566    0.601618    11.00000    0.14419    0.14994 =
         0.17420   -0.03776   -0.02040    0.01131
N6    4    0.551982    0.321659    0.603944    11.00000    0.14165    0.17049 =
         0.18711   -0.05381   -0.01850    0.01381
C3    1    0.556213    0.314906    0.594431    11.00000    0.13197    0.12283 =
         0.16788   -0.02399   -0.00966   -0.00548
AFIX  43
H3    2    0.563708    0.311850    0.593702    11.00000   -1.20000
AFIX   0
N9    4    0.589363    0.410217    0.597848    11.00000    0.18501    0.34262 =
         0.21830    0.01411   -0.01771    0.04669
AFIX  56
C21   1    0.506966    0.389841    0.557169    11.00000    0.13840    0.14823 =
         0.16886    0.01444    0.01708    0.01960
C22   1    0.506384    0.377600    0.555215    11.00000    0.13890    0.14503 =
         0.17532    0.02249    0.03176    0.02254
AFIX  43
H22   2    0.502985    0.372128    0.560170    11.00000   -1.20000
AFIX  55
N11   4    0.511906    0.375182    0.544368    11.00000    0.15413    0.13873 =
         0.18296    0.00430    0.03939   -0.00180
N10   4    0.515899    0.385928    0.539618    11.00000    0.14669    0.13728 =
         0.17434   -0.00008    0.02972   -0.00345
C23   1    0.512846    0.394988    0.547530    11.00000    0.15424    0.13901 =
         0.15532   -0.00305    0.00708   -0.00961
AFIX  43
H23   2    0.514421    0.402903    0.546567    11.00000   -1.20000
AFIX   0
N12   4    0.524740    0.346756    0.533788    11.00000    0.13069    0.13911 =
         0.11923    0.01404    0.01946    0.01212
N13   4    0.516227    0.265541    0.507967    11.00000    0.15428    0.12735 =
         0.14148   -0.01527    0.04118   -0.00954
AFIX  56
C32   1    0.575047    0.264342    0.534550    11.00000    0.14114    0.12778 =
         0.13626    0.00465    0.01170   -0.01257
C33   1    0.581256    0.256177    0.541534    11.00000    0.12767    0.11399 =
         0.13584   -0.00436   -0.00199   -0.02926
AFIX  43
H33   2    0.581676    0.256178    0.549650    11.00000   -1.20000
AFIX  55
N15   4    0.586711    0.248009    0.533949    11.00000    0.15143    0.13111 =
         0.13034   -0.00149   -0.00482   -0.00567
N14   4    0.583874    0.251127    0.522277    11.00000    0.13704    0.13805 =
         0.13007    0.00040   -0.00038   -0.00632
C31   1    0.576665    0.261221    0.522649    11.00000    0.12260    0.13032 =
         0.13438    0.00931    0.01392   -0.01662
AFIX  43
H31   2    0.573550    0.265106    0.516226    11.00000   -1.20000
AFIX   0
N17   4    0.638461    0.162776    0.579210    11.00000    0.14112    0.11390 =
         0.11772   -0.01320   -0.00441    0.01246
N18   4    0.593769    0.216847    0.541365    11.00000    0.14098    0.13022 =
         0.13188   -0.02950   -0.01652    0.00561
C40   1    0.592082    0.211468    0.552128    11.00000    0.13456    0.13858 =
         0.13649   -0.02335   -0.00989    0.02031
AFIX  43
H40   2    0.591546    0.215308    0.559271    11.00000   -1.20000
AFIX   0
C41   1    0.591325    0.199460    0.550540    10.50000    0.14127    0.13688 =
         0.13688   -0.02015   -0.02553    0.02553
C4    1    0.546597    0.305701    0.575515    11.00000    0.13527    0.11571 =
         0.13639    0.00349    0.00952   -0.02395
C7    1    0.599044    0.358727    0.628578    11.00000    0.14527    0.13780 =
         0.14364   -0.00153   -0.01140    0.00067
C9    1    0.637691    0.392927    0.637691    10.50000    0.16982    0.14081 =
         0.16982    0.02187   -0.02765    0.02187
C13   1    0.514615    0.382349    0.605168    11.00000    0.13697    0.17598 =
         0.17417   -0.00894    0.01020    0.01262
C14   1    0.526012    0.418524    0.591270    11.00000    0.17794    0.15273 =
         0.16745   -0.01870    0.01700    0.01907
AFIX  56
C15   1    0.538166    0.418993    0.587908    11.00000    0.17872    0.21746 =
         0.18154    0.00752    0.02227    0.02994
C16   1    0.547674    0.416866    0.595592    11.00000    0.17776    0.24734 =
         0.20920    0.03207    0.01392    0.01809
AFIX  43
H16   2    0.547136    0.414007    0.603181    11.00000   -1.20000
AFIX  55
N8    4    0.558149    0.419869    0.589655    11.00000    0.17868    0.26454 =
         0.24492    0.05863    0.03365    0.04757
N7    4    0.555114    0.423853    0.578301    11.00000    0.18868    0.25915 =
         0.22979    0.03582    0.02589    0.02276
C17   1    0.542764    0.423312    0.577221    11.00000    0.19023    0.21114 =
         0.18162   -0.00059    0.02503    0.01751
AFIX  43
H17A  2    0.538444    0.425416    0.570666    11.00000   -1.20000
AFIX   0
C18   1    0.594024    0.404599    0.607517    11.00000    0.16923    0.23115 =
         0.18694   -0.03670   -0.02186    0.01515
AFIX  43
H18   2    0.590597    0.404389    0.614884    11.00000   -1.20000
AFIX   0
C19   1    0.604585    0.399317    0.604585    10.50000    0.17547    0.19840 =
         0.17547    0.01027    0.00642    0.01027
C20   1    0.502070    0.395266    0.567280    11.00000    0.12879    0.16407 =
         0.16955    0.00530    0.01070    0.01862
C24   1    0.525606    0.335983    0.538014    11.00000    0.13917    0.14141 =
         0.12649    0.02025    0.01557    0.00905
AFIX  43
H24A  2    0.520201    0.333245    0.543430    11.00000   -1.20000
AFIX   0
C25   1    0.534376    0.329091    0.534376    10.50000    0.15178    0.13364 =
         0.15178    0.00665    0.02571    0.00665
C26   1    0.537097    0.317992    0.537097    10.50000    0.12473    0.12311 =
         0.12473   -0.01551   -0.04216   -0.01551
C27   1    0.529999    0.284693    0.529999    10.50000    0.15617    0.11040 =
         0.15617    0.00023    0.01119    0.00023
C28   1    0.522882    0.277806    0.522882    10.50000    0.14663    0.12025 =
         0.14663   -0.00673    0.02989   -0.00673
C30   1    0.568546    0.274625    0.538307    11.00000    0.12273    0.13071 =
         0.15240    0.00022    0.01486   -0.01738
C34   1    0.588588    0.189907    0.560093    10.50000    0.12969    0.15030 =
         0.15030   -0.00631   -0.02669    0.02669
AFIX  56
C11   1    0.521532    0.372133    0.608122    11.00000    0.09649    0.14973 =
         0.15831   -0.01797    0.01368   -0.01689
C10   1    0.519502    0.360157    0.605582    11.00000    0.13440    0.15236 =
         0.17430   -0.01753   -0.00907   -0.02540
AFIX  43
H10   2    0.513731    0.357228    0.600666    11.00000   -1.20000
AFIX  55
N1    4    0.527832    0.353439    0.611864    11.00000    0.14191    0.15212 =
         0.16387   -0.03864    0.00179    0.00294
N2    4    0.535010    0.361263    0.618288    11.00000    0.14438    0.15899 =
         0.21854   -0.04816   -0.02918    0.01227
C35   1    0.531116    0.372817    0.615975    11.00000    0.11497    0.15415 =
         0.17850   -0.04085   -0.00553   -0.00361
AFIX  43
H35   2    0.534286    0.379634    0.619062    11.00000   -1.20000
AFIX   0
C36   1    0.524861    0.273134    0.511670    11.00000    0.15784    0.13732 =
         0.14916   -0.01045    0.03828   -0.01762
AFIX  43
H36   2    0.531373    0.274987    0.507174    11.00000   -1.20000
AFIX   0
C37   1    0.607151    0.171376    0.578624    10.50000    0.14309    0.13539 =
         0.13539    0.01524   -0.01238    0.01238
C38   1    0.620696    0.169781    0.580220    10.50000    0.14309    0.13539 =
         0.13539    0.01524   -0.01238    0.01238
C39   1    0.627169    0.161904    0.575020    11.00000    0.14309    0.13539 =
         0.13539    0.01524   -0.01238    0.01238
AFIX  43
H39   2    0.624591    0.156599    0.569429    11.00000   -1.20000
AFIX   0
HKLF 4


REM  MOF-919(Sc-Cu)_static-crystal in Fd-3m #227
REM wR2 = 0.3708, GooF = S = 1.207, Restrained GooF = 1.243 for all data
REM R1 = 0.1231 for 11883 Fo > 4sig(Fo) and 0.1558 for all 22244 data
REM 875 parameters refined using 1102 restraints

END

WGHT      0.2000      0.0000

REM Highest difference peak  0.840,  deepest hole -0.536,  1-sigma level  0.090
Q1    1   0.5490  0.3685  0.6399  11.00000  0.05    0.84
Q2    1   0.5183  0.3285  0.6113  11.00000  0.05    0.58
Q3    1   0.5083  0.3279  0.5992  11.00000  0.05    0.43
Q4    1   0.6501  0.1501  0.5738  10.50000  0.05    0.42
Q5    1   0.5192  0.3970  0.5192  10.50000  0.05    0.41
Q6    1   0.5700  0.3074  0.6226  11.00000  0.05    0.37
Q7    1   0.5911  0.2297  0.5442  11.00000  0.05    0.37
Q8    1   0.5992  0.2424  0.5597  11.00000  0.05    0.36
Q9    1   0.5628  0.4422  0.5628  10.50000  0.05    0.32
Q10   1   0.5345  0.3509  0.6096  11.00000  0.05    0.32
Q11   1   0.5689  0.3993  0.5891  11.00000  0.05    0.29
Q12   1   0.5279  0.2745  0.4755  10.50000  0.05    0.29
Q13   1   0.6366  0.1366  0.5610  10.50000  0.05    0.29
Q14   1   0.5301  0.3493  0.6112  11.00000  0.05    0.29
Q15   1   0.5492  0.2989  0.5283  11.00000  0.05    0.29
Q16   1   0.6199  0.3273  0.6301  10.50000  0.05    0.27
Q17   1   0.5477  0.3445  0.5980  11.00000  0.05    0.26
Q18   1   0.5684  0.3986  0.5876  11.00000  0.05    0.25
Q19   1   0.5494  0.3453  0.5974  11.00000  0.05    0.24
Q20   1   0.5231  0.3606  0.5397  11.00000  0.05    0.23
Q21   1   0.5516  0.3485  0.5991  11.00000  0.05    0.23
Q22   1   0.6099  0.2380  0.5462  11.00000  0.05    0.23
Q23   1   0.5784  0.2289  0.5332  11.00000  0.05    0.22
Q24   1   0.5616  0.3307  0.6105  11.00000  0.05    0.22
Q25   1   0.5511  0.3514  0.5992  11.00000  0.05    0.22
Q26   1   0.5893  0.2532  0.4967  10.50000  0.05    0.21
Q27   1   0.5650  0.4076  0.5598  11.00000  0.05    0.21
Q28   1   0.4967  0.3453  0.5473  11.00000  0.05    0.21
Q29   1   0.6079  0.2369  0.5439  11.00000  0.05    0.20
Q30   1   0.4978  0.3456  0.5458  11.00000  0.05    0.20
Q31   1   0.5333  0.3664  0.5527  11.00000  0.05    0.19
Q32   1   0.5000  0.5000  0.5000  10.08333  0.05    0.19
Q33   1   0.5789  0.2275  0.5330  11.00000  0.05    0.18
Q34   1   0.6026  0.2471  0.5091  11.00000  0.05    0.17
Q35   1   0.6035  0.2453  0.5098  11.00000  0.05    0.17
Q36   1   0.7500  0.2500  0.5000  10.08333  0.05    0.16
Q37   1   0.5391  0.2155  0.5391  10.50000  0.05    0.16
Q38   1   0.5682  0.3076  0.6818  10.50000  0.05    0.16
Q39   1   0.6205  0.1295  0.5478  10.50000  0.05    0.16
Q40   1   0.5778  0.2269  0.5364  11.00000  0.05    0.15
Q41   1   0.5000  0.3376  0.6624  10.50000  0.05    0.15
Q42   1   0.5732  0.3959  0.5732  10.50000  0.05    0.15
Q43   1   0.5077  0.4005  0.6134  11.00000  0.05    0.15
Q44   1   0.5072  0.3657  0.5188  11.00000  0.05    0.15
Q45   1   0.5382  0.2118  0.5382  10.16667  0.05    0.14
Q46   1   0.5066  0.3695  0.5200  11.00000  0.05    0.14
Q47   1   0.5297  0.2881  0.7203  10.50000  0.05    0.14
Q48   1   0.6658  0.1488  0.5071  11.00000  0.05    0.14
Q49   1   0.5628  0.4058  0.5628  10.50000  0.05    0.14
Q50   1   0.5664  0.3956  0.5862  11.00000  0.05    0.14
Q51   1   0.5734  0.4431  0.5734  10.50000  0.05    0.14
Q52   1   0.5654  0.3069  0.6807  11.00000  0.05    0.14
Q53   1   0.6774  0.1774  0.4941  10.50000  0.05    0.13
Q54   1   0.5463  0.2904  0.4596  10.50000  0.05    0.13
Q55   1   0.6199  0.5588  0.6199  10.50000  0.05    0.13
Q56   1   0.6902  0.1902  0.5598  10.16667  0.05    0.13
Q57   1   0.6030  0.2141  0.6029  10.50000  0.05    0.13
Q58   1   0.4656  0.2975  0.4525  10.50000  0.05    0.13
Q59   1   0.5089  0.3026  0.6461  11.00000  0.05    0.13
Q60   1   0.5301  0.4794  0.5301  10.50000  0.05    0.13
Q61   1   0.5000  0.4129  0.5871  10.50000  0.05    0.13
Q62   1   0.6663  0.1522  0.5056  11.00000  0.05    0.13
Q63   1   0.4948  0.2854  0.6708  11.00000  0.05    0.13
Q64   1   0.5145  0.4119  0.6441  11.00000  0.05    0.13
Q65   1   0.5088  0.3045  0.6471  11.00000  0.05    0.12
Q66   1   0.5400  0.3921  0.5316  11.00000  0.05    0.12
Q67   1   0.6431  0.2425  0.5786  11.00000  0.05    0.12
Q68   1   0.5316  0.3426  0.6344  11.00000  0.05    0.12
Q69   1   0.6512  0.2088  0.5412  10.50000  0.05    0.12
Q70   1   0.5697  0.3143  0.4883  11.00000  0.05    0.12
Q71   1   0.6604  0.2600  0.5628  11.00000  0.05    0.12
Q72   1   0.5991  0.4910  0.6486  11.00000  0.05    0.12
Q73   1   0.6057  0.2146  0.6035  11.00000  0.05    0.12
Q74   1   0.6849  0.2405  0.4910  11.00000  0.05    0.12
Q75   1   0.6542  0.2439  0.4676  11.00000  0.05    0.12
Q76   1   0.5321  0.3891  0.5389  11.00000  0.05    0.12
Q77   1   0.6000  0.4912  0.6500  10.50000  0.05    0.12
Q78   1   0.6086  0.4607  0.6340  11.00000  0.05    0.12
Q79   1   0.5061  0.3708  0.5184  11.00000  0.05    0.12
Q80   1   0.7449  0.2449  0.4968  10.50000  0.05    0.12
Q81   1   0.5638  0.4461  0.5894  11.00000  0.05    0.12
Q82   1   0.4876  0.3259  0.4960  11.00000  0.05    0.12
Q83   1   0.4542  0.3371  0.5276  11.00000  0.05    0.12
Q84   1   0.5410  0.2672  0.7090  10.50000  0.05    0.12
Q85   1   0.4921  0.4431  0.4921  10.50000  0.05    0.12
Q86   1   0.6675  0.1508  0.5084  11.00000  0.05    0.12
Q87   1   0.5075  0.2834  0.6569  11.00000  0.05    0.12
Q88   1   0.5220  0.3790  0.6098  11.00000  0.05    0.12
Q89   1   0.4533  0.3380  0.5276  11.00000  0.05    0.12
Q90   1   0.6620  0.2596  0.5623  11.00000  0.05    0.12
Q91   1   0.5588  0.2737  0.5588  10.50000  0.05    0.12
Q92   1   0.6703  0.2828  0.4946  11.00000  0.05    0.12
Q93   1   0.5158  0.2847  0.6327  11.00000  0.05    0.12
Q94   1   0.6075  0.2148  0.6008  11.00000  0.05    0.12
Q95   1   0.6135  0.2766  0.6365  10.50000  0.05    0.12
Q96   1   0.7178  0.2178  0.5263  10.50000  0.05    0.12
Q97   1   0.5693  0.3123  0.4882  11.00000  0.05    0.11
Q98   1   0.4656  0.2872  0.4582  11.00000  0.05    0.11
Q99   1   0.4010  0.3784  0.4010  10.50000  0.05    0.11
Q100  1   0.5938  0.3851  0.6562  10.50000  0.05    0.11
Q101  1   0.5162  0.2838  0.6341  11.00000  0.05    0.11
Q102  1   0.6102  0.2767  0.6348  11.00000  0.05    0.11
Q103  1   0.5603  0.3121  0.5046  11.00000  0.05    0.11
Q104  1   0.5665  0.3526  0.6835  10.50000  0.05    0.11
Q105  1   0.5207  0.4171  0.6447  11.00000  0.05    0.11
Q106  1   0.5014  0.2769  0.7226  11.00000  0.05    0.11
Q107  1   0.5496  0.2847  0.4653  10.50000  0.05    0.11
Q108  1   0.6042  0.4522  0.6321  11.00000  0.05    0.11
Q109  1   0.5400  0.4838  0.5400  10.50000  0.05    0.11
Q110  1   0.7435  0.2542  0.4958  10.50000  0.05    0.11
Q111  1   0.6005  0.2656  0.6005  10.50000  0.05    0.11
Q112  1   0.6571  0.2829  0.5057  11.00000  0.05    0.11
Q113  1   0.6504  0.2390  0.5586  11.00000  0.05    0.11
Q114  1   0.6605  0.2595  0.5655  11.00000  0.05    0.11
Q115  1   0.5592  0.3176  0.6687  11.00000  0.05    0.11
Q116  1   0.4583  0.3649  0.5224  11.00000  0.05    0.11
Q117  1   0.5396  0.2688  0.7104  10.50000  0.05    0.11
Q118  1   0.5922  0.1935  0.5728  11.00000  0.05    0.11
Q119  1   0.5890  0.4350  0.6000  11.00000  0.05    0.11
Q120  1   0.4701  0.4436  0.4539  11.00000  0.05    0.11
Q121  1   0.5876  0.1808  0.5850  11.00000  0.05    0.11
Q122  1   0.4581  0.3627  0.5211  11.00000  0.05    0.11
Q123  1   0.4630  0.2894  0.4606  10.50000  0.05    0.11
Q124  1   0.4804  0.3145  0.5899  11.00000  0.05    0.11
Q125  1   0.5686  0.3082  0.4952  11.00000  0.05    0.11
Q126  1   0.5734  0.4337  0.6059  11.00000  0.05    0.11
Q127  1   0.4527  0.3902  0.5164  11.00000  0.05    0.11
Q128  1   0.6461  0.2681  0.5282  11.00000  0.05    0.11
Q129  1   0.6509  0.2103  0.5427  11.00000  0.05    0.11
Q130  1   0.7080  0.2664  0.5380  11.00000  0.05    0.11
Q131  1   0.4524  0.3850  0.5181  11.00000  0.05    0.11
Q132  1   0.7153  0.2130  0.5324  11.00000  0.05    0.11
Q133  1   0.4708  0.3775  0.4708  10.50000  0.05    0.11
Q134  1   0.4722  0.3263  0.5950  11.00000  0.05    0.11
Q135  1   0.6010  0.5064  0.6122  11.00000  0.05    0.11
Q136  1   0.5686  0.3166  0.6770  11.00000  0.05    0.11
Q137  1   0.5358  0.3592  0.6451  11.00000  0.05    0.11
Q138  1   0.6488  0.2723  0.5557  11.00000  0.05    0.11
Q139  1   0.4922  0.3295  0.6603  11.00000  0.05    0.11
Q140  1   0.5677  0.3162  0.4884  11.00000  0.05    0.11
Q141  1   0.6560  0.2685  0.5290  11.00000  0.05    0.11
Q142  1   0.4674  0.3366  0.5258  11.00000  0.05    0.11
Q143  1   0.5460  0.5234  0.5460  10.50000  0.05    0.11
Q144  1   0.4825  0.2975  0.6421  11.00000  0.05    0.11
Q145  1   0.6180  0.2959  0.4541  10.50000  0.05    0.11
Q146  1   0.4812  0.2966  0.6401  11.00000  0.05    0.11
Q147  1   0.6602  0.2517  0.4689  11.00000  0.05    0.11
Q148  1   0.4835  0.2947  0.6275  11.00000  0.05    0.11
Q149  1   0.5039  0.2851  0.6577  11.00000  0.05    0.11
Q150  1   0.6666  0.1666  0.5170  10.50000  0.05    0.11
Q151  1   0.5304  0.3400  0.6333  11.00000  0.05    0.11
Q152  1   0.6094  0.2159  0.6008  11.00000  0.05    0.11
Q153  1   0.5685  0.3210  0.6746  11.00000  0.05    0.11
Q154  1   0.5494  0.4129  0.6454  11.00000  0.05    0.11
Q155  1   0.5395  0.2928  0.4620  11.00000  0.05    0.10
Q156  1   0.4554  0.3329  0.5255  11.00000  0.05    0.10
Q157  1   0.6424  0.3154  0.6424  10.50000  0.05    0.10
Q158  1   0.5786  0.4098  0.6714  10.50000  0.05    0.10
Q159  1   0.5718  0.4343  0.6082  11.00000  0.05    0.10
Q160  1   0.5453  0.2743  0.6970  11.00000  0.05    0.10
Q161  1   0.6719  0.2845  0.4920  11.00000  0.05    0.10
Q162  1   0.5054  0.3436  0.5643  11.00000  0.05    0.10
Q163  1   0.5684  0.3212  0.6706  11.00000  0.05    0.10
Q164  1   0.6649  0.2020  0.5480  10.50000  0.05    0.10
Q165  1   0.5668  0.3204  0.6729  11.00000  0.05    0.10
Q166  1   0.6396  0.2014  0.5486  10.50000  0.05    0.10
Q167  1   0.6143  0.2857  0.4643  10.50000  0.05    0.10
Q168  1   0.4897  0.4797  0.5083  11.00000  0.05    0.10
Q169  1   0.4456  0.4297  0.4297  10.50000  0.05    0.10
Q170  1   0.5686  0.3095  0.4847  11.00000  0.05    0.10
Q171  1   0.6492  0.2713  0.5517  11.00000  0.05    0.10
Q172  1   0.6091  0.4648  0.6374  11.00000  0.05    0.10
Q173  1   0.5695  0.4362  0.6166  11.00000  0.05    0.10
Q174  1   0.4431  0.3462  0.5193  11.00000  0.05    0.10
Q175  1   0.6496  0.2427  0.5736  11.00000  0.05    0.10
Q176  1   0.6087  0.4589  0.6392  11.00000  0.05    0.10
Q177  1   0.6134  0.2757  0.6207  11.00000  0.05    0.10
Q178  1   0.5900  0.5152  0.6115  11.00000  0.05    0.10
Q179  1   0.6330  0.3143  0.6330  10.50000  0.05    0.10
Q180  1   0.5447  0.2802  0.7032  11.00000  0.05    0.10
Q181  1   0.6746  0.2541  0.5212  11.00000  0.05    0.10
Q182  1   0.4883  0.2871  0.6738  11.00000  0.05    0.10
Q183  1   0.5043  0.3021  0.4873  11.00000  0.05    0.10
Q184  1   0.5154  0.4331  0.5087  11.00000  0.05    0.10
Q185  1   0.6886  0.2486  0.5248  11.00000  0.05    0.10
Q186  1   0.5917  0.4966  0.6450  11.00000  0.05    0.10
Q187  1   0.6134  0.1366  0.6134  10.16667  0.05    0.10
Q188  1   0.5386  0.2909  0.4615  11.00000  0.05    0.10
Q189  1   0.5651  0.2984  0.6541  11.00000  0.05    0.10
Q190  1   0.6144  0.2749  0.6235  11.00000  0.05    0.10
Q191  1   0.4522  0.3283  0.5278  11.00000  0.05    0.10
Q192  1   0.7199  0.2199  0.5215  10.50000  0.05    0.10
Q193  1   0.6281  0.1281  0.6254  10.50000  0.05    0.10
Q194  1   0.4521  0.3338  0.5239  11.00000  0.05    0.10
Q195  1   0.4410  0.3470  0.5189  11.00000  0.05    0.10
Q196  1   0.4910  0.2889  0.6683  11.00000  0.05    0.10
Q197  1   0.5598  0.3126  0.5035  11.00000  0.05    0.10
Q198  1   0.6602  0.2777  0.5069  11.00000  0.05    0.10
Q199  1   0.6447  0.2510  0.4670  11.00000  0.05    0.10
Q200  1   0.5000  0.4470  0.5530  10.50000  0.05    0.10
Q201  1   0.6784  0.1763  0.4905  11.00000  0.05    0.10
Q202  1   0.5156  0.2978  0.6452  11.00000  0.05    0.10
Q203  1   0.5339  0.4214  0.6359  11.00000  0.05    0.10
Q204  1   0.5874  0.4900  0.6626  10.50000  0.05    0.10
Q205  1   0.5694  0.3089  0.4931  11.00000  0.05    0.10
Q206  1   0.5462  0.2752  0.6985  11.00000  0.05    0.10
Q207  1   0.4659  0.3361  0.5288  11.00000  0.05    0.10
Q208  1   0.5557  0.3764  0.6904  11.00000  0.05    0.10
Q209  1   0.6719  0.2540  0.4672  11.00000  0.05    0.10
Q210  1   0.5422  0.2771  0.7058  11.00000  0.05    0.10
Q211  1   0.6723  0.2571  0.5182  11.00000  0.05    0.10
Q212  1   0.4525  0.3874  0.5173  11.00000  0.05    0.10
Q213  1   0.5406  0.2804  0.7005  11.00000  0.05    0.10
Q214  1   0.5931  0.4956  0.6449  11.00000  0.05    0.10
Q215  1   0.5440  0.2793  0.7060  10.50000  0.05    0.10
Q216  1   0.4664  0.3387  0.5283  11.00000  0.05    0.10
Q217  1   0.6504  0.2048  0.5452  10.50000  0.05    0.10
Q218  1   0.6461  0.2702  0.5472  11.00000  0.05    0.10
Q219  1   0.6224  0.2883  0.4716  11.00000  0.05    0.10
Q220  1   0.5406  0.2783  0.6983  11.00000  0.05    0.10
Q221  1   0.6911  0.1590  0.5429  11.00000  0.05    0.10
Q222  1   0.4990  0.3114  0.4990  10.50000  0.05    0.10
Q223  1   0.5346  0.3813  0.6699  11.00000  0.05    0.10
Q224  1   0.6462  0.2510  0.4678  11.00000  0.05    0.10
Q225  1   0.5895  0.5158  0.6150  11.00000  0.05    0.10
Q226  1   0.5739  0.4349  0.6089  11.00000  0.05    0.10
Q227  1   0.6527  0.2688  0.5283  11.00000  0.05    0.10
Q228  1   0.6291  0.2918  0.4778  11.00000  0.05    0.10
Q229  1   0.6925  0.1476  0.5466  11.00000  0.05    0.10
Q230  1   0.5108  0.4335  0.4990  11.00000  0.05    0.10
Q231  1   0.6093  0.2168  0.6043  11.00000  0.05    0.10
Q232  1   0.4740  0.3207  0.5941  11.00000  0.05    0.10
Q233  1   0.5799  0.4076  0.6701  10.50000  0.05    0.10
Q234  1   0.6180  0.2918  0.4551  11.00000  0.05    0.10
Q235  1   0.5796  0.4750  0.5920  11.00000  0.05    0.10
Q236  1   0.6126  0.2766  0.6252  11.00000  0.05    0.10
Q237  1   0.6884  0.2869  0.4767  11.00000  0.05    0.10
Q238  1   0.6161  0.4536  0.6161  10.50000  0.05    0.10
Q239  1   0.5290  0.2988  0.4574  11.00000  0.05    0.10
Q240  1   0.6688  0.2501  0.5396  11.00000  0.05    0.10
Q241  1   0.6121  0.2900  0.4546  11.00000  0.05    0.10
Q242  1   0.4240  0.4240  0.4240  10.16667  0.05    0.10
Q243  1   0.5493  0.3784  0.7007  10.50000  0.05    0.10
Q244  1   0.4898  0.4737  0.5086  11.00000  0.05    0.10
Q245  1   0.6657  0.2485  0.5396  11.00000  0.05    0.10
Q246  1   0.5530  0.3706  0.6063  11.00000  0.05    0.10
Q247  1   0.4993  0.3143  0.4993  10.50000  0.05    0.10
Q248  1   0.5710  0.4201  0.6703  11.00000  0.05    0.10
Q249  1   0.4595  0.3505  0.5278  11.00000  0.05    0.10
Q250  1   0.5777  0.3017  0.4776  11.00000  0.05    0.10
Q251  1   0.4519  0.3366  0.5241  11.00000  0.05    0.10
Q252  1   0.5616  0.4795  0.6013  11.00000  0.05    0.10
Q253  1   0.5000  0.4446  0.5554  10.50000  0.05    0.10
Q254  1   0.4875  0.2879  0.6709  11.00000  0.05    0.10
Q255  1   0.5379  0.3882  0.6711  11.00000  0.05    0.10
Q256  1   0.6705  0.2863  0.4898  11.00000  0.05    0.10
Q257  1   0.4900  0.4702  0.5083  11.00000  0.05    0.10
Q258  1   0.4602  0.3729  0.5160  11.00000  0.05    0.10
Q259  1   0.5275  0.4095  0.6386  11.00000  0.05    0.10
Q260  1   0.5336  0.4213  0.6372  11.00000  0.05    0.09
Q261  1   0.4579  0.3613  0.5233  11.00000  0.05    0.09
Q262  1   0.5127  0.4310  0.5085  11.00000  0.05    0.09
Q263  1   0.5567  0.3710  0.6075  11.00000  0.05    0.09
Q264  1   0.6110  0.2826  0.4546  11.00000  0.05    0.09
Q265  1   0.5429  0.4901  0.5502  11.00000  0.05    0.09
Q266  1   0.5346  0.3589  0.6449  11.00000  0.05    0.09
Q267  1   0.5756  0.3032  0.4775  11.00000  0.05    0.09
Q268  1   0.7027  0.1691  0.5473  10.50000  0.05    0.09
Q269  1   0.5358  0.3050  0.4485  11.00000  0.05    0.09
Q270  1   0.5337  0.2993  0.4591  11.00000  0.05    0.09
Q271  1   0.4531  0.3614  0.4531  10.50000  0.05    0.09
Q272  1   0.6200  0.2891  0.4732  11.00000  0.05    0.09
Q273  1   0.4976  0.4226  0.4976  10.50000  0.05    0.09
Q274  1   0.5612  0.3135  0.5029  11.00000  0.05    0.09
Q275  1   0.5424  0.4903  0.5481  11.00000  0.05    0.09
Q276  1   0.5833  0.5376  0.5834  10.50000  0.05    0.09
Q277  1   0.4607  0.3400  0.5224  11.00000  0.05    0.09
Q278  1   0.5793  0.4348  0.6114  11.00000  0.05    0.09
Q279  1   0.6464  0.2055  0.5445  10.50000  0.05    0.09
Q280  1   0.4552  0.3383  0.4117  10.50000  0.05    0.09
Q281  1   0.5449  0.3501  0.5874  11.00000  0.05    0.09
Q282  1   0.4661  0.3538  0.5263  11.00000  0.05    0.09
Q283  1   0.5333  0.2957  0.4575  11.00000  0.05    0.09
Q284  1   0.4949  0.4314  0.4723  11.00000  0.05    0.09
Q285  1   0.4882  0.3166  0.4882  10.50000  0.05    0.09
Q286  1   0.4463  0.3469  0.5211  11.00000  0.05    0.09
Q287  1   0.5350  0.3948  0.6604  11.00000  0.05    0.09
Q288  1   0.4905  0.4764  0.5070  11.00000  0.05    0.09
Q289  1   0.4979  0.3253  0.6563  11.00000  0.05    0.09
Q290  1   0.5753  0.2716  0.5972  11.00000  0.05    0.09
Q291  1   0.4823  0.3955  0.4621  11.00000  0.05    0.09
Q292  1   0.4548  0.3864  0.4416  11.00000  0.05    0.09
Q293  1   0.4757  0.3270  0.5959  11.00000  0.05    0.09
Q294  1   0.5731  0.4376  0.6255  11.00000  0.05    0.09
Q295  1   0.5650  0.2999  0.4914  11.00000  0.05    0.09
Q296  1   0.4940  0.2952  0.6898  11.00000  0.05    0.09
Q297  1   0.4337  0.3349  0.4735  11.00000  0.05    0.09
Q298  1   0.4711  0.3321  0.5236  11.00000  0.05    0.09
Q299  1   0.5686  0.3162  0.6723  11.00000  0.05    0.09
Q300  1   0.6751  0.2827  0.4954  11.00000  0.05    0.09
Q301  1   0.6756  0.2843  0.4873  11.00000  0.05    0.09
Q302  1   0.4991  0.4168  0.4967  11.00000  0.05    0.09
Q303  1   0.5553  0.2858  0.4642  10.50000  0.05    0.09
Q304  1   0.4941  0.2856  0.6756  11.00000  0.05    0.09
Q305  1   0.6505  0.2722  0.5559  11.00000  0.05    0.09
Q306  1   0.5999  0.5068  0.6153  11.00000  0.05    0.09
Q307  1   0.4524  0.3769  0.5204  11.00000  0.05    0.09
Q308  1   0.6705  0.2520  0.4696  11.00000  0.05    0.09
Q309  1   0.4961  0.2927  0.6873  11.00000  0.05    0.09
Q310  1   0.5027  0.2999  0.4851  11.00000  0.05    0.09
Q311  1   0.6111  0.5811  0.6111  10.50000  0.05    0.09
Q312  1   0.4492  0.3501  0.5184  11.00000  0.05    0.09
Q313  1   0.5729  0.4345  0.6119  11.00000  0.05    0.09
Q314  1   0.5767  0.4349  0.6084  11.00000  0.05    0.09
Q315  1   0.4100  0.3879  0.3935  11.00000  0.05    0.09
Q316  1   0.5011  0.3240  0.6589  11.00000  0.05    0.09
Q317  1   0.4527  0.3728  0.5193  11.00000  0.05    0.09
Q318  1   0.5302  0.3578  0.6722  11.00000  0.05    0.09
Q319  1   0.6707  0.2507  0.5410  11.00000  0.05    0.09
Q320  1   0.4487  0.3541  0.5183  11.00000  0.05    0.09
Q321  1   0.4599  0.3445  0.5273  11.00000  0.05    0.09
Q322  1   0.4335  0.3336  0.4750  11.00000  0.05    0.09
Q323  1   0.4811  0.3165  0.5883  11.00000  0.05    0.09
Q324  1   0.4496  0.3467  0.5192  11.00000  0.05    0.09
Q325  1   0.4519  0.3593  0.4519  10.50000  0.05    0.09
Q326  1   0.4145  0.3868  0.3962  11.00000  0.05    0.09
Q327  1   0.4950  0.3299  0.6596  11.00000  0.05    0.09
Q328  1   0.4938  0.4315  0.4743  11.00000  0.05    0.09
Q329  1   0.5939  0.2238  0.5939  10.50000  0.05    0.09
Q330  1   0.5312  0.3541  0.6753  11.00000  0.05    0.09
Q331  1   0.6758  0.2831  0.4902  11.00000  0.05    0.09
Q332  1   0.5801  0.3155  0.6208  11.00000  0.05    0.09
Q333  1   0.4966  0.3250  0.6536  11.00000  0.05    0.09
Q334  1   0.5760  0.2992  0.4771  11.00000  0.05    0.09
Q335  1   0.5715  0.4350  0.6034  11.00000  0.05    0.09
Q336  1   0.5688  0.4848  0.5708  11.00000  0.05    0.09
Q337  1   0.6974  0.1923  0.5339  11.00000  0.05    0.09
Q338  1   0.5739  0.4853  0.5739  10.50000  0.05    0.09
Q339  1   0.5209  0.3669  0.6590  11.00000  0.05    0.09
Q340  1   0.6513  0.2685  0.5297  11.00000  0.05    0.09
Q341  1   0.5666  0.4440  0.6403  11.00000  0.05    0.09
Q342  1   0.6241  0.2722  0.4612  11.00000  0.05    0.09
Q343  1   0.5992  0.5059  0.6134  11.00000  0.05    0.09
Q344  1   0.6261  0.2882  0.4785  11.00000  0.05    0.09
Q345  1   0.5402  0.4920  0.5498  11.00000  0.05    0.09
Q346  1   0.5535  0.4766  0.5997  11.00000  0.05    0.08
Q347  1   0.6928  0.1551  0.5428  11.00000  0.05    0.08
Q348  1   0.4555  0.3811  0.4418  11.00000  0.05    0.08
Q349  1   0.5519  0.2868  0.4632  10.50000  0.05    0.08
Q350  1   0.4024  0.3832  0.4024  10.50000  0.05    0.08
Q351  1   0.5596  0.4801  0.6018  11.00000  0.05    0.08
Q352  1   0.5549  0.4844  0.6020  11.00000  0.05    0.08
Q353  1   0.5300  0.3000  0.4611  11.00000  0.05    0.08
Q354  1   0.5838  0.5386  0.5838  10.50000  0.05    0.08
Q355  1   0.5319  0.4689  0.5565  11.00000  0.05    0.08
Q356  1   0.5462  0.2912  0.6182  11.00000  0.05    0.08
Q357  1   0.5399  0.4447  0.5856  11.00000  0.05    0.08
Q358  1   0.5688  0.4216  0.6308  11.00000  0.05    0.08
Q359  1   0.5013  0.3088  0.4778  11.00000  0.05    0.08
Q360  1   0.6126  0.2753  0.6307  11.00000  0.05    0.08
Q361  1   0.4416  0.3402  0.4663  11.00000  0.05    0.08
Q362  1   0.4596  0.3851  0.4991  11.00000  0.05    0.08
Q363  1   0.5680  0.4440  0.6403  11.00000  0.05    0.08
Q364  1   0.5349  0.3831  0.6728  11.00000  0.05    0.08
Q365  1   0.4906  0.3889  0.4492  11.00000  0.05    0.08
Q366  1   0.5800  0.4765  0.5927  11.00000  0.05    0.08
Q367  1   0.5456  0.2044  0.5456  10.16667  0.05    0.08
Q368  1   0.5875  0.2787  0.5974  11.00000  0.05    0.08
Q369  1   0.5115  0.4349  0.5034  11.00000  0.05    0.08
Q370  1   0.4987  0.2905  0.6863  11.00000  0.05    0.08
Q371  1   0.5517  0.4748  0.6048  11.00000  0.05    0.08
Q372  1   0.4799  0.3766  0.4769  11.00000  0.05    0.08
Q373  1   0.4478  0.3420  0.5177  11.00000  0.05    0.08
Q374  1   0.5597  0.3772  0.6903  10.50000  0.05    0.08
Q375  1   0.5956  0.4920  0.6439  11.00000  0.05    0.08
Q376  1   0.5456  0.4213  0.5456  10.50000  0.05    0.08
Q377  1   0.4523  0.3855  0.4444  11.00000  0.05    0.08
Q378  1   0.5850  0.4215  0.6650  10.50000  0.05    0.08
Q379  1   0.5504  0.4874  0.6080  11.00000  0.05    0.08
Q380  1   0.4515  0.3669  0.5200  11.00000  0.05    0.08
Q381  1   0.7020  0.1740  0.5480  10.50000  0.05    0.08
Q382  1   0.4985  0.4176  0.4945  11.00000  0.05    0.08
Q383  1   0.5172  0.4311  0.4716  11.00000  0.05    0.08
Q384  1   0.6159  0.2869  0.6387  11.00000  0.05    0.08
Q385  1   0.5148  0.4451  0.5147  10.50000  0.05    0.08
Q386  1   0.6667  0.1667  0.5144  10.50000  0.05    0.08
Q387  1   0.4444  0.3414  0.4664  11.00000  0.05    0.08
Q388  1   0.5771  0.4438  0.5771  10.50000  0.05    0.08
Q389  1   0.4722  0.3074  0.5954  11.00000  0.05    0.08
Q390  1   0.4479  0.3327  0.4220  11.00000  0.05    0.08
Q391  1   0.5168  0.2199  0.5168  10.50000  0.05    0.08
Q392  1   0.5915  0.5125  0.6129  11.00000  0.05    0.08
Q393  1   0.5228  0.4462  0.5935  11.00000  0.05    0.08
Q394  1   0.4523  0.3328  0.4523  10.50000  0.05    0.08
Q395  1   0.5998  0.5010  0.6126  11.00000  0.05    0.08
Q396  1   0.4331  0.3341  0.4788  11.00000  0.05    0.08
Q397  1   0.4795  0.3234  0.5967  11.00000  0.05    0.07
Q398  1   0.5831  0.4246  0.6622  11.00000  0.05    0.07
Q399  1   0.5957  0.1807  0.5799  11.00000  0.05    0.07
Q400  1   0.6000  0.2681  0.6000  10.50000  0.05    0.07
Q401  1   0.5618  0.3119  0.6743  11.00000  0.05    0.07
Q402  1   0.4531  0.3808  0.4446  11.00000  0.05    0.07
Q403  1   0.6216  0.4145  0.6309  11.00000  0.05    0.07
Q404  1   0.4327  0.3329  0.4823  11.00000  0.05    0.07
Q405  1   0.6046  0.4823  0.6068  11.00000  0.05    0.07
Q406  1   0.6929  0.1542  0.5412  11.00000  0.05    0.07
Q407  1   0.5117  0.4359  0.4956  11.00000  0.05    0.07
Q408  1   0.5842  0.2624  0.5865  11.00000  0.05    0.07
Q409  1   0.4702  0.3307  0.5279  11.00000  0.05    0.07
Q410  1   0.5943  0.5481  0.6017  11.00000  0.05    0.07
Q411  1   0.4450  0.3814  0.4429  11.00000  0.05    0.07
Q412  1   0.4791  0.3934  0.4726  11.00000  0.05    0.07
Q413  1   0.5743  0.4395  0.6297  11.00000  0.05    0.07
Q414  1   0.4705  0.3333  0.5270  11.00000  0.05    0.07
Q415  1   0.5644  0.3071  0.6645  11.00000  0.05    0.07
Q416  1   0.4937  0.3306  0.4194  10.50000  0.05    0.07
Q417  1   0.6321  0.2297  0.5837  11.00000  0.05    0.07
Q418  1   0.6227  0.4149  0.6295  11.00000  0.05    0.07
Q419  1   0.5676  0.4220  0.6251  11.00000  0.05    0.07
Q420  1   0.5306  0.3528  0.6720  11.00000  0.05    0.07
Q421  1   0.5158  0.4286  0.4724  11.00000  0.05    0.07
Q422  1   0.4471  0.3253  0.4248  10.50000  0.05    0.07
Q423  1   0.5520  0.4780  0.6047  11.00000  0.05    0.07
Q424  1   0.5970  0.5126  0.6230  11.00000  0.05    0.07
Q425  1   0.6062  0.5473  0.6237  11.00000  0.05    0.07
Q426  1   0.6258  0.2271  0.5877  11.00000  0.05    0.07
Q427  1   0.4447  0.3304  0.4250  11.00000  0.05    0.07
Q428  1   0.5239  0.4484  0.5945  11.00000  0.05    0.07
Q429  1   0.5342  0.3909  0.6591  11.00000  0.05    0.07
Q430  1   0.6118  0.5532  0.6148  11.00000  0.05    0.07
Q431  1   0.5839  0.3633  0.6529  11.00000  0.05    0.07
Q432  1   0.4460  0.3821  0.4460  10.50000  0.05    0.07
Q433  1   0.5055  0.4290  0.5402  11.00000  0.05    0.07
Q434  1   0.4740  0.3315  0.4339  11.00000  0.05    0.07
Q435  1   0.5173  0.4458  0.5134  11.00000  0.05    0.07
Q436  1   0.5925  0.5470  0.6002  11.00000  0.05    0.07
Q437  1   0.5278  0.4055  0.6391  11.00000  0.05    0.07
Q438  1   0.5852  0.5179  0.6190  11.00000  0.05    0.07
Q439  1   0.5869  0.3937  0.6631  10.50000  0.05    0.07
Q440  1   0.6020  0.5492  0.6231  11.00000  0.05    0.07
Q441  1   0.5746  0.2700  0.5988  11.00000  0.05    0.07
Q442  1   0.4466  0.3227  0.4297  11.00000  0.05    0.07
Q443  1   0.5828  0.2811  0.5942  11.00000  0.05    0.07
;
_shelx_res_checksum                64298

################################################################################
#                              #.HKL file#                                     #
################################################################################

_shelx_hkl_file
;
 -83 -31 -39   -1.51    2.25
 -82 -44 -28   -1.87    3.05
 -81 -47 -25    5.60    2.82
 -81 -35 -35   23.49    4.60
 -81 -27 -41    2.96    2.37
 -80   2 -58    2.35    2.25
 -79 -23 -43    1.52    2.56
 -78 -42 -28    2.17    3.26
 -78 -32 -36   -1.61    2.17
 -77 -47 -23   -1.73    2.21
 -77  11 -61   -2.65    3.52
 -76  14 -62   -0.54    1.85
 -74 -42 -26   10.47    3.75
 -74 -24 -40    2.99    2.20
 -73 -57 -11    1.46    2.56
 -73 -55 -13   -3.53    3.16
 -73 -53 -15    4.33    3.92
 -73 -19 -43    3.14    4.11
 -72 -10 -48   11.24    4.07
 -72  18 -62    4.53    2.63
 -71 -39 -27   -0.47    2.40
 -70 -60  -6   -4.89    3.94
 -70 -12 -46    5.66    3.68
 -69 -19 -41   -2.04    2.37
 -69  19 -61    2.68    3.28
 -67 -41 -23   -1.71    2.40
 -67 -11 -45   25.30    5.18
 -67  21 -61    5.44    2.95
 -66 -12 -44    2.79    2.45
 -65 -35 -27   29.48    4.07
 -65  29 -63    2.38    2.43
 -64 -60  -2   16.54    3.79
 -64 -28 -32    1.68    2.20
 -63 -53  -9    8.60    3.87
 -63 -31 -29   12.71    4.33
 -63 -11 -43    3.29    2.45
 -62  30 -62    3.26    2.89
 -62  36 -64   -7.87    4.27
 -61 -27 -31    5.47    2.80
 -60 -44 -16   13.72    4.41
 -60 -10 -42   -1.95    2.55
 -60  22 -58    1.80    2.21
 -59 -69  13    5.29    3.52
 -59 -63   5   41.91    6.93
 -58 -72  18    0.07    2.39
 -58 -36 -22    6.40    2.61
 -58 -26 -30   29.07    3.99
 -58  30 -60    1.46    2.64
 -58  36 -62   -2.15    2.71
 -57 -43 -15    5.70    3.48
 -57 -41 -17   -5.16    3.85
 -57  -9 -41   33.93    4.33
 -57  41 -63    3.05    2.46
 -56 -16 -36   12.60    4.25
 -56  22 -56   17.93    4.25
 -55 -75  25   18.34    5.85
 -55 -71  19    4.21    3.18
 -55 -35 -21   31.73    5.70
 -54 -50  -6    9.40    3.13
 -54 -48  -8   -7.35    5.71
 -54 -44 -12    4.56    3.47
 -54 -28 -26  118.57    7.10
 -54 -20 -32   27.90    4.28
 -53 -75  27   -0.26    2.00
 -53 -31 -23    2.96    2.74
 -53  -5 -41    2.17    3.59
 -53  35 -59    9.30    4.01
 -52 -56   2    5.51    4.38
 -52 -36 -18   82.39    7.02
 -51 -75  29    1.21    2.49
 -51 -61   9    3.99    3.05
 -51 -47  -7   71.54    7.13
 -51 -45  -9    3.21    3.23
 -51 -43 -11    5.52    4.67
 -51  -3 -41   13.11    3.41
 -51  45 -61    4.82    2.59
 -51  53 -63    1.80    1.93
 -50 -58   6   -0.09    3.35
 -49 -75  31    9.30    2.95
 -49 -53   1   62.55    6.40
 -49 -25 -25  192.72   10.93
 -49 -17 -31   72.47    8.16
 -49  15 -49   16.17    4.89
 -49  49 -61    8.03    2.83
 -48  56 -62    1.89    2.15
 -47 -75  33   -0.76    3.13
 -47 -63  15   13.15    3.59
 -47 -55   5    7.38    3.13
 -47 -15 -31    1.66    2.41
 -47   9 -45   52.19    5.23
 -47  13 -47   64.83    5.82
 -46 -76  36    1.51    2.42
 -46 -70  26    2.04    2.69
 -46 -66  20    3.35    4.51
 -46 -40 -10    1.07    3.58
 -46  26 -52   89.95    8.61
 -46  52 -60    0.86    2.18
 -45 -77  39   -1.20    3.69
 -45 -29 -19   34.96    6.86
 -45 -13 -31    6.21    2.83
 -45  25 -51    2.67    3.25
 -45  43 -57   -4.36    4.52
 -45  59 -61    1.23    2.20
 -44 -70  28    0.32    3.11
 -44 -66  22   -0.98    3.30
 -44 -52   4    1.20    3.24
 -44  -4 -36   32.50    4.74
 -44  24 -50   10.64    4.28
 -43  55 -59   -0.64    2.35
 -42 -66  24    6.52    3.98
 -42 -20 -24   53.57    4.95
 -41 -39  -7    1.05    5.56
 -41 -37  -9   33.13    4.49
 -41  61 -59   -0.92    2.64
 -40 -54  10    2.73    2.34
 -40 -18 -24    7.25    2.72
 -40   8 -40   22.34    5.68
 -40  16 -44   12.13    3.28
 -40  50 -56    2.35    2.42
 -39 -33 -11    7.79    4.09
 -39 -21 -21    2.81    2.34
 -39  11 -41   44.80    6.76
 -39  35 -51   -5.27    4.36
 -38 -24 -18    2.00    4.78
 -38  -4 -32   70.37    6.62
 -38  34 -50    4.23    3.71
 -38  40 -52   40.57    6.91
 -37 -67  31   -1.92    3.06
 -37 -63  25   19.71    3.78
 -37 -49   7   12.29    5.96
 -37 -29 -13  196.12    9.01
 -37 -19 -21  206.79    8.82
 -37  -1 -33   -4.12    2.82
 -37  33 -49    1.45    3.26
 -37  39 -51   18.37    3.77
 -37  63 -57   -1.78    2.21
 -36 -22 -18   43.77    6.32
 -36  -8 -28   -1.33    2.71
 -36   2 -34   79.08    7.35
 -36  32 -48   45.09    6.55
 -36  38 -50   75.39    5.84
 -35 -27 -13  214.93   10.04
 -35 -17 -21   28.52    4.53
 -35   5 -35    0.33    2.58
 -35  17 -41    5.16    5.18
 -35  37 -49    4.78    2.53
 -34 -64  30   31.18    5.87
 -34 -60  24   58.59    5.69
 -34 -54  16   30.36    6.82
 -34 -42   2    3.11    2.92
 -34 -36  -4   64.04    6.48
 -34 -34  -6   14.52    3.31
 -34   8 -36   34.32    6.14
 -34  42 -50    4.36    3.31
 -34  68 -56   -0.63    2.53
 -33  -9 -25   77.92    6.21
 -33  35 -47   61.44    5.42
 -33  41 -49    1.35    2.40
 -32 -54  18    3.08    2.54
 -32 -32  -6    7.23    3.76
 -32 -30  -8   11.30    6.13
 -32  34 -46    8.54    3.34
 -32  40 -48   14.30    3.31
 -31 -65  35    2.21    2.57
 -31   3 -31  138.58    8.04
 -31  23 -41   23.74    4.76
 -31  39 -47   22.24    3.98
 -31  53 -51   -2.55    2.90
 -30 -66  38   -2.04    2.51
 -30 -54  20    0.97    4.81
 -30 -44   8  317.04   11.46
 -30 -28  -8   -2.04    4.59
 -30 -10 -22   89.02    6.12
 -30  -4 -26  262.57   10.56
 -30  10 -34  365.76   13.02
 -30  14 -36    0.31    4.77
 -30  52 -50    7.58    2.87
 -30  72 -54   -1.65    3.47
 -29 -21 -13    6.16    3.71
 -29 -13 -19   31.51    5.32
 -29  -1 -27  268.84   11.25
 -28 -62  34   -0.77    2.61
 -28 -58  28   66.01    5.89
 -28   2 -28   86.10    7.76
 -28  58 -50   12.10    3.77
 -27  -5 -23   -0.06    6.01
 -27   5 -29   36.46    4.40
 -26 -44  12   66.22    7.07
 -26  16 -34    9.05    3.26
 -26  20 -36    7.17    4.68
 -24 -60  36   24.74    4.48
 -24 -56  30    2.10    2.53
 -24 -42  12  338.10   13.31
 -24 -24  -6  971.66   20.49
 -24   4 -26   88.16    6.24
 -24  62 -48   -0.04    2.48
 -23  23 -35  744.29   18.25
 -23  33 -39   33.75    5.22
 -22 -42  14    6.22    4.94
 -22 -24  -4   74.68    6.63
 -22  44 -42    4.74    2.68
 -21 -17  -9  221.00    9.93
 -21  37 -39   23.99    4.32
 -20 -40  14   95.07    6.87
 -20 -12 -12    8.30    6.33
 -19 -55  35   -2.86    2.52
 -19 -17  -7    1.55    2.93
 -19  65 -45   -1.40    3.78
 -19  79 -47    4.11    2.28
 -18 -38  14  297.27   11.80
 -18 -12 -10   67.11    5.17
 -18  64 -44    9.11    2.94
 -17 -17  -5    4.94    4.91
 -17  35 -35   18.67    3.67
 -17  63 -43    6.23    2.59
 -16 -24   2  109.90    7.19
 -16  -4 -14   -5.27    5.03
 -16  62 -42   22.27    3.79
 -15 -47  29   55.38    6.72
 -15 -17  -3  538.84   16.71
 -15  29 -31   28.55    3.96
 -14 -32  12  207.68   13.74
 -14 -28   8   62.56    5.76
 -14 -12  -6   -1.26    3.24
 -14  -4 -12   12.83    2.75
 -14  16 -24   34.82    5.38
 -14  20 -26  120.94    8.58
 -14  24 -28   77.81    7.13
 -14  52 -38   27.43    3.84
 -14  60 -40    3.92    2.96
 -13   5 -17    9.69    4.26
 -13  59 -39   36.46    6.56
 -12 -12  -4   33.19    4.03
 -12   2 -14    9.40    3.51
 -12  12 -20    6.38    5.07
 -12  28 -28  631.85   16.40
 -12  44 -34   73.93    6.22
 -12  84 -42   -2.57    2.83
 -12  86 -42    1.55    3.57
 -11 -43  29   17.75    4.58
 -11 -35  19    1.48    2.68
 -11 -19   3   89.26    9.35
 -10 -38  24  128.15   10.93
  -9 -31  17    1.96    3.30
  -9 -21   7    8.76    2.91
  -9  43 -31    3.00    2.92
  -9  57 -35   18.89    4.47
  -9  79 -39    2.51    2.60
  -8 -36  24  404.89   14.92
  -8 -14   2   21.25    4.99
  -8   2 -10   44.10    6.89
  -8  32 -26   38.36    4.52
  -8  78 -38   -0.47    1.85
  -7  15 -17  167.68    8.90
  -7  19 -19   43.69    6.71
  -7  23 -21  182.28   10.92
  -7  37 -27   25.66    5.76
  -7  65 -35   11.43    4.11
  -6 -40  32   59.60    5.53
  -6 -32  22    6.65    3.37
  -6 -16   6   22.85    4.86
  -6   2  -8    5.63    2.34
  -6  48 -30   13.43    5.03
  -6  64 -34    1.43    2.11
  -6  76 -36   -0.01    2.02
  -4 -26  18   48.07    5.46
  -4 -22  14   56.27    5.89
  -4  48 -28    1.59    5.15
  -4  74 -34    4.05    3.03
  -3 -39  35   18.14    4.40
  -3 -31  25   40.13    4.92
  -3  15 -13    3.13    4.09
  -2 -34  30   69.07    5.67
  -2  36 -22   30.65    5.61
  -1  -3   1   -0.37    4.98
  -1  47 -25    6.42    5.57
   0  12  -8  104.29    6.47
   0  36 -20  599.33   17.56
   1   3  -1    0.30    3.42
   1  47 -23   18.90    4.53
   1  91 -31    1.05    2.85
   2  62 -26   13.89    4.20
   2  90 -30   -0.55    2.44
   2  92 -30    0.19    2.10
   2  94 -30   -1.38    3.79
   3 -27  29   37.46    5.05
   3  -7   9  713.14   19.86
   3  47 -21   -2.69    4.57
   3  91 -29   -2.92    2.53
   4 -30  34  114.13   10.52
   4  -4   8    0.38    3.32
   4  32 -14   45.76    7.18
   4  90 -28    5.26    2.43
   4  92 -28    1.89    2.96
   5 -31  37    2.48    2.73
   5 -17  21    5.79    3.66
   5 -15  19   23.10    3.93
   5 -13  17   40.02    4.48
   5  91 -27    9.67    3.38
   6  42 -16   37.58    4.59
   6  54 -20   82.05    6.43
   6  72 -24    2.38    2.59
   6  90 -26    7.54    2.94
   6  92 -26    3.08    3.29
   7  17  -3   31.78    3.79
   7  37 -13   -2.02    3.48
   7  89 -25   -2.52    3.20
   7  91 -25    4.86    2.40
   8  62 -20    5.71    3.09
   8  72 -22   26.18    4.15
   8  92 -24   -2.13    2.51
   9 -19  29  125.45    7.33
   9  -7  17    9.20    3.44
   9  33  -9   39.69    5.15
   9  43 -13   24.87    7.02
   9  73 -21   29.30    5.12
   9  93 -23    7.17    2.83
  10 -22  34   18.64    3.80
  10   6   8  222.70    9.56
  10  18   0  101.47    6.87
  11 -23  37  205.41   10.74
  11  49 -13   79.22    6.04
  11  73 -19   33.40    5.46
  12  34  -6    3.68    6.07
  12  64 -16    1.81    2.90
  12  74 -18   -2.46    2.58
  13 -15  31   31.94    4.77
  13  -7  23    5.52    5.13
  13  -5  21   -3.33    3.03
  13  13   7    4.67    2.19
  13  39  -7   77.09    9.49
  13  75 -17   29.08    4.60
  15  11  11   93.69    8.52
  15  17   7  135.96    9.39
  16  32   0  118.51    7.39
  16  36  -2    3.33    4.91
  16  46  -6   27.86    4.30
  16  78 -14   31.31    5.67
  17   7  17   34.92    6.47
  17  37  -1  534.22   21.52
  17  67 -11   12.03    3.34
  17  79 -13    4.39    2.86
  18 -12  36   48.12    6.64
  18 -10  34   19.47    4.21
  18  -2  26  256.63   10.12
  18  10  16  133.42    9.37
  18  42  -2    4.11    2.80
  18  68 -10    7.38    2.91
  19  69  -9    5.60    2.82
  20  70  -8   31.66    4.50
  20  84 -10    8.04    3.09
  21   7  23  202.95    9.03
  21  21  13   24.54    6.10
  21  35   5   41.22    7.81
  21  71  -7   45.20    6.29
  22  32   8  137.14    7.84
  23  29  11  388.75   13.08
  23  33   9   58.10    8.75
  23  41   5    3.21    3.14
  23  51   1   13.11    5.18
  24  20  18   20.12    4.45
  24  30  12   -1.62    3.74
  24  42   6    9.86    3.11
  24  52   2    6.53    4.49
  24  66  -2    1.71    2.31
  24  76  -4    3.53    2.76
  25  -3  39   46.24    6.70
  25  -1  37   76.14    6.44
  25  21  19   29.25    5.26
  25  67  -1   19.58    4.91
  26   0  38  157.85    9.09
  26   2  36  200.35    9.73
  26  16  24  495.45   14.53
  26  44   8   16.36    3.41
  26  80  -2    3.12    2.93
  27   5  35  101.37    7.69
  27  17  25  102.35    7.03
  27  45   9   36.97    4.63
  27  71   1   -4.15    3.68
  28  30  18  121.12    7.34
  28  64   4   31.19    4.72
  29   9  35  228.53   10.08
  29  19  27    3.93    5.76
  29  31  19   60.62    5.45
  29  65   5   -1.16    3.40
  30  10  36   19.94    4.46
  30  20  28  145.47   12.32
  30  32  20    8.25    3.02
  30  54  10  144.25   10.47
  30  60   8   91.29    7.36
  31  11  37   80.64    6.83
  31  21  29   38.95    6.73
  31  33  21    3.25    4.20
  31  55  11   39.63    5.46
  31  69   7   39.92    4.88
  32  22  30   48.35    5.50
  32  38  20   -3.10    2.72
  33  11  41   54.60    8.52
  33  13  39   12.21    3.24
  33  29  27   34.73    5.11
  33  65  11    5.86    2.96
  34  24  32   19.01    5.08
  34  30  28    5.38    3.02
  34  54  16   16.26    4.36
  34  60  14    0.54    2.29
  35  51  19    5.98    4.98
  35  69  13   -1.56    3.13
  36  24  36  135.77    9.24
  36  58  18   12.19    5.17
  36  72  14    3.69    2.72
  37  25  37    0.96    3.93
  37  41  27   55.22    5.40
  37  49  23   31.61    5.19
  38  62  20    8.18    3.94
  39  53  25    3.80    4.49
  40  46  30  -10.17    5.38
  40  50  28   15.73    3.63
  41  31  41   11.80    5.48
  41  57  27   22.00    5.51
  42  42  36  196.91   13.20
  43  31  45   63.50    7.75
  43  37  41   -2.90    2.92
  43  47  35   33.61    6.36
  44  42  40   12.92    3.47
  44  58  32   23.02    6.00
  46  58  36   -2.75    3.62
  46  64  34    1.37    2.73
  48  50  44    1.32    3.68
  49  57  43    5.07    2.85
 -47  23  79    1.04    4.76
 -46  10  58    8.58    7.34
 -45   7  53   -0.56    3.77
 -45  15  63   26.97    7.47
 -45  19  69    6.39    5.00
 -44   4  48   29.74    8.45
 -44  28  82    2.78    4.26
 -42  10  52    1.41    3.95
 -42  28  78    8.19    4.78
 -42  30  82   -6.18    6.54
 -41  -1  39  155.63   13.42
 -41   1  41   70.10   12.10
 -40 -12  28  204.01   12.65
 -40  20  62   32.76    5.94
 -40  24  68   -5.34    5.80
 -40  30  78    5.42    4.93
 -39  -7  31   11.72    5.21
 -39  19  59   -1.79    3.79
 -39  27  71    0.82    4.07
 -38   2  38   24.82    5.51
 -38   6  42   11.96    5.58
 -38  18  56    3.14    6.67
 -37  -9  27  155.87   13.39
 -37  15  51   25.25    6.38
 -36  -4  30   10.72    4.19
 -33 -11  21   75.13   12.03
 -33   1  31   38.29    6.04
 -33   9  39    9.10    6.23
 -33  11  41   60.39    7.41
 -33  21  53   12.65    5.40
 -32 -32   6   -1.23    4.39
 -32 -22  12    5.35    6.25
 -32  38  78   -4.04    4.12
 -31  -1  27   -4.19    4.80
 -31  29  61    6.86    7.41
 -30 -36   2   25.24    5.39
 -30 -22  10  114.46   14.24
 -30 -16  14  365.34   25.34
 -30  -8  20    7.65    5.76
 -30  40  78   -0.49    5.89
 -29 -29   5    3.37    7.75
 -29 -19  11   43.03    9.35
 -29  19  45   15.84    9.01
 -29  37  71    6.64    3.67
 -28  -8  18   92.03    8.95
 -28   6  30   64.99    8.63
 -28  10  34   14.03    5.10
 -28  12  36   24.87    6.26
 -27 -29   3   72.64    9.19
 -27  -3  21  489.65   17.94
 -27  21  45   38.62    6.87
 -26 -26   4  127.78   17.40
 -26   4  26  230.16   13.19
 -26   6  28  125.76   14.23
 -26  14  36   83.77   11.11
 -26  16  38   -2.68    4.69
 -26  26  50   33.35    6.52
 -25 -33  -1   72.52   10.73
 -25  23  45   30.21    6.10
 -24 -46  -8   13.38    5.29
 -24 -26   2  204.44   17.26
 -24  18  38   -1.34    3.96
 -24  42  72   -2.22    5.31
 -22 -52 -12   12.68    5.30
 -22 -38  -6    4.05    4.21
 -22 -20   4   31.59    7.47
 -22 -14   8  234.95   20.03
 -22  38  62    7.66    4.01
 -22  46  76    4.35    6.08
 -21 -17   5    5.92    4.95
 -21 -11   9    6.27    7.18
 -21  37  59   23.82    6.14
 -20 -48 -12  103.14   10.38
 -20 -14   6   38.38   10.50
 -20   4  20  206.75   12.68
 -20  22  38   61.58    7.28
 -19 -39  -9   -9.98    7.46
 -19 -31  -5    7.97    6.95
 -18 -44 -12   41.97    7.96
 -18  -6  10   -1.69    3.72
 -18  24  38   10.29    5.75
 -18  32  48    6.94    5.81
 -17 -55 -17    2.38    3.81
 -17 -21  -1    3.42    6.63
 -17  -9   7    8.84    4.44
 -17  39  57   33.78    8.12
 -16 -62 -20   81.00   12.82
 -16  24  36   41.94    7.41
 -16  38  54    4.64    5.87
 -15 -51 -17  168.19   12.84
 -15 -41 -13    8.91    7.36
 -15 -37 -11  196.63   17.67
 -15  49  71    9.57    4.54
 -15  51  75    1.79    4.05
 -14 -22  -4   96.68   10.08
 -14  26  36  182.26   16.91
 -13 -47 -17   -1.42    4.65
 -13 -19  -3    0.13    4.45
 -13   1  11   12.70    4.16
 -13  31  41   64.92   10.69
 -13  41  55   25.83    7.27
 -12 -48 -18    5.21    5.98
 -12 -34 -12  303.28   21.47
 -12 -30 -10  441.02   27.80
 -12   8  16   83.18    7.82
 -12  26  34   -0.68    5.19
 -12  34  44   61.66   11.63
 -11 -67 -25  156.83   16.69
 -11  51  69    6.20    3.82
 -10 -68 -26   37.41    7.32
 -10  26  32  199.75   13.60
 -10  40  50  -14.46    9.75
 -10  44  56    1.74    7.84
  -9 -45 -19    5.15    4.66
  -9   5  11   22.43    7.17
  -9  31  37   -0.12    5.56
  -8 -70 -28   39.56   10.43
  -8  12  16   19.34    7.65
  -8  14  18  115.83   10.58
  -8  24  28   70.42    8.77
  -8  48  60   17.97    9.19
  -7 -37 -17   39.92   10.44
  -7 -33 -15   92.71    9.59
  -7 -25 -11  199.44   17.62
  -7  31  35   23.84    6.45
  -7  47  57    6.38    4.53
  -6  16  18  103.47   11.79
  -6  18  20  125.98   10.06
  -6  20  22  260.26   13.75
  -6  24  26   62.35   11.49
  -6  36  40   25.12    8.99
  -6  54  68   -2.10    4.89
  -5 -75 -31    3.40    3.80
  -5 -67 -29   18.81    6.45
  -5   9  11   17.23    4.42
  -5  31  33   20.64    5.21
  -5  39  43   37.61    6.64
  -4 -68 -30   -2.25    3.98
  -4 -44 -22  211.37   13.52
  -4  -4   0   -3.31    4.74
  -4  36  38   24.92    9.80
  -3   1   3   -3.75    5.18
  -3  39  41   23.78    6.12
  -2 -80 -34    4.58    4.51
  -2 -46 -24   -0.16    5.08
  -2 -32 -18    3.30    6.69
  -2 -14  -8   23.26    5.76
  -2  -2   0   -0.72    8.32
  -1 -65 -31   37.70    6.63
  -1 -47 -25   17.30    7.47
  -1 -33 -19  110.21   13.90
  -1   3   3    1.17    4.39
  -1  27  25   94.51   15.69
  -1  29  27  259.01   14.66
   0 -38 -22 1426.15   31.91
   1 -49 -27   12.30    7.48
   1 -39 -23   20.10    7.94
   1 -19 -13   14.17    6.83
   1  21  17    9.65    6.76
   1  25  21   15.07    8.37
   2 -62 -32   -1.23    3.93
   2 -50 -28  258.56   15.98
   2 -16 -12   52.93    6.64
   2   2   0    2.96    9.58
   2  34  30   63.84   12.59
   2  42  40   56.37   11.94
   3 -57 -31   28.16    6.32
   4 -52 -30   40.27    7.74
   4 -14 -12   -2.35    6.95
   4  18  12   -1.21    4.80
   4  30  24   11.65    7.19
   4  32  26   59.46   12.44
   5 -67 -35   -1.53    5.85
   5 -29 -21  151.17   13.84
   5 -25 -19  116.10   16.01
   5  11   5   36.83    5.59
   5  49  47    8.90    6.28
   6 -34 -24  120.28   15.14
   6 -30 -22    4.48    5.66
   6   8   2    8.56    6.86
   6  26  18   61.75   13.54
   6  54  54    2.73    7.66
   6  62  68    0.96    4.01
   6  64  72    7.05    4.53
   7 -35 -25    2.00    5.32
   7  43  37   12.03    7.62
   8 -72 -38   20.23    5.45
   8 -64 -36   -2.71    5.13
   8 -36 -26   -0.67    4.45
   8 -20 -18  302.75   18.95
   8   2  -4   66.07    7.58
   8  60  62    3.53    3.93
   9 -59 -35   98.82   11.14
   9 -37 -27  119.98   10.24
   9  21  11   13.12    5.10
   9  23  13    1.61    8.52
  10 -76 -40   10.39    5.49
  10 -68 -38   -1.30    7.01
  10 -54 -34    2.81    4.37
  10 -38 -28    1.54    4.24
  10  14   4   -1.60    4.34
  10  38  28   13.30    9.61
  10  54  50   29.64    8.91
  10  60  60    4.92    5.67
  11 -39 -29  338.57   17.04
  11 -15 -17   22.13    6.04
  11  41  31   23.25    5.81
  11  59  57   -3.87    4.63
  12 -64 -38   -3.27    7.65
  12 -40 -30  124.01   13.16
  12  -6 -12    7.32    5.48
  12  34  22  212.95   12.14
  12  44  34   67.70    9.46
  12  54  48   31.14    5.78
  13  39  27  120.58   10.14
  13  59  55    5.11    4.54
  14  -4 -12   10.94    4.15
  14  54  46   10.90    8.96
  15 -69 -41   -2.46    6.09
  15 -55 -37    5.84    4.26
  15 -11 -17    6.10    4.74
  15  19   5   -6.54    7.79
  15  21   7  -10.28   10.04
  16 -40 -32    0.63    6.18
  16   6  -6    4.02    6.33
  16  60  54   -0.56    4.70
  17  -3 -13   49.52    6.88
  17  55  45    4.35    3.91
  18 -60 -40    0.50    4.02
  18 -10 -18   81.61    9.59
  18  20   4    1.77    6.27
  18  38  22   -3.64    7.02
  18  60  52    0.22    3.28
  19 -55 -39    1.82    3.98
  19 -49 -37   -1.76    4.93
  20  -8 -18  156.15   17.21
  20  -2 -14   73.38    8.97
  20  56  44    2.34    3.11
  21 -41 -35   78.44    9.27
  21  61  51    1.49    3.54
  22 -68 -44    2.06    4.28
  22 -54 -40    8.74    7.42
  22 -48 -38    1.42    5.64
  22   8  -8   15.78    7.18
  22  42  24   -1.89    5.11
  23  -1 -15  234.38   13.10
  24 -64 -44   14.94    7.65
  24   4 -12    4.49    8.77
  24  38  18   15.47    5.19
  24  48  30   32.77    8.01
  24  54  38   -4.82    4.12
  25   9  -9  435.08   18.03
  25  51  33    1.91    5.71
  25  63  51    5.12    4.01
  26 -54 -42   57.22   12.73
  26 -48 -40  -14.92   10.34
  27 -63 -45    1.82    4.59
  27 -39 -37    7.78    5.39
  27  27   5    2.12    5.72
  27  31   9  106.76   12.98
  27  37  15    6.47    5.58
  28 -58 -44   -6.48    5.04
  28 -46 -40    1.08    7.24
  28  -8 -22    5.12    5.82
  28  56  38    5.34    7.60
  29  -9 -23   -3.45    6.58
  29   9 -11   64.10    9.57
  31 -51 -43   -4.35    6.65
  31 -45 -41   31.53    6.72
  31  -1 -19   34.72    6.78
  31   5 -15    4.13    7.08
  31  13  -9    9.60    6.27
  31  41  17   47.42    7.69
  32 -36 -38   10.04    6.75
  32  62  44    3.05    4.71
  33   9 -13   23.20    6.38
  34 -34 -38    4.72    6.67
  34 -10 -26   58.42   11.42
  34  30   4  101.06    9.74
  34  34   8   81.74    8.70
  34  38  12   80.81    9.48
  35 -11 -27   -0.43    6.80
  35  13 -11  127.75   10.63
  36 -54 -46   21.27    6.60
  36 -48 -44    7.10    9.14
  36 -42 -42  117.42   13.13
  36 -12 -28   13.45    7.01
  36  -2 -22   52.47   10.29
  36   4 -18   18.23    6.37
  36  72  58    4.99    4.77
  37 -13 -29  170.45   17.51
  37  -3 -23  205.06   12.63
  37   3 -19   -0.89    6.92
  37  61  39    5.41    3.43
  38 -40 -42   16.89    6.05
  38  -4 -24   67.80    9.20
  38  30   2   73.77    8.37
  38  32   4  105.96   10.70
  38  58  34    6.51    3.95
  38  66  46    6.92    4.05
  39 -23 -35   63.85   10.89
  39  -5 -25   93.81   11.82
  39  25  -3   79.42    8.46
  39  45  17   11.53    4.49
  40  -6 -26  102.91   13.98
  40  12 -14   25.84    5.87
  40  22  -6   -2.54    4.99
  40  48  20    7.24    4.13
  40  68  48   -1.33    3.35
  41 -35 -41   31.27    9.72
  41  -7 -27   12.95    8.47
  41  19  -9  185.02   12.23
  42  38   8   17.14    6.61
  42  70  50    4.48    3.64
  43 -43 -45    5.97    7.19
  43 -33 -41   -1.31    4.02
  43  -9 -29   15.88    5.80
  43   1 -23  138.81   15.19
  43  15 -13    2.43    4.11
  43  71  51    2.71    3.68
  44   0 -24   24.67    7.26
  44  72  52   -3.69    6.10
  45 -27 -39   -0.14    4.81
  45 -11 -31    5.87    7.00
  45  -1 -25    6.11    5.16
  45   5 -21   46.44    7.26
  45  67  43   10.51    7.61
  46 -38 -44   10.70    6.95
  46  -2 -26   10.55    4.98
  46  10 -18   10.75    6.88
  46  34   2   67.93   12.29
  46  64  38    4.27    4.08
  46  68  44    3.79    6.00
  47  17 -13    1.52    5.75
  47  55  25   41.70    6.60
  48 -36 -44    0.07    4.73
  48  48  16   -0.13    4.00
  49 -49 -49   19.38    6.57
  49 -33 -43   13.16    5.79
  49  51  19   92.59    8.55
  50 -30 -42    0.19    8.08
  51 -47 -49   11.20    5.02
  51 -27 -41   -8.49    7.40
  51 -11 -33   85.92    9.84
  51  19 -13   -2.57    5.20
  51  35   1    9.35    4.62
  51  39   5   33.46    8.67
  51  41   7   46.48    7.25
  51  43   9   15.24    5.81
  51  55  23    7.04    3.99
  51  61  31    0.95    3.88
  51  69  43   -6.76    5.82
  52 -24 -40   24.65    5.91
  52 -20 -38   60.48   11.01
  52 -16 -36   58.03    8.93
  52  46  12   -0.43    5.85
  52  62  32    3.31    6.55
  53  71  45    0.82    3.22
  54  52  18    6.62    4.16
  54  60  28   -4.37    7.27
  55 -33 -45    7.72    7.76
  55  61  29   10.89    4.40
  56  38   2   40.40    7.87
  56  42   6   54.74    7.23
  56  44   8   14.67    6.40
  56  56  22   20.31    5.17
  56  62  30   12.45    4.56
  57 -27 -43   12.07    7.62
  57 -23 -41   18.97    6.61
  57 -15 -37   26.02    8.84
  57 -11 -35   45.20    8.04
  57  31  -5   -4.04    5.70
  57  47  11    0.40    4.19
  58 -20 -40   11.79    7.74
  58  28  -8   -1.23    5.40
  59  25 -11   11.07    5.35
  60 -32 -46   -4.86    7.42
  60  14 -20    5.39    7.84
  60  54  18    1.46    6.11
  61 -39 -49    2.74    4.11
  61   1 -29   27.98    6.63
  61  13 -21  138.97   12.14
  61  39   1   50.04   10.84
  61  41   3   22.58    8.92
  62 -36 -48   -7.42    5.97
  62 -22 -42    0.79    3.36
  62 -18 -40    6.89    4.48
  62  20 -16   52.73    7.69
  62  34  -4   83.84    8.54
  62  58  22    0.88    4.94
  62  68  36   -1.69    4.00
  63  11 -23   36.66    6.72
  63  19 -17   18.28    5.91
  63  31  -7   44.63    7.71
  63  65  31    5.03    6.20
  64   4 -28   21.73    5.41
  64  28 -10    3.31    3.96
  65  -7 -35   12.32    5.17
  65   9 -25  106.27   12.99
  66 -12 -38    3.03    4.54
  66  24 -14   -0.11    4.90
  67  23 -15   94.36    9.45
  68  -4 -34   14.01    5.20
  68  36  -4    1.02    3.27
  68  44   4    5.88    5.58
  68  58  20    6.81    5.50
  69  33  -7   40.30    6.71
  70 -14 -40    2.43    4.31
  70  30 -10   81.95    8.82
  71  11 -25    1.50    4.35
  72 -30 -48    5.79    4.87
  72  10 -26    3.20    4.22
  73   9 -27    5.51    5.85
  73  25 -15    3.08    4.15
  73  57  17    8.95    5.52
  74 -34 -50   -1.89    4.26
  74  58  18    7.99    4.38
  75 -31 -49    5.47    4.34
  75  -3 -35   -3.22    4.10
  75  39  -3    0.73    3.82
  75  43   1    8.71    5.42
  75  45   3    2.64    3.81
  76  14 -24    7.39    6.60
  76  22 -18   41.97    8.44
  76  36  -6   13.43    7.29
  76  50   8    2.81    5.98
  76  60  20   -0.38    4.01
  77  13 -25   -7.79    4.67
  77  21 -19   11.03    5.94
  77  33  -9    3.62    5.26
  77  51   9   25.36    6.18
  78  30 -12    7.09    6.22
  78  54  12   -0.89    5.95
  79  -5 -37    4.61    6.66
  79  29 -13   13.81    4.90
  79  55  13   -3.54    4.16
  80 -22 -46    0.28    5.87
  80 -14 -42    1.14    3.65
  80  56  14    4.49    3.87
  81  27 -15   36.81    8.53
  82 -26 -48   -3.97    5.21
  82  10 -28    0.51    4.91
  82  26 -16   13.57    9.28
  83 -19 -45    5.08    3.93
  83 -15 -43    2.01    3.25
  84  -2 -36    0.31    3.56
  84  38  -6   -3.06    4.87
  84  46   2    0.25    4.19
  84  48   4    6.93    5.12
  85  35  -9   13.40    7.16
  85  37  -7   -7.19    5.13
  86 -12 -42    2.61    5.90
  86   2 -34  -10.21    7.01
  86  34 -10   -0.08    3.86
  87  21 -21    9.19    5.25
  88  -8 -40   -9.14    5.45
  88  32 -12   -7.11    6.49
  89  31 -13   -3.27    6.96
  90   6 -32    0.81    3.61
  90  12 -28    4.74    4.64
  90  30 -14    3.17    6.69
  91  19 -23   -1.81    3.84
  91  29 -15   -8.46    6.81
  92   0 -36    6.96    4.95
  92  18 -24    3.90    5.15
  93   5 -33   -0.92    3.84
  94  26 -18   -1.64    4.24
 -29  19  55  154.56    8.47
 -28  -8  36    2.59    6.09
 -28  -4  38   13.82    5.11
 -28   0  40    8.42    4.87
 -28  18  52   46.95    5.62
 -27   5  41   39.42    5.66
 -26  18  48    7.15    4.46
 -26  40  70   -4.59    6.76
 -26  46  78    3.18    6.44
 -25 -25  25  -12.55    5.94
 -25 -13  29  373.35   14.23
 -25  11  41  129.83   11.72
 -24  -2  32  118.78    7.52
 -24   2  34    8.03    5.75
 -24  12  40   -6.80    4.60
 -24  44  70    2.62    4.10
 -23 -21  23   -4.29    6.11
 -23 -15  25   21.51    7.21
 -23  -5  29    3.59    6.55
 -23   3  33  416.39   14.62
 -23  19  43   34.73    7.29
 -23  31  53   17.48    9.17
 -23  33  55   46.02    7.35
 -23  35  57   45.49    8.44
 -22 -36  18   30.20    7.13
 -22   8  34    9.56    5.29
 -22  20  42   52.16    6.10
 -22  32  52    8.40    5.50
 -22  34  54    4.21    4.48
 -22  36  56    5.90    4.84
 -21 -25  19   15.13    7.32
 -21  37  55   -0.25    4.41
 -20 -46  14   10.45    6.75
 -20 -32  16   33.43   10.27
 -20  10  32   29.49    9.08
 -19 -29  15   18.51   10.22
 -19  11  31  272.44   17.15
 -19  23  39   44.06    7.79
 -19  37  51    8.85    4.81
 -18 -38  12   95.66    8.96
 -18 -28  14  -15.48   10.14
 -18  24  38   -1.04    5.29
 -18  38  50    1.89    5.58
 -18  40  52    2.90    7.41
 -17  13  29   86.92   11.60
 -17  25  37  474.93   12.08
 -16 -54   8   -0.53    5.49
 -16 -34  10   15.59    5.83
 -16  -6  18   22.91    6.21
 -16  14  28  432.91   12.88
 -16  26  36  104.84    9.84
 -16  52  62   -3.35    6.39
 -15 -49   7    0.93    6.75
 -15 -47   7   85.52    9.67
 -15  -5  17   10.20    5.91
 -15  15  27   20.54    5.73
 -14 -44   6  137.85    8.22
 -14 -30   8   48.88   14.86
 -14 -22  10   18.30    7.89
 -14  -4  16    8.98    4.86
 -14  30  36    7.84    5.91
 -13 -41   5  151.57   10.12
 -12  -2  14    9.57    4.38
 -11 -37   3   16.71    8.81
 -11  27  29   10.99    8.03
 -10 -36   2   81.07    7.65
 -10  12  18   29.62    6.40
 -10  22  24  192.80    9.49
 -10  38  36   18.03    6.94
 -10  40  38  122.10   13.60
 -10  52  50   16.47    5.10
  -9 -35   1   70.73   10.08
  -9 -17   5   23.95   10.02
  -9  45  41   48.08    7.76
  -9  47  43   50.70    8.36
  -9  51  47    4.65    7.31
  -8 -56  -2    6.03    5.71
  -8  60  56    5.99    4.43
  -7 -53  -3   93.08   11.03
  -7 -51  -3  130.26    8.41
  -7 -49  -3  -32.77   11.17
  -7  27  23  124.60   11.80
  -7  35  29    5.02    4.59
  -7  59  53   -2.42    8.10
  -6 -48  -4  -13.74    6.09
  -6  -8   4   62.90    7.40
  -6   2   8   -1.90    2.37
  -6  38  30    4.33    6.40
  -5 -69  -5   -4.96    5.08
  -5 -47  -5  206.27   12.75
  -5 -45  -5   55.10    8.03
  -5  11  11   48.82    5.99
  -5  15  13   17.74    4.84
  -5  31  23  198.90   13.86
  -5  41  31   -2.42    5.17
  -5  57  47   33.78    8.28
  -5  65  57    9.96    5.09
  -4 -86  -4   -4.07    7.13
  -4 -70  -6   21.98    6.90
  -4 -44  -6  179.51    9.60
  -4  34  24  150.62   10.89
  -4  46  34    6.42   10.01
  -4  56  44   47.04    7.36
  -3 -73  -7   -4.78    7.76
  -3 -71  -7    6.25    7.82
  -3 -43  -7  515.65   13.49
  -3 -13  -1    6.95    6.29
  -3  -1   3   -0.93    4.20
  -3  23  15    4.16   10.62
  -3  29  19   47.61    6.88
  -2 -72  -8   10.06    8.52
  -2  64  50   41.56    7.74
  -1 -73  -9   14.79    7.83
  -1  63  47  -11.78    8.78
   0  24  12 1074.10   23.90
   0  36  20  523.48   12.85
   1 -75 -11    3.10    4.72
   1   5   1   -8.11    3.21
   1  21   9  178.80   11.45
   1  39  21   41.59    7.51
   1  55  35    9.74    7.25
   1  73  57   -2.68    4.69
   2 -40 -12   24.87    6.96
   2  10   2   36.63    4.27
   2  18   6   72.54    6.23
   2  28  12   10.22    8.39
   2  42  22   34.06    7.37
   3 -75 -13   12.26    7.12
   3 -39 -13  270.13   11.10
   3   1  -3    0.20    2.71
   4  50  26   18.12    7.42
   4  60  36   22.66   10.14
   4  62  38    7.49    5.09
   5 -17 -11  343.79   17.21
   5  43  19   21.89   10.65
   6 -76 -16    3.78    5.01
   6 -26 -14  141.37   10.12
   6  26   6   67.24    7.34
   7 -39 -17   56.37    7.22
   7 -17 -13   44.55    8.87
   7  19   1   34.36    7.29
   7  23   3  -24.10   12.67
   7  51  23    9.42    5.03
   8 -40 -18   11.63    7.29
   8 -10 -12   66.78    5.26
   8  36  10    2.28    8.24
   8  44  16   21.13    5.88
   9 -75 -19   -2.07    4.98
   9 -17 -15  330.78   16.76
   9  23   1   45.37   10.85
   9  33   7  124.12   11.55
   9  71  41    1.10    4.44
  10 -40 -20    5.59    5.99
  11 -41 -21    3.88    5.34
  11 -27 -19    0.86    6.17
  12 -42 -22  124.32    8.03
  12  -4 -14    3.36    3.33
  12  50  16    1.29    5.26
  14 -70 -24   -6.51    8.50
  14 -44 -24    6.77    5.03
  14 -28 -22  110.62    9.08
  14  -4 -16    2.09    7.19
  14  34   2   13.20   12.74
  14  76  40   -6.28    6.45
  15 -45 -25   20.20    6.27
  15 -29 -23  519.63   14.21
  15 -19 -21   46.94    7.72
  15 -11 -19   -6.70    5.61
  15  37   3  280.94   10.19
  15  53  15  828.19   17.27
  16 -66 -26  -12.34    9.57
  16 -48 -26   68.51    7.82
  16 -30 -24   -0.83    9.91
  16  60  20   10.28    4.72
  16  62  22    3.12    8.39
  17 -67 -27   28.30    9.55
  17 -65 -27   57.45    6.94
  17 -63 -27   53.95    9.85
  17   1 -17  713.87   14.89
  17  77  37   -1.94    5.00
  18 -62 -28   -7.97    6.33
  18 -58 -28    7.08    5.87
  18 -56 -28   18.07    6.47
  18 -20 -24   33.16    9.85
  18   6 -16   41.15    6.63
  18  34  -2   25.34    5.92
  18  74  32    1.30    4.53
  18  82  42    9.88    4.66
  19 -21 -25   10.01    6.32
  19  43   3   37.61    8.98
  20  -6 -22  262.35   10.62
  20   0 -20   10.03    6.33
  20  34  -4  154.59    8.36
  20  46   4   81.39    6.87
  20  78  34  -13.65    9.02
  21  65  19   -1.74    7.40
  21  69  23   14.08    9.22
  21  71  25    4.16    4.72
  21  83  39    4.10    6.58
  22 -36 -30   13.09    6.01
  22 -14 -26   80.32   10.92
  22  10 -18  146.47    9.24
  22  34  -6  -41.56   11.70
  23 -37 -31   22.82    5.95
  23 -15 -27   47.60    6.44
  23  37  -5   24.18    5.77
  23  85  39    8.20    4.95
  24 -16 -28   -1.59    9.44
  24  -8 -26   55.54    7.29
  24  40  -4   -1.73    5.76
  24  82  34   -1.14    5.57
  25   9 -21  285.78   10.91
  25  43  -3   39.73    5.73
  25  87  39   -7.00    5.44
  26 -44 -34   10.19    7.58
  26  18 -18  268.38   10.75
  26  26 -14   48.82    7.70
  26  46  -2    2.62    9.09
  26  84  34   10.81    6.24
  27 -69 -35    1.75    6.35
  27 -47 -35   45.48    7.59
  27 -29 -33   30.77    6.26
  27  13 -21   98.17    8.35
  27  59   7   -9.08    7.24
  28 -60 -36    8.36    6.02
  28 -58 -36   28.40    8.04
  28 -56 -36   -6.37    8.89
  28 -54 -36   55.75    7.38
  28 -52 -36    6.25    5.80
  28 -30 -34    5.76    5.30
  28  -4 -28  208.57    9.51
  28   2 -26   94.31    9.33
  28  70  16    0.14    4.74
  28  74  20   10.96    8.25
  28  86  34   -3.69    4.70
  29  29 -15   86.16   10.78
  29  83  29   -8.77    5.00
  30  36 -12    9.82    5.62
  30  74  18   13.66    6.08
  30  76  20    5.74    4.84
  30  88  34   -6.58    5.78
  31 -23 -35   13.19    5.36
  31  11 -25  134.16   15.07
  31  85  29   -7.49    7.67
  32  20 -22  101.77    7.65
  32  42 -10  479.78   13.00
  32  48  -6   80.55    7.09
  32  68  10    4.77    5.70
  32  76  18   -3.88    7.61
  32  78  20    3.52    4.60
  33 -41 -39    4.85    5.97
  33  -1 -31   33.80    7.12
  33  15 -25   -8.07    5.29
  34  -2 -32   43.64    5.72
  35 -65 -41   22.12    5.74
  35 -49 -41    7.79    5.43
  35 -29 -39    6.48    5.72
  35   9 -29  119.82    8.80
  35  27 -21   34.25    6.57
  36 -20 -38   80.12   15.11
  36  -4 -34   86.18   10.61
  36   8 -30    4.24    7.44
  36  72  10   19.66    7.23
  37 -33 -41    6.52    6.26
  37 -21 -39    1.75    5.30
  37  63   1   10.45    4.72
  38 -36 -42    2.24    5.19
  38  12 -30    5.98    4.74
  38  58  -4    3.03    7.94
  38  72   8   -1.00    4.50
  39 -39 -43   42.64    6.59
  39  55  -7    4.86    4.55
  40 -42 -44   10.42    6.56
  40  -8 -38   17.31    6.13
  40  36 -20   13.54    6.25
  40  60  -4  161.91    8.85
  40  74   8    6.82    5.33
  40  78  12   14.16    5.73
  41 -49 -45    5.55    6.52
  41  -9 -39  119.71    7.93
  43 -33 -45    1.60    5.84
  43 -21 -43   50.57    6.73
  43  27 -27  291.23   10.88
  43  45 -17    1.51    5.21
  43  51 -13  -13.20    6.64
  44 -36 -46   -1.02    8.73
  44  22 -30   71.45    7.70
  45 -15 -43   -8.11    8.08
  45  71   1    2.13    5.32
  46 -46 -48   31.25    8.29
  46 -16 -44   49.80    8.48
  46  50 -16   11.73    5.55
  47 -53 -49   18.90    5.41
  47 -29 -47    4.31    6.62
  47  73   1   -3.17    5.34
  48  46 -20    5.37    5.88
  49  -5 -43  145.97   12.56
  49  77   3    2.47    6.82
  49  81   7   11.03    4.67
  49  83   9    1.58    4.10
  49  85  11   -0.29    5.35
  50 -40 -50   13.63    6.10
  50 -14 -46    2.65    5.69
  50  -6 -44   -6.50    5.78
  50  22 -34   21.18    7.00
  50  70  -4   -6.21    5.21
  52 -54 -52   -0.13    4.67
  52 -18 -48    2.83    4.75
  52  44 -24    0.48    5.36
  53 -11 -47   21.43    6.52
  53  -3 -45   18.26    7.25
  53  69  -7   -0.72    5.17
  54 -22 -50    3.07    5.79
  54   2 -44  287.12   12.23
  54  78   0   -1.66    5.15
  54  80   2    5.36    4.82
  54  82   4    3.75    7.34
  55   1 -45   -2.42    6.90
  55  31 -33   -3.12    4.82
  56 -48 -54   11.62    4.98
  56 -28 -52    3.81    7.09
  56   6 -44   63.72   10.79
  56  26 -36   40.68    7.68
  56  38 -30   -0.85    4.84
  57 -31 -53   10.44    5.77
  57  25 -37  131.41   10.50
  57  41 -29    6.44    4.77
  57  77  -3    4.86    6.41
  58 -34 -54   24.77    5.83
  58  62 -16   13.35    5.83
  59  -5 -49   16.69    7.73
  59  53 -23   -6.54    6.00
  60 -46 -56   16.86    7.34
  60 -26 -54  -11.37    6.38
  60   0 -48   12.74    6.95
  61  11 -45    0.32    4.66
  61  71 -11   -0.02    4.89
  62 -20 -54    8.53    5.60
  62   4 -48    8.63    7.92
  63 -23 -55    1.89    4.53
  63  -5 -51   58.07   10.81
  63  65 -17   -0.82    5.16
  63  75  -9  -10.71    5.22
  64  18 -44   10.01    4.93
  64  56 -24   -2.33    5.98
  65 -29 -57    1.10    4.79
  65  17 -45    1.79    7.16
  66  10 -48   -9.35    5.61
  67 -23 -57    8.97    4.63
  67  33 -39   -9.99    5.63
  67  37 -37    8.42    5.88
  67  63 -21   -0.80    4.71
  67  71 -15    2.54    6.00
  68  36 -38    2.32    5.14
  69  -1 -53   20.07    5.34
  69  31 -41    3.39    5.12
  69  35 -39   -2.65    5.46
  69  59 -25    3.55    5.19
  70 -34 -60   -5.50    4.69
  70  30 -42    1.64    5.07
  70  38 -38    4.18    5.38
  70  52 -30    0.18    5.75
  71 -23 -59  -20.92    8.06
  71 -13 -57    5.96    4.61
  71  33 -41   -1.72    6.89
  73  35 -41   -1.13    7.99
  73  39 -39   -0.67    5.53
  73  43 -37   -5.31    7.52
  73  53 -31   -1.43    5.65
  74  10 -52   10.76    4.91
  74  30 -44   -2.74    5.40
  74  34 -42   -0.68    6.43
  74  38 -40    8.79    6.68
  75  33 -43   -5.07    5.35
  75  41 -39   -0.85    4.92
  76   0 -56    6.56    4.97
  76  36 -42    2.81    6.03
  76  40 -40   -3.22    5.05
  76  54 -32    7.71    4.77
  77   5 -55   -1.40    5.26
  77  11 -53    3.32    4.32
  77  31 -45   -7.23    6.69
  77  35 -43    8.46    5.15
  77  39 -41   -0.31    4.76
  78  34 -44  -10.69    5.88
  78  38 -42   -3.84    5.14
  79  19 -51    4.62    5.49
  79  33 -45    3.61    6.83
  81  21 -51    2.36    5.62
 -51 -71  -3   -1.18    3.83
 -50 -66  -4    4.01    3.60
 -50 -54 -10   14.72    4.63
 -49 -81   3   -2.28    3.75
 -48 -50 -10    2.16    4.94
 -47 -65  -1    9.58    4.08
 -47 -53  -7    3.94    3.65
 -47 -43 -13   31.34    6.88
 -46 -80   6   -7.50    5.53
 -46 -46 -10   89.53    8.28
 -44 -80   8   -0.25    3.14
 -44 -60   0    8.12    4.91
 -44 -56  -2    7.85    4.41
 -43 -69   5   -0.36    3.11
 -42 -74   8   -0.44    3.61
 -42 -64   4   16.83    7.10
 -42 -60   2    5.73    5.01
 -41 -25 -19   15.30    4.77
 -40 -74  10    9.97    4.39
 -40 -30 -14    0.79    4.91
 -40 -20 -22   25.17    6.27
 -39 -27 -15   71.48    8.35
 -38 -64   8    3.44    3.67
 -38 -38  -6   21.40    5.14
 -38 -22 -18    5.37    4.52
 -37 -69  11   27.97    5.53
 -37 -15 -23   46.69    8.44
 -36 -64  10    5.28    5.43
 -36 -24 -14  252.52   12.30
 -35 -41  -1   -3.91    4.11
 -34 -60  10    6.94    6.23
 -34  -8 -26   53.32    6.54
 -33 -41   1   64.32    8.45
 -33 -21 -13  145.78   10.29
 -32 -48   6   99.09    9.68
 -32 -26  -8   26.19    5.73
 -32 -14 -18   25.72    7.19
 -30 -48   8    2.35    4.09
 -30 -16 -14  192.52   12.47
 -29 -71  19   17.97    7.90
 -29 -41   5   25.92    5.68
 -29  -7 -21   -7.08    6.30
 -29  -3 -25   14.60    8.58
 -28 -84  24    0.15    4.37
 -28 -66  18   15.22    5.55
 -28 -26  -4   11.80    6.26
 -28   6 -34  104.31    8.83
 -27   1 -27   -1.15    4.07
 -26 -78  24   -0.05    3.44
 -26 -26  -2   72.29    7.79
 -26 -18  -8  239.76   14.94
 -25 -67  21   26.39    5.64
 -25 -53  15   21.18    5.06
 -25 -49  13   34.64    5.81
 -25  13 -39  135.53   10.25
 -23   7 -29   21.02    5.67
 -23  15 -39  181.50   10.71
 -22 -74  26    7.08    5.96
 -22 -46  14   23.95    6.01
 -21 -75  27    4.67    4.27
 -21 -69  25   21.29    4.92
 -21 -59  21   15.65    6.87
 -21 -39  11   94.19    8.64
 -21 -11  -9    8.08    6.87
 -20  14 -34   42.68    6.14
 -19 -55  21   -0.35    6.74
 -19 -51  19   42.12    7.86
 -19 -47  17   -5.61    6.41
 -19 -43  15   46.69    6.45
 -18 -84  32   -2.57    3.36
 -18 -24   4  584.39   18.96
 -17 -85  33   -7.67    4.55
 -17 -61  25   37.71    7.39
 -17 -27   7  373.50   15.00
 -17  11 -27   46.28    8.42
 -17  19 -37   -1.15    3.36
 -16 -48  20   27.29    5.91
 -16 -44  18   51.49    8.20
 -16   2 -16  232.25   15.55
 -16  16 -32   32.87    8.31
 -16  22 -40   10.88    5.08
 -15 -19   3   43.45    6.35
 -15  25 -43  109.85    8.81
 -14 -74  32    5.31    3.41
 -14 -34  14   40.05   10.67
 -14 -22   6  271.75   17.87
 -13 -75  33    2.89    3.81
 -13 -69  31   17.67    5.83
 -12 -64  30   -3.14    3.91
 -12 -50  24   16.13    4.69
 -12 -46  22   74.30   10.12
 -12 -42  20    1.60    2.97
 -12  18 -30    2.64    3.95
 -12  24 -38    7.91    4.02
 -11 -65  31   11.38    5.15
 -11  -7  -3   72.06    6.75
 -11  27 -41    7.75    6.94
 -10 -26  12  100.00   11.81
  -9 -79  37   -1.09    3.20
  -9  37 -55  179.13   13.65
  -8 -62  32    1.46    3.15
  -8  30 -42    6.98    4.19
  -7 -21  11   89.55    8.39
  -7  23 -31   35.23    6.92
  -6 -34  20    0.82    4.26
  -6  -8   2    4.72    2.44
  -6  34 -46  151.39   10.27
  -5 -31  19   -2.35    3.87
  -5  23 -29   12.38    4.39
  -5  41 -57    5.20    4.35
  -4 -78  40   -1.73    3.36
  -4 -22  14   36.05    5.49
  -4  26 -32   47.03    6.74
  -3 -87  43    0.74    3.80
  -3 -79  41    2.52    5.04
  -3 -39  25   67.29    8.66
  -3   5  -7    2.37    4.40
  -3   9 -11    3.61    2.87
  -3  23 -27   23.76    4.92
  -3  29 -35   24.65    5.56
  -3  33 -41    6.70    4.09
  -2 -62  36   -3.93    3.56
  -2  26 -30   26.53    7.36
  -1 -75  41    5.86    3.43
  -1 -63  37    5.50    3.69
  -1  23 -25   67.89    8.38
  -1  29 -33   86.92    8.05
   0  44 -56   14.20    5.90
   0  48 -64   11.00    6.09
   1 -85  45    0.48    4.38
   1 -71  41    4.97    3.45
   1 -21  17   -5.82    7.22
   1  43 -53   -1.38    3.48
   1  49 -65    2.18    3.86
   2 -66  40   -1.96    3.20
   2 -28  22   41.28   10.70
   2   4  -2   42.45    7.77
   2   6  -4   -5.48    5.15
   2  14 -12   13.83    3.56
   2  26 -26   64.66    7.40
   2  36 -40   54.02   10.18
   2  42 -50   35.08    5.89
   3 -43  31    3.88    4.49
   3 -39  29  100.49   11.31
   3 -19  17   -0.75    4.13
   3  29 -29   -3.81    4.67
   4 -36  28   -0.10    3.43
   4  -6   8   19.81    4.45
   4  36 -38   43.70    6.34
   5 -17  17    7.35    4.85
   5   1   3   37.86    7.71
   5  19 -15   37.25    5.82
   6 -50  36   10.71    7.32
   6 -12  14   13.67    5.48
   7   7  -1  101.55    7.86
   8 -74  46   11.24    4.39
   8 -28  26  136.86   10.14
   8 -10  14    4.58    4.03
   8  22 -16    4.84    8.61
   8  36 -34   51.32    9.47
   8  48 -54    1.09    3.60
   8  50 -58  124.85    9.89
   8  52 -62   15.93    5.49
   9 -83  49    1.51    3.25
   9 -69  45    0.92    3.69
   9 -63  43   -0.32    2.99
   9  27 -21  404.95   18.61
   9  47 -51   11.67    4.99
   9  53 -63    0.68    3.24
  10 -26  26   33.06    5.49
  10  30 -24   88.05    8.57
  10  54 -64   -1.75    4.27
  12 -56  42    4.12    4.06
  12 -24  26   -0.67    3.69
  12 -12  18  242.47   11.26
  12  56 -66   11.06    5.90
  13 -57  43   25.09    5.55
  13 -39  35   65.92    8.38
  13   5   5  108.12    8.35
  13  37 -31   12.04    4.24
  13  41 -37    0.33    3.78
  14  34 -26   32.20    5.88
  14  46 -44   25.22    6.16
  15 -65  47    1.83    3.64
  15 -41  37   50.59    8.06
  15 -37  35   22.43    5.88
  15 -33  33   18.19    6.52
  17 -31  33   42.28    7.00
  17 -21  27  120.76    9.44
  17  47 -43   24.16    6.45
  18 -58  46   -0.11    3.33
  18 -32  34    6.21    4.50
  19  -5  17   36.83    8.36
  20 -46  42   10.53    4.34
  20 -30  34    4.61    3.39
  20 -20  28    7.19    8.30
  20   2  12  274.36   19.12
  21  15   1  182.94   10.96
  21  17  -1   -0.52    3.80
  21  19  -3   90.29   10.31
  21  43 -33  129.47    9.58
  22 -28  34   81.46   10.36
  23 -79  55    4.43    4.00
  23 -19  29   31.85    7.47
  24 -46  44    4.48    3.18
  24 -30  36   -3.55    6.02
  25 -57  49   15.05    4.31
  25  49 -39   35.15    8.80
  26 -28  36   30.45    6.09
  26  30 -12  197.61   12.54
  27 -29  37   38.82    5.94
  27  33 -15  635.32   27.71
  28 -56  50   -6.03    4.21
  28  36 -18   23.37    4.75
  29 -63  53    7.81    4.75
  29 -43  45    5.22    3.74
  29 -31  39    2.33    3.90
  29   7  13   72.22    7.20
  30 -18  32  165.67   12.01
  30  52 -40   68.61    7.89
  31 -41  45   40.01    6.68
  31 -19  33   60.03    7.62
  31  -7  25   26.80    5.73
  31   1  19   20.13    5.03
  31  21   1  211.85   11.21
  31  53 -41    1.69    3.32
  32 -38  44    1.66    3.36
  32  38 -18  223.12   14.19
  32  44 -26    3.04    7.57
  32  48 -32  255.42   14.95
  32  54 -42   18.85    7.39
  33  33 -11    2.72    4.34
  33  49 -33   19.84    7.49
  34 -66  56    1.78    3.27
  34 -60  54   -0.45    3.25
  34 -12  30   75.89    9.57
  35 -51  51   32.25    5.53
  35 -13  31   65.56    8.73
  35  15   9   18.02    5.61
  36  40 -18  178.76   10.86
  36  58 -46    4.25    4.37
  37  47 -27   14.57    5.98
  38 -22  38   76.57    7.53
  38  48 -28   22.06    5.78
  38  52 -34   -0.41    4.78
  39  29  -3  114.69    9.36
  39  53 -35   24.74    5.44
  40  10  16  331.36   14.15
  40  54 -36   38.06    6.23
  41 -61  57   -4.76    5.71
  41   7  19   21.86    5.11
  42 -30  44   -5.85    5.18
  42  38 -12  104.05    9.03
  42  56 -38   38.11    6.20
  43 -35  47   17.66    4.37
  43   3  23   65.92    9.51
  43  15  13    4.42    5.26
  43  29  -1    3.95    3.72
  43  57 -39   -0.61    3.26
  44  12  16  334.56   16.26
  45   9  19   22.42    5.85
  45  49 -25    5.72    5.40
  46  50 -26    2.02    3.58
  47 -55  57    0.28    3.40
  47 -21  41    3.37    4.49
  47  19  11   66.17    6.98
  47  47 -21    2.58    5.59
  47  51 -27    4.03    5.25
  48 -42  52    9.35    5.61
  48  14  16    6.78    3.84
  48  48 -22    2.09    2.79
  49 -53  57   -5.48    4.16
  49 -27  45   16.97    4.99
  49   1  27    9.62    5.06
  49  11  19  283.26   13.51
  50 -32  48    8.99    3.63
  51  47 -19   13.66    4.07
  52  18  14    0.31    3.88
  53 -55  59    4.33    3.61
  53 -21  43    4.55    3.95
  54 -42  54    2.89    3.53
  54 -22  44   15.05    5.01
  55 -27  47   -0.40    3.47
  55  -7  35   26.80    7.68
  55  47 -17    6.19    4.04
  56 -50  58   -2.83    3.57
  56  42 -10   65.83    8.75
  56  48 -18   41.98    6.54
  57 -47  57    0.54    3.80
  57  -9  37    5.36    5.53
  57  31   3   58.52   10.15
  57  33   1   87.62   10.53
  57  43 -11   24.30    7.77
  58   4  28   32.47    5.68
  58  36  -2   47.11    6.85
  59 -21  45   -8.47    5.97
  59   3  29   98.94   11.87
  60  40  -6   11.09    4.60
  61  49 -17   49.72    9.29
  62 -46  58    1.08    2.98
  62  22  14  147.94   10.41
  62  24  12  173.50   12.30
  62  44 -10    8.79    5.66
  62  50 -18    1.16    3.33
  63  19  17   11.49    6.64
  63  35   1   -1.68    3.31
  63  45 -11    3.08    3.45
  63  55 -25   -4.65    5.38
  64  38  -2   47.64    7.49
  64  52 -20   -1.59    3.74
  65 -29  51   -2.39    4.92
  65  13  23    8.32    4.42
  65  53 -21   -1.18    4.50
  66   2  32   -2.09    4.56
  67   1  33    2.17    3.63
  67  43  -7   -6.90    3.96
  68 -38  56    5.03    4.15
  68  24  14   22.74    5.06
  68  26  12    2.99    3.61
  68  28  10    4.66    3.71
  69 -31  53   -0.44    4.50
  69  -1  35   -6.48    5.72
  69  21  17    1.07    5.29
  70   6  30   14.64    4.33
  71 -19  47   10.50    4.03
  71  15  23    3.59    3.88
  72   4  32   -0.36    3.41
  72  14  24  -10.28    6.16
  72  54 -20    2.28    4.35
  73 -15  45   -4.20    5.23
  73   3  33   10.16    3.99
  73  43  -5    5.92    3.60
  74   2  34    5.00    3.34
  74  44  -6    0.35    3.33
  75 -21  49    4.56    3.36
  75 -11  43   -2.86    4.78
  75  29  11   13.31    4.21
  75  31   9   25.36    4.94
  76   8  30   -7.84    6.42
  76  22  18   19.85    4.94
  77  19  21   -1.69    3.80
  79 -27  53   -1.19    3.45
  80  14  26    6.55    4.70
  80  50 -12    3.62    3.90
  81 -19  49   -3.17    3.70
  81  -9  43    3.13    3.45
  81  51 -13   -3.59    3.46
  83 -15  47    4.78    4.25
  84   2  36    6.61    4.30
  85 -11  45   -0.31    4.30
  85   1  37   -6.74    4.89
  85  37   5    5.40    3.96
  86  38   4    3.14    3.75
  88  18  24   -0.94    3.70
  89  -7  43   -4.85    3.86
  89  -1  39    4.38    3.89
  89  17  25   -8.76    5.60
  90   6  34    0.40    4.00
  90  16  26    8.73    5.04
  91  15  27   -1.45    4.09
  92  14  28    4.36    3.40
  94  12  30    3.47    4.17
 -97  11  17   -4.31    3.78
 -96  10  24   -0.70    2.87
 -96  12   6   -1.28    2.92
 -95  15 -11   -0.56    2.37
 -94  10  16   -3.56    2.70
 -94  12   2    3.55    2.93
 -94  14  -8   -4.44    2.91
 -93   9  23    2.46    2.62
 -93  17 -21    2.10    2.98
 -92   8  36    4.57    3.44
 -92  10  10    1.55    2.62
 -92  12  -2    0.53    2.37
 -90  14 -14    2.41    2.40
 -90  18 -28   -2.02    2.83
 -89   7  37   -1.77    3.41
 -89   7  39    6.77    3.16
 -89  15 -19    9.60    3.05
 -86  10  -2    6.12    3.43
 -85  21 -41    1.70    2.49
 -84   6  24   26.82    4.61
 -84   8   6    1.95    2.83
 -83  11 -11   -4.61    3.31
 -82  12 -16    0.19    2.66
 -81   5  53    3.74    2.62
 -81  13 -21   -1.28    2.75
 -81  19 -39   -0.53    2.21
 -80   6  12    7.02    3.37
 -79   9  -7   10.74    3.90
 -78   4  50    4.10    2.62
 -78   6   8   10.88    3.51
 -77  15 -31   30.22    4.70
 -77  21 -47    5.69    2.91
 -76   4  58    0.59    2.08
 -75   3  35    3.63    2.70
 -74   4  16   -2.86    3.28
 -74  12 -24    0.01    3.08
 -73   3  25    5.03    3.71
 -73   7  -5  119.62    9.01
 -72  14 -32   11.53    3.29
 -71   5   3    2.15    2.45
 -70   2  30    7.73    3.34
 -70   4   8   11.37    3.15
 -70   6  -4    8.64    3.57
 -69  11 -25   41.69    4.94
 -69  15 -37   -1.36    2.44
 -68   2  22    3.58    2.63
 -68   6  -6   22.86    4.34
 -67   3  69    2.67    3.01
 -66   4   2   18.67    4.35
 -66  10 -24   81.54    7.08
 -65   1  27    2.57    2.49
 -65   1  51   -3.53    3.46
 -65   3   7   -0.83    2.78
 -64   2  66    4.01    2.89
 -64   6 -10  131.29    8.98
 -62   8 -20    5.72    4.11
 -60   0  28  108.39    7.78
 -60  10 -28    5.08    2.73
 -58   0  22   69.04    6.00
 -57   3  81    2.74    2.52
 -56   4  -8    5.15    2.92
 -56  22 -60    6.03    2.78
 -55  -1  49   67.26    6.41
 -55   7 -21   32.05    5.26
 -53  -1  55    2.69    3.04
 -53  21 -59    1.02    3.10
 -52   2  80   -0.01    2.26
 -52  12 -38   41.29    5.78
 -51   3  -7  166.24    8.40
 -51   7 -23   11.78    5.26
 -51  17 -51   -0.12    2.41
 -50  24 -66    4.16    2.98
 -49   5 -17    7.35    4.28
 -49  15 -47    3.52    2.41
 -48  -2  48  155.05   11.77
 -48   0   8   61.55    5.75
 -48   2  -4   35.59    4.58
 -48   8 -28   83.75    6.49
 -47   7 -25    1.73    3.25
 -47  21 -61    2.71    2.46
 -46  -2  54    2.11    2.57
 -46   0   6   44.09    4.93
 -45   1  -1  538.51   17.82
 -45  17 -53   37.39    4.67
 -44  -2  22   -2.12    3.14
 -43  -1  11  106.46    7.66
 -43   1  81   -0.14    2.14
 -42  18 -56   56.42    5.66
 -41  -3  35    4.60    3.52
 -41  -3  39   42.93    5.11
 -41  -3  41   20.53    4.20
 -41  -3  43   20.69    4.17
 -41  -1   9   44.86    5.37
 -41   1  -3    5.57    4.63
 -40  16 -52   69.04    6.33
 -39  -3  29   76.80    7.17
 -39   1  83    0.84    2.93
 -39  21 -63   19.31    4.13
 -38  -2  64   28.27    4.64
 -37  -3  27    4.64    4.07
 -37  -3  53    3.06    2.95
 -37  17 -55   22.07    4.04
 -36  -2  14   93.59    8.39
 -36   0   0  701.52   18.79
 -36   8 -32   33.17    4.61
 -36  10 -38    8.58    3.99
 -35  -3  55   13.04    3.39
 -35   3 -15    6.47    4.49
 -33  -3  57   12.46    3.27
 -33   5 -23  244.72    9.64
 -32  12 -44  417.28   13.10
 -31  -3  21  147.54   11.90
 -31  -1  75    4.62    3.30
 -30  24 -70   44.51    7.01
 -29  -3  19   53.75    5.68
 -26  -4  36    2.31    2.92
 -26  -4  38  209.53    9.40
 -26  -4  40    4.89    2.68
 -26  -2  70   -4.65    3.02
 -26  26 -74    2.90    3.14
 -25  -3  61    5.51    3.71
 -24  -4  32  120.59   10.72
 -24  -4  34  148.10    7.95
 -24  -4  44  317.96   13.37
 -24  -4  46    4.09    2.93
 -24  -2  70   -1.33    3.73
 -24   2  92    0.69    2.40
 -23  -3  17   66.29    5.39
 -23  -1  77    6.66    3.25
 -23   7 -31   36.05    5.05
 -23   9 -37    7.06    2.99
 -23  19 -61   53.63    6.26
 -23  21 -65   -3.82    3.46
 -22  -4  32  253.19    9.91
 -22  -4  48   79.93    7.97
 -22   2  92   -0.75    2.99
 -22  14 -50    6.70    3.42
 -21   9 -37  344.39   13.40
 -21  19 -61    3.32    2.95
 -21  21 -65    6.49    3.05
 -20  -4  32   47.71    5.42
 -20  -4  48  141.87    8.10
 -20  -2   8   20.47    3.88
 -20  10 -40   20.54    5.08
 -20  14 -50  149.40    8.39
 -19  -3  17   -4.02    5.70
 -19   1  -9   71.79    5.79
 -19  21 -65   -0.71    2.95
 -18  -4  30   27.12    7.59
 -18  -4  32   42.38    5.61
 -18   6 -28  357.54   12.10
 -17   1  -9   46.75    4.87
 -17   9 -37    2.45    5.67
 -17  21 -65   -3.72    3.64
 -16  -4  32    1.57    3.02
 -16  -4  46  101.49    9.77
 -16  -2   8   67.14    5.80
 -15  -1  77   15.80    5.07
 -15   1  -9   -1.22    3.83
 -15   9 -37  235.14   10.58
 -15  19 -61   34.00    4.64
 -15  21 -65   -3.85    2.96
 -14  -4  46    3.94    2.95
 -14  -4  48  133.03   10.83
 -14   2  92   -0.84    2.71
 -14   6 -28  432.11   13.60
 -14   8 -34   72.95    8.97
 -14  14 -50   41.79    5.61
 -13  -3  17   37.80    4.05
 -13   3 -17   19.79    4.82
 -13   7 -31   16.31    3.75
 -13  19 -61   53.71    7.28
 -13  21 -65  153.33   10.43
 -12  -2  70   10.18    3.80
 -12   2  92    0.92    2.46
 -12   8 -34  129.49    7.40
 -11  -3  61   27.25    4.84
 -11   3 -17    3.79    2.21
 -10  -4  36   52.41    5.74
 -10  -4  40    4.63    2.76
 -10  -2  70   -1.73    2.83
 -10   0  82    4.07    3.42
  -9   1  87   -1.47    2.66
  -8  16 -54   -1.64    3.81
  -7  -3  19   14.46    4.37
  -7  -1   3    6.28    2.94
  -7  13 -47   -0.38    3.32
  -6   0  -2   68.85    8.19
  -6   2 -12   27.10    3.83
  -6  24 -70    2.52    3.28
  -5   3  95   -5.13    4.11
  -4  12 -44  191.10    9.43
  -4  20 -62    0.76    3.35
  -4  22 -66   45.43    5.45
  -3  -3  57    6.68    3.43
  -3  -1   5   22.45    3.73
  -3  15 -51    0.17    4.31
  -2  -2  66   10.43    4.28
  -1  -1  73   34.14    6.33
  -1   7 -29  138.69    9.64
   1  -3  27   43.28    4.94
   1  -1   7   31.34    4.06
   1   3  93    0.79    2.18
   2  28 -76   12.49    3.29
   3  -3  47  111.43   10.12
   3  -3  49   -1.42    3.08
   3  -1  71    1.77    2.31
   3   1  83    7.98    3.53
   3   5 -21  192.86    9.99
   4  -2  62   16.21    4.33
   5  -3  39  119.62    8.08
   5  -3  41   20.56    4.41
   6  -2  20   52.20    6.90
   6  24 -68   12.97    3.44
   7  -1  11  201.44    8.67
   7   1  81    5.55    3.73
   8  14 -46   -0.18    4.15
   9  17 -53  275.97   14.09
  10   2  84    4.88    3.31
  11   7 -25  188.39    9.36
  11  21 -61   -3.58    4.56
  12  -2  30   96.94    9.35
  12  -2  32   -0.29    4.63
  12  -2  48   -2.19    2.73
  12   4  92    2.65    2.64
  12  10 -34  128.19    7.69
  13   3  87    2.75    2.41
  14   4 -12   20.47    3.37
  14   6 -20  128.80    8.08
  14  22 -62  113.15    7.53
  14  24 -66    3.39    3.44
  14  32 -80    9.75    3.14
  15  -1  21  114.04    6.93
  15   1  75    7.82    4.59
  15   7 -23  278.09   10.37
  15  13 -41    3.24    3.28
  15  17 -51  110.16    8.77
  16   2  80    4.11    4.17
  17   1  73   26.56    5.45
  17  21 -59    0.21    2.88
  18   2  78    3.31    2.61
  18  18 -52   19.01    4.27
  20   2  76    7.85    3.35
  20  10 -30   13.49    5.21
  20  22 -60    7.47    4.25
  20  24 -64    1.81    3.97
  21  19 -53   29.43    5.30
  22   2  74   -4.57    3.74
  23   3  79   -2.16    4.60
  23   9 -25  165.04   10.37
  24   2   8   17.11    5.37
  26   4  -2    1.41    2.62
  26  32 -76    0.44    3.57
  27   3   5   22.65    3.99
  27  11 -29   27.52    4.01
  27  13 -35  163.44    8.20
  27  25 -63    5.96    2.95
  28   4   0   19.11    4.73
  28   6 -10  245.64   14.64
  28   8 -18   71.09    5.77
  29   1  29    6.89    3.01
  29   3  71   36.37    5.59
  29   5  83    0.55    2.42
  30  14 -36   -4.97    3.01
  31   5  81    2.76    3.80
  32   2  56    9.25    3.34
  32  10 -22    5.82    3.07
  32  16 -40    5.96    4.51
  33   3  15   18.25    5.22
  34   2  32   61.76    5.84
  35   3  19   25.49    5.17
  35   7  -7  244.83   10.76
  35  11 -23   54.29    5.13
  36   4  12  188.71   10.13
  36   6  80    1.79    3.03
  37   3  53    2.68    2.82
  37   5   7   10.92    5.81
  38   4  62   21.83    4.61
  40   8  -6   -3.95    4.85
  40  12 -22   43.12    4.64
  41   5  15   24.24    6.03
  41   7   1   44.38    6.05
  42   4  32   81.85    6.33
  42   6  70    1.41    2.50
  42   8  82    3.44    2.72
  43   5  59   26.47    4.42
  43   7  75   13.61    3.56
  44   8   0  232.14   10.53
  45   5  51  145.48    8.60
  45   9  83    7.45    3.46
  46   6  18  104.92    9.23
  46   6  60   41.20    6.65
  46   8  76    5.04    3.55
  47   7  67   -2.35    2.75
  48   8  72   -0.78    2.32
  49   7  61   -0.03    3.31
  50  10  80   -0.84    2.83
  52   8  62   11.05    3.44
 -65  23  45    3.62    6.05
 -65  39  29   13.62    6.02
 -65  49  21  -13.26    7.41
 -65  55  17   -2.36    9.50
 -64  16  52   -0.28    8.14
 -64  26  40    3.81    6.75
 -64  28  38   -2.39    6.33
 -64  46  22    0.18    5.84
 -63  17  49   -2.13    6.23
 -63  43  23   10.86    6.11
 -61   1  69    4.29    5.76
 -61  21  41    8.40    5.33
 -61  45  19    7.46    7.10
 -60   4  62    0.37    6.00
 -60   8  56   -1.50    5.23
 -60  14  48   55.62   12.91
 -60  42  20   -6.81    6.22
 -59  15  45    7.48    5.81
 -59  39  21   -0.94    7.84
 -59  47  15   19.02    6.07
 -58  -4  72   -4.54    5.64
 -58  18  40   14.63    6.13
 -58  34  24    7.68    6.46
 -58  56   8   -2.75    9.34
 -57  23  33    1.78    8.84
 -57  25  31   -3.60    7.35
 -57  27  29   -3.60   10.06
 -57  41  17    1.88    5.71
 -56  -8  76    3.96    8.64
 -56  -6  72    0.48    9.22
 -56   6  52   10.77    7.29
 -56  12  44   -2.63    9.52
 -55  -1  61    3.70    5.95
 -55   7  49    6.16    8.33
 -55  33  21   -6.38   10.72
 -55  49   9    6.49    5.71
 -54  22  30   11.41    9.15
 -54  24  28   12.79   10.24
 -54  46  10   16.26    7.05
 -53  35  17    8.22    6.26
 -52 -14  80    3.82    5.08
 -52  -6  64    1.72    6.55
 -52   6  46   35.74    9.45
 -52  14  36   19.43    7.23
 -50 -16  80   11.29    6.21
 -50  -8  64    1.16    5.33
 -50  -2  54   48.35   13.45
 -50  32  16   16.44    7.49
 -49  -1  51    7.94    8.13
 -48 -16  76    0.86    5.41
 -48  -4  54   62.71    9.71
 -48   0  48  421.92   26.20
 -47  -3  51   39.82    7.23
 -46 -16  72   -4.33    5.93
 -46 -12  64   26.19   10.06
 -46  -6  54    1.34    5.68
 -45 -21  81    3.72    4.91
 -45  -5  51   76.37    9.08
 -45   7  35   -0.40    6.30
 -44  -8  54    9.85    8.18
 -44  -4  48   24.07    6.97
 -44  12  28   26.22    7.77
 -44  14  26   79.58   10.22
 -44  16  24   22.79   12.03
 -44  18  22   32.42   10.80
 -44  20  20    6.49    5.90
 -44  22  18    7.30    8.07
 -44  34   8   85.93    9.89
 -43 -13  61    2.43    5.21
 -43  -7  51   97.00   10.63
 -43  29  11   13.12    8.41
 -42 -24  82   -1.66    4.97
 -42   8  30    4.17    6.76
 -42  22  16   43.31   11.48
 -41 -21  73    4.18    5.29
 -41 -19  69   -4.60    6.95
 -40  34   4    6.23    6.10
 -39 -27  83   -3.51    5.53
 -38 -24  74    3.66    5.30
 -38   4  30  201.53   14.42
 -38  46  -6   24.87   17.67
 -37 -27  79   -2.19    5.32
 -37 -15  55   -2.72    6.14
 -37  11  21  208.58   20.98
 -37  13  19  122.55   14.79
 -37  29   5  189.39   15.92
 -37  37  -1   -7.33    6.80
 -37  43  -5   13.94   11.97
 -36 -14  52   14.80    6.43
 -36   2  30    8.41    7.05
 -36  24   8  296.70   14.69
 -35 -31  85    3.60    6.72
 -35 -13  49   42.93    7.66
 -35  -9  43   76.74    8.97
 -35  -3  35    2.33    7.13
 -35   9  21   13.52    7.85
 -35  11  19    2.59    6.64
 -35  13  17   17.07    7.39
 -35  15  15   21.42    8.96
 -35  29   3   29.04    6.60
 -34   0  30   -7.20    6.12
 -34  24   6   96.66   13.05
 -33  -5  35  122.68   13.15
 -33   7  21   37.13    8.62
 -33   9  19   15.29    7.80
 -33  11  17    2.76    8.56
 -33  13  15    3.38    6.95
 -33  15  13    3.77    8.79
 -32 -26  68   13.34   12.26
 -32 -22  60    0.10    4.86
 -32  22   6   15.00   13.45
 -32  32  -2    3.99    5.62
 -31 -11  41   62.61   13.93
 -31   5  21   54.70   12.93
 -31   7  19  459.71   17.91
 -31   9  17   -0.10    9.47
 -31  11  15  461.00   20.49
 -31  13  13  150.76   11.78
 -31  15  11  298.28   23.74
 -31  27   1  -15.04   10.02
 -31  35  -5  237.07   13.12
 -31  41  -9   19.50    6.57
 -30  -2  28  -16.01    7.40
 -30  22   4   88.79   10.48
 -30  38  -8   -7.51   12.51
 -29 -27  65    2.53    5.46
 -29 -25  61   -1.80    6.52
 -29  -7  33  126.14   12.44
 -29   5  19   14.96    9.97
 -29   7  17  717.72   21.86
 -28 -10  36   27.68    8.82
 -28  30  -4    7.16    6.70
 -27 -37  85    0.67    6.79
 -27 -33  75   -3.87    6.29
 -27 -13  39  193.50   14.55
 -27  25  -1   38.89    8.09
 -27  39 -11  -13.28    6.37
 -26 -16  42  169.43   12.61
 -25 -39  87   -2.54    5.60
 -25 -29  63    8.35    5.69
 -25 -27  59   -9.40    7.72
 -25  43 -15  118.49   14.11
 -24  -4  24  285.32   17.28
 -23 -39  83    3.16    5.32
 -23 -35  73    5.95    5.85
 -23 -19  43   26.50    6.67
 -22 -40  84    6.06    6.03
 -22 -12  32   17.76    6.88
 -22  14   4   40.17   13.56
 -22  26  -6  172.96   16.90
 -21 -41  85  -14.82    8.19
 -21 -23  47    4.61    6.40
 -21  -9  27  380.80   23.31
 -21  29  -9  101.71   15.76
 -20 -34  66   -6.71    6.01
 -20 -32  62   50.26    9.74
 -20 -30  58   38.63    8.22
 -20 -18  38  225.89   20.14
 -20 -12  30  185.56   14.66
 -20  12   4  198.56   11.58
 -20  24  -6  146.90   11.51
 -19 -43  87   -0.07    6.29
 -19 -41  81   10.37    6.29
 -19 -37  71   -0.04    6.37
 -19  27  -9   47.26    8.58
 -19  39 -17  234.46   21.33
 -18 -12  28    6.24    8.83
 -18   2  12  301.19   18.61
 -18   6   8   35.11    8.64
 -18   8   6   24.27    6.28
 -17 -43  83    9.25    5.61
 -16 -44  84   -1.90    5.98
 -16 -18  34  235.59   14.82
 -16  34 -16   22.63    9.67
 -15 -35  61   86.93   10.97
 -15 -33  57   30.86   10.98
 -15 -15  29  209.97   20.91
 -15  -7  19    3.71    5.73
 -15  13  -1  256.19   16.28
 -14 -36  62  -40.82   14.51
 -14 -18  32   50.37   10.71
 -14 -12  24  713.75   26.72
 -14  26 -12  633.35   21.35
 -14  38 -20   -9.02    6.49
 -13 -39  67    0.76    6.77
 -13 -25  41  228.18   16.20
 -13  -5  15    2.61    4.20
 -13   7   3   -7.52    9.12
 -13  21  -9  306.98   16.25
 -12 -18  30   -4.53    6.54
 -11 -25  39   53.50    7.40
 -11   1   7  293.55   18.45
 -10 -18  28  419.81   21.85
  -9 -25  37  198.03   12.10
  -9  15  -7  121.22    9.60
  -8 -48  82    5.71    6.40
  -7 -49  83   -7.91    5.87
  -7 -39  59    7.23    6.76
  -7 -25  35   -3.35    7.41
  -6 -42  64    9.53    7.62
  -6 -40  60   12.42    6.30
  -6 -38  56   16.69    6.02
  -6 -22  30   15.87   10.85
  -6  36 -24  421.74   17.11
  -5 -37  53   34.99    8.74
  -5   7  -3    6.46    3.69
  -5  19 -13  101.48   11.95
  -4 -36  50   -0.70    5.57
  -4 -30  40   58.62   15.35
  -4 -22  28  150.99   15.79
  -4 -14  18  175.97   14.98
  -4  28 -20   33.50    9.07
  -4  34 -24  179.52   12.92
  -3 -49  77   26.19    7.31
  -3  -5   7   -1.37    7.86
  -3  -1   3   33.30    8.26
  -2 -52  84   -5.65    6.33
  -2 -50  78    7.67    6.56
  -2 -46  68   -1.98    5.53
  -2 -30  38   23.63    7.21
  -2 -26  32   80.19    9.33
  -2   8  -6   -2.97    5.07
  -2  18 -14   -3.44   10.85
  -1 -35  45   12.11   10.38
  -1 -23  27   10.55    9.51
  -1  21 -17    2.08    6.60
   0  -4   4   22.19    5.32
   0  -2   2   18.35    9.76
   1   7  -7   66.31    7.46
   2 -36  44   61.05    8.70
   2  20 -18  599.99   21.18
   3 -53  79   37.91   11.71
   3 -49  69   10.38    6.13
   3 -31  35   71.95    8.10
   3 -27  29   42.51   13.72
   3  -5   3   -1.27    6.91
   3  -3   1   -0.77    8.25
   3  -1  -1   20.42    7.03
   3   1  -3   -6.17    6.69
   4  30 -26  282.90   18.46
   5 -37  43    7.14   10.41
   5 -19  17   44.16    8.76
   5  19 -19   -4.65    9.61
   6 -54  78    3.60    5.20
   6 -32  34  105.49    9.30
   6 -28  28  154.35   19.43
   6 -22  20  376.76   19.54
   6  -2  -2   12.07    3.61
   7 -51  69   -5.19    6.54
   7  29 -27  378.42   19.60
   8 -52  70  -10.80    8.53
   8 -38  42    5.26    8.37
   9 -55  77  -10.11   10.52
   9 -33  33   67.42    9.52
  10 -56  78   -6.23    9.57
  10 -52  68   -1.92    6.80
  10  22 -24  277.14   14.81
  10  28 -28  254.06   13.33
  11 -53  69   -0.98    8.48
  11 -39  41   55.36    8.05
  11 -27  23  365.34   15.53
  11 -19  13   -6.54   11.88
  12  10 -16  293.11   14.45
  13 -57  77    8.73   10.94
  13 -53  67    6.62    5.63
  13 -35  33   12.13    5.86
  13  13 -19   92.71   11.32
  14 -20  12   17.21   15.13
  15 -57  75   -0.64    6.40
  15 -53  65   38.17   10.57
  15 -29  23  366.45   19.90
  15  17 -23    1.00    7.33
  16 -54  66   -3.72    9.14
  16 -42  42    7.68    6.09
  16 -14   4    9.68    8.48
  16 -12   2   49.20    6.76
  16  -6  -4   23.20    9.24
  16  -4  -6   34.88    5.68
  17 -33  27   21.63   14.70
  17 -27  19   -4.70   10.13
  17 -19   9  118.15   14.16
  18 -58  74   12.19    7.52
  18 -44  44   90.34    9.48
  18 -34  28   54.48   10.99
  18  22 -28   25.23    7.86
  19 -25  15   95.34   13.20
  19  17 -25   18.75   12.46
  19  29 -33   20.06    6.24
  20 -58  72   14.61    5.65
  20 -46  46   24.32    6.13
  20 -16   4  177.46   11.46
  20  30 -34    4.45    6.37
  21 -49  51    1.37    8.38
  21 -47  47  -14.24    6.97
  21 -29  19  262.95   13.40
  22 -48  48  -17.28   10.20
  22 -24  12    1.17    8.16
  23  -9  -5   60.41   15.28
  24 -58  68   -3.63    5.78
  24 -34  24   -2.60    5.24
  24 -28  16  -12.57   10.56
  24  10 -22  295.28   14.17
  24  24 -32  192.14   11.91
  25 -43  37    5.45    7.72
  25  25 -33   60.30    9.53
  26 -58  66   -6.62    6.28
  26 -32  20  133.06   10.34
  27 -61  73    0.99    8.88
  27 -45  39   78.53   14.38
  27 -27  13  265.05   14.62
  27   7 -21   76.60    9.84
  27  15 -27    7.53    7.54
  29 -31  17   -6.07    5.81
  29 -23   7   16.45    9.06
  29  11 -25   98.40   14.63
  30 -54  54   10.29    8.09
  30 -50  46    0.32    5.27
  30  12 -26  163.83   17.73
  31 -61  69    8.56    6.30
  31 -39  27  101.36   10.25
  32 -30  14  280.26   17.22
  32  -8 -10  110.72   17.58
  33 -23   5  226.79   19.05
  33  23 -35  199.50   18.34
  34 -60  64   14.42    6.05
  34 -42  30   29.69    8.93
  34 -38  24    3.24    7.38
  34  18 -32    4.68    9.24
  35 -59  61    2.78    5.54
  35 -49  41    8.75    7.00
  35  19 -33   36.04    7.91
  35  25 -37   33.21   11.73
  36 -50  42   12.30    6.90
  36 -44  32   43.08    8.37
  36 -30  12   13.54   10.12
  36 -16  -4  263.75   23.05
  36 -14  -6   46.05    9.43
  36 -12  -8   40.89    9.84
  36  20 -34  110.50    9.98
  37 -57  55   -7.63    7.72
  37 -53  47   10.39    6.06
  37 -37  21    0.46    7.30
  37 -31  13   -4.45    8.49
  37  -5 -15   36.42   10.69
  37   7 -25   90.40    8.96
  38 -24   4   40.66    7.10
  38  -2 -18   63.73    8.70
  38  16 -32    2.69    5.19
  38  22 -36   43.39    9.64
  39 -47  35   18.95   11.43
  39 -27   7   55.89    8.94
  39  17 -33   -4.31    6.56
  40 -36  18  170.62   14.33
  41 -51  41   61.73    8.55
  41 -31  11   13.39    8.49
  41 -17  -5   94.85   14.38
  41 -13  -9   62.53    9.53
  41  19 -35  171.98   14.73
  41  25 -39   98.53   10.75
  42 -54  46   14.36    6.55
  42  -8 -14  -13.90   10.74
  42  -6 -16   46.70   11.85
  42   6 -26    5.70    5.64
  43 -47  33   14.06    6.17
  43 -39  21    0.25    9.03
  43 -25   3   17.86    6.41
  43  -3 -19   32.56   11.54
  44  16 -34   26.01    6.45
  45 -45  29   14.31    9.43
  45 -29   7  181.36   13.75
  46 -52  40    1.25    6.25
  46 -46  30   -1.89    5.71
  47 -59  53   -0.15    5.33
  47 -55  45    2.24    6.46
  47 -47  31  343.23   21.88
  47 -43  25   54.71    9.44
  47 -13 -11   26.57   12.89
  47 -11 -13   -6.10    6.31
  47  -9 -15   25.54   12.06
  48 -44  26    9.34    5.32
  48 -40  20   23.41   10.36
  48 -24   0   -8.45    6.57
  49 -51  37    4.27    7.56
  49 -45  27   27.70    8.45
  49 -35  13   47.83    8.99
  49   7 -29  164.24   12.16
  50 -52  38    1.04    8.82
  50 -28   4  -12.44   11.80
  51 -61  55   -0.48    7.57
  51 -55  43   22.32    9.65
  51   9 -31   17.27    7.17
  52 -32   8   12.86    5.76
  52  10 -32    4.40    7.14
  53 -51  35   18.82    7.54
  53 -21  -5    5.86    8.75
  53 -19  -7   50.53    8.06
  53 -17  -9  194.79   15.93
  53 -15 -11    5.01    8.84
  53 -13 -13  226.73   13.45
  53 -11 -15   37.48   12.41
  54  -8 -18  131.51   12.04
  54  12 -34   29.76    6.91
  54  24 -42    9.36    5.31
  55 -59  49   -3.72    5.07
  55 -49  31   10.47    5.91
  55  19 -39   -0.31    7.52
  56  14 -36   -2.94    8.37
  56  20 -40    5.23    5.70
  57 -47  27   -3.65    5.67
  58 -44  22   -4.21    9.68
  59 -33   7   -4.23    5.21
  59   9 -33    9.64    9.44
  60 -52  34    0.62    5.49
  60  10 -34   -8.19    6.47
  61 -35   9   24.19    8.84
  61 -25  -3   -7.96    8.52
  61   3 -29    0.59    5.19
  62 -60  48   -2.71    5.35
  62 -50  30    4.27    5.35
  62 -36  10   17.68    8.07
  62 -26  -2    2.58    6.74
  62  -8 -20   11.24    5.53
  62  12 -36   26.71   11.40
  62  18 -40   17.86    6.12
  63 -47  25   -4.25    6.82
  63 -37  11    5.67    6.79
  63   5 -31    3.58    5.56
  64 -30   2   30.93    6.57
  64  -4 -24   33.71    9.32
  64   6 -32   -2.18    6.80
  65 -39  13   -4.02    4.77
  65 -31   3   -4.09    6.29
  65  -3 -25   14.01    5.90
  66  -2 -26    4.42    5.74
  67 -55  37   18.64    7.00
  67 -49  27   -5.84    6.12
  67  -1 -27   -7.75    7.36
  67  15 -39   12.31    6.09
  68 -58  42   -0.82    5.11
  68 -46  22    5.42    5.97
  68 -18 -12   53.91   13.68
  69 -53  33    4.43    7.05
  69 -21  -9    6.64    6.32
  69 -19 -11   30.15   11.84
  69 -17 -13    9.93   10.31
  69 -15 -15   12.50    6.73
  69 -13 -17   10.16    7.18
  70 -26  -4   32.05    9.11
  70 -12 -18   38.62    8.88
  70   2 -30   -0.03    5.55
  71 -51  29    0.99    5.06
  71 -27  -3    2.11    5.03
  71  -9 -21    8.07    5.98
  72 -38  10    2.77    5.07
  72 -28  -2   14.51    7.97
  73  -7 -23   -6.17    8.26
  74 -52  30   -2.20    4.78
  75 -49  25   -3.64    5.36
  76 -40  12    3.51    9.79
  77  -3 -27    8.08    7.89
  78 -50  26   -5.03    6.42
  78 -46  20    6.86    8.78
  78 -34   4    7.99    9.25
  78  -2 -28    6.84    5.91
  78  20 -44   19.66   10.56
  79 -35   5    2.32    4.87
  81  15 -41   -2.92    6.13
  82 -14 -18    7.80    5.69
  83 -27  -5    1.02    7.69
  83 -25  -7    8.30    8.29
  83  21 -45   15.81    8.50
  84 -48  22   78.57   14.53
  84 -44  16   -6.15    7.41
  84 -38   8    3.18    5.38
  84 -12 -20    7.58    7.97
  84  16 -42    9.25    7.53
  86   2 -32    3.21    6.75
  86  10 -38   -1.36    5.14
  87 -39   9   -3.41    5.26
  87   3 -33   -7.33    9.46
  88 -30  -2   -7.40    6.51
  88  -8 -24    8.80    5.62
  89 -31  -1   10.42    5.27
  89  -7 -25  -17.88    8.08
  90 -40  10   -2.92    5.09
 -64  60  42    4.39    3.75
 -63  61  39   -0.40    3.31
 -62  62  36    3.74    3.38
 -60  52  40    7.49    4.22
 -60  62  32   -3.04    3.13
 -59  39  51   51.37    7.87
 -59  53  37    7.87    4.25
 -59  77  21    0.62    2.66
 -58  72  22   -6.46    4.78
 -57  53  33    4.74    4.62
 -57  61  27    8.12    4.40
 -56  32  52   23.46    6.01
 -55  17  73    4.88    4.13
 -55  53  29    5.84    3.52
 -54  24  58    2.68    5.01
 -54  52  28    2.94    3.54
 -54  74  14   -1.27    2.77
 -54  78  12    6.50    4.23
 -53  11  79    2.12    4.10
 -53  17  67    0.32    3.83
 -53  59  21   -1.81    3.51
 -52  50  26   25.53    7.35
 -52  58  20    4.26    2.99
 -52  68  14    3.94    3.51
 -52  80   8    4.38    3.91
 -51   9  77    3.33    5.70
 -51  57  19   19.53    4.63
 -51  67  13    1.67    4.75
 -51  79   7   -1.84    3.34
 -50  20  54    8.12    3.54
 -50  26  46    0.42    5.37
 -50  48  24    7.09    4.26
 -50  56  18   -0.11    3.30
 -50  78   6    0.10    3.33
 -49   5  79    8.58    5.15
 -49  19  53   47.11    6.59
 -49  25  45    2.76    3.49
 -49  47  23   12.73    3.66
 -48   4  78    3.36    3.52
 -48  18  52   12.98    5.52
 -48  46  22    1.91    3.09
 -47  63   9    4.67    3.74
 -46  10  60   -6.40    3.94
 -46  24  40    4.17    4.06
 -46  42  22   59.92    7.00
 -46  62   8   10.36    4.27
 -46  74   2    0.17    4.46
 -45   1  75    4.32    4.53
 -45   9  59    0.71    3.86
 -45  49  15   46.10    7.24
 -44   2  70   15.01    4.93
 -44   6  62   -1.84    3.83
 -44  16  46   65.94    7.42
 -44  24  36    2.57    3.17
 -44  38  22   40.91    5.60
 -44  54  10    3.85    3.42
 -43   1  69    5.16    3.76
 -43   5  61    0.66    3.70
 -43  81  -5    2.42    4.66
 -42  16  42    6.37    4.78
 -42  26  30   75.45   10.94
 -42  28  28    6.45    4.23
 -42  30  26   70.12    7.39
 -41  -5  77   -3.40    3.45
 -41   7  53   11.87    5.09
 -41  55   5   19.14    4.35
 -40  10  46    5.82    4.93
 -40  16  38    3.16    3.21
 -40  40  14   35.16    5.78
 -40  90 -12    0.71    3.29
 -39   3  55   35.38    5.83
 -39  73  -7    0.46    3.06
 -38   6  48   23.18    6.09
 -38  10  42    0.69    3.83
 -38  18  32  185.59   11.37
 -38  34  16   66.54    6.86
 -38  60  -2   -4.67    3.43
 -38  64  -4    0.32    4.57
 -37  -3  61    8.03    4.10
 -37  21  27   63.30    9.68
 -36   2  50   23.92    5.36
 -36  76 -12    3.15    3.17
 -35  87 -17    8.63    3.69
 -34 -10  68    3.47    3.47
 -34  -4  56    7.44    5.35
 -34  42   4   -7.44    4.28
 -34  58  -6   25.89    4.81
 -33  15  27  451.57   18.96
 -33  29  13    5.61    4.06
 -32  -2  48  115.34   10.15
 -32   2  42    4.25    4.41
 -31  69 -15    3.71    3.44
 -31  85 -21    4.47    5.26
 -30 -12  62   12.38    5.62
 -30 -10  58    7.52    4.19
 -30  -2  44   26.17    8.07
 -29  11  25   87.65    9.69
 -29  27   9   63.76   10.46
 -29  49  -7  101.35    9.78
 -29  85 -23    5.32    4.36
 -28  -8  50   19.63    5.13
 -28  18  16   46.66    8.80
 -28  34   2  487.06   20.61
 -28  64 -16   22.02    6.93
 -26  -8  46   49.74    8.48
 -26  26   6  429.64   14.53
 -26  36  -2  113.28   12.59
 -26  42  -6   14.10    5.00
 -26  84 -26   -0.34    4.08
 -25  59 -17   14.86    4.03
 -25  63 -19   -0.17    6.15
 -24  84 -28    1.32    3.03
 -23   5  23   31.53    5.31
 -23  51 -15    4.65    3.95
 -23  63 -21   35.07    5.60
 -23  91 -31    2.84    4.45
 -22 -10  42    1.95    3.03
 -22  10  16   78.45    7.97
 -22  38  -8   17.75    4.47
 -22  44 -12   93.15    9.85
 -22  84 -30   -1.66    3.45
 -21   1  25   -2.81    8.13
 -21  35  -7   26.95    7.64
 -20  32  -6   15.84    5.92
 -19   7  15    0.32    6.60
 -19  15   7   27.79    4.76
 -19  29  -5   11.39    5.59
 -17 -11  35   46.36    9.05
 -17  63 -27   78.95    9.86
 -15  63 -29    2.10    2.89
 -15  73 -33    5.36    3.07
 -15  79 -35    1.53    3.24
 -14  34 -14    2.50    3.62
 -14  68 -32    4.78    3.28
 -14  86 -38   -1.28    3.33
 -13  23  -7    2.93    4.17
 -13  31 -13  135.39   10.00
 -12 -18  38   79.00    8.32
 -12  -2  16   73.71    7.11
 -12  34 -16  116.11    8.40
 -11 -23  45    7.91    3.37
 -11 -17  35    6.68    4.64
 -11  31 -15  340.49   12.71
 -11  59 -31   61.09    9.48
 -10 -12  26  106.72   12.68
 -10  64 -34   13.65    3.98
  -9 -19  35  148.82    9.63
  -9  31 -17    0.44    3.86
  -9  75 -39    5.58    3.53
  -8  34 -20   41.47    6.10
  -8  70 -38   10.92    5.71
  -8  82 -42    2.53    3.83
  -7 -17  29  769.38   20.67
  -6 -26  42   -1.66    5.44
  -6  48 -30   28.30    4.99
  -6  56 -34  120.85    9.17
  -5  41 -27   23.07    4.86
  -5  61 -37   12.50    4.19
  -3  23 -17   67.08    6.83
  -3  57 -37    7.30    4.23
  -2 -26  36  153.43    9.89
  -2  62 -40   32.25    6.45
  -1 -25  33   50.63    6.51
  -1 -17  21    7.14    5.54
  -1  13 -11    9.35    3.01
  -1  35 -27  654.97   18.83
   0   2  -2   -6.09    5.98
   0   4  -4    2.96    4.09
   0  54 -38   26.22    5.15
   0  74 -46   29.83    6.11
   1  39 -31  120.59    9.77
   1  59 -41    1.82    4.11
   2  -4   2   -8.47    4.07
   2  -2   0    6.74    5.13
   2   0  -2   -6.28    6.47
   2   4  -6   -1.89    4.66
   3 -19  19   -4.91    4.50
   4   2  -6   17.52    3.62
   4  24 -24  435.09   14.19
   4  30 -28   -0.93    4.46
   4  56 -42    9.97    6.30
   5 -25  25   71.38    7.77
   5  11 -15   14.80    4.41
   5  61 -45    3.06    4.10
   6  -4  -2   28.71    4.58
   6   0  -6  197.36   10.00
   7  53 -43   11.20    4.09
   8 -28  26  113.66   10.98
   8 -24  20   -2.97    4.48
   8  22 -26   97.71    9.60
   8  28 -30    8.12    3.73
   9   7 -15   32.04    8.02
   9  59 -47   -0.87    3.60
  11   5 -15   23.31    6.24
  11  29 -33   76.19    6.59
  11  47 -43   -5.20    4.64
  12  36 -38   26.87    6.25
  14 -30  22   11.89    6.12
  15 -11  -3   24.93    5.47
  15  -1 -13  180.35   11.38
  16 -18   4   -4.02    6.23
  16   6 -20  203.67   12.07
  16  28 -36   86.74    8.76
  16  50 -48   27.48    5.60
  17 -33  23  135.57   13.09
  17  -9  -7   13.57    3.98
  17  -7  -9   24.47    4.26
  17  -5 -11  265.45   13.27
  17  35 -41    2.90    5.70
  18 -26  12   87.74    7.97
  18 -18   2  524.22   16.66
  18   4 -20   -1.45    5.16
  18  14 -28   46.00    9.40
  19 -33  21   24.48    5.36
  19  23 -35   76.32    6.97
  19  57 -53   19.21    4.55
  20 -26  10  227.61   14.58
  20  30 -40   28.81    7.99
  20  58 -54   13.69    3.82
  21  21 -35   32.28    5.54
  22 -14  -6  294.00   14.88
  22  -4 -16   11.71    7.41
  22  42 -48   -3.34    3.12
  22  46 -50    0.77    2.80
  22  60 -56   -3.90    3.39
  23  19 -35   90.69    9.01
  23  25 -39    0.43    2.78
  23  35 -45   87.39    9.68
  23  47 -51    4.18    4.84
  23  61 -57    1.92    2.90
  24   6 -26   39.85    9.83
  24  52 -54   -6.47    4.63
  25 -33  15    3.45    5.79
  25  23 -39   -2.51    4.24
  25  69 -61   11.33    3.88
  26  54 -56    1.05    2.78
  26  70 -62    0.76    4.27
  27 -33  13   37.80    5.41
  27 -27   5   17.54    4.47
  27 -13 -11  280.10   11.95
  27  -9 -15  106.33    8.32
  27   7 -29  345.29   13.89
  27  15 -35   83.59    9.11
  27  21 -39    2.91    3.71
  28 -30   8   11.34    4.14
  28 -22  -2   28.17    7.04
  28  10 -32  524.66   19.33
  28  56 -58    5.46    3.26
  29  19 -39   10.61    3.78
  29  57 -59   15.88    4.99
  30 -18  -8  223.10   10.70
  30  -6 -20   17.60    4.90
  31  41 -53    9.96    5.06
  31  65 -63    6.85    3.60
  32 -34  10    0.81    3.43
  32  12 -36    6.56    3.08
  32  38 -52   38.57    5.47
  33 -31   5   29.69    7.05
  33 -21  -7   58.07    6.76
  33  -5 -23  171.43   11.70
  33  39 -53    5.99    4.41
  33  43 -55    3.26    3.25
  34  58 -62   -5.96    5.09
  35 -29   1  222.63   12.25
  35   3 -31   95.19    7.20
  35  33 -51  107.47    8.05
  35  59 -63   -5.19    3.59
  36 -32   4  158.49    9.63
  36   6 -34  229.63   11.14
  36  46 -58   -3.90    5.00
  37 -27  -3    2.15    3.70
  37  -1 -29    2.40    3.33
  37  31 -51   81.16    7.07
  38 -30   0  263.98   17.05
  38   2 -32   22.98    5.42
  39 -23  -9   95.87    8.47
  39  -7 -25   47.70    6.12
  39   5 -35    6.41    3.48
  39  29 -51    2.89    4.22
  39  49 -61    3.19    3.63
  39  59 -65    3.93    2.72
  40 -28  -4   11.76    3.82
  40  -2 -30   15.64    4.39
  41 -31  -1    1.76    3.92
  41   1 -33  120.28    8.21
  41  47 -61    2.34    5.17
  42 -24 -10   18.71    4.30
  42  -8 -26   30.26    5.38
  42  28 -52   -4.90    4.41
  43  29 -53   41.26    5.71
  45 -23 -13   42.73    5.66
  45 -11 -25   36.51    5.18
  46  12 -44    2.04    6.25
  46  28 -54    6.17    4.17
  47 -39   5   13.89    5.73
  47  19 -49   13.16    4.95
  48  46 -64   11.50    5.36
  49 -37   1   -4.12    4.06
  49 -27 -11  124.16   12.59
  49  -9 -29   10.36    5.79
  49  31 -57   17.32    4.40
  51  19 -51   47.02    6.23
  52 -12 -28   16.02    4.47
  52  20 -52   11.03    4.91
  52  34 -60   -5.10    4.33
  53 -39   1   72.50    7.98
  56 -28 -14    0.39    4.64
  56 -12 -30   48.42    6.39
  56   8 -46    9.08    4.42
  56  14 -50    7.63    4.23
  59  -3 -39   22.48    6.52
  61 -33 -11    2.08    3.48
  61  -9 -35   51.55    6.21
  62 -36  -8    2.58    3.09
  62  -6 -38    1.76    3.33
  62  34 -64   -4.68    3.81
  63 -23 -23    0.30    5.57
  63  11 -51   73.25    7.28
  64 -40  -4   -1.48    4.05
  64 -30 -16    5.41    3.65
  64 -14 -32    2.07    3.42
  64  -2 -42   -1.42    3.27
  65 -33 -13   -1.81    4.92
  65   7 -49    7.71    4.77
  66 -36 -10    1.18    3.25
  66  -8 -38    0.26    3.67
  67   3 -47    1.27    3.18
  68 -28 -20   33.96    5.52
  68 -18 -30    2.64    3.11
  69 -13 -35    0.81    3.32
  72 -40  -8   -0.38    3.27
  73 -31 -19    4.50    3.76
  73 -17 -33   19.03    4.91
  75 -37 -13    3.96    3.19
  78 -30 -22   -0.87    3.35
 -88  16  42    6.40   15.03
 -86  26  36    0.94    7.11
 -85   5  45   -6.61   13.81
 -85   9  43   -5.69    8.01
 -85  13  41   15.55   10.04
 -85  17  39   -1.36    7.28
 -84   2  46  -10.84    8.38
 -84  22  36   -3.51   11.19
 -83  13  39    9.83   17.48
 -82   6  42   11.13   10.44
 -82  18  36   -0.16    8.41
 -81  -1  45  -11.72    8.00
 -80 -10  50   22.32   12.53
 -80  34  28    1.72    6.78
 -80  48  24    2.57   11.13
 -79 -13  51    0.35    7.52
 -79  -7  47    9.46    7.92
 -79  41  25  -12.48    8.05
 -78 -10  48   -3.04    8.99
 -78  24  30   -6.67   11.39
 -78  42  24    5.31    8.16
 -78  50  22   15.75   16.51
 -77 -21  55   -7.09   11.34
 -77  25  29    5.61    9.34
 -77  43  23  -10.58   10.75
 -77  51  21  -15.57   14.24
 -76 -18  52   -3.80    8.98
 -76  16  32  -10.63    9.30
 -76  52  20   -7.24   10.38
 -75 -23  55  -32.99   15.44
 -75  53  19    1.64    7.88
 -74 -18  50    4.16   15.77
 -74  32  24   10.18    9.12
 -74  38  22   27.17   15.14
 -73   5  35   17.78    9.19
 -73  27  25    9.93   12.60
 -72  -2  38   -8.18    7.75
 -72  28  24    3.11    7.30
 -72  40  20   13.81   10.33
 -71 -25  53   12.20   11.18
 -71 -17  47   -1.83   12.37
 -71  -5  39    9.58    7.49
 -71  35  21    8.12   12.61
 -71  41  19   10.37   10.20
 -70 -30  56  -11.87   11.72
 -70  -8  40   -5.05    8.64
 -70  10  30   43.49   18.85
 -69   3  33   14.76    9.24
 -69  11  29    2.84   10.96
 -69  15  27   12.43   10.80
 -69  25  23    3.74    8.10
 -69  63  13    9.29   11.51
 -68 -22  48    7.25    8.62
 -68  -4  36   -6.30   10.16
 -68  26  22   15.37   15.93
 -68  64  12    3.30    9.95
 -67 -13  41    3.03   10.02
 -67  -7  37   24.76   12.80
 -67  21  23   -8.91   12.57
 -67  67  11    4.61    8.04
 -66 -16  42   18.95   16.35
 -66  22  22   -1.34    7.26
 -65 -21  45  -18.04   12.51
 -65   1  31   -3.68    8.90
 -65   5  29   11.24    8.36
 -65  13  25  -34.50   16.89
 -65  23  21    3.10    9.16
 -65  41  15   -7.01    7.77
 -65  49  13   -5.80    8.59
 -65  73   9    0.50    7.09
 -64 -36  56   -1.99   13.83
 -64 -26  48   -4.64   15.48
 -64  -2  32   18.12    8.28
 -64  14  24   11.67    7.89
 -64  24  20  -31.73   16.53
 -64  50  12   19.11   10.69
 -64  60  10   17.07   17.44
 -63  -5  33    1.79    7.80
 -62  -8  34   -7.21    7.74
 -62  38  14   28.11   13.33
 -61 -33  51    5.67   13.49
 -61 -17  39   10.12    9.51
 -61  21  19    6.37    8.57
 -61  39  13  -11.92    8.02
 -61  69   7    8.59    9.75
 -60 -30  48   -9.51   12.20
 -60   4  26   31.80    9.12
 -60   8  24   -2.45    8.25
 -60  40  12    8.48    9.02
 -60  72   6   13.02    7.59
 -59 -19  39    8.07    7.94
 -59  -3  29   26.00    9.48
 -59  35  13   37.88   13.44
 -59  75   5    3.09   11.84
 -58 -32  48   -2.12    8.43
 -58  -6  30   20.09   10.11
 -58  24  16   19.20    8.59
 -58  36  12   28.32    8.65
 -58  52   8   -0.99   11.07
 -57 -43  57  -20.76   18.81
 -57 -29  45   28.82   19.13
 -57 -21  39   12.54    9.46
 -57  45   9   29.26   11.40
 -57  53   7  -13.73   18.53
 -57  65   5   16.88    9.20
 -56 -34  48    0.93   12.32
 -56  46   8   13.02   12.13
 -56  56   6   14.20   10.37
 -55 -45  57   12.00   16.38
 -55  33  11   -2.36   12.22
 -55  73   3    8.33    8.41
 -54 -28  42   13.14   10.66
 -54  50   6  -18.98    9.14
 -54  78   2   -2.14    8.03
 -53 -33  45   19.89   15.19
 -53 -25  39   -5.84    8.55
 -53   1  23   29.30    9.51
 -53   5  21   -4.98    8.67
 -53   9  19   26.16   18.32
 -53  83   1   -8.96   14.27
 -52 -44  54   21.48   10.65
 -52 -42  52   10.40   10.14
 -52 -30  42    6.39    9.14
 -52  -2  24   11.27    8.62
 -52   2  22   70.79   17.92
 -52   6  20   33.01   12.74
 -52  10  18   18.99   12.45
 -52  20  14    8.78   16.82
 -52  66   2   17.37   12.58
 -51 -37  47    8.95    8.37
 -51 -27  39   34.65   14.53
 -51  21  13   14.51   12.74
 -51  39   7   -1.11    7.72
 -51  47   5   18.28    8.11
 -51  57   3    4.16    9.21
 -50  -8  26  -10.12    9.43
 -50  12  16    9.48   10.14
 -50  22  12  -11.21   10.04
 -50  60   2   24.64   17.07
 -49 -23  35    9.65   10.01
 -49  13  15    1.38    8.71
 -49  29   9   11.78    9.43
 -49  51   3    4.27    8.49
 -49  81  -1    7.28    8.72
 -49  83  -1   20.20    9.39
 -48 -36  44   -2.87   12.49
 -48  14  14  153.60   12.52
 -48  30   8  -24.93   11.68
 -48  44   4   21.11   11.08
 -48  54   2   58.68   19.36
 -47 -53  59   -6.99    9.11
 -47 -49  55    0.43    8.56
 -47 -47  53  -13.30   11.72
 -47 -33  41   30.77    9.02
 -46 -40  46  -16.67   13.91
 -46  16  12   13.31   10.65
 -46  58   0   -9.89   16.09
 -46  74  -2   -1.85    7.67
 -45 -37  43    4.16    9.50
 -45  17  11   53.89   18.37
 -45  51   1   13.55   11.99
 -45  61  -1  -25.17   17.72
 -45  79  -3   20.02   18.09
 -45  83  -3  -18.25   14.67
 -44 -46  50    0.47   10.52
 -44 -26  34   22.17   11.28
 -44  36   4    9.25   16.93
 -44  66  -2   18.38   16.40
 -43 -31  37    8.94    8.99
 -43  69  -3    9.61    8.36
 -42 -38  42   56.26   20.55
 -42 -22  30    8.55    9.41
 -42  16  10  140.60   15.87
 -42  58  -2   17.90   14.35
 -41 -59  61    6.81    7.97
 -41 -57  59    3.37   12.19
 -41 -49  51    1.85   11.67
 -41  -1  17   35.70   16.20
 -41   3  15  803.74   39.00
 -41  17   9   16.31    9.32
 -41  51  -1   25.50   10.98
 -40 -42  44   -3.48    9.06
 -40  18   8  -11.86   17.43
 -40  24   6   36.37   15.39
 -40  36   2    4.43   17.77
 -39 -17  25   36.11    9.85
 -39   1  15   -2.23    9.93
 -39  25   5  109.55   13.49
 -39  31   3  423.49   24.36
 -39  71  -5   17.61   16.06
 -38 -16  24   11.56   14.45
 -38  -2  16  124.83   12.75
 -38  16   8  320.09   25.19
 -37 -43  43   43.06    9.66
 -37  17   7   12.45    8.70
 -37  63  -5  120.56   13.71
 -37  83  -7   -5.50    9.34
 -37  87  -7    4.86    9.44
 -36 -40  40   23.17   16.47
 -36 -24  28   15.51    9.70
 -36 -18  24  -22.00   10.96
 -36   4  12  114.51   16.92
 -36  30   2   19.18    9.64
 -36  44  -2   77.99   18.80
 -36  54  -4   -4.52    8.39
 -36  66  -6   38.02   12.66
 -35 -61  59   16.06    9.81
 -35 -57  55   -0.29   10.62
 -35 -55  53   34.16   14.68
 -35 -53  51    9.25   10.87
 -35 -49  47    3.40   12.92
 -35 -17  23   24.11   13.62
 -35  -3  15   -2.13    9.34
 -35   1  13   49.24   10.94
 -35  57  -5   18.55    8.13
 -35  71  -7    4.48    8.98
 -34 -44  42   10.67   10.63
 -34  -2  14   -9.17    9.65
 -34   2  12   30.74   11.57
 -34  16   6   15.55    9.72
 -34  60  -6   17.13    9.23
 -33 -41  39   16.02    8.74
 -33 -25  27   46.79    9.52
 -33 -19  23  283.02   26.96
 -33   3  11  152.70   20.18
 -33  17   5   -2.55   20.18
 -33  23   3  452.27   26.59
 -33  35  -1   33.78   14.87
 -33  65  -7   26.34   17.60
 -33  89  -9  -21.96   15.24
 -32 -38  36    1.77    8.92
 -32 -30  30   41.56   10.53
 -32   0  12   29.57   13.20
 -32  24   2  119.62   20.09
 -32  68  -8    4.50   10.96
 -31 -65  61   15.33    8.34
 -31 -47  43    2.60    8.30
 -31 -17  21    9.04   16.05
 -31  15   5   32.74   10.13
 -31  59  -7   53.17   16.04
 -31  75  -9   12.23    8.38
 -30  22   2  185.06   19.94
 -30  34  -2    7.05   11.37
 -30  62  -8   16.31    7.98
 -30  86 -10   10.85   10.94
 -29 -25  25   -0.23    9.96
 -29  13   5   46.15   22.03
 -28 -50  44    8.00    7.98
 -28 -30  28   -9.59   10.57
 -28  38  -4    7.83   16.73
 -28  72 -10    3.19    7.42
 -27 -45  39   12.72   11.62
 -27  27  -1   54.59   13.94
 -27  41  -5   62.30   14.44
 -27  49  -7   -7.51   14.48
 -27  61  -9   -5.54    9.42
 -27  79 -11   59.27    9.30
 -27  81 -11   -8.99   13.11
 -26 -34  30   29.61   18.07
 -26 -16  18   -3.70   13.60
 -26  64 -10   29.52   16.93
 -25 -63  55    4.60   15.33
 -25 -61  53    0.85    7.87
 -25 -59  51    0.98    7.38
 -25 -55  47   10.37    9.33
 -25 -25  23  -19.15   14.95
 -25  71 -11   -5.74   15.00
 -24 -66  58   20.50   13.33
 -24 -30  26   23.30   10.31
 -24 -24  22   16.92    9.90
 -24  26  -2  247.53   15.74
 -24  40  -6   44.31   11.08
 -24  76 -12  -11.65    9.37
 -23 -29  25    4.66   16.00
 -23 -23  21  -37.95   19.91
 -23  51  -9  100.92   19.53
 -23  63 -11   83.62   14.49
 -23  91 -13   -0.31    8.13
 -22 -34  28   46.86    9.77
 -22  30  -4   91.99   12.10
 -22  68 -12   25.18   10.87
 -21 -63  53    7.66    7.61
 -21 -61  51   -9.50   11.13
 -21 -59  49    8.40   13.21
 -21 -57  47   16.96   10.57
 -21 -55  45   15.81    8.84
 -21  39  -7  217.61   16.73
 -20 -70  60    5.72   12.82
 -20 -68  58    5.57   12.03
 -20 -50  40   40.11   11.44
 -20 -38  30  124.49   13.45
 -20 -10  12    6.03   11.20
 -20   2   6   66.32   15.69
 -20  34  -6    0.63    9.77
 -20  88 -14   19.81    8.08
 -19 -29  23   15.00   14.65
 -19  -9  11  141.85   12.04
 -19  -1   7   69.45   11.97
 -19   3   5   74.37    9.55
 -19  67 -13   52.46   14.71
 -18 -28  22   31.63    9.66
 -18  -8  10    9.68    8.19
 -18  -4   8   24.11    4.33
 -18   0   6   26.67    7.80
 -17 -55  43   -7.32    8.31
 -17 -21  17    2.10   13.65
 -17  -3   7    0.61    5.56
 -17  41  -9   33.04   16.95
 -17  83 -15   -1.12   12.32
 -17  89 -15   -0.58   11.12
 -16 -50  38    2.01    9.19
 -16 -20  16  329.19   19.47
 -16  36  -8    5.89    9.26
 -16  44 -10   24.68    8.91
 -16  68 -14   34.45   12.24
 -15 -37  27   46.98   16.77
 -15  19  -3    4.53    9.03
 -15  73 -15   64.36   13.76
 -15  75 -15  170.04   18.92
 -14 -44  32   74.89   19.41
 -14 -36  26   63.94   11.69
 -14 -18  14    1.67   12.62
 -14  34  -8   84.71   23.88
 -14  50 -12    0.21   12.24
 -14  62 -14   73.43   10.42
 -14  84 -16    8.77    7.90
 -13 -63  49    4.70    8.14
 -13 -61  47    8.25    8.06
 -13 -57  43   26.97   10.56
 -13  17  -3   34.25    9.44
 -13  67 -15   10.74    8.49
 -12 -52  38   44.01   10.45
 -12 -12  10   14.44    9.37
 -12   4   2  124.92    9.63
 -12  74 -16   39.96    8.72
 -11 -49  35   34.84    9.47
 -11 -39  27  -17.58    8.87
 -11  21  -5   -1.66   10.07
 -11  27  -7  588.33   22.44
 -11  41 -11  189.32   16.28
 -11  89 -17   -5.83    9.65
 -11  93 -17    8.42   11.46
 -10 -46  32   -9.55   15.36
 -10  -6   6   -1.07    4.94
 -10  -2   4   81.54   10.56
 -10  54 -14  253.98   14.75
 -10  68 -16   98.12   11.76
  -9 -29  19  145.40   24.91
  -9  25  -7  235.20   16.25
  -9  39 -11    3.07   13.46
  -9  47 -13  190.99   16.17
  -8 -58  42   -0.98   11.75
  -8 -28  18   77.17   19.75
  -8  10  -2    3.04   12.12
  -8  34 -10   41.17   13.82
  -8  90 -18   21.44    8.06
  -8  92 -18   -3.00    7.34
  -8  94 -18   -1.45    6.81
  -8  96 -18   -0.80    6.88
  -7 -53  37  166.65   16.99
  -7 -41  27    0.61    7.50
  -7 -33  21   90.02   23.52
  -7 -17  11    0.47    6.22
  -7  17  -5    7.31    9.32
  -7  55 -15  112.57   17.16
  -7  69 -17   50.29   10.64
  -6 -40  26   70.82   19.12
  -6 -32  20   -6.26   13.88
  -6 -16  10  300.05   16.00
  -5 -47  31   65.48   11.26
  -5 -31  19    8.06   11.06
  -5  -7   5    7.85    9.19
  -5  -3   3    2.17    5.52
  -5   1   1   -7.71    3.85
  -5  51 -15    7.83   11.06
  -4 -30  18   -0.41   10.20
  -4  -6   4   39.74    8.69
  -4  70 -18   62.89   10.04
  -3   9  -3   63.55    8.49
  -3  59 -17  100.18   20.25
  -3  77 -19  -27.84   15.31
  -2 -54  36   52.37   12.84
  -2 -42  26    3.25    7.70
  -2 -34  20  106.96   20.12
  -2   6  -2   15.14    9.98
  -2  16  -6    1.25    7.04
  -1 -33  19   76.23   16.24
  -1   3  -1   -1.11    8.26
  -1  37 -13   67.01   16.65
  -1  71 -19   12.29    9.82
   0  -8   4   10.64   11.03
   0  20  -8   36.68    8.88
   0  84 -20  -22.35   13.58
   1 -31  17   81.61   18.38
   1  -7   3   -5.78    5.03
   1  35 -13  103.18   17.16
   1  43 -15  -15.40   15.95
   1  53 -17   44.39   11.87
   1  67 -19   53.41   10.32
   2  24 -10  355.50   20.94
   2  38 -14  118.56   12.60
   2  74 -20   12.44    8.58
   3 -43  25   91.24   19.56
   3  33 -13  -23.63   20.81
   3  41 -15  825.88   25.62
   3  89 -21  -14.72   10.19
   3  91 -21    9.58    7.86
   3  93 -21    1.33    7.41
   4 -52  32  124.73   19.85
   4 -42  24  121.26   12.98
   4  44 -16  120.01   20.40
   4  54 -18   72.25   19.00
   4  68 -20   42.05   16.44
   5 -41  23  -16.36    8.72
   5  -1  -1  -16.82    8.07
   5  19  -9  118.49   10.62
   5  25 -11   67.78   11.58
   5  79 -21   -0.88   10.98
   6 -22  10  221.22   15.35
   6  10  -6   96.71   16.61
   6  34 -14   23.89   16.25
   6  42 -16   67.95   14.98
   6  64 -20   56.21   17.25
   7 -39  21  339.77   18.21
   7 -21   9   -2.29   11.43
   7   7  -5   16.62    9.13
   7  37 -15   37.64   12.28
   8 -46  26   58.51   10.68
   8 -16   6  118.46   10.91
   8   4  -4   26.43   13.07
   8  14  -8    0.90    8.47
   8  20 -10  188.15   18.11
   8  40 -16  461.23   24.93
   9 -45  25   10.49   10.23
   9  -3  -1   -1.64    5.07
   9  67 -21   29.49   10.06
  10 -36  18   58.83   10.40
  10 -30  14  149.64   17.67
  11 -35  17   28.29   10.80
  11   5  -5   59.87    7.87
  11  15  -9   96.07    9.83
  11  21 -11   33.84   20.13
  11  27 -13  205.57   15.61
  11  51 -19  183.22   17.32
  12 -34  16  154.47   19.07
  12 -14   4    2.01   11.16
  12  12  -8   74.44   12.05
  12  72 -22   11.46   13.53
  13   9  -7    6.87   13.18
  14   6  -6   94.49   14.32
  14  16 -10   38.21    8.82
  14  28 -14    4.80   10.74
  14  68 -22   28.78   13.31
  15 -39  19   59.19   17.86
  15   3  -5   28.48    6.99
  15  13  -9   33.11   13.38
  15  47 -19   -2.91    9.19
  15  77 -23   35.32   12.29
  16 -38  18  100.27   13.26
  16 -26  10  492.61   21.11
  16 -16   4  125.07   18.29
  16 -12   2   89.94   11.03
  16  -8   0   11.02   10.40
  16   0  -4  202.86   17.79
  16  34 -16  -13.12   13.06
  16  64 -22   46.96    9.49
  17 -37  17  431.78   18.51
  17 -31  13   -6.03   12.24
  17  37 -17  243.48   16.11
  17  45 -19   16.82   13.31
  17  71 -23   -5.86    9.17
  18 -36  16   38.03   15.16
  18 -30  12   15.18   12.67
  18 -20   6   84.39   13.92
  18   4  -6  400.89   18.10
  18  14 -10   21.54   10.42
  18  32 -16  -30.64   22.40
  18  40 -18   -5.89    9.49
  19 -15   3   17.02   10.21
  19  -3  -3   39.21   14.76
  19  11  -9  156.84   18.22
  19  69 -23    4.64   18.11
  20 -24   8   -3.76   16.62
  20   8  -8  112.03   15.44
  20  48 -20   96.70   19.19
  20  76 -24   11.15   15.15
  20  78 -24   39.75    9.83
  21   5  -7   79.84   10.33
  21  15 -11  537.43   22.28
  21  27 -15   12.43   11.83
  21  65 -23   -7.32    8.44
  22 -28  10  187.67   14.29
  22  -2  -4  -19.37   17.08
  22  30 -16  148.44   13.44
  22  74 -24   -4.15    9.91
  23  -9  -1   62.05   14.17
  23   9  -9   12.48    9.13
  23  33 -17   50.58   10.80
  23  63 -23   -8.21    9.48
  24   6  -8  120.34   14.52
  24  36 -18   -3.86   10.27
  24  70 -24  -14.29    8.66
  25  -1  -5   47.99   12.65
  25  19 -13   91.03   12.80
  25  25 -15   31.51   10.64
  25  61 -23   -9.15   12.53
  26 -26   8   17.70   11.85
  26  28 -16    8.86   11.83
  27 -21   5   92.33   17.19
  27  31 -17   36.29   12.77
  28  34 -18    6.53    8.53
  28  64 -24   58.02   19.63
  29 -25   7  175.85   14.14
  29  17 -13   90.94   24.12
  29  23 -15  528.38   27.97
  30 -30  10 1110.54   29.35
  30 -20   4  232.76   23.15
  30  14 -12   19.18   12.70
  30  20 -14  145.38   15.53
  31 -15   1   21.28   10.15
  31  -7  -3   21.35   20.52
  31  -3  -5   18.84   10.45
  31  29 -17   -1.86   10.34
  31  71 -25   20.17    9.14
  32 -24   6   31.73   10.86
  32  32 -18   71.87   11.38
  33 -19   3   25.93   12.73
  33  35 -19   43.21   20.20
  33  69 -25   15.93   10.79
  34 -14   0    8.60   14.03
  34   8 -10   56.75   24.25
  34  60 -24   40.26   11.56
  35   5  -9    5.38    9.30
  35  35 -19  112.55   25.80
  36 -18   2   67.48   11.43
  36  24 -16   68.63   12.35
  36  76 -26    8.89    9.49
  37  27 -17   21.78   12.07
  38   2  -8    9.57    9.56
  38  12 -12  105.63   16.38
  38  30 -18    3.58    8.58
  39  -9  -3    3.70    8.77
  39   9 -11   -1.82    8.83
  40 -22   4  359.00   23.44
  40   6 -10   53.27   21.85
  40  56 -24   12.15    8.60
  40  72 -26    4.81    8.24
  41 -17   1   14.02    9.10
  41  -5  -5   40.55   20.65
  41  -1  -7   15.71    9.62
  42   6 -10   -0.53   10.15
  42  70 -26    0.91    8.83
  43  -1  -7    0.70   16.79
  43  19 -15   13.44    8.07
  43  49 -23   -6.32   10.14
  44  16 -14   18.09    8.53
  44  54 -24   -6.08   11.10
  45   3  -9   19.19    9.85
  45  13 -13   -0.75    8.01
  45  19 -15  229.45   26.49
  45  49 -23   36.23   12.81
  46 -12  -2   25.10    9.03
  46  -8  -4  -11.42    9.26
  46  -4  -6   22.94   13.20
  46  10 -12   84.48   20.30
  46  44 -22   52.96   18.69
  47   3  -9   34.57   15.19
  47  39 -21    5.23    8.80
  48  -8  -4   77.01   17.71
  48  -4  -6  -13.50    8.55
  49  31 -19   -7.89    8.45
  49  59 -25   -8.17    8.83
  50  10 -12   41.95   12.49
  51   7 -11    3.76   13.33
  51  47 -23    4.75   10.98
  51  59 -25   -0.36    8.51
  52   0  -8   83.64   11.24
  52  34 -20   18.57   13.50
  54  42 -22   26.93   12.08
  55   7 -11   -0.73    8.04
  55  47 -23   -7.19    9.02
  56   0  -8   54.04   11.00
  56  42 -22   42.11   11.35
  58  34 -20  -17.97    8.99
  58  52 -24    5.35    8.23
  60  34 -20   -0.62    8.25
  60  42 -22   20.39   11.24
  61  47 -23    1.60    8.62
  62  34 -20   -8.46   10.03
  63   7 -11   -8.75   10.09
  63  31 -19   10.42   15.55
  64  34 -20   26.53   18.72
  67  31 -19   -7.96    8.81
  68  10 -12    9.36   10.58
  68  28 -18   10.73   10.99
  69  13 -13   80.62   11.33
  69  25 -17    0.94   16.86
  69  39 -21   -0.05    9.32
  70  16 -14   20.45    9.56
  70  22 -16   10.10   15.53
  71  13 -13   -8.65   14.08
  71  19 -15   20.36    9.76
  72  16 -14   -3.70   11.25
  75  33 -19  -18.29    9.01
  76  30 -18   -3.53   15.28
 -98 -10   8  -10.52    8.22
 -98  -6   6    5.83    4.93
 -95 -23  15  -11.60    5.38
 -95 -13   9    0.19    4.66
 -94  -8   6   -0.32    5.35
 -94  18  -6   23.21    8.97
 -93  15  -5    3.16    4.55
 -92 -16  10   -4.23    6.40
 -92  28 -10    4.24    8.15
 -91 -15   9   -4.13    5.69
 -91   9  -3   11.33    4.89
 -91  31 -11   -4.35    7.01
 -90  16  -6   -3.34    6.03
 -89 -37  23  -11.88    8.20
 -89 -19  11   -4.58    5.06
 -89  29 -11    0.47    7.51
 -88  32 -12   -6.19    5.59
 -87 -35  21    2.86    8.81
 -87   7  -3    4.59    4.84
 -86 -28  16   -2.57    4.98
 -86  -8   4    4.18    5.11
 -86  -4   2    5.19    4.55
 -85  33 -13    2.91    5.28
 -84   8  -4    8.03    6.03
 -84  18  -8    0.21    7.67
 -82  28 -12   18.33    6.65
 -81   9  -5   -0.85    5.15
 -80 -46  28   -8.48    6.08
 -80 -30  16   20.20    7.32
 -80 -14   6   22.13   10.76
 -80  16  -8   12.81    6.81
 -79 -45  27   -2.82    5.39
 -78  20 -10    4.58    8.31
 -77 -43  25   -3.73    5.23
 -77 -35  19   -5.50    5.31
 -77 -23  11    2.77    6.16
 -77 -13   5   35.35    6.97
 -76 -34  18   -7.50    8.70
 -76  38 -16    9.33    6.61
 -75  11  -7   75.46   13.77
 -74 -52  32   13.08    6.24
 -74   4  -4   94.58    9.09
 -73 -51  31    3.46    8.48
 -73 -21   9    4.73    5.61
 -73  33 -15    9.74    6.50
 -72 -16   6   26.84    8.88
 -72   8  -6   50.29    9.31
 -72  36 -16   20.11    7.15
 -72  44 -18   12.69    5.60
 -71 -11   3    2.86    5.10
 -71   1  -3   -5.80    6.61
 -71   5  -5  -18.44   11.00
 -70 -20   8   97.40    9.56
 -69 -31  15   -4.08    8.63
 -69 -25  11   34.01    7.46
 -69 -15   5    2.52    6.65
 -68  -2  -2   20.96    6.37
 -68   2  -4   13.08    7.94
 -68  22 -12    6.47    5.11
 -68  42 -18    6.58    5.18
 -67 -61  39    2.56    5.28
 -67 -45  25    2.93    5.01
 -67 -19   7   48.34    7.26
 -67  19 -11   23.00    7.94
 -66 -62  40   -0.38    7.35
 -66 -60  38    4.48    5.11
 -66 -58  36  -10.52    6.25
 -66 -24  10   67.18    9.76
 -66 -14   4   13.99    5.55
 -66  34 -16    7.54    7.92
 -65 -59  37   -6.66    9.68
 -65 -29  13   10.10    6.13
 -65  37 -17    1.06    4.99
 -65  45 -19   12.09    7.29
 -64 -56  34    4.78    4.95
 -63 -35  17   -2.97    5.13
 -63 -23   9    7.30    6.02
 -63  53 -21   -0.59    5.50
 -62  48 -20   12.49    6.21
 -61 -53  31    3.40    4.72
 -61   3  -5   60.25   13.96
 -61  17 -11  147.91   16.49
 -61  43 -19   87.54    9.99
 -60 -34  16    1.59    5.31
 -60 -22   8   33.35    9.11
 -60  20 -12    2.96    9.34
 -59 -17   5   39.92    6.66
 -59  35 -17   17.85    6.05
 -58 -50  28   10.35    7.90
 -57 -33  15   18.77    6.29
 -56 -40  20    2.07    5.29
 -56 -12   2    9.81    5.36
 -56   0  -4  104.26   13.86
 -56   4  -6   55.72   10.76
 -56  38 -18    0.75    4.84
 -56  56 -22    1.77    8.59
 -55 -49  27   13.51    5.67
 -55  11  -9    3.55    5.95
 -54 -16   4   22.25   12.32
 -53 -49  27   31.23    8.76
 -53 -21   7  189.97   11.76
 -53  27 -15   24.47    9.50
 -52  54 -22   20.13    9.96
 -51  -7  -1   42.34   11.75
 -51  21 -13   73.71    8.97
 -51  49 -21    2.45    7.56
 -50 -48  26   -0.98    5.91
 -50 -26  10   52.10    8.71
 -50  54 -22    0.59    5.46
 -49 -47  25   11.00    7.05
 -49  -7  -1   74.21    8.43
 -49  -3  -3   -1.27    5.69
 -49  27 -15   -3.10    7.95
 -49  33 -17   -6.35    9.06
 -49  49 -21   20.38    6.51
 -48  18 -12   12.47    5.87
 -48  54 -22   10.20    5.19
 -47 -47  25   -0.74    4.65
 -47 -11   1   20.11    8.24
 -47  -7  -1  144.82   10.64
 -47  -3  -3   67.62    8.07
 -47   1  -5   15.04    8.26
 -47  21 -13   10.51    8.81
 -47  49 -21    1.71    5.58
 -46  54 -22   20.13    8.28
 -45 -47  25    4.06    5.03
 -45 -11   1 1212.92   28.34
 -45  -7  -1   31.05    7.84
 -45  -3  -3   61.79    9.45
 -45  49 -21    9.45    6.55
 -44   8  -8   30.76    9.04
 -44  18 -12   48.35    8.11
 -44  44 -20   27.95    9.60
 -44  54 -22    1.27    9.67
 -43 -47  25   20.37    6.03
 -43 -11   1   97.17    9.50
 -43  -7  -1    8.65    7.38
 -43  15 -11    0.19   11.11
 -43  33 -17    6.09    6.24
 -43  59 -23   27.24    6.53
 -42  18 -12   83.69    9.09
 -42  54 -22    8.98    8.57
 -42  66 -24   14.52    8.28
 -41  -3  -3  134.61   12.24
 -41   1  -5   81.54    9.64
 -41  49 -21   24.27    7.89
 -41  59 -23   16.87    5.73
 -40 -38  18   95.38   10.64
 -40   8  -8   13.58    7.48
 -40  18 -12    3.84    5.97
 -40  54 -22   71.27   10.54
 -40  66 -24    9.25    6.81
 -39 -47  25   54.24    7.35
 -39  -7  -1  135.18   10.88
 -39   1  -5   95.90   12.80
 -39  33 -17    2.73    7.03
 -39  59 -23   15.23    6.87
 -38 -38  18   -9.94   12.96
 -38 -26  10   69.26   14.47
 -38  54 -22   40.50    8.24
 -37 -47  25    6.51    6.85
 -37  -7  -1    5.87    6.66
 -37  -3  -3   91.79    9.76
 -37  27 -15   12.27    8.18
 -37  49 -21    6.09    5.78
 -37  59 -23    9.35    9.78
 -36 -48  26    3.96    6.84
 -36 -32  14   30.52    8.94
 -36 -26  10    4.78    6.36
 -36 -16   4  167.44   15.49
 -36  24 -14  275.52   15.15
 -36  30 -16   10.81    6.05
 -35 -21   7   23.91   15.50
 -35  -7  -1  185.14   17.98
 -35  -3  -3  395.46   23.50
 -35  27 -15   85.20    8.91
 -35  41 -19  123.18   11.36
 -34 -32  14   35.83    6.53
 -34 -16   4  102.23    9.94
 -34  24 -14  110.63   10.91
 -34  30 -16   70.09   13.12
 -34  54 -22   -5.59   10.03
 -34  66 -24   -0.03   10.08
 -33 -49  27   49.79   10.92
 -33 -21   7   54.53    7.93
 -33  41 -19    4.79    7.85
 -32 -16   4  -29.00   16.03
 -31 -21   7   12.48   11.90
 -31  61 -23   21.03    6.80
 -30 -50  28   -6.37    6.88
 -30 -40  20   25.83    6.35
 -30 -12   2  107.12   10.22
 -30  38 -18    5.38    6.30
 -30  56 -22    8.91    9.60
 -29 -77  55   -0.76    6.31
 -29 -33  15   51.62    7.29
 -29 -27  11   19.59    6.81
 -29  77 -25   22.90   10.65
 -28   0  -4    3.67    7.52
 -27 -17   5  464.32   17.30
 -27  17 -11   34.61   11.58
 -27  35 -17    6.11    6.18
 -27  51 -21   20.56    9.42
 -26 -76  54    0.66    4.48
 -26 -52  30   19.23    5.82
 -26 -34  16   11.50    6.44
 -26 -22   8   65.49   12.44
 -26  32 -16   16.84    7.63
 -26  70 -24    4.05    5.64
 -25 -75  53    0.67    4.15
 -25  17 -11  271.08   22.57
 -25  23 -13   97.75   13.30
 -25  29 -15   18.66    8.56
 -25  43 -19   25.99    7.71
 -25  63 -23   -5.60    9.26
 -24 -42  22    3.34    5.26
 -24 -28  12    3.04    8.16
 -24  10  -8   28.07    8.77
 -24  26 -14   18.76    7.55
 -24  48 -20   34.69    8.53
 -24  72 -24    1.91    6.52
 -23 -73  51    1.91    4.16
 -23 -43  23  165.88   15.00
 -23  -9   1   95.11    9.86
 -23  -5  -1  162.24   17.34
 -23  53 -21    1.72    5.13
 -23  65 -23  -11.80    7.97
 -22  40 -18   12.69    8.64
 -22  74 -24   14.66    8.45
 -21 -29  13   20.77    7.79
 -21  45 -19    3.86    8.15
 -20 -70  48    5.14    6.06
 -20 -68  46   -0.80    4.84
 -20 -66  44   -8.26    9.17
 -20 -62  40   68.10   13.35
 -20 -60  38   -0.27    4.94
 -20 -44  24   60.77    9.02
 -20 -36  18    6.32    5.35
 -20 -14   4  261.11   12.69
 -20   6  -6   65.17    8.52
 -20  60 -22    7.49    6.34
 -20  76 -24    6.04    8.13
 -19 -67  45    4.47    5.59
 -19 -19   7   41.05    7.85
 -19  67 -23    7.60    7.46
 -18 -30  14  165.51   16.05
 -18  -2  -2  165.54   10.61
 -18   2  -4    4.69    5.27
 -18  42 -18   40.61    7.90
 -17 -47  27   14.21   12.32
 -17 -31  15   21.25   12.08
 -17 -15   5   29.81    8.37
 -16 -38  20   15.30    6.05
 -16 -20   8  737.03   20.68
 -16  12  -8   80.09    8.06
 -16  52 -20   22.06    9.52
 -16  80 -24    1.01    5.02
 -15 -77  57   13.45    8.64
 -15 -39  21   93.67   11.65
 -15  71 -23    1.59    5.42
 -14 -76  56   14.40    7.38
 -14 -32  16   24.74    6.55
 -14  18 -10    9.03    8.69
 -14  36 -16   90.33   12.08
 -14  84 -24   10.01    6.10
 -13 -21   9  302.48   14.20
 -13  33 -15   -9.86    9.48
 -12 -74  54    6.59    4.92
 -12 -12   4   38.91    6.42
 -12   4  -4  144.95    9.76
 -12  66 -22   -0.07    6.53
 -12  88 -24   -7.73    6.66
 -11 -41  23   22.27    9.65
 -11  61 -21   11.33    6.51
 -11  77 -23   -8.92    8.20
 -10 -70  50    5.95    6.58
 -10 -56  36   43.93   11.55
 -10 -54  34   35.71    7.93
 -10 -34  18   14.93   11.26
 -10  14  -8    6.32    5.13
 -10  68 -22   24.35    8.05
  -9 -59  39   66.87   11.49
  -9 -57  37   -0.29    4.59
  -9 -35  19  225.79   12.21
  -9  43 -17    7.04    7.64
  -9  63 -21   36.36    9.85
  -8 -60  40    5.61    5.86
  -8 -44  26   12.01    5.48
  -8 -36  20   11.56   10.45
  -8 -18   8  625.97   21.32
  -8  20 -10  237.44   18.76
  -8  32 -14   61.46   18.92
  -8  48 -18  351.13   23.28
  -7 -45  27   45.71    7.36
  -7  53 -19   25.85    7.09
  -7  83 -23   -2.26    6.86
  -6 -46  28   -1.05    6.32
  -6 -30  16  111.09   12.36
  -6   6  -4    2.63    5.15
  -5 -77  59    9.19    9.32
  -5 -31  17  167.60   12.52
  -5  19  -9   48.70    7.24
  -5  45 -17   60.74   12.67
  -5  67 -21   32.40    6.94
  -4 -20  10  105.75    8.90
  -4  22 -10  137.87   13.16
  -4  42 -16   16.88    6.65
  -4  78 -22   17.04    8.04
  -3 -73  55    7.83    5.05
  -3   1  -1    8.28   10.15
  -3  47 -17   21.50    6.59
  -3  69 -21   18.49    7.89
  -2 -16   8   87.49    8.89
  -2  64 -20   34.79    8.59
  -1  21  -9  151.15   10.29
  -1  33 -13  159.15   13.26
  -1  49 -17  -21.79   11.24
  -1  73 -21   21.71    6.50
   0 -28  16   61.32    9.18
   0  54 -18   43.15    8.79
   1 -23  13    8.28    6.11
   1   7  -3   18.60    4.73
   2 -76  60   -2.33    4.62
   2  10  -4  127.76   11.40
   2  32 -12   -1.62    8.34
   3 -75  59    5.43    5.39
   3 -47  31    8.54    6.01
   3  13  -5  289.16   19.82
   3  63 -19   30.17    8.64
   4   6  -2    6.56    8.23
   5 -15   9  112.52   10.66
   5  45 -15   15.40    8.07
   6 -16  10  327.36   19.04
   6  12  -4   57.43    6.49
   6  28 -10  179.94   18.93
   7 -65  49   10.18   10.31
   7 -63  47   18.79    5.78
   7 -61  45   36.38    6.52
   7 -59  43   19.64    6.08
   7 -57  41  -12.64    9.07
   7  -3   3   11.88    5.40
   7  39 -13   61.69    9.34
   7  47 -15   68.51    8.76
   8 -28  18   47.87    8.58
   8 -22  14  484.52   22.90
   8  18  -6   37.22    9.43
   8  24  -8   46.78   12.44
   8  44 -14   28.98    7.17
   8  64 -18   28.44    7.16
   9 -75  61    7.92    7.63
   9 -29  19   95.94    9.61
   9 -13   9   24.69    5.58
   9  41 -13   49.02    8.32
   9  49 -15   -2.00    6.20
  10 -72  58    0.98    5.68
  10 -24  16  258.36   17.92
  10  38 -12   25.35    7.74
  10  46 -14   19.44    6.50
  11 -71  57   11.89    8.12
  11 -31  21   47.30    9.08
  11  23  -7   24.78    6.65
  11  29  -9   28.06    8.24
  11  43 -13   19.34    7.39
  12 -68  54   -0.21    7.23
  12 -66  52    7.06    6.39
  12 -54  40  -21.99   10.70
  12 -52  38   24.08    7.21
  12 -40  28  219.89   13.42
  12 -32  22   10.73    7.24
  12 -20  14   48.22    9.10
  12  40 -12   -5.24    6.54
  12  48 -14    1.76    5.61
  12  58 -16    7.22    5.34
  13 -57  43   71.73    9.45
  13 -41  29   39.34    8.02
  13 -33  23   18.52    6.68
  13 -11   9   30.31    6.83
  13  19  -5   40.67    6.80
  13  45 -13    3.95    6.37
  14 -34  24   43.91    7.67
  14  12  -2   18.60    5.64
  14  28  -8   70.50   14.05
  14  42 -12   15.55    6.19
  14  50 -14   14.81    9.27
  15 -73  61    4.92    4.87
  15 -35  25  114.41   12.74
  16 -70  58   -4.13    5.88
  16 -18  14   77.69   12.03
  16  -4   6    3.28    5.03
  17   7   1    0.04    5.47
  18 -62  50   -2.45    4.80
  18 -60  48   31.61    9.16
  18 -58  46   -0.87    7.32
  18 -40  30    5.20    6.77
  18 -32  24  585.99   30.75
  18  10   0  126.77   10.34
  18  20  -4   -1.77    7.18
  18  32  -8  283.94   17.84
  19 -33  25   33.35    7.12
  19 -15  13  286.10   18.05
  19  13  -1   11.50    9.33
  20 -34  26   26.87    6.76
  20  34  -8   35.14   12.80
  22 -48  38  -31.46   12.98
  22 -18  16   28.20   14.01
  22  -4   8  420.29   16.77
  22   0   6    5.37    6.98
  22  18  -2  534.90   18.73
  23 -57  47   -0.85    5.94
  23 -55  45    7.01    5.52
  23 -53  43   18.83    7.68
  23 -31  25   39.47    8.70
  23   7   3   76.13    9.50
  23  27  -5    1.90    9.21
  24 -32  26  120.10   10.14
  24  10   2  307.50   15.85
  25  13   1  149.77   11.29
  26 -68  60    0.09    4.87
  26 -46  38    7.53    4.74
  26 -28  24   24.09    7.81
  26 -22  20   42.74   15.54
  26 -16  16   15.04   15.40
  26  40  -8   35.74    7.93
  27 -51  43    4.11    7.04
  27 -29  25  166.24   11.33
  27 -23  21  117.24   12.63
  27 -17  17  111.92   15.46
  27  25  -3  -11.96    9.38
  27  31  -5   42.87    9.19
  28 -18  18  506.51   25.34
  29 -25  23    0.92    6.62
  29   7   5   91.02   10.30
  29  27  -3   28.70    9.36
  29  33  -5 1391.83   43.23
  30 -44  38   23.65    5.83
  31 -65  59   -0.10    6.33
  31 -35  31   80.77   15.33
  31 -11  15  461.01   19.13
  32 -56  50    2.61    5.67
  32 -52  46   21.97   11.93
  32 -12  16    7.52    6.86
  32  12   4 1220.12   33.56
  33 -31  29   36.08    6.92
  33  15   3    9.98    7.53
  34 -42  38   -1.71   10.22
  35 -63  59   -4.45    5.29
  35 -47  43   23.97    7.46
  35  17   3  454.10   17.31
  36 -58  54   11.08    7.61
  36 -54  50   -6.19    5.51
  36 -22  24   30.69    6.85
  36 -16  20   52.29   12.83
  36   2  10   54.55   14.87
  37 -39  37   29.96    6.79
  37 -23  25  137.11   13.04
  37  -3  13  219.02   15.93
  37   5   9   90.50   10.70
  37  19   3    1.11    6.45
  38  -4  14   31.73    7.57
  38   4  10  145.49   11.55
  38   8   8  117.95   12.55
  39 -47  45   26.33    7.28
  39   7   9    3.56    6.49
  39  21   3   36.70    7.40
  40 -36  36    4.06    6.27
  40 -28  30   38.43    7.05
  40 -16  22   -5.90   11.04
  40  10   8   48.06    7.37
  41 -17  23   -2.88    5.31
  41  -7  17   34.44    6.48
  41  13   7  125.69   18.75
  42 -42  42   19.43    7.84
  42  12   8  287.60   14.12
  43 -55  55   -4.95    9.04
  43 -53  53   33.91   11.89
  43 -49  49    3.23    5.12
  43  -9  19   27.69    7.64
  44 -10  20    0.53   10.63
  44  14   8   55.26    7.60
  45 -23  29  103.41   14.57
  46 -44  46    4.09    5.51
  47 -35  39   17.87    7.99
  47  -9  21   61.79    7.94
  48 -38  42   27.16    7.67
  48 -28  34   14.10    5.70
  48 -10  22   84.71   10.41
  50 -48  52   -2.48    8.87
  51 -27  35   39.59    8.02
  52 -40  46  -10.52    6.32
  52 -22  32    2.79    7.70
  53 -31  39   14.58   10.86
  53  -7  23  236.73   19.10
  54 -34  42   -0.43    9.86
  54 -26  36   52.58   10.45
  55 -39  47    8.24    5.45
  55 -21  33    5.74    8.10
  56 -48  56    4.00    5.28
  56 -16  30   -1.03    7.67
  57 -25  37  101.66   10.16
  58 -20  34   -2.66    5.16
  59 -47  57   20.58    5.77
  59 -45  55    5.25    5.92
  60 -34  46   51.42   10.91
  61 -37  49    4.27    8.68
  61 -19  35   80.69   10.97
  61 -13  31   21.42    8.15
  62 -30  44    8.36    5.90
  63 -33  47   19.51    6.51
  63 -17  35    0.12    4.34
  64 -40  54    0.42    6.44
  65 -21  39    4.31    5.40
  66 -24  42   11.70    5.65
  67 -41  57   10.00    4.81
  67 -27  45    0.41    5.00
  71 -31  51    3.61    5.52
  74 -34  56    6.69    4.65
 -86  10  44   -4.23    4.73
 -86  22  34    0.24    4.73
 -86  38  18   -5.72    4.99
 -85  11  43    2.39    4.30
 -85  47   7   -1.14    4.05
 -84   4  48    6.96    4.33
 -84  52   0   -3.57    4.48
 -83   5  47   19.67    5.69
 -83  15  39    1.90    5.51
 -83  51   1    8.03    4.29
 -82  42  12    4.55    5.75
 -80  22  32    4.47    4.05
 -77  15  37   -4.60    5.40
 -76   6  44   -4.86    5.41
 -75 -17  59    0.97    3.96
 -74 -16  58   -2.15    3.99
 -72  40  10    6.08    4.63
 -72  48   0    4.14    3.69
 -71  17  33    8.38    5.01
 -70  20  30   28.07    6.82
 -69   1  45   12.58    6.53
 -68  48  -2    3.05    3.96
 -68  60 -20    5.64    4.86
 -66 -14  54    1.93    3.93
 -66  18  30   25.03    5.78
 -66  50  -6   19.52    7.08
 -65 -31  63    2.60    3.29
 -65 -27  61   -0.48    3.60
 -65 -13  53   40.20    7.23
 -65  23  25    2.58    5.88
 -65  25  23   -1.85    3.75
 -65  27  21   60.42    7.92
 -65  29  19    2.42    5.03
 -65  49  -5   -1.91    4.67
 -65  57 -17    1.70    4.05
 -65  65 -31   -2.19    3.60
 -64  -6  48   16.43    5.12
 -64  10  36    4.99    5.13
 -64  52 -10   20.59    5.93
 -64  56 -16   -3.36    4.36
 -63 -21  57    1.79    5.51
 -63  51  -9   -1.87    5.77
 -62   4  40   14.02    5.51
 -62  16  30   13.21    4.73
 -62  34  12   -2.73    3.83
 -61 -19  55    5.29    4.08
 -61  59 -23    1.59    3.81
 -60 -18  54   -0.64    3.31
 -59 -17  53   -0.76    3.83
 -59  11  33   10.32    5.37
 -59  37   7    1.88    3.97
 -59  57 -21    1.67    4.03
 -58  -4  44   45.91    8.70
 -58  56 -20    6.24    5.50
 -57  -9  47   12.42    5.32
 -57  21  23    1.46    4.99
 -57  23  21    8.21    3.90
 -57  25  19   59.03    7.39
 -57  27  17   -0.28    3.79
 -57  51 -13    0.74    3.96
 -56   8  34   59.33    7.51
 -56  38   4   34.47    5.97
 -55 -31  59    0.07    2.76
 -55   1  39   14.32    4.94
 -55  35   7   48.65    7.01
 -55  43  -3   74.16    8.86
 -54 -30  58   18.01    6.71
 -54 -26  56    3.84    4.90
 -54  16  26    8.56    5.57
 -54  66 -42   11.70    4.18
 -53 -15  49  -13.49    7.58
 -53  45  -7    5.92    4.09
 -53  67 -45    0.25    4.17
 -52 -24  54    2.70    5.85
 -52 -14  48   26.65    5.97
 -52  -8  44   27.28    6.15
 -52   8  32   -0.38    4.01
 -52  58 -28    6.58    5.59
 -52  66 -44   -7.70    6.09
 -51  41  -3   10.61    4.95
 -51  67 -47    8.42    5.92
 -50  18  22    0.06    4.28
 -50  26  14    4.74    3.88
 -50  66 -46    4.94    5.96
 -48 -14  46    0.73    3.61
 -48  46 -12   24.77    6.21
 -48  50 -18    1.91    3.72
 -48  66 -48    0.94    4.52
 -47 -23  51    1.32    3.09
 -47  55 -27    0.02    3.16
 -46   4  32   -9.10    5.37
 -46  66 -50    4.05    4.02
 -45 -55  65    1.68    4.21
 -44 -24  50   14.84    5.18
 -44  28   8  182.63   14.13
 -44  38  -4   35.94    7.44
 -44  48 -18   50.85    7.40
 -43  53 -27   11.02    4.92
 -43  65 -51   -4.53    5.57
 -42 -56  64    2.14    3.44
 -42  32   2    4.67    5.85
 -42  40  -8    4.71    5.35
 -41 -45  59   -1.83    5.96
 -41  -9  39  155.91   13.35
 -41  53 -29    9.51    6.50
 -40  52 -28   -4.73    4.81
 -39  -5  35    6.47    6.46
 -39   5  27  152.57   15.25
 -39  31   1  136.49   15.18
 -38 -56  62    1.70    3.69
 -38  -2  32   19.48    8.13
 -38  42 -14    8.06    6.49
 -38  52 -30   71.29    8.64
 -38  62 -50   -0.09    3.39
 -37 -45  57   -0.20    3.09
 -37  61 -49    6.73    4.48
 -36 -44  56   15.38    5.25
 -36 -18  42    5.17    6.39
 -36   4  26    7.95    4.17
 -36  52 -32   55.52    8.24
 -36  60 -48   32.19    6.89
 -35  -3  31   51.60    6.83
 -35   9  21    4.06    4.94
 -35  35  -7  183.96   12.04
 -35  59 -47   14.81    5.98
 -34 -42  54   -2.12    3.78
 -34 -30  48  259.55   15.66
 -34  32  -4    4.01    3.58
 -34  52 -34   51.39    7.44
 -34  58 -46   41.53    7.69
 -33 -55  59    4.03    4.59
 -33 -41  53    4.12    3.41
 -33 -37  51   -0.16    4.08
 -33 -33  49   13.74    4.69
 -33  53 -37   29.82    6.26
 -33  55 -41   65.43   11.14
 -32 -40  52   13.27    6.95
 -32  10  18   39.37   10.57
 -32  22   6    6.67    9.48
 -32  54 -40    9.77    4.65
 -31  37 -13   -6.33    7.35
 -30   4  22  136.22   10.13
 -30  26   0   71.25    8.06
 -30  34 -10  368.11   20.25
 -29 -11  33   93.89   10.01
 -29  -3  27   49.07    9.84
 -29  11  15  169.40   11.49
 -29  13  13   20.67    8.21
 -29  17   9   92.05   13.02
 -29  19   7  230.93   13.01
 -29  37 -15   82.92   10.69
 -28   0  24   -4.70    5.05
 -28  62 -64    3.01    4.02
 -27 -59  57   -1.26    6.25
 -27  23   1   -2.52    4.94
 -26 -28  42    0.85    3.90
 -25 -47  51    6.97    4.19
 -25   1  21   37.19    6.86
 -25  25  -3   39.87    6.83
 -25  55 -51   59.68    9.66
 -24 -46  50    4.05    4.44
 -24  18   4  668.97   22.10
 -24  48 -38  127.13   13.68
 -24  54 -50   22.28    5.91
 -23 -23  37   -5.80    4.31
 -23  51 -45   16.12    5.10
 -22  -8  26  135.10    9.97
 -22  30 -12  328.75   15.52
 -21 -13  29    3.31    5.51
 -20 -10  26  233.57   13.78
 -20  42 -32    9.54    6.09
 -20  54 -56   13.71    5.81
 -19 -51  49   61.39    9.16
 -19 -31  39    8.09    5.72
 -19 -21  33   51.18    7.43
 -19   7  11 1593.36   35.23
 -19  15   3   25.81    5.70
 -19  37 -25   10.55    4.66
 -19  53 -55    2.77    3.71
 -18 -46  46   74.29   12.65
 -18  30 -16   30.55    6.79
 -18  58 -70    1.40    3.92
 -17 -45  45  142.49   15.90
 -17 -41  43   60.85    7.82
 -17 -37  41    8.71    5.93
 -17  27 -13   27.76    6.19
 -17  45 -41  -10.83    9.86
 -17  49 -49   73.85   10.00
 -16 -26  34    5.97    4.91
 -16  30 -18   16.31    5.92
 -15 -63  51    2.49    3.52
 -15  27 -15    3.02    5.35
 -15  39 -33   -1.25    7.10
 -15  55 -67    7.91    4.80
 -14 -52  46   -1.38    3.49
 -14  34 -26   18.50    6.70
 -14  50 -56    3.37    5.37
 -13 -35  37   78.38    8.14
 -13  41 -39  124.28   11.05
 -13  53 -65   20.97    7.32
 -12  44 -46   -4.88    4.69
 -12  46 -50    4.42    7.41
 -12  54 -70    8.63    5.28
 -11 -65  49    0.46    3.93
 -11 -21  27  267.86   20.27
 -11  31 -25   19.12    7.77
 -11  53 -69   -1.52    3.47
 -10 -54  44   -4.34    4.42
 -10  10   0   60.73    7.91
 -10  48 -58   11.32    6.27
 -10  54 -74   -1.32    3.79
  -9 -15  21   10.05    6.76
  -9  25 -19  782.03   32.43
  -8   2   6   13.93    3.77
  -8   4   4   17.62    5.35
  -8   8   0 1295.00   36.79
  -8  22 -16    5.09    5.52
  -7 -57  43    3.82    7.00
  -7 -23  25   -3.83    4.93
  -7  17 -11    1.22    4.07
  -7  29 -27  409.82   18.92
  -6   2   4    5.39    6.32
  -6   8  -2    0.95    3.97
  -5 -51  39   -6.24    6.23
  -5 -39  33   10.76    5.70
  -5  37 -43   14.57    7.82
  -5  43 -55   -4.48    4.06
  -4 -60  42    2.62    3.75
  -4 -14  16   18.21    4.86
  -4   8  -4    3.65    2.82
  -4  20 -18   -1.92    5.00
  -3  -9  11   -5.81    4.21
  -3  15 -13   20.57    6.07
  -3  27 -29   48.87    7.05
  -3  51 -81    7.05    5.09
  -2 -64  42    0.24    3.62
  -2 -54  38   57.92    8.60
  -2 -38  30   36.20    7.35
  -2  -2   4   35.55   10.19
  -2   0   2    2.57    8.93
  -2   6  -4    8.38    3.33
  -2   8  -6    1.92    3.34
  -2  24 -26  213.43   15.92
  -2  28 -32   46.31   10.90
  -2  34 -42   -3.51    6.66
  -2  46 -68    0.35    4.19
  -1 -69  43    4.76    4.55
  -1 -45  33    4.85   11.44
  -1  47 -73    3.07    3.85
  -1  49 -79    4.67    5.83
   0 -58  38   12.56    5.98
   0  -2   2    3.30   15.60
   0   2  -2   -0.00    0.00
   0   6  -6  205.42   17.18
   0  30 -38  218.93   15.70
   1 -37  27   68.73   13.29
   2 -62  38   -2.20    4.39
   2  48 -84   -1.02    4.18
   3  47 -83   -0.21    4.18
   4 -72  40   25.58    5.71
   4 -40  26    5.12    3.98
   4 -30  20  180.55   12.53
   4  14 -20  233.68   13.69
   4  20 -28   17.15    8.34
   4  30 -44    6.77    4.50
   4  38 -60   12.18    7.62
   4  42 -70   -4.80    6.00
   4  44 -76    6.98    4.62
   5 -33  21    1.92    7.97
   6 -24  14  364.51   15.65
   6 -16   8   68.54    8.83
   6  12 -20   -5.46    5.34
   7 -65  35    5.09    4.06
   7 -33  19  167.18   13.84
   7  43 -81   -2.66    5.89
   8 -36  20   19.23    7.36
   8  24 -40   48.24    7.37
   9 -43  23   20.38    5.89
   9  -7  -3  718.42   31.93
   9  33 -59   -3.68    5.85
   9  43 -87    2.48    5.71
  10 -36  18   27.48    5.96
  10 -14   2   84.18    8.52
  10  14 -28  170.00   12.56
  10  22 -40    1.43    4.04
  10  36 -68    4.75    4.21
  10  42 -86    0.24    3.89
  11 -69  33    5.11    5.34
  11  15 -31  426.70   25.92
  11  33 -63   -0.20    3.43
  11  37 -73    2.04    3.97
  12  20 -40   23.47    6.36
  13  13 -31  147.70   10.78
  13  39 -85    1.79    3.77
  14 -74  32   14.63    6.95
  14 -50  22   -1.66    7.08
  14 -36  14  130.14   10.39
  14 -30  10  288.31   14.45
  14  -4 -12   16.76    3.94
  14  14 -34   23.16    5.90
  14  28 -58  110.26   14.09
  14  36 -78   -0.99    3.41
  15 -63  27   79.31   12.84
  15 -17  -1  148.06   11.23
  15   3 -21  260.41   14.71
  16 -74  30    2.28    4.37
  16 -50  20   59.89   11.19
  16  26 -58    1.39    3.96
  16  32 -72   -4.60    4.31
  17 -63  25   24.34    5.83
  17 -25   3  143.71   16.28
  17  29 -67   27.24    5.74
  18 -80  30    3.63    5.40
  18 -54  20    9.22    8.62
  18 -20  -2  644.07   24.66
  18  24 -58   -1.49    4.97
  18  30 -72    8.80    4.47
  19 -63  23    3.94    3.83
  19 -43  13    2.55    4.26
  19  17 -47    4.05    3.79
  19  27 -67   38.01    6.76
  20 -40  10   36.36    8.32
  20  14 -44   12.27    7.07
  21 -63  21    7.74    5.73
  21 -31   3  115.27   15.27
  21   7 -35   28.59    8.72
  21  11 -41   28.62    6.67
  21  25 -67   46.16    7.60
  22 -26  -2   64.29    8.68
  22   2 -30  177.52   12.71
  23 -59  17   -2.30    5.10
  23 -51  13   47.27   10.12
  23  -7 -21  231.62   14.28
  23   3 -33  401.01   18.99
  23  21 -63   35.61    9.18
  25 -55  13   33.42    7.94
  25 -27  -5   78.64    8.20
  25  -1 -31  430.97   17.55
  25   5 -39   44.67    6.66
  25   9 -45   13.81    4.48
  25  17 -59    1.01    4.25
  26 -80  22   -5.28    3.89
  26 -74  20   -1.48    3.84
  26 -64  16    5.12    4.09
  26 -30  -4  212.12   14.43
  26 -18 -14  453.22   23.97
  26 -16 -16   41.82    6.66
  26 -12 -20  194.99   12.14
  26 -10 -22  239.73   18.07
  27 -69  17   -3.33    4.27
  27 -45   5   14.22    6.87
  27  -7 -27  124.48   10.84
  27   1 -37   95.29    9.85
  28 -36  -2    3.61    4.51
  28   2 -40   -4.56    4.92
  28   6 -46    2.21    4.64
  29 -75  17   -0.09    4.24
  29 -49   5   21.77    5.62
  29  -3 -35    5.89    5.84
  30 -20 -18  114.45   13.73
  30 -14 -24  159.11   15.72
  30  -2 -38   54.37   10.75
  31 -57   7   41.25    6.96
  32 -66  10   -6.75    4.39
  32 -30 -12   49.38    7.07
  33 -41  -5   46.98   10.93
  33 -33 -11    2.16    3.51
 -56  78  22    8.05    7.19
 -56  80  10    7.40    7.45
 -55  77  13   -7.23    8.29
 -54  74  18   20.15   10.83
 -54  76   6    1.04    5.67
 -53  71  23    9.66    7.60
 -53  71  25   -0.29    5.75
 -53  71  31   -5.99    6.65
 -53  73   9    2.63    6.02
 -53  75   1   -4.29    7.69
 -52  76  -8    0.43    6.03
 -51  67  19   10.19    8.13
 -51  67  35   -3.91    8.64
 -51  69   7    9.34    7.05
 -51  75 -11   19.85    7.13
 -50  66  46   -4.83    6.68
 -50  70  -4    5.82    6.93
 -49  63  19   10.10    6.72
 -49  65   7   21.65    8.87
 -49  65  51    2.10    5.76
 -48  62  12   -0.48    7.02
 -48  62  46    1.16    6.61
 -48  66  -4    9.95   10.11
 -48  68 -10    1.93    6.93
 -47  59  21   -1.06    6.35
 -47  59  37   -0.04    5.95
 -47  61  51    4.12    6.69
 -47  63  59    8.89    6.58
 -47  65  -7    0.65    9.38
 -46  58  14    2.19   12.64
 -46  58  44   -1.41    7.88
 -46  60   2  -11.71   11.45
 -46  64 -10    5.05    6.89
 -45  55  25   27.02    8.03
 -45  55  27   -3.46    6.68
 -45  55  29    4.09    6.75
 -45  57   7   -1.48   10.48
 -45  61  -7    7.87    7.92
 -45  65 -17    6.50    7.45
 -45  69 -25    9.88    7.71
 -44  54  14  -10.35   13.02
 -44  54  16    3.25    7.94
 -44  54  42   11.16    7.09
 -44  58  -4    6.92    8.13
 -43  61 -17   26.46    7.44
 -43  65 -25    7.91    7.44
 -43  67 -29   -0.22    8.96
 -42  50  38    4.43    7.55
 -42  52   6   47.02    9.35
 -42  54  60    3.18    6.74
 -42  56  66   16.03    8.71
 -42  58 -14   15.36    8.98
 -41  49  13    1.72    8.23
 -41  51   3   -2.73   10.57
 -41  53  -5    0.43    6.65
 -41  53  63    9.41    9.07
 -41  55 -11   -5.72    7.59
 -40  50  58   15.30    7.33
 -40  56 -18    4.83    7.64
 -39  47   5   10.93   10.03
 -39  53 -15   -0.57    7.55
 -39  53  73   -5.34   11.99
 -39  63 -35   -4.95    7.07
 -38  44  42   35.75   11.53
 -38  44  44    6.92    9.07
 -38  50 -12  603.19   29.34
 -37  43  11   87.44   16.86
 -37  43  47  -10.55    8.06
 -37  47  65    0.81    7.69
 -37  49  71    2.21    7.40
 -37  55 -27   57.89   15.88
 -37  63 -41   14.75    8.28
 -36  42   6   -0.08   13.18
 -36  44  -2   62.81   14.48
 -35  39  19  -13.17   11.42
 -35  39  39   12.44    7.76
 -35  41  53   12.53    9.93
 -35  43  -5  108.09   14.81
 -35  47 -17   -8.18    9.29
 -35  57 -37   24.46    9.97
 -34  38  12  147.34   20.47
 -34  38  14    0.19   10.11
 -34  38  44   -1.66    7.55
 -34  40   2   13.66   14.05
 -34  40  56    2.56    6.61
 -34  46  76   -4.57    8.05
 -33  45  77    8.21    8.95
 -32  36   6  141.34   18.70
 -32  36  50   -4.47   11.41
 -32  38  60   -9.72    9.23
 -32  40 -10    8.56    7.50
 -32  48 -30   17.55    7.60
 -32  56 -44   46.70   14.25
 -31  33  21   -6.81    8.22
 -31  33  35   19.40   13.64
 -31  35   5  205.78   21.32
 -31  35  53   11.93    7.88
 -31  37  -5   -0.36    9.69
 -31  41  75    8.19    7.56
 -31  45 -27    5.86    7.56
 -31  47 -31    1.18    8.39
 -31  49 -35   39.49    9.40
 -30  34   2   46.34    9.86
 -30  34  56   25.64   14.52
 -30  36  -6   36.16   10.92
 -30  40  76    9.79    7.22
 -30  48 -36   36.27    9.00
 -29  31  11   65.66   19.58
 -29  33  57    6.60    8.06
 -29  39  77   23.49   11.15
 -29  41 -25   20.90   10.87
 -29  53 -47  -24.14   12.17
 -28  36 -16   89.09   19.30
 -27  29   7  287.65   16.09
 -27  29  51   29.22   12.09
 -27  31  -3   67.37   10.95
 -27  31  61   23.13   11.08
 -27  35 -17    0.17    9.73
 -27  45 -39   10.44    7.98
 -26  26  24   11.27    9.77
 -26  26  26  288.98   15.18
 -26  26  28   67.04    9.81
 -26  26  30  113.88   11.35
 -26  26  32   15.32    7.84
 -26  26  34   13.56   10.95
 -26  28  52   -3.52    8.73
 -26  34 -18   81.37   11.38
 -26  40 -32  -10.11   10.55
 -26  42 -36    3.87    9.82
 -26  44 -40   -7.40   10.98
 -25  25  19   41.01   10.30
 -25  25  21   12.84   13.63
 -25  27   3   10.23   11.94
 -25  29  63  -14.11    8.55
 -25  31 -13  105.47   12.87
 -25  33 -19    5.16    8.03
 -25  37 -29   35.56   11.55
 -25  39 -33   16.46    8.05
 -24  24  16   17.69   10.01
 -24  26   2  147.47   14.85
 -24  28  64   19.24   13.20
 -24  30 -14  116.86   12.57
 -24  36 -30   28.99   16.74
 -24  46 -48  -11.00    7.71
 -23  23  13  218.25   15.60
 -23  25   1   62.03   23.68
 -23  31 -21   37.45   12.04
 -23  45 -49   13.67    9.75
 -22  28 -16   13.02   10.30
 -22  30 -22  146.03   23.88
 -21  21  49   12.18   17.00
 -21  27 -17  166.16   18.41
 -21  49 -59   51.04   11.33
 -20  20  50 1280.71   32.60
 -20  22  60    4.08   14.28
 -20  44 -54   -7.72    7.85
 -20  50 -62    7.78    8.42
 -19  19   7   11.54   12.67
 -19  19  51   52.50    9.59
 -19  21  61   16.25   12.47
 -19  29 -29    3.16    9.29
 -18  18  52    3.14    7.57
 -18  20  62  -17.90   10.61
 -18  22  70   31.47    8.47
 -17  15  23   50.41   23.96
 -17  15  27  232.14   16.33
 -17  15  29   96.57   12.45
 -17  15  31  -21.34   11.03
 -17  15  33  245.66   17.89
 -17  19  63   20.56    8.38
 -17  21 -13  820.88   31.01
 -17  21  71    9.12    8.19
 -17  23  77   -5.01    6.82
 -17  25 -25  191.59   18.98
 -17  31 -39   76.23   17.25
 -16  14  24   15.94   12.98
 -16  14  32   21.32   16.68
 -16  14  34  122.15   13.47
 -16  14  36   86.91   12.47
 -16  16   4   98.68   16.39
 -16  18  -6  -15.22   14.37
 -16  22 -20  -16.02   16.28
 -16  22  78   -5.08    9.83
 -16  24 -26  347.55   25.37
 -16  44 -62   -2.95    8.24
 -15  13  19  348.03   19.91
 -15  13  37  163.59   13.66
 -15  13  39   72.75   16.09
 -15  15   3  347.49   18.40
 -15  39 -57  -10.74    9.46
 -15  45 -65   -0.62    7.70
 -14  12  18  -14.65    9.64
 -14  12  40   27.82   10.40
 -14  14   2  196.48   12.39
 -14  16  -8   -6.94   11.84
 -13  11  17   96.75   10.94
 -13  11  41   23.68    9.70
 -13  17  73   14.79    6.90
 -13  19  79    0.29    6.93
 -13  21 -27  114.23   16.40
 -13  47 -71   -3.72    7.23
 -12  10  16  265.29   14.51
 -12  10  42   61.37    9.82
 -12  40 -64   26.61    8.33
 -11   9  43    1.24    8.88
 -11  23  95   13.63    7.14
 -11  41 -67   25.92    8.05
 -10   8  42   52.66   14.54
 -10   8  44   49.52   12.85
 -10  10   0   43.16    7.15
 -10  14  74   -4.35    6.98
 -10  16  80    7.06    9.58
 -10  18 -28  382.95   29.24
 -10  24 -42    5.80    9.15
 -10  32 -56   42.84    9.20
 -10  36 -62    5.71    6.76
 -10  42 -70   12.39    7.16
  -9   7  13    7.88   10.21
  -9   7  43   77.06   11.57
  -9  29 -53   28.25    9.78
  -9  37 -65   14.25   10.70
  -8   6  14  111.92   10.21
  -8   6  44    6.96    7.66
  -8  10 -10  118.11   11.30
  -8  18 -34   13.91   15.04
  -8  20  96    4.70    8.93
  -8  26 -50   20.55    7.95
  -8  46 -78   -2.52    7.04
  -7   5  43   36.43   14.44
  -7   5  45   31.32   13.97
  -7   7  -1  166.76   11.73
  -7  11 -17  -13.99   13.17
  -7  13  81    6.67    6.42
  -7  21 -43   39.82   16.68
  -7  33 -63   33.42    9.00
  -7  39 -71   36.16   12.60
  -6   4  44  225.88   13.81
  -6  12 -24   -7.20   17.51
  -6  16 -34   57.54   16.72
  -5   3  45   69.92   16.75
  -5   9  75    2.10    5.98
  -5  11  81   18.14   11.46
  -5  19 -43   15.09   10.73
  -5  21 -47   -9.23    9.17
  -5  23 -51  119.70   17.05
  -4   2  44   39.88    9.23
  -4   8 -18    2.22   12.70
  -4  30 -64   22.47    8.54
  -4  36 -72    3.48    9.64
  -3   3  -1   11.92    7.81
  -3  31 -67   41.80    9.39
  -2   0  14   88.57    9.66
  -2   0  42   -5.97   12.37
  -2   2   0    4.04   14.95
  -2   2  58   52.58    9.14
  -2   4  68   -9.46   13.46
  -2   6 -18   10.53   13.58
  -1  -1  41   97.97   19.78
  -1   3  67   36.91   14.63
  -1  11 -35  188.29   22.54
   0  -2  42  -10.00    9.46
   0   2 -10   75.74    8.39
   1  -3  17    5.36    5.33
   1  -3  39    8.73   15.24
   1  -3  41   -4.07   10.03
   1   1  67   -1.02    7.35
   1   5  81   17.24   10.41
   1   7  87    5.99    5.76
   1  25 -65   -2.86    7.89
   2  -4  18    5.54    6.07
   2  -4  20   47.18   12.40
   2  -4  38    2.21   11.27
   2  -4  40    1.90   12.28
   2   4 -24   89.12   18.62
   2   8  92   -1.93    7.69
   2  12 -44   18.51   11.08
   3  -5  19   44.17   11.69
   3  -5  35  216.41   23.50
   3  -5  37   42.94   10.17
   3  -3   1    0.26    0.91
   3  -1  -9   -7.68    4.88
   3   3  81   20.01    6.83
   3   5  87   -8.08    7.72
   4  -6  24   -2.97    9.09
   4  -6  26  413.09   23.13
   4  -6  34   90.83   12.20
   4  -6  36   11.35   12.89
   4  -4  56  121.53   17.30
   4  10 -44  137.84   19.05
   4  12 -48   58.45   10.29
   5  -7  25   -5.03   15.12
   5  -7  27   18.24   12.20
   5  -7  33  598.72   32.45
   5  -5   3   25.74    4.81
   5  -3  65  -24.07   14.93
   6  -6   4   -0.11    4.81
   6  -2 -16    5.01    6.91
   6   2  86   18.11    9.90
   6   4 -34  103.02   16.33
   6  10 -48  204.53   18.72
   7  -7   5   -8.70    6.40
   7  -7  53   49.72    9.22
   7  -5  -7    1.86    4.92
   7  -3 -15  392.07   25.76
   7  -3  73   -5.15    7.19
   7   5 -39   39.87   10.47
   8  -8   6   64.13    8.53
   8  -8  52   49.63    9.12
   8  -6  64   28.38    9.17
   8   2 -34  198.48   26.27
   8   4  96   14.32    8.79
   9  -9  51  118.88   12.34
   9   1  91    3.17    6.48
   9   5 -43   -8.08    9.94
  10 -10   8  137.73   10.76
  10 -10  50   17.06   13.25
  10  -6 -14  128.02   12.21
  10   2 -38   57.59   18.35
  11 -11   9    4.30   10.98
  11 -11  47   20.97   10.65
  11  -7 -13   10.75    6.57
  11  -7  71   57.55   13.92
  11  -5 -21   47.33   17.69
  11  -1 -33   82.22   17.05
  11   7 -51   48.52   12.57
  12  -8 -12    9.78   14.45
  12  -8  70    4.60    6.79
  12  -6 -20   -2.85    8.52
  12  -4  84   -0.07    6.29
  13 -13  13   37.02   12.67
  13 -11  59    6.97    8.00
  13  -9  69   27.92    8.17
  13  -7  77   14.62    7.02
  13  -1  95    0.72    9.03
  14 -14  16   15.95   10.63
  14 -14  18   16.30   18.83
  14 -14  42  224.63   20.05
  14 -10  68    7.43    9.48
  14   0 -42  221.44   20.18
  15 -15  19 1342.16   38.63
  15 -15  35   34.24   16.46
  15 -11  67   16.62   11.58
  15  -7 -25  393.67   18.89
  15  -5 -31   17.52   11.05
  16 -16  32   75.00   15.40
  16  -4 -36   87.64   12.06
  17 -15  53   17.25   16.64
  17  -5  93   -4.52    6.44
  18 -16   6   42.72   12.59
  18 -16  52    8.63    7.46
  18 -14  64  107.04   11.58
  18 -12 -16   41.03   17.57
  18  -4 -40  144.06   15.76
  19 -17   7   46.05   14.96
  19 -15  -5   13.92   19.81
  19 -15  63    8.75    6.95
  19 -13 -15  171.47   17.86
  19  -9 -29  148.83   23.46
  20 -16  62   45.49   10.93
  20 -14 -14   30.65   13.83
  20 -10 -28  -22.34   11.84
  20  -8 -34   17.81   11.38
  21 -17  -3  567.93   23.90
  21 -11 -27  307.15   29.98
  21  -9 -33   16.54   17.92
  22 -20  40    3.34   11.46
  22 -18  58   -8.57   14.77
  22  -8 -38   16.63    8.83
  23 -21  21   59.04   12.29
  23 -21  23    7.33   10.85
  23 -21  25   27.69   18.49
  23 -21  33  123.43   17.34
  23 -21  35   50.33    9.26
  23 -21  37   48.77   10.79
  23 -19  57   17.47    7.99
  24 -18  66   33.42   12.40
  25 -19  -7   58.46   25.39
  25 -19  65   -4.01    6.52
  28 -24  44   99.31   12.54
  28 -22  -2   11.78   14.52
  28 -22  60    7.73    7.09
  28 -18  78   15.30    8.91
  29 -25  21  784.65   33.49
  29 -25  37   37.47   11.04
  29 -19  77    5.91    6.78
  30 -24   2   14.99    9.28
  30 -24  56    4.83    9.09
  30 -22 -10   50.80   16.36
  30 -20 -18  187.93   25.11
  31 -25   5  -11.12   14.94
  31 -23  65   31.23   12.36
  31 -21 -17   26.43    9.67
  32 -26   8   28.13   14.02
  32 -26  50   91.01   10.47
  32 -24  -6   74.40   11.57
  32 -22 -16    1.66   16.35
  34 -26  60  187.39   20.08
  34 -24  70   -0.72    6.09
  35 -29  21    4.77   14.39
  35 -29  25   47.78   10.44
  35 -29  27   -3.08   10.73
  35 -29  29   38.98   14.00
  35 -29  33  126.77   12.11
  35 -29  35   62.73   10.38
  35 -25 -11    8.57    9.47
  36 -28  54   99.46   12.10
  36 -24 -18    5.35    7.09
  37 -29   7   14.07   13.82
  37 -27  -7   27.53    7.82
  38 -30  10  225.21   13.69
  38 -30  48    2.66    9.51
  38 -24  80    2.41    9.06
  39 -31  15   22.71    7.97
  39 -31  43    8.77    7.93
  39 -27 -13  146.56   12.10
  39 -25  79    8.14    6.58
  40 -32  26   -9.74   10.52
  40 -32  34   52.57    9.02
  41 -31   3   12.52    7.56
  41 -25  83    6.96    8.65
  42 -32   6  -18.50   15.22
  42 -26  82    2.51    6.80
  43 -33  47   24.37    9.10
  43 -31  -5   85.71   17.09
  44 -34  16    3.80   10.08
  44 -34  42  -17.33   16.50
  45 -33   1   12.88    8.63
  46 -34   4   44.76   14.69
  46 -32  -8    6.40   10.36
  47 -35  49  -16.39    9.06
  47 -31  73   11.37    8.82
  48 -36  14   35.13    7.91
  48 -36  42   -4.66   14.69
  48 -36  44   -7.41    9.20
  48 -34  60    7.70   13.88
  49 -37  23   23.90    8.16
  49 -37  27  128.39   13.18
  49 -37  35    0.81    8.60
  50 -36  54    7.41    6.87
  51 -37  49   19.69   12.71
  52 -38  12   55.17   16.34
  53 -39  25    2.82   10.38
  53 -39  31   12.63   14.09
  53 -37  -1   56.19   13.29
  55 -39   7   -5.02   10.30
  56 -40  14   23.41    9.03
  56 -40  44   11.21    6.78
  57 -41  23    5.35    7.12
  57 -41  29   -1.16    8.15
  57 -41  31    1.26    7.40
  57 -41  35   31.41    9.75
  58 -40   4    1.65    7.57
  59 -41   9  -11.72    8.54
  59 -41  49   -3.98    6.67
  62 -42  52  -10.51    9.48
  64 -44  18   10.16    7.96
  64 -44  38    3.65    7.23
  64 -44  40   -2.47    9.69
  66 -44   8    1.51   10.31
  67 -45  13   28.42   10.87
  67 -45  15    6.23    9.77
  67 -45  43   -2.28    7.05
  68 -46  26  -10.25   14.54
  68 -46  28   -3.16   10.17
  68 -46  30   19.09   11.41
  70 -46  12    7.93   11.75
  71 -47  19   22.60   11.22
  71 -47  35   -6.85    8.60
  71 -47  37    2.64    7.08
 -81 -33  -1    6.19    3.95
 -80 -32  -2   -0.31    3.41
 -79 -37   5    3.24    3.66
 -75 -39   9    0.99    3.10
 -70 -40  12   -4.38    4.04
 -70 -22 -12   52.93    7.15
 -69 -21 -13    3.31    4.74
 -66 -44  20   -9.34    6.48
 -66 -26  -6   56.62    7.71
 -65 -25  -7    5.49    3.41
 -64 -46  24   -0.30    4.69
 -64 -36   8   -5.13    5.27
 -63 -35   7   -1.93    3.17
 -62 -34   6   34.35    6.21
 -61 -49  31   10.57    4.77
 -61 -41  17    3.70    3.84
 -61 -33   5    0.49    5.44
 -61 -17 -15    2.58    3.43
 -60 -26  -4   87.02    8.85
 -59 -43  21   -3.35    4.75
 -59 -25  -5   19.90    6.26
 -58 -30   2    2.73    4.99
 -57 -51  37    5.20    4.96
 -57 -49  33   10.72    4.73
 -57 -21  -9    2.21    5.26
 -55 -43  23    8.89    3.86
 -54 -14 -16   52.14   10.59
 -52 -52  42   31.71    6.84
 -52 -46  30   59.05    9.76
 -52 -22  -6   85.01    9.52
 -51 -43  25    0.19    3.51
 -51 -37  15   38.63    9.43
 -51 -33   9   31.53    8.30
 -50 -26   0   -0.01    3.87
 -49 -35  13   47.75    6.72
 -49 -13 -15    2.29    4.40
 -48 -48  36   81.54    8.83
 -48  -6 -22   12.12    7.02
 -47 -51  43    9.91    4.03
 -47 -45  31    8.60    5.78
 -47 -21  -5    7.45    3.97
 -46 -42  26    6.64    3.88
 -45 -53  49   10.66    4.50
 -45 -41  25   70.21   10.09
 -45 -25   1   12.85    4.36
 -44 -54  52    3.30    4.29
 -44 -12 -14   30.02    5.41
 -41 -49  43    4.84    3.82
 -41 -43  31   36.43    6.36
 -41 -17  -7   15.62    4.53
 -40 -14 -10    3.28    3.91
 -39  -3 -21   38.12    7.13
 -39  -1 -23   19.44    4.57
 -38 -26   6  667.79   24.21
 -37 -17  -5   33.11    5.72
 -36 -14  -8  752.38   21.28
 -36   6 -28   10.94    5.59
 -35 -57  69    3.79    5.19
 -35 -35  21  470.60   19.80
 -35 -27   9  201.11   11.44
 -35  -9 -13  132.39    9.04
 -35   1 -23  609.12   21.01
 -34 -46  42    5.42    3.58
 -34 -44  38    5.24    4.27
 -34 -30  14   30.25    5.38
 -33 -57  71    4.60    3.93
 -33 -47  45    5.11    3.49
 -32 -22   4  250.93   12.90
 -31  -7 -13   12.75    6.33
 -30 -52  60    2.19    4.55
 -30 -48  50    2.79    3.96
 -30 -24   8    5.97    5.81
 -28 -54  68   -2.71    4.98
 -28 -30  18  100.07    9.63
 -28 -26  12   71.56    7.49
 -28   8 -26  194.05   10.81
 -27  -5 -13    6.52    4.35
 -27   3 -21  689.81   29.14
 -25 -55  75   11.63    4.22
 -25 -33  25   69.50    8.88
 -25  11 -27   99.41    9.50
 -24 -32  24  212.24   11.82
 -24 -24  12   17.85    9.54
 -24  -8  -8   42.66    5.74
 -23 -53  71    5.16    3.82
 -23 -27  17   29.98    5.78
 -22 -54  76    9.06    4.84
 -22 -48  58   10.26    5.54
 -21  21 -33    0.83    4.59
 -20 -50  66    4.46    3.28
 -20 -40  42   50.19    6.58
 -20 -38  38  144.51   10.43
 -20 -30  24   11.41    5.20
 -20 -22  12  413.63   17.37
 -20  -4 -10  112.28   12.76
 -20   2 -16  571.43   17.72
 -20   4 -18  -10.65    5.31
 -19 -53  77   -4.82    3.80
 -19 -25  17   22.97    4.94
 -19 -13   1   -5.64    4.18
 -18 -38  40   87.54    8.35
 -18 -36  36   34.47    7.48
 -18 -10  -2   55.79    6.57
 -18  12 -24   -3.66    6.39
 -17 -49  67    5.96    3.72
 -17 -41  47   30.03    7.38
 -17 -37  39    6.54    4.37
 -17  -3  -9  110.00   11.07
 -17   7 -19    4.69    3.52
 -16 -52  78    5.52    4.33
 -16 -46  60   -0.25    4.30
 -16  18 -28   41.14    9.14
 -15 -39  45   31.61    5.29
 -15 -37  41   53.61    7.26
 -15 -35  37   14.90    4.69
 -15  -9  -1    6.49    3.91
 -14  22 -30   27.10    7.18
 -13 -47  67   20.42    5.29
 -13 -37  43    7.13    4.03
 -13 -35  39  111.38    8.99
 -13 -19  13   43.86    9.58
 -13  19 -27    5.55    3.93
 -12 -36  42    2.34    3.65
 -12 -34  38   53.43    9.51
 -10 -26  26   46.08    8.12
  -9 -47  73    1.39    3.03
  -9 -45  67   13.97    4.41
  -9  -7   1  264.72   14.29
  -9  33 -35    9.02    4.04
  -8 -48  78   -0.43    3.15
  -8 -26  28  165.37   10.46
  -7 -41  59   -3.01    3.16
  -6 -40  58   -3.73    3.49
  -6 -26  30    1.88    6.32
  -6 -14  12    7.17    3.50
  -6  -6   2  147.72   10.71
  -6  34 -34   25.19    8.21
  -5 -17  17    7.99    3.31
  -5 -11   9   45.14    5.49
  -5   3  -7   -7.62    4.74
  -4 -44  72    3.94    4.18
  -4 -42  66    6.18    3.44
  -4 -26  32   33.55    7.62
  -4  -8   6   36.15    5.45
  -4  36 -34   67.74    7.46
  -3  -3   1    8.55    5.03
  -3  27 -27   11.76    5.43
  -2  32 -30   82.98    7.37
  -2  44 -38   32.63    7.86
  -1 -13  15  226.17   13.07
  -1  -5   5    7.71    5.31
   1 -45  85    0.23    4.95
   1 -31  47   60.88   10.77
   1 -29  43    0.77    5.40
   1 -27  39    8.00    4.64
   1  -7   9  246.29   13.27
   2 -42  76    8.75    4.48
   2  -2   4    1.46    5.03
   3 -21  31  106.08   10.23
   3   7  -5    2.46    1.76
   3  11  -9    0.60    2.24
   4  -4   8    4.24    2.77
   5 -21  33    3.45    7.03
   5   1   3   10.16    3.59
   5  29 -23    8.92    5.66
   6  46 -34  162.39   13.87
   7 -41  83   -0.00    2.90
   7  31 -23   39.98    5.61
   8  10  -4   53.13    7.50
   8  12  -6  938.56   33.25
   8  28 -20   11.32    5.94
   8  42 -30   -0.14    2.91
   9 -33  63    9.45    5.42
   9 -17  31    5.85    6.43
   9  33 -23  117.31    8.55
  10 -40  86    6.00    4.38
  10 -32  62   22.20    4.64
  10 -18  34   16.86    6.75
  10  16  -8   -1.94    4.67
  10  30 -20   18.02    4.83
  10  58 -38   70.13    8.04
  11 -39  85    4.10    3.80
  11  47 -31   70.19    7.14
  12   4   6   17.86    3.86
  12  20 -10    4.24    4.26
  12  32 -20    7.94    4.82
  13 -21  43   22.02    5.87
  13  43 -27   43.00    5.99
  14 -24  50    3.73    5.60
  14 -22  46   26.15    8.18
  15 -37  87   -1.08    3.47
  15 -29  63    8.32    4.17
  15 -15  35   14.66    4.39
  15  59 -35   21.43    4.68
  16 -36  86   -0.53    2.89
  16 -28  62   69.82   10.09
  17 -25  57   14.24    5.88
  17 -17  41   97.69    8.03
  17 -11  31   26.55    6.98
  17  -1  17  566.96   20.05
  17  15  -1  101.11   10.88
  18 -12  34   57.07    8.27
  19 -27  65    8.65    3.51
  19  13   3   -0.91    1.99
  19  15   1   -2.35    3.21
  19  17  -1   37.20    5.32
  19  19  -3   -1.09    5.15
  19  33 -15  108.91    8.61
  19  61 -33   41.55    9.15
  20  28 -10    3.32    5.24
  21 -27  69    7.78    5.07
  21  -9  33   50.07    6.24
  21   1  19   91.64   10.95
  21  13   5   36.24    5.38
  21  15   3  269.39   16.66
  21  17   1   -5.04    7.04
  21  19  -1  149.60   10.40
  22 -26  68   41.26    7.41
  22 -20  54   33.81    8.16
  22 -18  50    1.94    4.29
  22  -2  24  100.22    8.44
  22  30 -10   85.17   11.05
  22  56 -28   51.55    6.89
  22  76 -38    0.05    3.62
  23 -29  79   87.27    8.66
  23 -27  73    0.75    3.29
  23 -11  39   -1.04    6.81
  23  13   7    0.89    4.04
  23  15   5  199.25   14.15
  23  35 -13   -0.10    3.21
  23  63 -31    4.54    3.35
  23  71 -35    4.42    3.96
  24 -28  78    7.96    4.39
  24 -22  62   25.00    5.17
  24  30  -8   13.90    6.42
  24  52 -24   28.85    7.02
  24  80 -38    9.01    5.78
  25 -19  57   67.54    7.44
  25 -15  49   13.90    5.07
  25  -3  29   -2.36    6.87
  25   3  21   21.46    5.76
  25  17   5  193.84   14.08
  25  21   1   27.84    5.86
  26 -22  66    3.09    6.06
  26  -8  38   -5.88    5.51
  26  62 -28    2.74    3.85
  26  74 -34   21.06    5.34
  27  17   7  307.37   13.47
  27  21   3  557.69   17.39
  27  23   1    1.60    6.71
  27  83 -37   -3.44    4.87
  28 -22  70    4.29    4.47
  28 -18  60   34.97    8.22
  28 -16  56   -1.24    4.31
  28 -12  48   -2.44    3.86
  28   2  26  147.80   11.46
  29  37  -9   16.47    4.28
  29  61 -25   -2.85    4.70
  30 -18  64  113.27    8.96
  30  32  -4   72.46    8.26
  30  54 -20   -3.50    4.88
  31 -15  59   12.77    4.96
  31 -13  55   31.59    6.37
  31  37  -7   30.43    6.05
  31  45 -13    3.16    4.75
  32 -18  68    8.42    3.58
  32  14  16   41.18    8.09
  32  32  -2    2.28    5.83
  32  42 -10  517.21   25.01
  33 -15  63   30.37    5.63
  33  -7  47   42.65    7.01
  33  -1  37   -4.17    3.48
  33   3  31   21.18    6.84
  33  37  -5  109.40    9.09
  34 -20  78    4.33    4.36
  34   2  34  122.09    9.35
  34  16  16   24.79    5.51
  34  30   2   66.81    7.13
  35 -15  67   14.91    4.22
  35   5  31  231.83   13.45
  35  85 -31   -2.08    3.35
  36 -12  62   26.49    6.56
  36  -8  54  273.28   16.55
  36  -6  50    0.82    3.86
  36   4  34   87.70    9.48
  36  22  12   27.03    5.25
  36  28   6   19.45    4.47
  37 -19  83    1.85    2.76
  37 -17  77    1.73    3.62
  37  -1  43   70.29    8.50
  37   7  31   27.78    6.88
  37  15  21  110.33    9.59
  37  71 -23    6.70    4.17
  37  75 -25    0.56    3.08
  38  12  26   72.90    8.63
  38  60 -16   27.66    6.62
  38  84 -28   -3.13    3.23
  39 -19  89    1.10    3.17
  39   1  43   22.21    4.98
  39   5  37   -1.91    6.12
  39  35   3   30.39    5.79
  39  79 -25    8.41    4.61
  40 -16  82    2.57    3.59
  40 -14  76   -0.57    3.00
  40   8  34    9.18    3.83
  40  40   0 2434.91   40.15
  40  60 -14    6.66    5.94
  41  23  17   -3.40    3.69
  41  25  15  384.86   17.69
  41  79 -23    0.61    3.52
  42 -16  88   -1.11    3.08
  42  60 -12   -3.67    4.05
  43 -13  81    5.63    4.16
  43  15  29   -4.44    5.22
  44  22  22   26.79    6.75
  44  54  -6    7.38    5.45
  44  60 -10    1.10    3.47
  45 -13  87   -3.99    4.07
  45  -9  75   -5.08    5.79
  45  57  -7    1.59    3.49
  45  67 -13    2.52    3.78
  46   4  50    1.15    3.53
  46  46   2   39.26    6.12
  47  23  25    6.90    7.02
  47  39   9   14.64    4.21
  47  67 -11   -2.15    5.37
  48   4  54  129.69   12.89
  48  10  44  125.72   10.44
  48  64  -8   15.40    6.64
  49  13  41   -1.22    5.86
  49  19  33   11.07    4.22
  49  71 -11   28.77    5.55
  50   0  66    3.19    3.39
  50   4  58    6.04    4.79
  50  26  26   26.10    4.97
  50  40  12  106.22    9.82
  50  58  -2   56.70    7.42
  51  -5  81   10.36    4.48
  51   9  51    4.37    3.62
  51  45   9    2.17    5.06
  52  12  48   38.49    6.00
  52  16  42    3.90    3.58
  52  22  34   18.78    7.42
  53  -3  81    8.11    3.85
  53   9  55    1.85    3.86
  53  31  25   92.70   10.40
  53  41  15    0.47    2.89
  54  26  32    3.03    4.85
  54  46  12   33.00    5.50
  54  62   0   15.86    7.21
  55  19  43    1.04    3.34
  56  24  38    1.11    3.93
  56  36  24   19.58    6.21
  56  38  22    6.94    4.28
  56  60   4   32.54    7.94
  57   3  77    1.09    3.45
  57  23  41   11.72    3.82
  57  31  31   10.67    4.11
  57  45  17   -2.01    3.23
  57  73  -3   -0.44    4.14
  58  10  64    2.72    3.74
  58  18  50   -3.67    3.48
  58  22  44    2.73    4.91
  58  58   8   -4.01    5.51
  59  53  13    4.76    3.85
  60  18  54    0.81    3.61
  60  40  26   -3.37    4.77
  60  56  12    0.34    3.74
  61  35  33    0.03    3.47
  62  12  70   -6.38    5.09
  62  26  46    1.28    3.39
  62  52  18   -0.92    5.05
  63  55  17   -0.01    4.90
  64  22  56   15.84    6.04
  64  26  50    1.34    2.97
  64  32  42   20.79    5.57
  65  31  45   -6.07    4.26
  66  16  72    2.67    3.88
  66  18  68    0.66    3.06
  66  40  36    0.07    3.45
  66  50  26    0.41    2.79
  66  68  12    5.22    4.45
  67  21  65    0.59    3.38
  67  39  39   -5.41    3.53
  67  53  25    4.56    3.94
  69  67  17   -2.79    3.55
  70  38  46    8.93    3.67
  71  33  55   -9.11    5.24
  71  63  23   -0.37    3.51
  72  38  50    5.56    4.11
  72  64  24    2.46    3.72
  73  39  51    0.04    3.23
  74  40  52   15.08    5.58
  75  49  43   -3.21    3.66
 -22  18  38    5.04    6.10
 -22  30  20   77.16   10.86
 -22  42   8    4.23    5.69
 -21  21  29   10.52    8.19
 -21  25  23   -2.45   10.76
 -21  45   3   25.24    7.30
 -20   6  58   39.81    8.34
 -20  18  30   87.92   10.30
 -20  22  24   66.16    9.95
 -20  30  14  203.81   14.65
 -20  32  12   13.56    8.33
 -20  34  10  473.54   20.49
 -20  36   8   11.97    7.26
 -19   9  43   -0.25    8.66
 -19  13  35    8.14    7.49
 -19  15  31  212.48   21.84
 -19  19  25   61.86   11.29
 -19  25  17   15.57   10.30
 -19  41   1  362.78   25.26
 -18   6  46  108.96   15.04
 -18  16  26   37.38    9.51
 -18  42  -2    0.28    5.84
 -18  48  -6  134.94   19.69
 -18  54 -10   16.61   11.96
 -18  58 -12   -1.73    6.16
 -17  -1  63   26.25    7.01
 -17   1  55   31.47    8.09
 -17   5  43  173.96   15.17
 -17  11  31   21.63   11.73
 -17  29   7  832.35   25.30
 -17  31   5  207.52   14.28
 -17  33   3   41.37   11.30
 -17  43  -5  217.33   13.79
 -16  -4  70   -0.54    5.43
 -16   2  46   29.73    8.23
 -16  36  -2    7.96   12.97
 -16  44  -8   11.46    9.28
 -16  54 -14   44.81    8.65
 -15   3  39    9.91    8.44
 -15   7  31  311.30   27.19
 -15   9  27   84.18   13.75
 -15  19  13  228.30   25.60
 -15  37  -5    4.86    9.15
 -15  49 -13    9.39   12.47
 -15  65 -21    4.25    7.71
 -14  -8  74    4.08    6.09
 -14  10  22   92.50   20.88
 -14  16  14    6.24   13.42
 -14  38  -8   18.57   14.94
 -14  44 -12   59.00    8.89
 -14  68 -24   15.61    8.34
 -13  -9  69   25.08    8.19
 -13  -5  51   -6.59   10.82
 -13  -3  45  -14.52   12.19
 -13   1  35   63.37   10.23
 -13   3  31   -8.40    9.02
 -13   5  27    3.64   19.10
 -13  25   1  164.97   16.82
 -13  49 -17   86.75   13.20
 -13  71 -27    9.17    7.03
 -12 -10  64    1.40    6.83
 -12  -6  48   87.18   11.70
 -12  -2  38   45.25   17.81
 -12  20   4  204.40   14.02
 -12  22   2  -14.70   15.54
 -12  26  -2  193.38   17.84
 -12  44 -16  336.07   16.76
 -12  64 -26  -16.77   13.12
 -11 -13  75   -1.36    5.80
 -11   5  21   19.17    7.88
 -11   9  15   79.50   10.19
 -11  15   7    7.40    6.43
 -11  67 -29   15.87    6.88
 -11  73 -31    3.07    6.23
 -10 -14  70   -1.04    9.86
 -10 -12  58   10.66    6.69
 -10 -10  50   13.80    8.76
 -10  -8  44   52.61    9.45
 -10  -4  34   54.43   15.62
 -10   0  26  315.08   25.02
 -10  14   6   99.86   12.78
 -10  38 -16   44.37    9.98
 -10  48 -22   40.54   13.52
  -9 -15  65   -2.97    6.40
  -9  -7  37   30.59   10.89
  -9  -1  25   77.35   12.73
  -9  29 -11   24.92   13.56
  -9  37 -17    3.21   11.43
  -9  43 -21    8.01    6.10
  -9  63 -31   79.78   12.04
  -9  69 -33    1.79    6.34
  -8 -18  80    3.74    6.56
  -8 -18  82   -9.10   10.61
  -8 -16  62    0.89    5.87
  -8 -12  46    7.34    8.44
  -7 -19  71   10.71    9.88
  -7 -19  73   17.06    9.11
  -7 -15  51   89.53   10.01
  -7  65 -35  -11.04    9.27
  -7  71 -37    8.29    9.89
  -6 -20  68    3.62    5.90
  -6  46 -28    6.77    7.59
  -6  64 -36    4.28   10.39
  -6  86 -42   12.57    8.63
  -5  35 -23    5.51    7.84
  -4 -24  78   23.25   12.72
  -4 -24  84    2.15    6.75
  -4 -16  40  107.07   13.78
  -4  -2  12   27.54    8.27
  -4  40 -28   72.82   12.68
  -4  66 -40   -9.40    9.68
  -4  82 -44    6.92   10.87
  -3 -13  29  705.41   25.44
  -3 -11  25   34.40   15.69
  -3   3   3   -2.82    8.51
  -3  33 -25   18.76   13.71
  -3  65 -41    7.89    6.03
  -3  71 -43   -7.04    8.20
  -2 -16  32    5.62   12.00
  -2 -10  20  413.30   17.94
  -2   2   2    6.73   11.25
  -2  32 -26   33.27   14.87
  -2  58 -40   26.02    8.34
  -2  70 -44   -0.24    6.81
  -1 -17  31   64.89   11.28
  -1 -11  19    0.81    5.96
  -1  -5   9   58.74    9.03
  -1  31 -27  -15.86   12.19
  -1  37 -31   14.69    6.90
  -1  57 -41    1.12    5.94
   0 -28  64   36.81    8.27
   0 -18  30  293.83   16.68
   0  36 -32   80.79    9.80
   1 -25  45   11.96    6.79
   1 -23  39    1.34    7.29
   1 -19  29  119.57   13.56
   1  29 -29   -1.12    7.25
   1  35 -33   53.27   11.01
   1  55 -43    4.44   10.13
   1  73 -49   14.56   10.11
   1  81 -51  -10.93    7.94
   2 -30  60   16.41    7.93
   2 -24  38  590.27   23.21
   2 -20  28  861.08   26.19
   2  28 -30  -24.48   13.86
   2  80 -52   -8.06    7.81
   3 -21  27  576.04   21.62
   3 -19  23    8.66   16.76
   3  37 -37  -11.12   16.04
   4 -26  36    0.54    7.05
   4 -22  26   32.05   11.96
   4 -20  22   27.42   10.18
   4  36 -38   -3.95    7.55
   5 -35  67   -1.94    8.95
   5 -27  35   87.86   10.22
   5  -1  -9   61.78    7.93
   5  13 -23  261.80   15.00
   5  23 -31  128.88   11.95
   5  35 -39   24.43   12.16
   5  75 -55   -0.26   10.20
   6 -36  66   -3.55    7.57
   6 -28  34  111.05   11.98
   6  28 -36   24.97    7.24
   6  38 -42   -4.46    7.27
   6  46 -46    9.36    8.00
   6  74 -56   -5.89    7.67
   7 -29  33  220.33   22.94
   7 -17   9    0.03    8.55
   7   3 -17   15.43    5.73
   7   5 -19   -1.93    2.44
   7  45 -47   29.51    7.87
   7  73 -57   -7.02    7.51
   8 -14   2   59.73    7.63
   8  72 -58   -1.30    8.16
   9 -39  61   13.23    8.53
   9 -29  27   72.54   11.42
   9 -21  11   18.54    8.86
   9  -9  -7   34.76   11.65
   9  15 -31   18.93    8.73
   9  23 -37    2.57    7.13
  10 -40  60  -11.78    8.71
  10 -30  26   -3.82   16.36
  10 -28  22  104.31   17.94
  10 -14  -2  134.69   13.79
  10  -8 -10  184.28   12.28
  11 -41  59   41.52    9.65
  11 -19   3  152.32   15.71
  11  -7 -13   21.86    6.18
  11   9 -29   38.99   10.26
  11  25 -41   51.79   14.56
  11  47 -53   17.87    8.01
  11  57 -57   -2.90    6.42
  11  63 -59  -12.08    7.91
  12 -42  58   66.23   12.67
  12 -34  30   74.37    9.32
  12   4 -26  259.46   17.61
  12  42 -52    1.74    6.05
  12  56 -58  -14.21   10.86
  12  62 -60   12.46    8.05
  13 -37  35   91.01   10.76
  13  27 -45   47.67   11.22
  14 -42  48   10.31    7.68
  15 -45  57   16.26   12.05
  15 -43  47  105.03   13.07
  15  17 -41   34.40    8.12
  15  45 -57    0.63    6.57
  15  61 -63    4.08    8.79
  16 -46  56   14.76    7.26
  16 -38  28  108.78   11.80
  16 -18  -8   46.86    8.41
  16 -10 -18  208.75   14.14
  16   4 -32   -2.63    8.22
  16  40 -56   20.05    8.03
  16  60 -64    6.16    9.08
  17 -47  55    9.26    8.76
  17 -37  23    9.02    7.40
  17 -17 -11  207.72   18.08
  17  -5 -25  192.37   16.16
  17  25 -49    6.72    7.09
  17  49 -61   15.96    8.28
  18 -34  14   36.38    9.62
  18 -32  10   84.90   12.41
  18 -16 -14   80.58   12.86
  18  28 -52   40.92    7.95
  19 -41  27   67.95    9.73
  19   5 -37  204.23   15.60
  19  39 -59   -4.80    6.28
  20 -48  46   27.48   13.17
  20 -44  32   97.32   15.60
  20 -40  22    5.22    5.94
  20 -32   6  -12.36   14.41
  20 -12 -22  428.19   18.97
  20  12 -44   -0.86    8.70
  20  48 -64   -8.52    6.92
  21 -49  45    3.30   10.67
  21 -39  17   22.54   11.56
  21 -37  13  280.97   15.86
  21 -35   9   -4.11   12.29
  21 -29  -1   63.21   17.54
  21   9 -43   15.47    8.61
  21  43 -63    2.23    6.41
  21  53 -67   -1.52    5.71
  21  59 -69   -2.28    6.77
  22 -52  54   14.33    7.23
  22 -48  38   -3.49    5.68
  22 -32   2   -0.08   16.33
  23 -51  45   21.89    7.55
  23 -41  17   -5.83   11.45
  23 -35   5   -1.98    6.84
  23 -29  -5   40.44   14.96
  23 -17 -21  273.62   25.88
  23   1 -39   16.67    6.93
  24 -50  38   -2.75    6.13
  24 -46  26   78.53   11.39
  24 -32  -2  104.97   11.21
  24 -28  -8   38.15   10.80
  24 -12 -28   30.59   11.98
  24 -10 -30   96.57   10.91
  24  -8 -32    6.97    7.19
  24  -6 -34  106.97   12.08
  24   8 -46   10.12   11.26
  24  30 -60   -0.44    5.41
  24  34 -62   16.64   10.58
  25 -53  45   -1.84    6.04
  25 -21 -19   26.14   10.26
  25  47 -69   10.29    6.33
  26 -56  54   18.61    9.00
  26 -52  38   -5.79    6.86
  26 -40   8   86.86   14.75
  26 -18 -24  151.45   26.70
  26   0 -42   15.01    8.05
  26  16 -54  -13.71    9.20
  26  26 -60  -10.30    6.92
  27 -55  45   16.61    9.21
  27 -47  21   11.32    7.29
  27 -25 -17   56.45   11.07
  27 -15 -29  161.70   17.52
  27 -11 -33  487.75   20.56
  27  -9 -35  173.79   12.73
  27  -7 -37    2.96    7.45
  27  19 -57    3.17    6.22
  28 -54  38   55.57    8.92
  28 -44  12   30.09    8.21
  28 -34  -6  135.52   13.07
  28 -24 -20    0.85   12.33
  28   2 -46  259.53   15.42
  29 -37  -3  139.51   16.19
  29 -33  -9   46.99   11.29
  29 -21 -25  632.26   24.00
  29  -3 -43   11.48    6.81
  29  47 -73   -8.30    6.53
  30 -60  56   -2.12    7.20
  30 -58  46    9.21    6.12
  30 -56  38   -2.34    9.00
  30 -54  32    5.43    7.28
  30 -52  26   39.14    8.69
  30 -46  12    8.49    7.37
  30 -44   8  177.44   18.26
  30 -42   4   19.58    7.23
  30 -36  -6   24.01   14.30
  30 -14 -34   49.26    9.08
  30 -12 -36    5.77    6.63
  30 -10 -38  276.02   19.45
  30   4 -50  285.56   19.15
  30  22 -62    1.37    5.43
  31 -39  -3  276.94   15.68
  31 -31 -15  426.40   28.62
  31 -25 -23   30.70    8.90
  31  -1 -47   42.02   11.61
  31  33 -69   15.18   11.81
  32 -56  32   -1.12    6.65
  32 -46   8    5.26   10.72
  32 -30 -18  162.59   12.50
  32 -22 -28   26.86    9.03
  33 -53  21   31.32   13.98
  33 -41  -3    6.04    9.19
  34 -50  12   83.31   10.90
  34 -46   4   19.61    7.41
  34 -26 -26   10.63    8.40
  34  12 -60   52.96    9.36
  34  22 -66   10.00    8.83
  35 -59  33    9.40    5.87
  35 -21 -33   73.62   10.33
  35 -19 -35   62.85   11.77
  35 -11 -43   56.20    9.16
  35  15 -63    9.56    8.37
  36 -62  40  145.65   19.10
  36 -56  22    9.84    7.08
  36  12 -62    4.66    6.15
  36  22 -68   -6.09    6.99
  36  38 -76    5.06    6.49
  37   9 -61   18.84    6.54
  37  15 -65    2.07    8.72
  37  43 -79   -0.61    6.28
  38 -66  50    4.33    6.23
  38  -2 -54   29.23    7.60
  38   6 -60   74.74   10.08
  38  22 -70    3.64    5.82
  38  26 -72   -9.02   11.00
  38  34 -76    5.84    6.04
  39 -67  51    2.90    5.41
  39 -29 -29   56.37   15.58
  39   9 -63   -5.69    5.85
  39  39 -79    7.55    9.55
  40 -58  18    3.47    5.57
  40 -34 -24   33.80   10.07
  40 -16 -44   14.47    6.36
  40   6 -62  -11.54    7.67
  40  26 -74    3.14    6.86
  41 -53   5   -5.61    6.64
  41 -51   1    5.59    6.05
  41  -7 -53    0.45    8.20
  42 -64  30    8.40    7.32
  42 -62  24   -5.66    6.33
  42 -58  14    8.56    7.90
  42 -14 -48   23.61    7.20
  42  -2 -58   32.24   10.63
  43 -61  19   33.79    7.84
  43 -47  -9    6.49   11.05
  43  27 -77  -20.31   12.43
  43  31 -79   -1.73    6.26
  44 -70  46    3.58    5.96
  44 -58  10   -0.39    5.72
  44 -52  -2   14.33    6.88
  44  -2 -60   29.33    8.55
  45 -71  47    0.79    6.09
  45 -69  39   -9.01   10.98
  45 -41 -21    4.22    6.27
  45  -7 -57  -14.61   11.97
  46 -66  26    5.83    5.80
  46 -48 -12   12.63    7.58
  46 -30 -36   45.24   12.65
  46 -12 -54   27.25    8.86
  46  -2 -62    2.57    6.23
  46  32 -82   -6.07    7.00
  47 -53  -5   12.85    7.50
  47 -47 -15  175.22   16.30
  47   1 -65   13.01    7.68
  47  13 -73   -2.06    8.50
  48 -70  34   19.00    7.57
  48 -52  -8   -7.08   10.62
  48 -32 -36   27.09    9.72
  48 -12 -56    5.88   10.62
  48  10 -72    0.34    6.62
  49  -7 -61   -6.83    8.69
  49   7 -71   17.15    9.44
  49  17 -77    2.43    6.95
  49  21 -79   -8.95   10.94
  50 -42 -26    3.61    6.09
  50 -34 -36   -1.70    6.05
  50 -14 -56  -10.24    8.86
  50  14 -76    7.41    6.84
  51 -49 -17    4.17   10.27
  51 -45 -23    4.80    6.24
  51 -39 -31   -0.68    6.38
  51  11 -75  -10.86   10.30
  52 -48 -20   -2.25    5.98
  52  18 -80    6.90    7.59
  53 -73  31   22.00   11.18
  53 -71  25    7.94    6.12
  53 -63   5    4.97    6.16
  53  -9 -63   -3.19    6.47
  53  -1 -69    8.98    7.83
  53  15 -79   -5.08    7.06
  54 -74  32   -3.50    8.07
  55 -75  33    2.16    8.62
  55 -73  27   -6.92   10.23
  55 -71  21    3.85    6.75
  55 -55 -13   50.42   13.33
  55 -47 -25   14.49    6.47
  55 -41 -33   27.20    7.63
  56   6 -76   -3.14    7.03
  57 -71  17   -7.93    6.31
  57 -65   3   72.42   12.09
  57 -63  -1   -4.24    7.24
  58 -72  18   -8.24    9.91
  58 -36 -42   -5.40    7.90
  58 -18 -60   18.12    9.33
  58  10 -80  -15.46    9.59
  59  -5 -71    5.39    5.97
  59   7 -79   -0.29    5.63
  60 -20 -60  -13.82   12.16
  60  -2 -74    5.84    6.48
  61 -73  15    6.32    6.37
  62 -52 -26   14.73   10.01
  62 -46 -34    0.51    6.08
  62  -4 -74   16.80    9.39
  63 -71   7   -1.67    7.54
  63  -1 -77    0.52    7.90
  64 -52 -28   -1.49    5.44
  64 -46 -36   13.70    6.75
  64 -30 -54   -2.19    5.59
  66 -68  -4    1.38    7.76
  67 -69  -3    3.31    7.88
  67 -67  -7  -13.40    7.06
  67 -59 -21    3.33    9.03
  67 -23 -63    2.30    5.51
  68 -66 -10   -7.62    8.96
  68 -52 -32  -20.11   10.49
  68 -46 -40   -6.97    9.28
  69 -65 -13   -4.20    8.53
  69 -55 -29   -2.49    6.47
  69 -49 -37    6.08    7.19
  69 -39 -49   -0.22    8.30
  69 -29 -59   11.77    8.42
  69 -27 -61   -1.77    6.86
  71 -59 -25   -0.14    7.68
  71 -55 -31   -1.68    7.08
  71 -49 -39    9.22    7.05
  72 -52 -36  -14.11    7.72
  72 -42 -48    3.67    9.18
  73 -63 -21   -5.82    6.40
  73 -55 -33    3.39   10.87
  74 -40 -52   -5.66    6.70
  74 -38 -54    7.67    8.30
  75 -47 -45    4.24   10.96
 -45 -57  37  -17.32   13.08
 -45 -49  27   25.68   13.97
 -43 -55  35   33.93   15.02
 -43 -25   3  -14.33   22.81
 -43  71 -47  -17.59   16.66
 -42 -54  34    8.77   15.45
 -42 -44  22   40.36   14.95
 -42 -14  -6  155.95   18.98
 -42  38 -36   19.74   13.42
 -42  68 -46   -1.74   12.71
 -41 -37  15   28.59   21.44
 -41 -35  13   32.24   27.49
 -41 -31   9   50.14   16.60
 -41 -15  -5   55.08   20.68
 -41  -1 -15  326.87   23.24
 -41  19 -27   28.61   15.94
 -41  73 -47  -10.06   13.07
 -40 -62  46   13.10   13.97
 -40 -58  40   80.77   23.88
 -40 -36  14  304.63   33.78
 -40 -16  -4  199.09   39.95
 -40  44 -38   19.46   13.88
 -40  50 -40   12.53   22.93
 -39 -57  39   47.22   23.83
 -39 -49  29  -21.66   16.08
 -39 -19  -1  128.99   25.85
 -39  -9  -9  251.94   27.38
 -39  75 -47   -5.96   12.40
 -38 -48  28    1.03   13.28
 -38 -10  -8  110.30   27.72
 -38  64 -44    3.57   11.54
 -37 -11  -7  322.07   45.09
 -37  29 -31    4.56   21.51
 -37  49 -39    2.68   12.83
 -36  16 -24   52.45   15.92
 -36  66 -44   -9.35   12.85
 -36  74 -46    2.36   11.39
 -35 -51  33  147.84   25.26
 -35 -39  19  -12.62   14.31
 -35 -31  11  -35.20   28.48
 -35 -29   9   88.00   17.04
 -35 -15  -3   68.03   35.08
 -35  45 -37    3.24   16.25
 -34 -36  16   -1.18   22.92
 -34 -32  12  307.82   32.23
 -34 -16  -2  332.94   24.69
 -34  38 -34   24.04   14.60
 -34  48 -38   26.44   15.71
 -34  76 -46  -10.09   12.02
 -33 -49  31   31.39   20.18
 -33 -17  -1  -41.31   23.81
 -33  -9  -7   58.32   34.49
 -33  23 -27   -2.01   19.99
 -33  27 -29   40.75   29.69
 -33  65 -43   14.77   11.89
 -33  73 -45    2.60   11.14
 -32 -54  38   28.95   13.29
 -32 -20   2   40.72   21.34
 -32 -10  -6   41.32   26.03
 -32  22 -26   24.67   18.61
 -32  30 -30   21.07   13.58
 -32  44 -36   34.26   17.87
 -32  50 -38    0.45   18.50
 -32  56 -40   14.67   18.96
 -32  62 -42    5.17   15.65
 -32  78 -46   -1.29   26.01
 -31 -53  37  -16.05   13.45
 -31 -45  27   -7.53   21.05
 -31 -23   5   40.14   33.10
 -31 -21   3  139.95   27.10
 -31  13 -21  153.93   24.53
 -31  75 -45  -22.11   14.09
 -30 -52  36   17.69   25.80
 -30 -42  24   -9.74   18.17
 -30 -24   6  346.28   27.97
 -30  12 -20   58.48   18.29
 -30  36 -32   27.97   19.57
 -30  46 -36   43.37   21.03
 -30  64 -42   -9.85   13.86
 -29 -35  17  187.80   18.34
 -29 -33  15   65.51   15.56
 -29 -31  13   26.33   14.55
 -29 -27   9  102.03   42.88
 -29  11 -19  -32.91   33.99
 -29  49 -37   57.02   19.60
 -29  55 -39  -17.66   13.37
 -29  69 -43   13.07   11.48
 -28 -48  32   42.02   14.55
 -28 -16   0  129.17   21.56
 -28  20 -24   42.55   37.63
 -28  24 -26    2.69   17.65
 -28  28 -28  -51.43   25.75
 -27 -53  39   38.42   17.41
 -27 -17   1  163.44   45.05
 -27  19 -23   27.90   15.88
 -27  23 -25   53.26   23.05
 -27  27 -27  466.14   29.46
 -27  57 -39    7.46   11.58
 -27  71 -43    4.13   16.15
 -26 -52  38   15.51   12.60
 -26  14 -20  146.29   26.17
 -26  34 -30    5.26   12.75
 -25 -51  37   20.38   24.68
 -25 -39  23  -28.45   19.26
 -25 -23   7   20.06   22.60
 -25 -11  -3   65.07   27.14
 -25  13 -19   81.85   19.06
 -24 -36  20    8.79   15.54
 -24 -34  18    8.73   13.66
 -24 -32  16   34.29   17.32
 -24 -30  14   73.83   17.14
 -24 -28  12   18.49   19.54
 -24  12 -18   17.45   22.38
 -24  40 -32    2.64   14.12
 -24  80 -44  -20.14   12.66
 -23 -53  41   20.37   19.62
 -23  -7  -5  123.00   41.04
 -23  49 -35    3.95   15.70
 -23  55 -37  -18.77   29.27
 -23  61 -39   -4.06   11.70
 -23  77 -43    6.85   17.03
 -22 -52  40   20.72   12.91
 -22 -44  30   74.04   16.86
 -22  20 -22  -17.49   33.37
 -22  24 -24   22.75   16.30
 -22  28 -26  115.16   19.46
 -22  42 -32   52.72   22.18
 -21 -51  39   21.93   20.71
 -21 -41  27   21.46   15.88
 -21  19 -21   40.92   18.01
 -21  31 -27   10.89   12.87
 -21  51 -35   64.31   30.24
 -21  63 -39   22.03   13.96
 -21  71 -41   26.27   15.25
 -21  79 -43    1.00   22.28
 -20 -54  44  -30.09   28.05
 -20 -38  24    7.70   13.39
 -20 -36  22  127.89   22.51
 -20  34 -28   95.05   16.43
 -20  68 -40    0.79   11.39
 -19 -31  17  124.07   31.86
 -19 -29  15    1.53   36.23
 -19 -13   1   49.36   15.07
 -19  -5  -5   31.39   15.58
 -19  59 -37   -0.02   18.17
 -18 -44  32   16.09   16.54
 -18 -16   4  -43.43   21.62
 -18  12 -16   -4.74   21.85
 -18  40 -30   14.98   17.15
 -17 -59  53   29.52   18.59
 -17 -19   7   34.08   27.33
 -17 -17   5    6.52   28.49
 -17  -1  -7  -34.67   21.11
 -17  11 -15   -6.22   18.61
 -17  49 -33  -12.72   15.51
 -17  55 -35  -87.52   33.84
 -17  61 -37  -13.93   12.47
 -16 -54  46  120.09   22.00
 -16  -2  -6  -14.98   11.45
 -16   4 -10  219.09   23.25
 -16  10 -14   26.18   16.55
 -15 -57  51   22.85   12.95
 -15 -53  45   14.13   25.36
 -15 -11   1   26.33   17.22
 -15  -3  -5   97.09   19.00
 -15   3  -9    3.90   10.18
 -15   9 -13  100.28   18.48
 -15  23 -21  918.98   46.37
 -15  27 -23    9.11   21.28
 -14 -56  50   32.01   16.77
 -14  76 -40   37.98   23.31
 -13 -49  41  -10.39   14.85
 -13 -41  31   60.41   15.44
 -13  59 -35   31.33   13.65
 -12 -38  28   11.19   14.60
 -12 -36  26   78.07   26.99
 -12 -20  10    2.50   16.37
 -12  46 -30   44.95   23.49
 -12  64 -36  -32.00   21.84
 -11 -33  23   -6.04   25.84
 -11 -31  21   43.66   20.12
 -11 -29  19  -12.68   18.76
 -11 -27  17   37.76   21.06
 -11  35 -25   30.20   32.32
 -11  39 -27   10.32   23.22
 -11  55 -33   -9.42   14.18
 -10 -58  56    9.75   20.29
 -10 -50  44    7.31   14.99
 -10 -14   6   10.92   20.31
 -10  38 -26   35.89   16.09
 -10  48 -30   11.68   18.73
 -10  66 -36  -16.73   16.08
  -9 -53  49   36.09   14.80
  -9 -15   7   96.95   24.26
  -9   7  -9   74.36   18.62
  -9  41 -27   10.08   16.53
  -8 -56  54    1.52   14.26
  -8 -52  48  -18.33   21.06
  -8 -36  28    4.97   13.60
  -8 -34  26   91.62   28.07
  -8 -20  12  209.20   19.98
  -8   6  -8  116.71   13.03
  -8  40 -26    8.32   21.19
  -8  56 -32    0.55   21.21
  -8  62 -34   -6.77   12.56
  -8  78 -38   -3.43   18.11
  -7 -55  53    7.60   31.01
  -7 -43  37   49.66   21.01
  -7 -29  21  -47.56   32.71
  -7 -27  19  846.66   48.11
  -7   5  -7   23.66   11.61
  -7  15 -13  267.52   29.23
  -7  67 -35  -10.72   11.93
  -6 -48  44  -15.56   17.29
  -6 -40  34   -5.50   27.46
  -6 -12   6  629.75   36.65
  -6  14 -12    7.65   13.82
  -6  42 -26  -10.52   21.00
  -5 -51  49  130.17   35.32
  -5 -37  31   -6.32   16.00
  -5 -17  11  223.64   23.66
  -5 -15   9  114.67   26.26
  -5  -5   1   -8.76   12.58
  -5  13 -11   21.44   10.56
  -5  45 -27    0.87   21.91
  -5  63 -33  -18.24   16.46
  -5  79 -37    4.84   21.93
  -4 -54  54    0.08   16.67
  -4 -50  48   15.91   16.08
  -4 -32  26   68.37   18.36
  -4 -30  24    1.88   27.19
  -4 -28  22   91.19   44.26
  -4 -22  16   77.07   20.11
  -4 -20  14  138.44   25.75
  -4  -8   4   -7.10    8.19
  -4   6  -6   48.30   14.72
  -4  68 -34   36.32   15.97
  -4  76 -36  -27.33   16.73
  -3 -11   7  -19.60   13.97
  -3   5  -5   36.81    7.64
  -3  11  -9  -10.99   16.84
  -3  25 -17  481.55   44.85
  -3  29 -19  127.51   27.39
  -3  73 -35    4.14   15.32
  -2 -38  34   69.37   17.76
  -2 -14  10  162.73   17.65
  -2  -4   2  -19.72    9.08
  -2  32 -20   77.54   23.91
  -2  46 -26   16.49   13.69
  -2  64 -32  -12.04   21.84
  -1 -35  31   -8.69   16.82
  -1 -33  29   55.70   22.40
  -1 -19  15    3.40   23.29
  -1 -17  13  469.16   26.08
  -1  23 -15  227.94   33.83
  -1  27 -17  212.99   24.65
  -1  35 -21  370.39   44.82
  -1  45 -25    3.76   32.69
  -1  69 -33    0.55   14.42
  -1  77 -35   -0.26   11.97
   0 -56  60   26.20   13.13
   0 -28  24   29.70   32.97
   0 -26  22  510.55   41.20
   0  12  -8   83.05   12.23
   0  74 -34   62.40   19.94
   0  84 -36  -12.26   13.46
   1 -55  59    9.66   24.81
   1 -51  53   40.93   16.95
   1  33 -19   40.49   17.53
   1  65 -31  -23.11   18.16
   2 -36  34   34.07   26.02
   2 -34  32   35.04   17.46
   2 -14  12    3.69   16.70
   2  24 -14  421.43   26.73
   2  36 -20  285.74   26.50
   2  70 -32    2.14   12.61
   2  78 -34  -18.63   17.55
   3 -55  61   -7.22   14.03
   3 -29  27   -4.99   19.10
   3 -27  25   -7.54   18.45
   3 -25  23  264.84   25.55
   3  -7   7  128.38   14.39
   3   1   1   -5.34   18.38
   3  13  -7    8.25   16.08
   3  31 -17  -25.67   22.87
   3  35 -19    8.48   17.03
   3  55 -27   11.78   12.69
   3  61 -29   11.19   12.59
   3  85 -35    6.11   17.42
   4 -54  60    1.08   15.09
   4 -50  54   17.91   13.64
   4   6  -2   47.58   10.96
   4  22 -12   12.80   23.60
   4  30 -16  298.42   30.07
   4  48 -24  154.57   18.20
   4  66 -30   20.94   12.67
   5 -35  35   35.62   15.63
   5 -13  13  243.49   17.89
   5  -3   5   56.71   11.44
   5   5  -1   22.00   13.67
   5  25 -13   38.86   17.96
   5  37 -19  286.92   26.72
   5  47 -23   73.27   28.68
   6 -28  28  106.56   18.80
   6 -26  26  302.76   29.11
   6 -22  22  302.61   31.17
   6 -18  18  571.08   32.40
   6  24 -12   12.55   16.45
   6  32 -16  216.69   25.48
   6  36 -18  673.93   30.35
   6  62 -28    7.93   22.84
   6  78 -32   34.43   21.69
   7 -53  61    5.53   12.89
   7 -49  55   -8.78   14.12
   7 -45  49   17.14   23.56
   7  -9  11  366.91   31.88
   7   1   3    6.86   11.23
   7  23 -11  -56.21   22.56
   7  31 -15  269.88   25.89
   7  35 -17    8.25   15.92
   7  67 -29   -1.89   23.17
   7  75 -31   10.62   13.23
   7  85 -33    8.51   15.19
   8 -12  14   17.16   11.11
   8  -2   6    5.20    9.04
   8  30 -14   -1.13   20.10
   8  48 -22  -19.82   16.36
   8  66 -28   17.91   20.04
   9 -27  29  143.57   20.14
   9 -25  27   19.79   25.90
   9 -23  25  210.50   36.84
   9 -17  19   56.62   20.00
   9  -5   9   55.45   22.34
   9  15  -5   -6.20   15.70
   9  25 -11  -11.56   28.67
   9  37 -17    7.26   25.80
   9  47 -21   33.92   30.86
  10 -44  50    7.05   26.55
  10  -8  12   81.60   19.24
  10   2   4  140.52   18.73
  10  14  -4   -0.67   10.28
  10  28 -12  115.48   23.82
  10  32 -14   46.14   18.43
  10  36 -16    4.00   23.39
  10  56 -24   49.76   14.65
  11 -11  15   68.48   14.43
  11  31 -13  186.34   24.46
  11  35 -15  -17.14   28.31
  11  67 -27  -29.28   18.27
  11  75 -29    3.12   11.87
  12 -28  32   93.39   23.91
  12 -26  30   72.39   17.99
  12 -24  28   55.22   21.36
  12 -22  26   -4.25   23.51
  12 -16  20  -12.61   25.35
  12   4   4   42.44   15.16
  12  30 -12   21.56   30.34
  12  48 -20  100.65   16.35
  12  66 -26    2.23   20.28
  13  -7  13   32.87   12.66
  13  15  -3   18.95   21.42
  13  47 -19    7.48   14.51
  14 -40  48    2.39   16.85
  14 -12  18   14.20   24.62
  14 -10  16   14.07   18.31
  14  18  -4   65.43   19.91
  15 -51  65   11.09   22.13
  15 -43  53   20.07   13.86
  15  -3  11  -16.98   10.82
  15  11   1   88.57   16.68
  15  75 -27   39.78   13.93
  15  85 -29  -21.19   20.77
  16 -34  42   52.55   22.50
  16   2   8   47.79   27.63
  16  20  -4  299.93   28.48
  16  66 -24  106.62   15.90
  17 -51  67   -9.32   22.35
  17 -43  55   19.12   14.44
  17 -27  35    9.12   23.45
  18  46 -16   42.44   24.54
  18  70 -24    2.61   12.55
  18  78 -26  -13.06   13.75
  18  88 -28   -6.36   15.22
  19 -47  63  -21.40   20.03
  19 -43  57   -7.48   25.82
  19 -39  51   23.18   16.54
  19  -7  17    8.84   16.21
  19  41 -13  260.06   34.88
  19  85 -27    6.31   11.57
  20 -42  56   24.52   26.12
  20 -26  36   12.77   15.07
  20 -24  34   -1.66   15.41
  20 -22  32   92.85   33.70
  20 -16  26  -45.05   41.11
  20 -14  24   46.01   23.13
  20   0  12   23.75   14.54
  20  14   2  -11.27   18.58
  20  40 -12   42.30   20.68
  21 -39  53   24.24   13.38
  21  -3  15  212.46   23.44
  21   5   9   21.14   16.34
  21  17   1   66.26   40.18
  21  27  -5  281.83   23.74
  21  31  -7   11.08   29.75
  21  35  -9  -44.64   31.42
  21  39 -11  209.53   19.89
  21  43 -13  -32.94   30.82
  21  59 -19   15.87   13.05
  21  65 -21   11.78   15.15
  21  81 -25  -17.57   13.37
  22 -46  64   10.34   24.75
  22 -36  50  -33.56   18.22
  22 -28  40    1.30   13.12
  22   2  12  -35.02   28.76
  22  16   2   58.39   26.66
  22  30  -6    0.28   16.50
  22  34  -8   24.35   16.71
  22  38 -10  152.27   18.28
  22  58 -18  -17.39   16.98
  22  64 -20   -8.17   13.29
  22  88 -26  -13.54   21.74
  23 -39  55   -2.11   15.36
  23 -21  33   33.15   21.52
  23 -17  29   27.64   21.98
  23 -15  27   18.32   24.78
  23  -1  15   30.61   25.72
  23   7   9  224.60   34.26
  23  51 -15  -10.55   15.64
  23  63 -19   47.63   29.78
  23  69 -21   -2.30   13.75
  24  12   6   27.08   20.36
  24  50 -14   24.93   15.64
  25 -39  57   31.32   18.73
  25 -25  39   50.68   21.57
  25 -21  35   72.69   28.52
  25 -11  25  -35.80   19.55
  25  -9  23   38.06   25.03
  25   9   9  383.54   47.68
  25  49 -13   56.07   17.24
  26  48 -12  -23.57   21.40
  26  80 -22    1.82   11.92
  26  90 -24  -27.79   17.06
  27 -39  59   -2.23   15.20
  27 -27  43  319.57   43.52
  27  -7  23  103.20   22.60
  27  -5  21   37.42   41.33
  27   5  13   59.50   44.81
  27  27  -1   72.48   25.21
  27  43  -9   25.66   20.68
  27  71 -19    4.56   18.40
  27  79 -21  -19.43   21.39
  27  89 -23  -37.36   27.30
  28 -18  34  -20.33   29.49
  28 -16  32   48.85   25.20
  28 -14  30  352.47   40.47
  28  30  -2  -43.21   19.45
  28  38  -6    3.43   26.82
  29 -39  61    6.12   11.46
  29  -3  21   77.46   20.08
  29   7  13  132.76   45.07
  29  19   5  104.12   20.05
  29  29  -1  -15.47   28.14
  29  33  -3  269.72   20.79
  29  37  -5  120.85   17.09
  29  75 -19   28.56   14.44
  30 -16  34   28.13   17.30
  30 -14  32  106.59   21.10
  30 -12  30  147.31   19.45
  30   4  16  706.61   57.77
  30  36  -4    9.67   29.96
  30  74 -18  -13.73   13.06
  31 -45  73  -35.96   18.70
  31  -1  21   98.80   20.09
  31  15   9   32.20   19.86
  31  59 -13  -19.48   24.56
  31  65 -15   -7.89   28.55
  31  73 -17  -51.14   30.43
  31  91 -21  -19.98   13.00
  32 -22  42   65.14   16.66
  32  -8  28   16.07   21.44
  32  -6  26   20.03   16.82
  32  12  12   30.53   33.44
  32  24   4   54.13   23.37
  32  58 -12   47.79   27.78
  32  64 -14    4.15   19.51
  32  88 -20   19.26   18.05
  33 -33  57    8.36   26.81
  33 -27  49   97.80   18.27
  33   1  21   16.00   18.52
  33  31   1  158.40   29.20
  33  47  -7   16.13   20.79
  33  63 -13   -1.38   16.79
  33  87 -19   -3.71   12.48
  34 -40  68  -12.90   16.20
  34 -36  62    3.77   11.77
  34  20   8   31.27   16.82
  34  30   2   -5.99   21.57
  34  34   0   42.44   13.79
  34  62 -12   17.66   17.28
  34  76 -16   -6.50   11.50
  35 -33  59    5.98   12.94
  35 -27  51    2.26   12.86
  35   3  21   52.06   17.58
  35  11  15   34.98   23.62
  35  61 -11   -0.13   18.30
  35  75 -15   50.18   15.53
  35  83 -17    4.45   12.10
  36 -30  56   -3.91   12.86
  36  -2  26   80.40   17.44
  36   8  18   -2.55   19.21
  36  26   6  282.62   26.50
  36  60 -10  -30.82   26.67
  37 -43  77   -7.59   11.91
  37 -27  53  -32.95   15.43
  37 -11  35   -7.16   20.89
  37  13  15   79.97   20.52
  37  29   5  139.25   19.29
  37  49  -5   -0.36   15.84
  38 -30  58   -3.78   13.81
  38 -22  48    2.19   12.39
  38   0  26   59.81   15.21
  38  22  10  180.23   25.81
  38  32   4  106.33   16.23
  38  36   2  139.22   21.90
  39 -39  73  -12.37   15.80
  39  -9  35   -0.95   14.19
  39  -7  33   28.80   21.98
  39   7  21  261.34   33.98
  39  35   3  -13.46   28.85
  40 -40  76   17.96   14.61
  40 -34  66  -15.68   16.81
  40 -22  50   33.88   16.36
  40   2  26  -22.10   16.26
  40  18  14  134.06   19.38
  40  28   8  298.42   41.18
  40  52  -4   18.72   12.96
  41 -41  79   18.79   11.50
  41 -31  63   -1.86   11.74
  41 -15  43   44.75   21.97
  41 -11  39   23.95   14.18
  41  -9  37    0.91   13.72
  41  -5  33   18.62   20.96
  41   7  23   26.04   16.96
  41  15  17   18.18   14.36
  41  21  13  115.04   17.81
  41  31   7    2.38   16.57
  42 -36  72    8.25   13.84
  42   4  26  359.26   42.89
  42  12  20   13.95   15.10
  42  38   4  237.63   21.47
  43 -37  75  -13.72   14.16
  43 -25  57   -9.40   18.62
  43   9  23   -8.73   19.30
  43  27  11   55.01   27.15
  43  81 -11   -4.89   11.29
  44 -32  68   26.06   18.98
  44 -20  52  -13.39   14.27
  44  72  -8   16.01   14.68
  44  80 -10    0.96   11.07
  45 -29  65   -7.46   12.49
  45 -23  57   14.00   11.58
  45 -13  45  -28.24   20.55
  45  59  -3  -24.39   14.94
  45  71  -7   18.74   18.51
  45  79  -9   -1.10   11.26
  46 -34  74   11.00   12.18
  46 -26  62    6.16   14.61
  46 -18  52   -1.05   12.16
  47  -9  43    8.67   13.54
  47  29  13   11.88   13.05
  47  53   1   31.68   14.01
  48 -24  62  -24.04   14.00
  48 -16  52   21.12   15.09
  48   4  32   12.34   19.26
  48   6  30  -14.02   27.32
  48  48   4  131.85   17.71
  49 -21  59   19.46   28.13
  49  -7  43  -22.34   21.54
  49  11  27   28.61   19.80
  49  43   7    6.86   20.49
  49  83  -7   56.41   16.36
  50 -16  54  -26.69   23.20
  50 -14  52   41.92   16.09
  50  52   4   73.19   21.80
  50  62   0   16.85   12.56
  50  68  -2  121.49   17.31
  50  82  -6   -0.30   12.61
  51 -29  73   -9.36   14.84
  51  39  11    4.72   17.49
  51  43   9   12.55   23.75
  51  51   5  -10.68   20.18
  51  67  -1    6.91   12.81
  51  81  -5   16.71   16.27
  52 -26  70   10.24   11.36
  52 -14  54  -31.42   27.75
  52  56   4   33.42   18.01
  52  80  -4    6.85   21.53
  53 -27  73   -0.59   10.16
  53 -17  59   -4.41   15.19
  53  19  25   -0.85   13.80
  53  35  15   84.32   24.74
  53  51   7    5.83   22.65
  53  55   5   -8.58   19.77
  54 -24  70   -0.26   11.26
  54 -10  52    2.31   12.37
  54  -8  50   21.35   15.53
  54   2  40    2.37   15.32
  54  38  14  111.38   18.55
  54  42  12   45.48   13.82
  54  46  10    8.29   11.97
  54  50   8   -8.16   21.76
  55 -25  73    7.50   13.45
  55 -15  59   20.40   18.89
  55  11  33   19.12   16.65
  55  19  27   54.97   15.39
  55  25  23   31.85   22.70
  55  55   7   79.96   19.68
  55  79  -1  -24.02   18.51
  56 -22  70   16.74   12.52
  56  -6  50   -2.59   13.40
  56  -4  48   14.53   12.83
  56  -2  46  -33.21   15.38
  56   2  42   18.03   13.72
  56  22  26   32.29   19.91
  56  38  16   -8.88   13.10
  56  42  14  173.39   34.54
  56  46  12  -50.49   29.91
  56  50  10   41.27   14.06
  56  54   8   60.19   27.20
  57 -23  73   26.74   16.27
  57 -11  57   15.56   13.05
  57  25  25    1.36   25.34
  57  59   7    4.57   11.65
  57  71   3   12.97   22.50
  57  77   1    6.95   13.57
  58 -14  62   13.24   12.60
  58  22  28  -20.22   17.40
  58  34  20    8.69   16.71
  58  38  18   37.74   23.21
  58  64   6    6.01   11.67
  59 -21  73   14.92   13.87
  59 -17  67   -1.55   16.17
  59  -7  55  -20.73   14.43
  59   7  41   15.12   14.23
  59   9  39   25.15   17.17
  59  25  27    5.90   20.81
  59  31  23  112.28   18.73
  59  41  17   82.62   23.51
  59  45  15   -5.65   14.97
  60 -18  70   -4.06   10.94
  60 -12  62  -74.12   20.26
  60  14  36   18.17   13.61
  60  22  30   67.09   14.37
  60  28  26   46.31   19.12
  60  34  22   41.82   16.88
  60  54  12   38.83   22.35
  61  -5  55   -1.25   27.16
  61  -3  53   15.84   13.58
  61  -1  51    3.33   11.34
  61   1  49    8.99   12.75
  61   5  45   -8.45   11.82
  61  17  35    7.73   23.76
  61  31  25   60.07   14.91
  61  41  19    4.48   15.73
  61  49  15   12.63   13.73
  61  69   7   -7.80   12.06
  62  -8  60  -18.33   12.78
  62  22  32    1.84   16.87
  62  28  28    9.90   13.09
  63 -11  65   -8.59   11.25
  63  45  19   56.05   13.19
  63  49  17   14.48   12.19
  63  69   9    1.82   13.32
  64  -4  58   -1.83   12.99
  64  10  44  -21.94   14.04
  64  20  36    2.19   18.68
  64  28  30   19.68   13.91
  64  38  24   51.26   21.88
  64  68  10   -5.07   23.99
  65  15  41   -5.56   12.69
  65  45  21   16.76   11.18
  65  63  13   24.77   11.84
  66 -10  68    0.94   17.34
  67 -11  71   17.47   11.20
  67  35  29    1.10   19.24
  68  -6  66   -0.72   14.47
  69  63  17    6.66   12.28
  70   2  60  -22.84   16.17
  70  12  50    8.19   17.73
  70  14  48   -1.67   12.56
  70  24  40  -74.74   23.91
  70  32  34   30.62   19.39
  70  42  28  -23.74   12.76
  70  54  22   15.64   21.02
  70  68  16   33.27   15.94
  71  19  45  -12.04   13.44
  71  39  31   20.30   16.77
  71  63  19   -0.98   10.80
  72  22  44   37.28   17.33
  72  30  38   14.10   15.67
  72  50  26    3.33   12.53
  72  58  22    5.77   19.96
  73   3  63   36.25   13.21
  73   5  61   -6.11   12.02
  73   7  59  -12.00   15.04
  73  11  55  -19.49   16.64
  73  13  53    8.29   12.28
  73  59  23    2.37   17.53
  73  63  21   -0.92   18.59
  74  18  50   37.53   19.81
  75  23  47   12.73   12.86
  75  31  41    7.85   15.51
  75  37  37  -16.73   17.46
  75  43  33   24.06   18.69
  75  47  31   -9.48   13.58
  75  51  29  -17.12   19.94
  75  59  25   -3.15   11.98
  76   8  62   16.87   18.50
  76  12  58   15.03   15.25
  76  14  56    1.28   17.99
  76  34  40    2.30   13.37
  76  44  34   23.31   21.69
  77  17  55  -29.85   16.58
  77  19  53  -21.40   13.16
  77  29  45   24.96   14.51
  77  41  37  -22.84   22.10
  78  22  52  -22.96   16.35
  78  24  50   -4.73   18.76
  78  32  44    2.67   12.27
  78  38  40    2.49   12.53
  80  28  50   40.61   24.45
  80  36  44   13.94   14.44
 -60 -70  22    3.01    5.12
 -59 -79 -13    7.99    5.18
 -59 -73  11   -2.60    3.94
 -58 -62  36    1.37    7.27
 -57 -77 -11   -3.54    5.97
 -57 -55  47   -4.04    5.97
 -57 -47  59    6.04    4.55
 -57 -41  67   10.21    4.46
 -56 -78 -24   -0.02    3.43
 -56 -72   6    2.81    4.08
 -56 -52  50    0.29    6.31
 -56 -34  74   -5.72    4.83
 -55 -73  -1    8.39    4.07
 -55 -45  59   -4.55    4.56
 -54 -76 -22   -5.74    5.11
 -54 -62  28   -7.63    4.56
 -54 -56  40    3.75    4.10
 -53 -75 -21   -0.41    4.61
 -53 -69   7   -2.91    3.86
 -53 -67  13    4.98    4.17
 -53 -51  47   -5.27    5.16
 -52 -74 -20    5.68    4.27
 -52 -54  40    3.70    4.44
 -52 -48  50    7.84    4.58
 -50 -52  40   19.97    5.68
 -49 -73 -45    2.04    3.72
 -49 -73 -39   -0.75    4.41
 -49 -69  -7    3.64    3.67
 -49 -67   1    8.41    4.20
 -49 -37  61    3.17    6.94
 -48 -72 -48   -5.10    4.18
 -48 -72 -44    2.83    5.85
 -48 -72 -40    5.59    4.35
 -48 -72 -38    1.02    3.70
 -48 -58  24   29.20    6.46
 -48 -50  40   -6.49    8.55
 -48 -38  58    3.74    4.14
 -47 -71 -51   -2.79    3.60
 -47 -71 -37   -1.19    3.84
 -47 -71 -35   -1.27    4.25
 -47 -69 -17   -4.94    4.19
 -47 -39  55    7.77    6.81
 -47 -33  63   13.21    6.26
 -46 -70 -52    7.06    3.93
 -46 -60  14    5.38    4.71
 -46 -56  24   17.97    8.64
 -46 -54  28    7.43    4.99
 -46 -52  32   17.19    6.74
 -46 -50  36   10.55    4.64
 -46 -44  46    9.04    7.11
 -46 -40  52    6.76    6.05
 -46 -34  60   63.69   11.16
 -45 -27  67    5.95    4.04
 -44 -68 -52  -11.33    7.61
 -44 -68 -32   -0.55    7.08
 -44 -58  14    6.70    6.16
 -44 -52  28   12.27    5.54
 -44 -50  32   10.06    5.26
 -44 -30  62    2.87    4.13
 -43 -67 -55    2.23    3.87
 -43 -67 -53   -2.76    4.79
 -43 -45  39   15.17    4.66
 -42 -66 -54   -1.26    3.92
 -42 -66 -32    9.55    4.97
 -42 -42  42   29.26    6.16
 -42 -24  66   12.92    4.42
 -42 -22  68    9.95    6.06
 -41 -65 -55    0.93    3.72
 -41 -59   1   -0.84    6.54
 -41 -45  35    0.97    3.78
 -40 -64 -54    5.09    3.86
 -40 -64 -34   -5.02    5.51
 -40 -64 -32    9.38    5.37
 -39 -63 -35   -0.12    5.91
 -39 -63 -33    4.72    4.09
 -39 -59  -7    9.56    5.73
 -39 -55   7    2.11    7.26
 -38 -48  22   -5.42    7.96
 -38 -42  34    8.81    5.41
 -38 -22  62    9.33    5.87
 -37 -57  -7   23.09    6.17
 -37 -53   7  138.02   13.04
 -37 -39  37   35.17    8.05
 -37 -25  57  111.80    8.75
 -36 -60 -36    2.03    3.37
 -36 -36  40   12.18    4.73
 -36 -26  54   53.90    7.54
 -35 -59 -49    3.18    3.98
 -35 -59 -41   11.17    6.90
 -35 -57 -69   -6.63    4.65
 -35 -39  33   10.31    4.76
 -35 -27  51   40.39    6.49
 -35 -17  63   -1.26    6.40
 -34 -58 -48    0.93    3.83
 -34 -58 -46   17.38    4.78
 -34 -58 -38   -5.88    5.80
 -34 -56 -68   14.66    5.79
 -34 -28  48   -0.73    4.66
 -34 -20  58    5.61    4.64
 -33 -57 -43    5.91    5.72
 -33 -21  55    1.66    4.46
 -32 -54 -20   15.48    4.89
 -32 -52 -10    0.98    4.57
 -32 -40  24    1.74    4.18
 -32 -38  28   -0.86    5.88
 -32 -22  52    4.69    4.64
 -31 -53 -21    0.37    3.91
 -31 -35  31   20.25    5.67
 -30 -50 -76   -4.57    4.47
 -30 -42  14   -2.85    4.96
 -30 -28  40   33.41    7.09
 -30 -12  60   79.36    7.49
 -29 -51 -63    3.20    5.38
 -29 -49 -75    3.28    4.21
 -29 -23  45  212.27   15.99
 -28 -48 -74   -8.89    4.84
 -27 -35  21    7.09    4.40
 -27 -33  25   30.91    7.02
 -26 -42   0    4.85    5.30
 -26 -34  20   47.29   10.22
 -26 -30  28   35.91    7.83
 -25 -47 -55   30.64    7.80
 -25 -47 -31    6.04    4.34
 -25 -45 -71    7.09    5.13
 -25 -41  -1   22.08    7.61
 -25 -35  15   46.23    8.19
 -25 -29  27  215.50   11.65
 -25 -23  37  125.93   12.03
 -24 -46 -52    4.19    4.68
 -24 -44 -18    4.23    4.02
 -24 -42 -78    6.09    6.83
 -24 -40  -2   79.41   10.89
 -24 -22  36   36.38    6.12
 -23 -45 -49    7.22    4.47
 -23 -45 -45    2.92    4.10
 -23 -45 -41    5.92    3.96
 -23 -39  -3   14.59    7.63
 -23 -25  29   15.31    4.65
 -23 -17  41    5.12    4.22
 -22 -42 -22   19.77    6.90
 -22 -38  -4   23.35    5.70
 -22 -34   8   17.58    7.88
 -22 -16  40   15.34    7.18
 -22  -6  52   80.74   10.82
 -21 -39 -13   31.11    5.55
 -21  -9  47   76.48   11.24
 -21  -7  49   89.54    9.67
 -20 -40 -62   39.37    8.20
 -20 -40 -26   12.26    4.58
 -20 -38 -14    1.45    6.60
 -20 -36  -6  567.88   24.27
 -19 -39 -59   -5.54    5.36
 -19 -39 -29   -0.84    3.74
 -19  -7  45   39.70    6.47
 -18 -38 -54    4.60    4.04
 -18 -38 -32  165.38   11.09
 -18 -34 -78    7.04    4.19
 -18  -6  44   -0.62    6.91
 -17 -37 -41    5.61    4.17
 -17 -37 -39    5.77    4.86
 -17 -35 -21   15.77    9.94
 -17 -33 -11    4.08    4.55
 -17 -29 -89   -6.34    6.68
 -17 -13  33   87.59   10.81
 -16 -34 -64    5.34    4.46
 -16 -12  32   -0.93    9.01
 -15 -33 -61    4.53    4.57
 -15 -31 -15   96.24    8.24
 -15  -3  41  854.61   28.03
 -14 -32 -58   39.80    5.96
 -14 -32 -30  158.04    9.70
 -14 -22   8  305.64   11.93
 -13 -31 -37   10.15    8.02
 -13 -31 -35   22.80    4.76
 -13 -29 -19    4.16   10.55
 -13 -19  11    9.14    4.60
 -13 -15  19  295.66   16.05
 -12 -28 -22  396.12   16.71
 -12 -16  14   22.38    9.99
 -12   2  40   38.60    9.95
 -11 -27 -61    2.64    4.50
 -11   3  39   52.96    6.66
 -10 -26 -30    5.39    5.48
 -10 -22 -10  645.51   16.76
 -10   6  40   99.00    8.11
 -10   8  42    6.75    6.10
 -10  10  44    5.54    6.46
 -10  12  46  159.34    9.86
  -9 -25 -51   88.94   10.44
  -9 -25 -47  183.80   11.64
  -9 -25 -41   -1.69    6.18
  -9 -25 -39   28.47    5.58
  -9 -25 -37  142.67    9.99
  -9 -21 -75    8.67    4.03
  -9 -15   5   77.19    6.09
  -9  -1  29   10.13    6.39
  -9  13  45   29.05    8.59
  -7 -21 -29    8.26    5.61
  -7 -19 -69   43.70    8.25
  -7 -15 -83    3.84    6.83
  -7 -11 -93   -0.72    4.33
  -6 -20 -52   71.73   10.07
  -6 -20 -36  397.27   14.88
  -6   0  22   51.76    5.62
  -4 -16 -30  430.61   16.83
  -4 -14 -68   -3.22    5.23
  -4 -12 -76    3.52    3.59
  -4 -10 -82    4.67    4.15
  -4  -4 -96    2.59    3.92
  -4  14  34  249.14   11.44
  -4  16  36  153.01    9.69
  -4  20  40   -2.02    5.46
  -3 -15 -47    5.51    5.54
  -3 -15 -45   17.79    4.98
  -3 -15 -43  215.32   10.66
  -3 -15 -41  916.77   21.95
  -3 -15 -39   36.17   10.62
  -3 -11 -73   57.28    6.58
  -3   7  23   82.54    9.09
  -2 -12 -28   -0.10    5.64
  -2 -10 -70   -3.36    4.46
  -2  -8 -10   22.91    6.72
  -2  -2 -92    9.53    4.82
  -2  10  24  427.31   21.22
  -1 -11 -51   12.47    4.60
  -1 -11 -37  491.34   18.21
  -1 -11 -35  165.34   10.08
  -1  -9 -21  197.32   12.43
  -1  -3 -85    6.54    4.48
  -1  25  37   65.44    7.74
   0  -6 -70    9.20    4.35
   0  12  20  105.96   12.70
   1  -7 -53   60.51    6.94
   1  -7 -35  249.30   13.90
   1   1 -85   -0.63    4.69
   1  15  21  164.97    9.58
   2  -2 -70   -1.87    3.55
   2   2 -82   28.02    5.11
   2  22  26   61.48    7.15
   2  24  28   86.88    8.81
   2  26  30   13.02    5.84
   3  -3 -53   77.85    6.97
   3  -3 -35  380.63   14.34
   3  -1 -65   19.67    6.95
   3   1 -73   56.22    6.31
   3   7   1   11.21    3.70
   3  17  17  109.86    7.93
   4   0 -28   18.83    6.59
   4   2 -18    7.74    4.03
   4   4 -76  153.15   12.75
   4   4 -12  102.75    7.94
   4  12   6   44.19    8.06
   4  22  20   24.43    8.64
   4  30  28   29.03    9.30
   5   1 -49    8.84    4.89
   5   1 -47   -0.78    7.32
   5   1 -41   65.67   12.45
   5   1 -39   69.29    8.24
   5  17 -97   -0.27    3.87
   5  21  15  199.02   13.83
   6  12 -84    3.50    5.24
   6  26  18   83.80   11.03
   6  28  20  188.95   10.26
   6  30  22    9.50    6.18
   6  32  24   33.36    6.63
   7  11 -75   14.24    6.81
   7  15 -85   11.66    6.42
   7  17   1    7.20    3.49
   8   8 -52   94.45    7.55
   8   8 -50   18.11    8.03
   8   8 -36  375.82   14.22
   8   8 -34   44.69    9.91
   8  10 -64   54.04    6.19
   8  12 -16   74.93    6.26
   8  16  -6  108.85    7.44
   8  18  -2   65.03    5.93
   8  22 -92    2.63    3.98
   8  24   8   25.51    6.72
   9  23 -89   -1.08    4.59
   9  31  13   11.00    6.51
   9  33  15    4.25    5.48
  10  18 -14   23.12    5.44
  10  20 -78    4.65    5.15
  10  28 -92   -0.89    5.03
  10  32  10 1050.99   25.67
  11  15 -45    5.93    5.09
  11  15 -43   19.94    5.91
  11  17 -61  100.82    7.93
  11  17 -27   20.00   11.89
  11  25 -83   43.25    9.51
  11  29 -89    2.09    4.24
  11  47  21   10.17    4.96
  12  18 -48   -3.58    5.44
  12  18 -42    8.27    8.77
  12  18 -40    6.06    6.09
  12  30 -86   -2.28    4.16
  12  34   4    6.61    8.22
  13  21 -51   18.89    5.40
  13  23 -25   65.30    8.79
  13  33 -85    2.90    5.05
  13  35   1   59.20    7.24
  14  24 -36  134.34   10.20
  14  26 -24   46.49    9.95
  14  28 -18   49.50    8.04
  14  30 -74   11.10    4.78
  14  54  16   23.61    7.76
  15  27 -53    9.62    5.84
  15  27 -37   -1.42    6.04
  15  27 -35  121.68    8.65
  15  29 -25   26.51    6.09
  15  33 -73    6.76    3.80
  15  35 -77    4.11    3.93
  15  37  -7    5.29    6.19
  15  53  11   25.78    7.84
  16  30 -46  162.69   16.09
  16  30 -40  112.07   11.04
  16  30 -36   30.99    6.80
  16  32 -60   20.58    8.73
  16  32 -26   27.06    6.35
  16  36 -72    4.68    4.27
  16  38 -76    3.88    3.70
  16  44  -2  190.60   14.12
  16  54   8    1.41    4.23
  17  33 -43    2.33    5.05
  17  35 -59   24.11    5.17
  17  35 -29  174.53   13.11
  17  37 -65  -10.59    6.32
  17  39 -17   -0.24    3.89
  17  45  -7   13.62    7.83
  18  38 -56   -0.54    4.13
  18  38 -32  229.40   13.94
  18  38 -30   58.85   10.24
  18  40 -24   16.12    5.04
  18  42 -68   -0.85    4.23
  18  44 -72   12.34    5.58
  18  50  -6    1.86    4.26
  19  41 -35  182.25   12.00
  19  45 -65   -1.44    5.85
  19  45 -21   22.86    8.19
  19  51 -11   71.79    7.58
  19  65   3   15.43    6.71
  20  48 -62    6.20    4.24
  20  68   0    2.89    4.83
  21  49 -47    1.00    5.42
  21  49 -45    4.77    4.52
  21  49 -41   47.21    7.49
  21  53 -63    8.11    5.60
  21  59 -15   84.51    9.09
  21  69  -5   -4.88    4.23
  22  54 -48    2.02    5.86
  22  54 -46   12.08    5.01
  22  54 -44   21.74    5.23
  22  54 -42   -0.57    4.31
  22  54 -40   16.25    6.57
  22  56 -56   15.59    4.79
  22  56 -32    7.00    6.31
  22  56 -30   15.74    7.22
  22  60 -22   66.84    7.35
  22  64 -16   88.50    9.69
  22  66 -14   -5.40    4.79
  22  70 -10    1.15    7.05
  23  61 -53    0.88    4.52
  23  61 -35    1.38    4.79
  23  61 -33   -2.83    6.27
  23  65 -25    7.80    4.93
  23  71 -17   -2.82    4.41
  23  73 -15    6.57    5.83
  23  77 -13    2.81    6.95
  23  83  -9    2.24    6.50
  24  68 -36    4.68    6.32
  24  68 -34    2.16    4.94
  24  74 -24   63.05    7.55
  24  78 -20   10.96    4.91
  24  82 -18    8.52    7.41
 -39  53 -31    1.71    7.16
 -39  57 -31   10.07    4.51
 -39  65 -31   71.09    9.34
 -38  50 -30   31.51    7.59
 -38  68 -30   -1.02    6.59
 -37  45 -29   50.19    6.26
 -37  73 -29   19.98    5.34
 -36  22 -32    2.06    4.58
 -36  30 -30  142.26   10.04
 -34  20 -30   -6.77    7.12
 -34  38 -26  117.41    8.37
 -32   6 -32    2.37    5.58
 -32  52 -22    4.27    7.51
 -32  54 -22   34.21    5.91
 -32  58 -22   -0.76    5.71
 -32  60 -22   -1.68    5.68
 -32  62 -22   -9.14    5.57
 -32  66 -22    3.70    5.79
 -31  11 -29   17.46   10.11
 -31  17 -27   47.21    7.76
 -30  32 -22   50.86    6.57
 -30  72 -20  172.05   12.23
 -29  -5 -33 1225.47   24.71
 -29   9 -27  117.11   10.98
 -29  15 -25   49.90    8.04
 -29  31 -21   38.93    6.02
 -29  45 -19   33.41    5.70
 -29  73 -19  -12.87    5.60
 -28  30 -20  181.53    9.86
 -28  74 -18   99.25   12.50
 -27  21 -21   -1.48    9.24
 -27  29 -19   -3.48    6.36
 -27  41 -17  128.93   13.29
 -26   2 -26  146.93   11.40
 -26  78 -16   13.67    5.66
 -25 -15 -33    2.96    5.31
 -25  -3 -27    6.53    6.60
 -25   7 -23    0.11    9.19
 -25  79 -15   -1.23    5.19
 -24 -12 -30   10.90    9.67
 -24  -8 -28   90.29   11.62
 -23  27 -15   31.80   11.28
 -22 -20 -32  136.77   10.02
 -22  26 -14   72.12    8.13
 -21 -13 -27   95.39    9.14
 -21  -9 -25  264.95   12.53
 -21  37 -11  158.25    9.84
 -19 -21 -29  329.56   12.57
 -18   4 -16   29.43    9.41
 -18  10 -14   26.86    5.57
 -17 -25 -29  308.13   12.11
 -17  35  -7   42.78   12.66
 -16  -6 -18    3.12    7.52
 -16   4 -14    2.67    5.54
 -16  36  -6    9.47    9.78
 -15  35  -5   19.20   10.52
 -14 -32 -30  204.49   10.55
 -14  36  -4    1.06    8.01
 -13 -15 -19  218.31   12.92
 -13 -11 -17  128.56    8.25
 -12 -26 -24    6.65   12.53
 -12  -2 -12   -4.45    5.95
 -12  36  -2  282.91   12.00
 -11  25  -3   19.85    7.11
 -10 -44 -34   47.34    6.58
 -10 -36 -28   49.41   10.18
  -9  17  -3   91.62    8.30
  -9  37   1   68.60   10.36
  -9  81   1    4.70    4.37
  -8 -54 -40   46.62    6.73
  -8 -30 -22   81.47    7.87
  -8  10  -4   92.29    6.82
  -8  38   2   -3.37    6.16
  -8  80   2    3.54    4.73
  -7  17  -1    8.56    6.55
  -7  39   3   20.38    6.65
  -7  79   3    5.56    5.18
  -6 -30 -20   16.73   10.93
  -6  18   0   17.43    8.79
  -6  40   4   43.07    7.20
  -5 -59 -41    8.67    5.51
  -5 -11  -9   20.77    4.94
  -5  27   3   31.02    8.89
  -5  41   5   10.87    5.91
  -4  76   6   -0.03    4.20
  -3 -55 -35   10.93    4.73
  -3 -45 -27    1.96    7.00
  -3 -11  -7   23.67    5.52
  -3  -1  -3    0.76    0.54
  -3  75   7    8.21    4.85
  -2  46   8    8.33    5.79
  -2  72   8    4.50    6.28
  -1 -53 -31    0.92    6.21
  -1 -19  -9   78.99    7.35
  -1 -15  -7  237.29   10.28
  -1  47   9  139.27    9.72
  -1  49   9   31.78   10.56
   0 -68 -44   11.22    6.58
   0 -62 -38    8.95    5.14
   0 -60 -36   34.31    7.29
   1  33   9   35.04   14.60
   2 -48 -24   13.65    5.07
   3   1   3   -5.71    7.99
   3  23   9   62.60    9.73
   3  83  11   -2.84    4.54
   4 -58 -30   68.02    7.01
   4 -48 -22   89.89    7.82
   4 -26  -8   46.32    7.82
   4  24  10  648.60   19.68
   4  36  12  221.21   18.25
   5  25  11   56.67   10.65
   6 -58 -28  145.74    9.35
   6 -48 -20  418.51   19.47
   6  -8   2   -3.17    4.35
   6  78  14   14.56    4.91
   7 -71 -39   45.10    6.50
   7 -69 -37   48.22    6.50
   7 -67 -35   18.83    6.14
   7 -17  -1   -0.57    4.25
   7  43  15    0.04    4.86
   8 -42 -14   -5.50    5.94
   8  -2   6    2.37    2.75
   8  46  16  107.46    8.06
   9 -75 -41    4.05    4.82
   9 -53 -21  131.66    9.04
   9   5   9  118.45   10.16
   9  31  15    2.17    9.08
   9  49  17   86.33    8.85
   9  67  17    8.94    5.76
   9  69  17   13.24    5.49
  10  -6   6    1.36    4.38
  10  32  16  146.44   11.09
  10  62  18   27.06    6.98
  10  86  16   -8.44    4.87
  12 -50 -16    8.28    5.49
  12 -38  -8   -1.21    5.94
  12 -10   6   25.25    6.44
  13 -77 -39   23.13    5.60
  13 -69 -31    2.75    6.63
  13 -67 -29   12.20    5.16
  13 -41  -9   10.84    6.59
  13 -23   1   -4.06    8.08
  13 -19   3   -6.42    3.19
  14 -60 -22   17.19    4.91
  14 -14   6    6.26    5.32
  14  42  20   68.39    8.16
  15 -77 -37   -2.15    5.47
  15 -69 -29   -2.13    4.14
  15 -37  -5   15.76    7.51
  15  -3  11    3.41    4.49
  15  45  21   -4.18    4.59
  16 -52 -14  114.53    8.95
  16 -40  -6   27.99    7.19
  16   4  14    1.79    4.68
  16  50  22   35.96    5.87
  16  68  22   11.55    4.72
  16  88  20    8.08    4.59
  17 -77 -35   12.24    5.79
  17 -73 -31    6.60    6.04
  17 -71 -29   12.44    5.27
  17 -69 -27    9.55    7.88
  17 -49 -11   -9.65    6.61
  17 -43  -7  134.48    9.82
  17 -21   5   -7.71   14.48
  17   5  15   40.83    6.05
  18 -36  -2  148.61    9.35
  18 -16   8   57.62   11.08
  18   6  16   26.99    6.14
  19 -79 -35   -2.09    6.10
  19 -73 -29   -5.82    5.59
  19   7  17   56.79    8.30
  19  37  23   79.77    9.03
  19  81  23   -1.80    4.37
  20 -64 -20  112.88    9.66
  20 -48  -8   -4.33    6.06
  20   8  18  124.94   15.22
  20  26  22   24.60    6.15
  20  78  24   43.21    7.00
  21 -31   3  124.98   11.48
  21 -23   7  212.64   15.89
  21  45  25   85.56    7.81
  22 -66 -20   -3.52    5.16
  22 -56 -12   91.34    9.28
  22  30  24   34.87    6.24
  22  68  26    8.57    4.98
  23 -47  -5   94.61    8.44
  23   5  19 1283.05   37.13
  23  21  23   10.05    6.12
  23  33  25   27.02    6.59
  25 -63 -15  122.85   13.97
  25 -43  -1   -4.49    7.08
  25 -29   7  125.57   12.10
  25  15  23    3.47    6.13
  25  25  25   -3.64    6.56
  25  39  27    8.10    5.56
  26 -84 -34    4.05    6.00
  26 -72 -22   27.37    6.12
  26 -46  -2   -7.06    9.79
  26 -24  10   49.33   12.07
  26  42  28  -13.47    8.10
  27 -19  13   10.71    6.01
  27   3  21  567.37   21.85
  27  29  27  114.58    9.34
  27  71  29   21.48    7.69
  28 -82 -30   -4.24    4.94
  28 -76 -24    2.02    5.86
  28  -8  18  101.24   10.80
  28   4  22  149.68    9.76
  28  86  28    3.31    4.46
  29  -7  19  190.53   11.86
  29  -1  21  145.63   15.73
  29  13  25  393.23   13.43
  30 -64 -12   13.42    5.82
  30 -44   2   10.27    5.06
  30  -6  20    0.13    5.88
  30  24  28  228.95   16.87
  30  38  30  280.95   15.43
  30  80  30   11.62    5.11
  31 -73 -19   18.11    6.92
  31  -5  21  103.32    8.95
  31   1  23   42.43   12.75
  31  75  31  -10.87    5.12
  32 -36   8    0.43    5.87
  32  30  30   58.38   11.56
  32  50  32   39.05    6.10
  32  68  32   17.79    5.46
  33 -81 -25   -2.81    7.36
  33 -77 -21    0.42    5.31
  33 -63  -9    1.94    6.98
  33 -39   7   42.27    9.82
  34  82  32    4.03    4.70
  35   7  27  923.72   19.63
  35  15  29  281.02   11.81
  36 -44   6    3.28    7.02
  36  46  34   16.38    5.34
  37   3  27    1.95    4.23
  37  57  35   18.61    4.97
  37  59  35   -0.08    4.00
  37  61  35   -1.59    4.11
  37  63  35   -0.60    4.81
  38 -66  -8    1.98    4.80
  38 -58  -2   73.49    7.86
  38  -2  26   53.94    7.59
  38  12  30    2.79    6.78
  38  34  34   31.74    7.04
  38  84  34   -7.44    4.44
  39 -63  -5    9.56    5.03
  39  -7  25   24.05    7.63
  39  39  35   12.76    6.09
  39  79  35    3.30    5.95
  40 -54   2  116.03   12.94
  40 -30  16   70.22    9.21
  40  16  32   -5.03    8.32
  40  44  36   33.92    5.76
  40  74  36   -3.24    4.36
  41 -81 -19    2.93    6.69
  41 -37  13   -3.75    7.23
  41  53  37   74.83    7.12
  41  55  37   35.72    6.99
  41  57  37   44.47    9.56
  41  63  37   -2.98    5.19
  41  67  37    8.80    6.29
  42 -56   2   -5.33    5.53
  42 -50   6   11.86    7.08
  42 -36  14   -0.44    4.99
  42 -28  18    1.58    5.58
  42  34  36   20.00    5.97
  43 -69  -7   19.81    6.70
  44 -80 -16    3.11    6.53
  44  -6  28   91.11    8.33
  44  16  34   17.88    5.42
  44  44  38    1.05    4.83
  44  74  38    1.94    5.30
  45 -73  -9   -4.25    5.79
  45 -57   3    3.68    7.36
  45  51  39    2.76    7.54
  45  55  39   -0.67    4.71
  45  63  39    4.68    5.14
  45  65  39    3.42    4.11
  46 -70  -6    1.50    4.70
  46   4  32    5.35    5.97
  47 -79 -13    4.51    4.51
  47 -53   7    6.28    8.05
  47 -43  13   -2.11    4.29
  47 -13  27    1.12    5.68
  47  39  39  208.30   13.90
  48 -74  -8    7.22    5.57
  48 -22  24    1.30    6.93
  48  -6  30   22.17    5.38
  48  44  40   23.41    5.59
  49 -45  13   14.05    7.84
  49  19  37   -4.82    7.17
  49  31  39   17.56    7.41
  49  55  41   37.76    7.27
  49  59  41   -2.47    4.07
  50 -68  -2   31.42    6.17
  50 -54   8    3.12    6.51
  50 -44  14   35.46    6.09
  51 -13  29   86.33    7.47
  52 -46  14    6.32    7.65
  52  28  40    3.40    4.00
  52  46  42    8.23    6.59
  52  48  42   15.26    5.96
  53 -69  -1   16.93    7.33
  53 -45  15    4.55    4.15
  54 -60   6   11.93    5.68
  54 -54  10   15.91    5.87
  54 -44  16   35.64    9.12
  55 -23  27   34.51    9.07
  55  -7  33   -1.87    4.74
  55  43  43   21.05    5.78
  56  18  40   -0.49    4.06
  56  30  42   31.49    7.46
  56  62  44   -4.63    5.86
  56  64  44    0.69    4.15
  57 -25  27    1.98    4.33
  57  11  39   23.85    7.10
  57  21  41   13.95    5.10
  58 -76  -4   -3.34    4.54
  58  -8  34   29.07    6.12
  58  14  40   11.73    5.90
  58  24  42   26.99    5.40
  59 -73  -1    5.89    4.64
  59 -43  19   -0.49    4.60
  59 -27  27    6.50    4.29
  60 -16  32   -0.69    4.55
  60  32  44   -1.91    4.07
  61 -29  27   29.56    5.58
  61  23  43   -6.90    4.89
  62 -60  10    8.06    5.13
  62 -40  22    8.72    4.90
  62 -36  24  150.04   12.82
  62 -18  32   13.89    5.84
  63 -35  25    3.39    4.20
  63 -11  35   25.19    5.79
  63  -5  37  135.00    9.74
  63   9  41   15.66    7.11
  64 -38  24    3.53    7.36
  64 -34  26   10.59    7.81
  64   4  40   -0.45    6.15
  64  36  46    5.02    5.02
  65 -69   5   -4.34    5.15
  65  -1  39   62.60    8.06
  65  15  43    4.96    6.37
  65  43  47   15.76    6.45
  66  30  46    5.99    5.90
  68 -64  10   -3.29    4.72
  68 -14  36  -12.58    5.94
  68  -8  38    9.95    4.62
  69  17  45   -9.41    5.34
  70 -26  32   -0.57    4.54
  70  -4  40   -1.03    4.30
  70  34  48   14.47    5.19
  71 -45  23   -3.03    6.48
  71  41  49    0.22    5.50
  72 -32  30    7.45    4.54
  72 -18  36    4.50    5.35
  72   8  44    0.41    4.99
  73 -39  27    4.03    4.42
  73 -35  29   -1.71    4.37
  74  24  48    2.17    4.96
  75 -23  35   -1.25    4.46
  75  29  49    9.91    5.92
  76  20  48   -0.11    7.38
  77 -59  17    4.54    4.16
  77 -49  23  -11.18    7.27
  78 -58  18   -6.03    4.66
  78 -48  24   -7.97    4.56
  78   8  46   -4.15    5.17
  79 -31  33   -6.53    5.16
  79   3  45    7.29    7.17
  79  11  47   -1.54    5.00
  79  21  49   -0.71    5.28
  80 -42  28    5.34    5.13
  80  -2  44   -0.89    4.23
  80  14  48   -0.65    4.65
  82 -16  40    4.95    4.38
  84  -6  44   11.11    5.34
  85 -39  31   -1.00    5.78
  85 -21  39   -6.89    4.86
 -53 -69  47    5.74    3.12
 -52 -72  36   -3.18    3.52
 -52 -64  52   -1.20    2.84
 -51 -83  19   -0.43    2.76
 -51 -79  23   -0.89    3.00
 -51 -77  25    0.71    4.03
 -51 -65  43   -0.87    3.53
 -51 -61  53   -3.28    3.52
 -49 -85  11   -1.01    4.62
 -49 -65  33   -3.21    4.63
 -49 -53  63    0.31    2.97
 -48 -78  14   -5.12    5.18
 -48 -52  58    3.28    5.67
 -48 -50  68    3.98    4.05
 -47 -61  31    3.70    2.96
 -47 -53  47    6.41    3.33
 -47 -47  73    1.89    3.15
 -46 -66  20   -6.12    4.48
 -45 -83   1    7.39    4.93
 -45 -61  23    4.02    4.42
 -45 -49  45   24.07    6.52
 -45 -47  51   -1.56    2.88
 -45 -43  69    1.98    3.94
 -45 -43  71   -2.38    4.89
 -44 -84  -2    5.67    4.32
 -44 -76   4    4.28    3.51
 -44 -58  24   -0.73    3.67
 -44 -52  34   10.89    5.29
 -44 -50  38    0.63    4.52
 -44 -48  42   12.26    4.32
 -44 -44  54    1.80    3.61
 -44 -42  62    9.30    4.56
 -43 -49  35    7.21    3.75
 -43 -41  57   -3.56    3.70
 -42 -70   4   -0.27    2.85
 -42 -64  10    8.09    3.68
 -41 -87 -11    1.85    3.47
 -41 -75  -3    2.51    3.71
 -41 -57  15    6.38    4.58
 -41 -43  39   17.18    5.35
 -41 -35  69    8.93    3.46
 -40 -44  32    8.97    4.41
 -40 -34  62   14.34    5.84
 -39 -83 -13    0.44    3.07
 -39 -77  -9   -0.20    3.07
 -39 -67  -1    0.72    2.81
 -39 -59   7    8.78    3.61
 -39 -31  71   34.32    5.65
 -38 -78 -12    1.18    3.11
 -38 -32  54   16.87    4.50
 -38 -30  64   24.96    5.83
 -37 -31  51   43.23    5.52
 -37 -27  79   -1.66    3.35
 -37 -27  81    2.54    3.53
 -37 -27  83    7.04    3.91
 -37 -27  85    3.78    3.75
 -36 -72 -12    2.35    2.69
 -36 -28  56    2.31    3.31
 -35 -61  -5    9.87    3.93
 -35 -59  -3   24.43    7.67
 -35 -55   1   10.01    4.28
 -35 -25  63    6.25    3.89
 -34 -64 -10   17.23    4.36
 -34 -50   4    5.81    3.54
 -34 -26  50   12.25    4.00
 -34 -22  74    7.39    5.74
 -34 -22  82   -2.40    4.12
 -34 -22  86    0.88    3.03
 -33 -65 -13    5.86    3.83
 -33 -47   5   28.20    6.17
 -33 -35  23  107.04    8.16
 -33 -33  27   40.39    6.30
 -33 -23  55   61.61    7.67
 -32 -78 -24   -1.26    3.68
 -32 -40  12   -2.64    5.59
 -31 -43   5   16.07    4.36
 -31 -23  43    3.46    3.52
 -31 -17  79   -5.38    5.99
 -30 -72 -24   26.93    7.35
 -30 -36  12   12.43    6.23
 -30 -18  56    0.42    2.99
 -29 -81 -31   -2.39    3.48
 -29 -35  11    1.51    3.16
 -29 -29  21   21.73    4.31
 -29 -27  25  168.07   10.06
 -29 -15  65    1.27    3.00
 -28 -64 -22   -0.76    3.53
 -28 -38   4    5.74    3.36
 -28 -14  62   15.95    6.43
 -27 -75 -31    4.07    3.75
 -27 -63 -23   34.82    6.20
 -27 -37   3    3.04    3.71
 -27 -29  15  121.22    8.49
 -27 -21  31    0.72    3.12
 -27 -15  49   -1.08    2.96
 -27 -11  77    6.67    5.17
 -26 -62 -24   58.67    9.87
 -26 -50 -14   -2.56    4.06
 -26 -46 -10   37.61    6.25
 -26 -16  40  243.84   15.72
 -26 -10  90   -2.12    3.92
 -26 -10  92    1.63    3.54
 -25 -49 -15   10.67    4.21
 -25 -45 -11   17.14    4.64
 -25 -17  33  128.63   10.63
 -25 -15  39  170.74   12.04
 -25  -9  95   -0.76    3.22
 -24 -46 -14   41.58    5.76
 -23 -45 -15   -4.75    4.17
 -23 -43 -13   12.54    6.12
 -22 -58 -28    7.16    3.96
 -22  -4  78    5.52    4.06
 -22  -4  82    4.09    3.29
 -21 -57 -29    3.09    3.21
 -21 -31  -3   98.51    7.57
 -21  -3  89   -1.45    3.99
 -20  -8  38  759.81   26.56
 -20  -4  54  153.09    9.93
 -20  -2  94    1.04    2.72
 -19  -7  37   48.70    6.34
 -19  -1  97   10.46    3.68
 -18 -66 -40   18.64    5.00
 -18 -60 -36   13.55    4.36
 -18  -6  36  536.35   16.09
 -18   0  62   16.00    4.37
 -17  -5  35   46.98    5.85
 -17  -1  49    1.12    5.46
 -16 -68 -44   -1.91    4.08
 -16 -30 -12  132.69    8.71
 -16  -4  34   82.25    8.09
 -15 -55 -37   -0.49    3.18
 -15  -7  23  244.56   10.78
 -15   1  47   35.94    4.90
 -15   5  81    3.13    3.49
 -15   5  83   17.38    4.83
 -14 -42 -28    6.86    3.70
 -14 -32 -18   41.66    5.51
 -14  -8  18  168.36   12.48
 -14   2  46   44.93    5.36
 -14   6  86    7.91    4.53
 -13 -77 -53    3.59    3.60
 -13 -35 -23    0.48    4.15
 -13 -23  -9    1.93    4.37
 -13  -7  17   44.40    7.06
 -13   3  45    6.78    3.53
 -13   7  71    5.77    3.59
 -13   7  91    0.04    2.77
 -12 -14   2    9.77    3.86
 -12   4  44  232.30   13.30
 -12   8  68    0.50    3.04
 -11  -1  25   -0.59    3.40
 -10 -64 -50    5.55    3.41
 -10   4  36   43.32    9.78
 -10  10  64   15.27    5.93
  -9 -57 -47   15.31    4.86
  -9   5  35    5.31    4.52
  -9   9  51  160.79   10.64
  -8 -34 -30   19.77    4.67
  -8 -30 -26  376.78   14.10
  -8  10  50   91.77    7.23
  -7 -53 -47    5.50    4.13
  -7 -19 -15   -0.83    4.12
  -7   3  23   76.99    6.48
  -6 -62 -54   10.58    4.18
  -6 -42 -40  123.84    9.56
  -5 -73 -61   -1.76    2.90
  -5   9  33  382.68   21.02
  -4 -34 -36   42.89    5.83
  -4 -32 -34    2.02    4.98
  -4  -6  -2   18.49    3.26
  -4  12  40   15.16    6.71
  -4  14  48  157.14    9.13
  -3  -3   1   -0.13    0.37
  -3  17  59  128.73    8.91
  -2 -72 -64    4.67    3.89
  -2 -68 -62   -1.23    3.33
  -2 -64 -60   12.98    5.60
  -2 -54 -54   39.84    6.11
  -1 -35 -41    9.17    3.87
  -1  -3  -3   -0.00    0.00
  -1   9  21  134.64    8.54
  -1  15  39   -4.26    3.66
  -1  17  47    9.19    4.72
   0 -60 -60    2.03    3.40
   0 -28 -36   32.04    5.39
   0 -24 -32   19.35    4.94
   0   8  16    3.09    2.88
   1 -67 -65   -4.73    4.78
   1 -47 -53   42.51    7.40
   2 -56 -60    3.94    3.94
   2 -44 -52   18.97    4.73
   2 -16 -26  340.50   16.99
   3 -71 -69   -3.30    3.49
   3 -41 -51    8.89    3.86
   3 -29 -41   41.78    6.19
   3 -27 -39   32.39    6.52
   3 -21 -33   45.75    7.79
   3 -19 -31  391.39   15.49
   3   9  11    0.10    2.37
   3  21  47    5.25    3.35
   4  14  20  257.77   15.20
   5 -33 -47   41.89    5.84
   5 -13 -27   17.89    4.97
   5  -1 -11  768.70   21.42
   5  23  47   74.80    8.77
   5  25  59   28.86    5.97
   6 -46 -58    8.89    4.71
   6 -26 -42   12.17    4.41
   6 -18 -34   29.35    5.61
   6   2  -8    3.39    2.32
   6  16  20  225.14   11.82
   6  26  60   17.56    4.75
   7  -9 -25  260.77   14.24
   7  15  15   88.72    9.80
   7  23  39  242.67   11.15
   8  -4 -20  186.78   11.80
   8  18  20  200.92   14.38
   8  22  32   90.77    7.37
   9 -21 -41  139.46   10.09
   9 -19 -39    3.08    4.19
   9 -17 -37    3.21    3.42
   9  -5 -23  128.65    9.31
   9  29  61    5.18    4.90
  10  22  26  215.09   10.13
  10  30  62   36.58    6.92
  11 -27 -49   58.79    7.37
  11 -11 -33  116.25    9.88
  11  31  63   14.74    5.16
  13 -29 -53    7.91    4.43
  13  -7 -31   22.37    5.96
  13   5 -15   -2.05    4.11
  13  23  21   32.31    5.71
  13  33  67    2.38    3.33
  15   7 -15  126.58    8.88
  15  13  -5    0.16    2.29
  15  35  91   -0.71    2.70
  16  36  86   -1.38    3.35
  16  36  88   -2.12    3.32
  17   5 -21   -3.24    7.32
  17  19   3    2.39    3.12
  17  31  35    0.08    4.33
  17  35  55    4.81    5.46
  18  -4 -34  427.99   14.90
  18   8 -18 1776.97   32.93
  18  24  12    0.38    3.77
  18  32  36   75.42    8.65
  19 -11 -43   30.63    4.83
  19   1 -29  111.33    9.09
  19  29  23   31.79    5.42
  19  31  29  125.00   12.48
  19  37  57    1.79    3.16
  20  -2 -34   75.79    8.45
  20  24   8    8.32    4.11
  20  32  30   -1.15    4.77
  20  36  46   52.79    6.29
  21  -7 -41  169.87   10.53
  21   3 -29  156.79   10.16
  21  27  13   67.98    6.99
  21  39  61    0.17    5.79
  22   0 -34  617.49   25.50
  22  20  -4   36.83    7.83
  22  38  48   -0.19    4.13
  22  40  62   15.85    4.94
  23   5 -29   11.07    4.32
  23  33  25   34.30    5.81
  24   2 -34   17.18    6.03
  24  16 -14    0.08    5.77
  25  15 -17   48.75   10.87
  25  25   1    5.43    3.92
  25  43  71    0.90    3.77
  26  10 -26   62.39    6.53
  26  38  34  189.70   14.31
  27  13 -23   -2.41    5.06
  28  24  -6   95.43    8.41
  28  26  -2  130.07    8.44
  28  28   2   68.09    9.50
  29   9 -31  304.70   13.58
  29  37  23    4.00    3.47
  29  43  47   14.72    6.07
  30  20 -16   16.46    4.92
  30  36  18    0.34    3.91
  30  44  48   95.97    8.65
  31  19 -19   84.46    8.35
  31  35  13   94.37   10.75
  32  32   4   79.14    8.28
  32  36  14   34.70    7.58
  32  46  52   -1.76    4.16
  34  22 -18   53.00    5.96
  34  46  44    8.07    4.01
  34  48  56    4.54    3.49
  35  21 -21   26.40    7.60
  35  29  -7    7.72    6.11
  35  31  -3   77.64    9.09
  35  49  59   12.40    5.04
  36  34   2   45.82    5.68
  37  47  39    5.55    3.39
  37  49  49   -1.53    3.77
  38  46  32   14.38    4.00
  40  30 -12  182.25   11.22
  40  32  -8   28.70    7.52
  40  34  -4   13.70    6.27
  40  36   0    2.39    4.67
  41  29 -15   10.09    3.90
  42  50  38    3.06    4.18
  42  52  48    6.75    3.76
  43  49  31   10.04    4.17
  44  42   8    5.69    4.26
  45  35  -9    8.92    3.81
  45  53  43   24.27    5.77
  46  50  28    9.48    4.09
  46  52  36    2.37    5.35
  49  55  41   30.13    7.61
  50  48  14    3.82    3.50
  50  50  20   -4.78    4.76
  53  43  -3    5.66    3.84
  53  55  31   -1.97    5.58
  54  44  -2  241.91   12.31
  55  45  -1   -2.14    3.78
  55  55  27   -0.47    3.50
  56  50  10   23.80    6.39
  57  47   1    7.26    4.42
  57  53  17    1.29    4.73
  57  55  23   -4.81    5.86
  59  49   3    3.31    3.35
  60  50   4    5.40    5.34
  61  57  23    1.48    3.93
  66  56  12    1.19    3.39
 -55  -5 -55   15.36   10.45
 -53 -13 -61    0.71    6.77
 -52 -20 -66   17.44   10.14
 -52  -8 -56   32.91   12.29
 -51  -1 -49   43.55   14.46
 -51   1 -47   60.07   14.66
 -49 -11 -57    3.65    7.05
 -48  -4 -50   41.66   10.02
 -46 -12 -56    6.13    7.64
 -45  -3 -47    4.45    9.64
 -43 -13 -55   70.91   11.27
 -43   7 -35   31.50   10.49
 -41 -27 -65   55.13    9.68
 -41  17 -21   11.67    8.21
 -40   6 -34   20.00    9.29
 -40  20 -16   18.50   10.56
 -38 -18 -56   -2.42    8.15
 -38   8 -30    1.07    8.36
 -38  20 -14  -44.33   17.43
 -37 -25 -61   31.40    9.91
 -37 -13 -51  209.56   15.88
 -36 -22 -58   47.34   10.49
 -36  10 -26   23.61    9.83
 -36  16 -18   24.05    9.68
 -36  24  -6  384.70   21.44
 -34  24  -4  178.68   15.38
 -33 -21 -55    2.61   10.24
 -33   7 -27  127.64   18.47
 -33  19 -11   85.55   15.90
 -32 -28 -60   47.72   18.63
 -32 -16 -50   47.43   18.00
 -32   2 -32   40.73   18.86
 -32  24  -2  149.99   16.26
 -31  -7 -41   11.87   11.34
 -31  -5 -39  112.13   19.51
 -31  25   1  500.08   26.41
 -30   4 -28  -15.83   14.91
 -30  12 -18   61.15   11.52
 -30  34  20    8.65    8.95
 -29 -27 -57    3.30    7.69
 -29  -1 -33  116.34   13.11
 -29   9 -21  139.75   13.92
 -29  27   7  526.74   33.52
 -29  33  19   55.92   10.25
 -28 -32 -60   34.00    9.77
 -28 -24 -54   76.13   15.80
 -28  20  -4   22.81   20.61
 -28  28  10  283.79   17.65
 -27 -29 -57  -17.00   11.99
 -27   9 -19   48.04   17.58
 -26   6 -22  287.94   17.85
 -26  12 -14  867.34   29.42
 -26  34  26   19.77   15.75
 -25 -31 -57   18.20   14.17
 -25  33  25   46.14   10.52
 -24 -28 -54   18.15   10.61
 -24 -16 -44   62.76   15.09
 -24   6 -20  110.70   17.09
 -24  32  24  262.80   17.44
 -24  46  76    8.33    7.09
 -23 -33 -57   18.63   11.68
 -23 -25 -51  136.83   20.00
 -23  29  19   59.74   19.06
 -23  41  53   41.97   11.69
 -23  45  73    4.42    6.94
 -22 -38 -60    0.40   16.03
 -22 -30 -54    3.04   10.07
 -22 -18 -44    7.80   11.13
 -22  -4 -30  156.69   18.84
 -22  26  14   92.77   13.27
 -22  28  18   11.22   10.92
 -22  36  38   49.01   10.33
 -21 -35 -57  113.49   12.46
 -21 -27 -51   29.68   12.49
 -21  17  -1   10.21    9.23
 -21  45  83   -8.33    9.41
 -20   6 -16  201.73   15.20
 -20  18   2  520.14   29.35
 -19 -37 -57   42.11   16.48
 -19 -29 -51   81.15   17.70
 -19   3 -19   -2.78   15.62
 -19  19   5    2.40   16.44
 -19  33  35   95.86   14.02
 -19  35  41  208.66   15.11
 -19  39  55   14.54    7.58
 -18   6 -14    9.75   11.16
 -18  20   8  273.67   18.27
 -18  26  20  156.45   23.36
 -18  32  34  105.38   21.29
 -18  38  54   -7.33   10.61
 -18  42  74   -5.84    7.38
 -17 -11 -33  121.81   19.10
 -17  23  15    8.04   10.82
 -17  25  19   18.66   20.27
 -17  33  39   -3.95    8.60
 -16 -42 -58    6.22    7.09
 -16  32  38    9.36   10.34
 -16  34  44   29.64   15.54
 -16  40  70   10.06    7.82
 -16  42  86    5.53    7.83
 -15 -19 -39  156.54   23.54
 -15 -15 -35   47.73   12.74
 -15 -13 -33  -16.83   12.22
 -15   7  -9   42.22   12.71
 -15  27  27   17.61    8.88
 -14 -36 -52   20.92   12.91
 -14  24  22  373.87   30.18
 -13 -21 -39  162.20   22.37
 -13 -17 -35   46.25   18.73
 -13 -13 -31   67.92   22.23
 -13  37  65   15.81   13.05
 -13  39  77   11.22    7.87
 -12 -44 -56   13.14    8.40
 -12 -28 -44   53.55   14.55
 -12  12   2   -9.48   14.27
 -12  34  54   87.33   15.47
 -11 -53 -61   34.00   14.93
 -11 -19 -35   -1.97   16.65
 -11 -13 -29  -42.60   25.20
 -11  13   5    0.89   12.89
 -11  37  73   18.71    9.33
 -10  26  34  171.50   25.53
 -10  32  52   32.13   11.07
 -10  34  60   76.09   16.47
  -9 -23 -37   14.94   12.76
  -9 -21 -35    4.41   10.96
  -9  33  59   27.43    9.50
  -9  37  85   -5.29    7.26
  -8 -30 -42    5.63    9.32
  -8  -6 -18   18.31    8.61
  -8  26  38   19.47   10.40
  -8  34  68   71.02   13.07
  -7 -49 -55   17.93    9.77
  -7 -21 -33   93.32   13.87
  -7 -15 -27  115.64   17.41
  -7   3  -5   -2.25    5.71
  -7  21  27   51.62   17.91
  -7  31  57   99.36   12.19
  -7  35  79   -0.05    7.09
  -6 -52 -56   34.91   10.46
  -6  26  42  -22.23   18.52
  -6  34  78  -14.28   14.10
  -5 -23 -33  165.28   19.43
  -5 -19 -29  111.30   14.28
  -5  33  75   16.37    9.75
  -4 -62 -60   13.15   13.97
  -4 -58 -58   22.41   14.70
  -4  12  14   27.35   15.36
  -3 -21 -29  117.52   23.22
  -2 -58 -56   22.61   15.41
  -2 -48 -50  -15.28   16.13
  -2   2   0  -16.30   23.37
  -2  18  30  730.80   39.48
  -1 -51 -51   70.62   14.60
  -1 -45 -47   -4.71   14.29
  -1  -1  -3   11.80   17.70
  -1   3   3   -6.02    8.73
   0 -30 -34   22.11   10.19
   0 -14 -18  931.09   31.09
   1 -61 -55   34.89   12.91
   1 -51 -49   69.57   11.56
   1 -37 -39  140.32   18.88
   1   1   3   -2.65    9.37
   1  15  29  208.27   25.03
   1  23  51   22.15   11.51
   1  27  67   37.36   16.45
   2 -54 -50  119.51   12.76
   2 -28 -30   32.63   14.59
   2 -16 -18  234.39   18.82
   2  -2   0    3.39   13.48
   2   2   6   45.24    7.25
   2  28  80   14.73   11.80
   3 -57 -51   24.54   15.19
   3  -1   3   -5.55   10.04
   3   3   9   19.79   10.43
   3  23  57   28.11    9.30
   4 -72 -58  -15.91   10.11
   4 -48 -44   85.39   12.37
   4  -4   0   -4.81    5.48
   4   6  16   23.40    7.86
   4   8  20  273.03   22.61
   5 -35 -33  130.42   12.69
   5 -15 -13   -0.11    6.37
   5  -7  -3   16.14   11.32
   5  -3   3  -17.11    8.62
   5  19  49   44.47   10.95
   6 -54 -46   13.84    9.21
   6   4  16   13.15    7.44
   6  10  28  141.02   31.04
   7 -57 -47   26.65    9.77
   7 -19 -15   29.10    9.01
   7  -5   3   11.06    6.26
   7  13  37   19.34    9.51
   8 -64 -50    6.69    8.22
   8 -54 -44   22.28    8.32
   8  14  42   21.22    8.91
   9 -57 -45   48.37   15.75
   9 -29 -23   -9.46   15.08
   9 -27 -21  340.40   22.32
   9  23  89   13.83    7.94
  10 -36 -28   90.43   19.93
  10   8  32   47.50   16.94
  10  12  42  151.75   23.65
  10  18  62   41.34   10.93
  11  13  47   18.65   17.46
  11  19  71   24.62    8.78
  12 -64 -46    5.14    7.61
  12 -32 -22    3.70    9.74
  12 -28 -18  -10.59   15.51
  12  14  54    8.90   19.27
  13 -61 -43   52.72   14.36
  13 -49 -35  123.25   14.38
  13 -21  -9  402.32   31.58
  13  11  47   61.89   11.25
  14 -52 -36  113.03   15.47
  14  -2  20    4.06   13.84
  14   4  32    5.34   15.52
  14  16  70   60.20   10.33
  14  18  84   48.62    9.79
  15 -55 -37   -3.13    7.38
  15 -37 -23   69.58   17.69
  15  -7  13  110.36   13.45
  16 -80 -50    4.86    6.55
  16 -76 -48   -3.09   10.96
  16 -72 -46    1.28    9.81
  16 -68 -44  -10.35    8.78
  16 -58 -38   13.28   12.92
  16 -42 -26  246.69   16.26
  16 -22  -6  973.93   29.26
  16  -4  20  132.42   15.37
  16   0  28    0.54   22.53
  16   2  32   14.50   10.45
  16  14  70   64.35   14.03
  16  16  84   55.32   15.02
  17   7  47   10.74    9.63
  18 -80 -48    8.04   12.87
  18 -72 -44    1.53    9.18
  18 -38 -20  241.10   23.53
  18 -32 -14  107.48   14.72
  18 -30 -12    3.48    9.39
  18 -28 -10  397.06   28.89
  18   4  42    7.18   14.61
  18  12  70   63.45   15.38
  18  14  82   -1.93    9.70
  19 -53 -31   28.77   14.96
  19 -43 -23    3.75    8.46
  19 -13  11   64.82   11.53
  19   9  61  105.25   17.45
  19  11  69   90.77   18.94
  20   6  54   87.69   21.62
  20  12  82    7.34    9.35
  21 -81 -45    4.29    6.89
  21 -73 -41    3.76    6.83
  21 -51 -27   37.00   13.47
  21   7  61   14.28    8.51
  21  11  83   10.38    7.77
  22 -66 -36   11.07   12.36
  22 -60 -32   16.40    8.66
  22 -30  -6   19.92   11.50
  23 -47 -21   -1.58    8.42
  23 -27  -1   46.52   11.27
  24 -82 -42   -1.00    6.65
  24 -78 -40   15.63   11.90
  24 -74 -38   12.69    7.78
  24 -10  26   26.63   10.16
  24  -8  30    3.76   19.51
  24   8  84   -0.13    7.27
  25 -61 -29   -2.51    8.21
  25 -41 -13  101.51   18.48
  25 -39 -11   46.43   10.45
  25 -37  -9  105.62   13.06
  25 -35  -7   12.20   14.97
  25   1  55    3.17    8.61
  25   7  85   14.55    8.56
  26 -68 -32   20.28   14.19
  26 -32  -2   46.76   10.48
  26 -24   8  166.59   17.28
  26   4  72   16.61    9.69
  27 -83 -39    6.84    6.46
  27 -79 -37    0.84    6.18
  27 -65 -29    1.02    7.10
  27 -59 -25    2.81   10.33
  27 -31   1   25.89   14.71
  27 -23  11  271.56   22.93
  27 -19  17  -12.15    9.94
  27 -13  27  183.02   18.91
  27  -9  35  240.90   16.53
  27   1  63    3.54    7.00
  28 -16  24   27.14    9.65
  28  -4  50   17.01   12.18
  28   0  64   97.36   14.56
  28   4  88    5.63    6.79
  29 -63 -25   -0.95    6.84
  29 -29   7   32.77   17.56
  29 -23  15  447.63   20.71
  29 -19  21  184.60   25.05
  29   1  73    9.54   13.91
  29   3  91   -9.51   12.13
  30 -70 -28   79.07   17.33
  30 -58 -20   14.20    8.30
  30 -42  -6   60.09   13.72
  30 -40  -4   72.72   12.14
  30 -38  -2   27.01    9.36
  30  -4  58   82.32   18.91
  30   2  90   -4.47    8.74
  30   2  92   12.10    7.45
  31 -85 -35   -7.09    8.79
  31 -77 -31   41.97   14.79
  31 -37   1   45.21   15.07
  31 -35   3   42.74   12.65
  31 -17  29   19.90   18.90
  31 -15  33    8.67    8.14
  31 -13  37    0.46   10.10
  32 -62 -20   85.19   11.67
  32 -34   6   76.88   14.09
  32 -28  14  268.53   18.11
  32  -2  76   42.14   11.56
  33 -75 -27    8.71    7.02
  33 -21  27   13.15    8.73
  33  -5  67   15.30   13.36
  34 -66 -20    0.12    6.73
  34 -34  10  263.33   17.91
  34 -28  18   51.57    9.84
  34 -24  24   13.46   15.91
  34 -10  54   -2.82    9.15
  34  -6  68   -9.72   12.38
  34  -4  80   19.43   12.47
  35 -73 -23   19.17    8.15
  35 -61 -15   41.58   14.84
  35 -33  13    5.66   14.85
  35 -25  25   64.44   10.98
  35 -11  55   12.43    7.61
  36 -62 -14   14.47    8.10
  36 -50  -4    3.45    8.91
  36 -44   2   30.53   11.83
  36 -12  56    5.98    7.33
  37 -85 -27   -1.98   10.48
  37 -71 -19    8.91   12.41
  37 -53  -5   35.00    8.66
  37 -43   5   20.38    9.53
  37 -21  37   26.86   16.73
  37 -15  51   52.46   10.38
  37  -7  85   14.53    7.49
  38 -56  -6   -4.00    7.84
  38 -42   8    9.30    8.17
  38 -24  34    7.62   12.94
  38 -22  38   91.59   12.40
  38 -14  58   11.54    7.15
  38  -8  88    4.42    7.16
  39 -87 -25   -3.11    5.99
  39 -83 -23   -5.82    7.23
  39 -73 -17   10.02    8.54
  39 -67 -13   10.46    7.39
  39 -25  35   47.89   10.20
  39 -21  43   20.51   12.92
  39 -17  53   -6.37    7.56
  39 -15  59   31.73    8.58
  39 -11  75   73.19   11.03
  40 -84 -22    8.41    6.17
  40 -68 -12   14.24   10.44
  40 -60  -6   53.38    9.88
  40 -36  20   25.68   13.34
  40 -16  60   16.22    8.81
  41 -85 -21   -4.25    6.63
  41 -81 -19  -13.03   11.82
  41 -61  -5   -3.36    7.78
  41 -19  55   30.89   14.17
  41 -15  69    5.11    6.37
  42 -30  34    5.96   12.65
  43 -87 -19    0.07    5.95
  43 -83 -17   14.03    9.81
  43 -29  39   -9.58    8.03
  44 -84 -16   -7.74   11.98
  44 -44  18   91.88   18.98
  44 -28  44   21.39    8.87
  44 -24  54   -9.53   15.03
  44 -20  66    3.09    6.53
  45 -29  45   14.00   16.16
  46 -26  56   21.05   13.95
  46 -22  70   -2.74    8.18
  46 -20  80    6.18    8.56
  47 -81  -9    6.44    7.64
  47 -49  19   15.90    9.48
  47 -29  53   -5.28   14.01
  48 -82  -8   -0.70    6.36
  48 -50  20   12.92    7.44
  48 -44  28   -9.23    8.28
  48 -40  34    3.03    7.84
  48 -28  60   51.39   14.28
  48 -24  74    4.80    6.28
  49 -77  -3    5.31    9.91
  49 -69   3   18.85   10.21
  49 -51  21   13.52    8.68
  49 -45  29   57.68   11.40
  49 -39  39  113.12   19.07
  49 -25  77    0.59    6.47
  50 -68   6   11.64    8.58
  50 -54  20    7.94    8.00
  50 -38  44    9.16    9.43
  51 -77   1    9.31    8.78
  51 -67   9    1.18    9.15
  51 -49  29    0.49    9.05
  51 -45  35   32.81   13.58
  51 -39  45   15.17   10.80
  51 -33  59    4.37    7.24
  52 -84  -2   11.21    7.86
  52 -68  10    5.80    9.21
  52 -66  12   -4.01    8.07
  52 -36  56   -4.04    7.80
  52 -32  68   -5.24    9.86
  52 -30  76    1.32    8.73
  53 -65  15   18.01   10.12
  53 -39  53  135.07   14.12
  54 -78   6  -19.22   12.78
  54 -54  30   27.13   12.65
  54 -50  36   19.87    7.84
  54 -42  50   21.53    9.63
  54 -36  66   12.91   10.11
  55 -77   9   -2.62    7.16
  55 -49  41  103.62   17.86
  56 -76  12    1.25    7.11
  56 -60  28   -0.44    6.72
  56 -48  46   -0.22    7.51
  57 -75  15   -8.23   10.67
  57 -73  17    6.98    7.84
  57 -41  67   17.54    7.50
  59 -63  33  -18.45    8.99
  59 -57  41    4.42    9.55
  60 -68  30   52.10   12.48
  60 -66  32   -8.42    8.98
  60 -54  50   -3.84    6.30
  60 -52  54   -0.29    5.97
  60 -50  58   14.59    8.51
  61 -73  27   15.02    9.86
  61 -63  39   -2.53    7.67
  61 -59  45  -11.28    8.00
  62 -68  36   17.77    9.08
 -66  64  36   -2.51    5.21
 -65  33  67   -1.80    3.93
 -65  49  47   -3.04    4.22
 -65  51  45   -1.64    3.80
 -65  53  43    8.51    5.90
 -64  36  60   -1.66    3.91
 -64  44  50    0.16    3.25
 -64  46  48    6.01    6.44
 -64  52  42   -2.54    4.53
 -64  54  40   -2.16    4.58
 -63  27  71    0.28    3.56
 -63  53  39   -0.94    4.81
 -62  32  60   -2.57    4.99
 -61  27  65   11.80    4.72
 -61  37  51    8.76    4.95
 -60  30  58   12.76    7.59
 -59  19  73   -2.26    5.82
 -59  35  49    9.00    5.44
 -58  16  76   -2.27    4.32
 -58  18  72    2.65    4.18
 -58  34  48   -5.84    6.05
 -58  60  24    5.62    4.14
 -57  15  75    3.32    3.85
 -57  17  71   -4.10    4.53
 -57  33  47    3.53    5.71
 -57  51  29    8.23    4.02
 -57  59  23   -8.04    5.07
 -57  65  19    1.97    4.05
 -56  64  18    6.92    4.50
 -55  11  77    5.06    4.24
 -55  49  27   16.65    6.01
 -55  57  21    2.84    3.67
 -54  16  64    3.35    5.18
 -54  30  44    9.74    4.76
 -53   9  75   -3.19    4.02
 -53  23  51    2.61    4.81
 -53  29  43   28.69    8.82
 -53  45  27   18.96    5.40
 -53  55  19    5.11    8.29
 -53  61  15    5.22    5.36
 -52  18  56   27.12    7.83
 -52  30  40   50.46    7.20
 -52  42  28    4.44    7.06
 -52  44  26   27.39    6.90
 -51   9  69   22.30    5.86
 -51  17  55    0.92    3.66
 -51  31  37   46.82    7.51
 -50   2  82    4.93    5.98
 -50   6  72   -7.41    7.41
 -50  34  32   44.46    7.30
 -50  50  18   22.12    5.37
 -49   1  81    5.42    5.18
 -49  21  45    6.53    4.16
 -49  61   9   24.63    6.98
 -48  54  12   50.04    9.65
 -47  -1  79    3.24    5.01
 -47  11  55   29.53    8.97
 -47  15  49   -0.47    4.25
 -47  21  41   -9.52    4.71
 -46  -4  84   -2.38    4.17
 -46   8  58   85.07   10.70
 -46  56   8   10.70    7.61
 -45  -5  83   -5.83    5.34
 -45  15  45   19.47    5.38
 -45  23  35   80.47   10.73
 -44   4  60   10.81    5.50
 -44  10  50    2.42    5.87
 -44  36  20   28.56    6.77
 -44  46  12    8.16    4.78
 -43  27  27  451.31   20.35
 -43  29  25  125.81   10.76
 -43  31  23   17.53    6.87
 -43  51   7  134.95   11.10
 -42  -6  76   -1.65    4.39
 -41  -9  81    8.14    6.32
 -41  17  35    3.97    6.14
 -41  39  13  197.51   13.33
 -41  53   3  138.37   11.11
 -41  67  -5    5.48    4.37
 -40 -12  86   -0.88    5.18
 -40  -4  66   -1.97    4.69
 -40  -2  62   17.67    7.07
 -39  21  27   -4.47    4.89
 -39  31  17   61.09    7.17
 -38  12  36   16.53    6.79
 -38  62  -6   -5.19    5.98
 -37  -9  69    1.33    3.62
 -37  37   9   -7.17    7.21
 -36  54  -4    8.43    4.36
 -35 -19  91   -3.90    5.86
 -35  17  25  101.28    9.32
 -35  19  23   71.33   11.20
 -35  27  15   80.64    9.00
 -35  39   5   -0.35    7.67
 -35  57  -7   19.98    6.96
 -35  69 -13    0.74    3.77
 -34 -18  84    6.99    4.95
 -34 -16  78    4.57    4.80
 -34  36   6  153.62   13.59
 -33 -21  91    2.40    4.45
 -33  73 -17   23.29    6.03
 -32 -20  84   -0.06    4.61
 -32  28  10  561.92   20.52
 -32  64 -14    0.79    4.61
 -32  68 -16  -13.64    6.93
 -31 -23  91   -1.28    6.68
 -31 -13  63    1.01    3.92
 -31 -11  59   55.57    8.74
 -31  19  17  162.73   12.94
 -31  21  15   19.99    7.57
 -31  43  -3    7.77    5.53
 -30 -18  72    4.37    5.69
 -30  32   4  108.27    9.35
 -30  40  -2   10.33    5.08
 -30  56 -12   27.98   10.41
 -30  68 -18    1.51    6.87
 -29 -17  67   17.62    8.37
 -29  -3  41   63.53   11.84
 -29   9  25    8.74    9.16
 -29  27   7  319.56   16.50
 -29  37  -1    4.84    4.81
 -28  -2  38  276.93   14.00
 -28  14  18   38.01    9.32
 -28  16  16  556.81   18.72
 -28  18  14   33.52    6.19
 -28  20  12   22.54    5.98
 -27 -27  91   -4.06    5.24
 -27 -19  67   42.23    7.09
 -27  -1  35  803.20   27.98
 -27   5  27    7.41    4.60
 -26 -26  84   -5.20    6.62
 -26   8  22  116.17    9.96
 -26  42  -8   22.88    5.86
 -25 -29  91   -4.03    4.13
 -25 -21  67   36.48    6.65
 -25   1  29   24.64    7.29
 -25  13  15   84.66   11.97
 -25  15  13   59.64    8.10
 -25  39  -7   28.99    9.97
 -25  45 -11   21.11    6.86
 -24 -28  84    5.27    4.51
 -24 -18  58    8.02    7.01
 -24  28   0    0.15    5.59
 -24  36  -6  312.33   20.47
 -23 -23  67   -3.57    6.03
 -23  -7  37  272.20   20.51
 -23  33  -5  174.84   11.25
 -23  63 -23   -4.72    5.26
 -22 -10  40   -6.16    7.41
 -22  -6  34    1.72    6.50
 -22   0  26  690.92   20.86
 -22  78 -30   -1.99    5.10
 -21 -31  85    4.99    4.71
 -20 -12  40    7.37    4.66
 -20  -8  34   24.81    6.83
 -20   8  14  308.48   15.86
 -20  18   4   -9.33    4.80
 -20  30  -6   10.84    6.67
 -20  68 -28   22.02    7.05
 -20  78 -32    8.86    8.06
 -19 -25  63    1.06    4.31
 -19  73 -31   -0.44    4.01
 -18 -34  86    5.60    4.11
 -18 -14  40   21.20    5.08
 -17  -9  31    8.38    6.22
 -16 -32  74    5.16    4.14
 -16 -16  40   10.63    6.12
 -16  22  -4   78.87    8.41
 -16  64 -30    4.40    4.38
 -15 -31  69   -0.62    4.55
 -15 -23  51    3.58    4.61
 -15 -21  47   16.17    7.82
 -15 -11  31  487.62   21.22
 -15  13   3   18.25    5.30
 -15  15   1   17.22    5.97
 -15  27  -9   82.48    8.45
 -14 -38  88    8.76    5.11
 -14 -30  64   12.30    5.59
 -14 -14  34   21.88    6.89
 -14  22  -6  238.42   16.03
 -14  56 -28    7.20    6.69
 -13 -13  31  154.58   10.53
 -13  15  -1  224.67   18.11
 -13  45 -23   22.38    5.41
 -13  65 -33   13.40    7.53
 -13  75 -37    7.78    3.82
 -12 -40  90    9.06    5.54
 -12 -36  76   17.71    7.63
 -12 -34  70    1.48    4.11
 -12 -30  60   26.35    6.08
 -11 -15  31  375.27   22.52
 -11  -1  13   -0.43    4.36
 -11  49 -27   72.03   12.13
 -11  61 -33    6.33    4.56
 -10  42 -24   19.38    5.25
 -10  66 -36    2.59    4.17
  -9 -23  41    7.05    4.15
  -9  17  -7   10.81    3.96
  -9  39 -23   67.74    8.40
  -8 -40  78    0.79    3.89
  -8 -38  72    7.85    3.92
  -8 -22  38   18.87    8.37
  -8   6   2   -5.61    7.40
  -8  22 -12  245.12   14.44
  -8  30 -18  125.19    9.59
  -8  62 -36    3.02    3.73
  -8  72 -40    5.50    3.81
  -7 -37  67   10.00    5.03
  -7 -27  45   64.06   11.72
  -7 -13  23    1.83    3.97
  -7  17  -9   37.53    5.85
  -7  33 -21   76.57    8.31
  -6 -34  58   34.38    8.17
  -6   2   4    7.35    4.49
  -6   8  -2    4.27    6.31
  -5 -19  29   16.96    6.05
  -5  59 -37    9.71    7.01
  -4   0   4   49.93    6.74
  -4   8  -4   -4.88    6.65
  -4  40 -28    6.05    4.45
  -4  64 -40    7.43    4.73
  -3  15 -11   41.84    7.25
  -3  37 -27    5.79    4.93
  -2 -38  60    0.68    4.07
  -2  -2   4   -1.39    2.03
  -2   0   2   10.40    7.36
  -2   2   0    2.20    7.75
  -2  28 -22   29.40    9.75
  -2  56 -38    6.67    5.50
  -1 -43  71   -0.14    3.56
  -1 -25  33   24.07    6.31
  -1  41 -31    1.17    4.21
   0   2  -2   -0.78    6.73
   0  38 -30  121.37   11.46
   1 -47  79    0.50    3.95
   1 -29  37   -4.99    4.69
   1  49 -37   -3.17    5.61
   1  53 -39  106.14   12.61
   2 -48  80    4.52    4.73
   2   0  -2    1.53    1.08
   2   2  -4   -3.87    4.33
   3 -49  81   -1.41    5.57
   3 -43  63    3.00    4.81
   3  21 -21   26.74    9.41
   4 -34  42   -6.53    5.15
   4  16 -18   -0.18    4.51
   4  24 -24  396.68   23.41
   4  36 -32  113.80    9.13
   5 -19  17    7.07    8.38
   5  27 -27   13.96    5.71
   6 -26  26  294.71   14.33
   7 -51  79   -3.06    5.32
   7 -45  61    4.21    5.71
   7 -19  15   34.27    5.94
   8 -52  80    0.40    2.96
   8 -46  62   13.66    4.76
   8  28 -30   18.78    6.60
   9 -53  81    3.29    5.66
   9 -47  63    9.09    5.80
   9 -29  27   83.73   12.11
  10 -44  54    5.26    4.69
  10 -34  34  131.91   14.39
  10  10 -18  235.78   15.91
  10  32 -34   -2.24    3.62
  11  -7  -3   44.14    5.75
  11  -3  -7   41.20    6.18
  12 -54  78    1.07    3.73
  12 -14   4   -2.25    7.44
  13 -33  29    0.07    4.17
  13 -19   9  114.59    9.03
  13  27 -33   60.22    9.72
  14 -54  74   -0.31    3.63
  14 -52  68    7.22    5.22
  14 -40  40   24.80    5.72
  14 -14   2  199.35   14.68
  14   4 -16   17.51    5.94
  15 -45  49   33.82    8.37
  15 -25  15  124.36   12.57
  15  25 -33    9.60    4.48
  16 -48  54   23.39    8.04
  16 -38  34   39.63    6.63
  16 -28  18   32.24   12.10
  16 -22  10   70.21    8.14
  16 -12  -2   15.37    7.32
  16 -10  -4  204.22   13.51
  17 -25  13   66.26    7.54
  17 -17   3  165.57   13.27
  17  23 -33   96.75    9.39
  18 -50  56    1.99    3.80
  19 -51  57   11.65    4.73
  19 -15  -1    3.34    5.81
  19   3 -19    0.46    4.52
  19  21 -33   18.18    5.26
  20 -52  58    2.60    3.73
  20   8 -24    0.49    8.71
  21 -59  77    2.15    3.63
  21 -53  59   -5.04    5.01
  21 -11  -7  122.30   10.35
  21  -5 -13   10.30    8.56
  21  11 -27  217.82   12.36
  21  19 -33   19.13    6.15
  22 -58  72   10.60    7.46
  22 -48  46    0.59    4.01
  22 -46  42   28.62    5.87
  22 -44  38   20.02    5.57
  22  14 -30   18.54    5.13
  23 -59  73    2.72    4.46
  23 -49  47    5.83    4.06
  23 -29  13   16.38    7.69
  23 -23   5    9.59    6.45
  24 -50  48    9.94    4.97
  25 -21   1   31.71    6.61
  26 -52  50   25.64    7.50
  26 -42  30   47.19    9.32
  26   8 -28  142.09   10.42
  27 -57  61   -3.52    5.32
  27 -37  21   50.36    7.58
  27  -1 -21  280.27   16.85
  28 -42  28    0.16    5.86
  28 -30  10   54.81    7.95
  28   4 -26   14.59    5.26
  29 -55  53    5.23    3.86
  30 -20  -4  176.86   11.20
  31   3 -27   80.57   12.71
  32 -60  62   -0.96    3.53
  32 -14 -12  317.18   16.54
  32  -8 -18  378.15   22.83
  33 -57  53   -0.68    4.14
  33 -21  -5   -4.03    4.72
  33  -1 -25   70.47   10.90
  34   2 -28  767.00   31.51
  35 -11 -17   22.36    6.80
  36 -62  62    7.89    4.56
  36 -44  24   -1.93    4.31
  37 -59  53    7.24    4.35
  37 -33   7   27.12    7.16
  37   1 -29    3.91    3.79
  38 -40  16   -4.13    8.26
  39 -63  61   -3.68    4.16
  39  -5 -25   94.72    8.58
  40 -60  52    1.87    3.41
  40 -46  24   -0.35    3.51
  40 -26  -4    5.40    3.94
  41 -29  -1  135.69   10.87
  42 -64  60    7.24    4.24
  42 -32   2   15.81    5.64
  42 -20 -12   -0.30    4.14
  43 -25  -7  -10.79    8.38
  45 -49  25    2.46    4.15
  46 -50  26   -1.06    3.80
  46 -34   2   71.11    8.21
  46 -24 -10   15.53    6.06
  47 -51  27   -0.39    3.64
  48 -52  28    1.83    4.06
  50 -36   2   31.96    9.71
  50 -26 -10   83.72   13.43
  51 -59  39   11.01    5.85
  53 -41   7   15.22    6.21
  54 -28 -10    7.45    4.55
  56 -34  -4   33.56    8.08
  58 -28 -12   57.92    9.73
  59 -57  29    2.90    4.89
  63 -31 -11   10.46    5.37
  64 -50  14   13.47    5.19
  64 -34  -8    2.54    4.12
  66 -52  16   18.86    6.21
  66 -38  -4   -4.60    4.51
  67 -53  17    2.82    7.25
  68 -46   6    9.02    6.41
  69 -51  13    9.66    6.76
  72 -46   4    0.46    3.53
  72 -40  -4    8.64    5.83
  73 -47   5    5.50    4.41
  75 -53  13    3.65    5.44
  77 -51   9   12.85    7.71
  81 -45  -1   -3.61    4.11
  83 -47   1    5.75    4.22
  84 -48   2    7.04    4.17
 -87 -25  39   -1.12    4.78
 -87 -19  43   -6.24    5.49
 -85 -35  31    7.66    6.69
 -85 -21  41    1.24    5.07
 -84 -22  40   10.35    5.55
 -84  -2  52    6.99    5.71
 -83 -39  27   -3.09    4.89
 -83 -23  39    5.51    5.00
 -82 -42  24   -0.57    5.58
 -82  -8  48   -6.17    5.81
 -81 -45  21   -6.75    5.78
 -81  -9  47   -1.47    6.01
 -80 -50  16    0.07    4.39
 -79 -37  27   -4.95    5.56
 -77  -3  49    2.67    9.63
 -77   1  51   -0.28    6.56
 -77   9  55    3.37    6.10
 -76  12  56    4.08    5.17
 -75 -27  33   -9.12    6.26
 -74 -38  24   22.49    6.74
 -73 -41  21   19.71    6.70
 -73 -23  35   -1.09    5.67
 -73 -17  39   11.56    7.24
 -73  17  57   -1.02    5.41
 -72 -44  18   11.97    8.10
 -69   3  49   -3.87    7.94
 -68 -44  16    4.82    5.69
 -68 -12  40  -10.56    9.75
 -68   6  50   -4.23    6.13
 -68  10  52   10.07    8.71
 -68  30  60   38.51   10.45
 -68  36  62   25.73    9.22
 -67 -13  39   -1.51    4.88
 -67   1  47   -0.64    7.34
 -67   9  51   -4.21    7.22
 -66 -20  34   -9.72    6.39
 -66  12  52   -2.38    5.86
 -66  32  60   15.39    7.30
 -65 -29  27    3.21    5.18
 -65  15  53    1.38    8.34
 -64 -50   8    3.91    7.49
 -64 -46  12   13.05    6.03
 -63 -25  29   -1.34    5.26
 -63  33  59   -4.19    6.30
 -63  39  61   -1.10    6.37
 -62 -20  32   60.13    8.96
 -62 -14  36    6.71    5.60
 -61 -29  25  -11.37    6.95
 -61  -5  41    0.02    5.83
 -60 -32  22  -10.78    7.13
 -60  -6  40   22.27    6.90
 -60  28  56    7.84    5.14
 -59 -25  27   -2.74    8.56
 -59  45  61    3.14    5.42
 -58 -20  30   15.46    6.16
 -57 -47   7   43.02    8.69
 -57  19  51   40.29    8.81
 -56  -6  38    3.36    6.00
 -55 -37  15   -4.48    5.88
 -54 -50   2  123.35   11.13
 -54 -48   4  157.84   13.92
 -54 -46   6    2.36    6.51
 -54 -44   8   30.06    7.21
 -54  20  50   -1.54    5.91
 -54  50  60    7.51    4.86
 -53  -5  37   17.60    6.40
 -52 -56  -6   11.43    8.24
 -52 -36  14   85.75   12.33
 -52  54  60    0.55    4.94
 -51 -51  -1  119.77   13.01
 -51 -49   1   22.19    7.46
 -51  21  49   28.26    8.86
 -50  -4  36    6.41    7.26
 -50  20  48    5.97    5.61
 -50  36  54    2.28    5.07
 -50  58  60   -0.25    6.99
 -49 -55  -7   -6.38    7.78
 -49 -35  13  109.57   12.65
 -49  19  47   10.37    7.62
 -49  29  51   12.81    7.38
 -48 -44   4   51.92    9.36
 -48  46  56    0.10    5.17
 -47 -21  23    1.05    5.88
 -45  29  49   49.02   10.82
 -44 -56 -12   19.80    8.45
 -44   2  36   42.94   10.07
 -44  28  48   -0.33    5.23
 -43 -61 -19   64.23    8.80
 -43 -23  19    9.57    6.20
 -43   5  37   10.25    6.65
 -42 -58 -16    2.21    5.04
 -42 -26  16  270.97   14.38
 -42  -6  30   40.06   10.45
 -42   8  38   -3.22    7.24
 -42  50  54    6.18    6.81
 -41  67  57    6.77    5.83
 -40  -4  30   60.16    9.59
 -40  34  48    4.97    5.80
 -39 -11  25   24.28    8.49
 -39  53  53   74.73   10.66
 -38  -2  30   24.27    7.40
 -38  44  50    6.15    6.87
 -37 -39   1  161.79   17.47
 -37  -9  25  152.78   13.22
 -36 -60 -24   13.48    6.91
 -36  20  40    5.83    9.58
 -36  56  52   -1.32    6.37
 -35 -57 -21   19.45    7.65
 -35   3  31   41.98   12.74
 -34 -60 -26   79.32   11.11
 -34   6  32   79.57   14.11
 -34  10  34  173.67   12.83
 -33  59  51    7.24    5.84
 -32 -60 -28    1.72    7.00
 -32 -22  12    7.51    7.13
 -32 -14  18  113.99   12.56
 -32  -2  26   54.86    8.59
 -31   1  27    1.39   11.59
 -30 -60 -30   36.75    7.32
 -30 -54 -22   -7.72   10.79
 -30 -42  -8   -3.78    7.61
 -30 -34   0    3.67    7.94
 -30 -20  12  239.77   21.45
 -30 -12  18   17.56    6.98
 -30  -6  22    3.76    8.49
 -30  76  52   13.20    6.83
 -29 -51 -19   -0.54    9.52
 -29  39  43    6.23    5.07
 -28 -54 -24   12.25   10.12
 -28 -44 -12   16.28   13.03
 -28 -30   2    5.95   13.85
 -28 -18  12   16.13   14.71
 -28  14  32  191.72   13.26
 -28  18  34   33.08    7.59
 -28  44  44   23.96    7.41
 -27 -65 -41    3.00    5.82
 -27 -57 -29   -0.59    5.26
 -27 -51 -21   11.64    7.98
 -27  -1  23   13.42    7.42
 -26 -54 -26  100.47   10.65
 -25 -61 -37   -4.14    6.01
 -25 -51 -23   88.88   14.38
 -25  25  35   44.65    8.07
 -25  35  39   41.54    8.36
 -25  77  49    2.85    5.81
 -24 -54 -28   55.08   10.56
 -24   8  26   60.84   10.66
 -24  74  48    2.77    5.12
 -23 -37  -9   -5.42    9.82
 -23  15  29  374.24   16.55
 -22 -58 -36    8.60    6.18
 -22  -6  16  813.58   22.40
 -22  38  38   86.28   11.24
 -22  70  46    1.50    6.44
 -21 -37 -11  212.35   12.58
 -21 -35  -9    6.01    9.09
 -21 -33  -7   35.94   10.96
 -21  27  33    5.28    5.55
 -20  66  44    6.09    5.07
 -20  80  46   -9.55    7.92
 -19 -37 -13  105.54   10.76
 -19 -29  -5   24.59    8.73
 -19 -15   7    5.19    5.36
 -19  17  27   -1.05    7.08
 -18 -56 -38   -8.20    6.52
 -18 -44 -22  -13.35   11.88
 -18  74  44    1.06    7.00
 -17 -37 -15  407.44   16.87
 -17  53  39   -7.15    6.03
 -16 -44 -24   36.11   10.77
 -16  24  28   29.62    8.05
 -16  60  40   24.92    8.00
 -15 -47 -29   23.05    7.05
 -15 -35 -15   -0.49    9.69
 -15 -13   5   -4.05    4.09
 -15  33  31   18.34    6.55
 -15  51  37   46.71    9.18
 -15  59  39   13.97    5.91
 -15  69  41   -2.89    5.12
 -14  58  38   11.14    5.79
 -13 -61 -53    2.22    5.61
 -13 -55 -43   24.18    8.23
 -13 -51 -37   73.79   10.46
 -13 -35 -17   77.72   11.01
 -13 -33 -15   -1.47    9.98
 -13  11  19    1.49    5.75
 -13  27  27  400.95   24.79
 -13  37  31   13.23    9.02
 -12 -56 -46   10.27    7.55
 -12  56  36   -5.68    5.76
 -11 -57 -49   -1.77    4.87
 -11 -33 -17   46.33   13.54
 -11 -31 -15  340.24   15.46
 -11  55  35    0.43    5.11
 -11  75  39   31.64    7.81
 -10  26  24   -5.55    7.72
 -10  54  34    0.93    7.10
  -9  35  27  236.55   14.29
  -9  91  39   -9.75    6.48
  -8  40  28  116.19    9.86
  -8  88  38   16.25    7.11
  -7 -41 -31    2.72    7.96
  -7  13  15  164.28   15.00
  -7  85  37    8.13    5.70
  -6 -18  -8   -1.87    6.45
  -5   3   7    2.09    3.62
  -4 -50 -48   20.93    6.62
  -4 -30 -22   41.75   16.96
  -4 -18 -10  308.40   19.19
  -4   0   4   -3.03    5.30
  -4  20  16  175.66   14.75
  -4  50  28    8.17    9.68
  -3 -47 -45    8.72    9.77
  -3  -3   1    5.34    7.34
  -2   0   2   42.87   12.59
  -2  16  12   77.43    7.98
  -2  76  32   39.65   10.92
  -1 -49 -51   23.34    8.47
  -1 -33 -29   43.07    7.79
  -1   9   7  305.19   16.17
  -1  43  23  174.02   14.16
   0  64  28   26.72    9.02
   1 -47 -51   34.35    8.38
   1 -29 -27  188.03   12.35
   1   3   1    9.08    7.16
   1  55  25    1.09    5.74
   1  63  27    3.25    5.57
   2 -44 -48   41.82    7.37
   2   6   2   22.94    4.20
   2  16   8   40.66    8.46
   2  32  16   15.27    7.14
   2  90  30    6.28    6.93
   2  92  30   -0.39    5.54
   3  -5  -7    0.29    4.11
   3   3  -1    3.09    8.80
   4  16   6   27.73    6.04
   4  32  14   20.50   16.06
   4  72  26    4.59    7.19
   4  88  28   -6.42    5.31
   6 -34 -40    4.65    5.81
   6 -20 -24  147.77   19.44
   6 -16 -20  176.83   11.70
   6 -14 -18   17.64    9.49
   6  -2  -8    4.02    3.40
   6  16   4   32.38    5.72
   7 -35 -43   -1.06    7.86
   7  47  17   14.36    6.53
   7  61  21   11.92    6.03
   7  85  25    4.53    6.48
   8 -30 -38  -10.66    7.47
   8  32  10   27.45   16.27
   8  84  24   -0.32    5.25
   9 -21 -29   81.81    9.77
   9 -13 -21  325.02   14.61
   9  47  15   42.35    7.76
  10 -26 -36   -8.44    6.54
  10  32   8  135.08   10.63
  10  70  20   60.89   11.25
  11  47  13   -0.37    5.88
  11  83  21    1.06    5.43
  12 -18 -30  -10.00    6.94
  12 -16 -28   61.80   10.91
  12 -14 -26  611.99   22.92
  12  28   4  302.60   16.97
  12  82  20   -1.37    7.60
  13 -23 -37  515.62   18.64
  13  -5 -19   95.17    8.73
  13  37   7    2.48    6.82
  14  42   8   14.64    6.22
  14  70  16    5.82    8.98
  14  82  18    4.80    7.05
  16 -18 -36   23.73    8.00
  16  12 -10  304.87   14.90
  16  54  10  339.83   16.37
  16  70  14   19.16    6.50
  17 -21 -41    3.06    5.25
  17  -1 -21    6.56    6.31
  17  43   5  148.38   13.62
  18  62  10    4.50    7.37
  18  84  14   22.64    6.85
  19 -11 -33   34.22   10.59
  19  -9 -31  276.00   17.59
  19  13 -13   96.33   13.14
  19  49   5   20.64    6.67
  19  71  11    7.61    5.43
  20 -16 -40    3.92    6.18
  20   8 -18  168.43   13.12
  20  44   2  135.73   10.68
  22  64   6   69.57   12.14
  23  15 -17  -14.60    8.81
  23  51   1   16.87    9.13
  23  57   3    5.38    6.61
  23  89   9    3.97    5.89
  24  -6 -36  392.08   20.71
  24  -4 -34  137.76   11.97
  24  -2 -32  106.51   10.86
  24  10 -22  297.90   14.54
  25  37  -7   69.16   13.85
  26  14 -22   71.38    9.83
  26  30 -12  167.15   13.59
  26  38  -8   -3.56    8.91
  26  76   4    1.90    8.48
  27  27 -15   -5.97    6.57
  28  10 -28  217.03   13.69
  28  18 -22    5.05    7.89
  31  57  -7   46.22    8.00
  32  24 -24  239.13   13.34
  32  38 -16   21.22    7.82
  32  52 -10   33.22    8.11
  33  19 -29   14.65    5.84
  33  25 -25   67.79   10.52
  33  35 -19   73.12    9.65
  33  39 -17    1.18    5.28
  33  59  -9    3.95    5.63
  33  75  -5   -1.58    5.92
  34  20 -30   22.31    9.96
  34  54 -12   72.94   11.58
  35  41 -19  164.55   12.01
  35  79  -7   -4.51    5.01
  36  38 -22   38.16    7.68
  37  73 -11    2.23    8.58
  37  85  -9    0.92    6.58
  38  66 -14   12.63    5.99
  39  55 -19    0.68    4.94
  39  61 -17    0.09    5.43
  39  77 -13   -7.47    6.23
  40  70 -16   -1.63    6.48
  42  54 -24   14.29    7.21
  42  74 -18    3.32    4.94
  42  86 -16  -14.33    7.25
  44  70 -22   15.08    7.43
  45  65 -25   18.29    8.73
  45  73 -23   -3.28    6.13
  45  83 -21    3.16    6.34
  46  76 -24    1.07    5.88
 -83 -19  43   -2.64    3.18
 -81 -33  29   -2.22    2.99
 -81 -31  31    0.41    2.64
 -81 -29  33    4.31    3.25
 -80 -52   6   -8.05    4.88
 -80 -14  46   -1.02    2.67
 -79 -43  17    1.69    2.45
 -79  -7  51   -0.36    3.69
 -76 -60  -8   -1.51    3.89
 -76 -52   4   -1.26    3.78
 -75 -59  -7    3.60    3.16
 -75 -55  -1   15.17    5.72
 -75 -43  15   -2.29    2.79
 -75 -15  43    4.69    3.66
 -74 -54   0    5.70    3.34
 -73 -57  -5    8.32    4.21
 -73  -9  47    2.51    3.31
 -70 -16  40    3.57    3.91
 -70  -6  48   12.21    3.91
 -69 -67 -25   -2.76    2.82
 -69 -35  21    1.78    2.89
 -69 -21  35    5.84    3.51
 -68 -10  44   -1.65    2.87
 -67 -53  -3   30.33    5.32
 -65 -21  33   11.11    3.44
 -64 -48   2   13.83    5.71
 -64 -42  10    6.49    5.01
 -64 -10  42   18.92    4.42
 -63  -3  47    7.09    3.60
 -62 -54  -8   30.96    5.11
 -62 -44   6    8.95    5.23
 -62 -16  36    7.24    4.47
 -61 -27  25    1.19    2.82
 -61 -25  27    1.67    2.60
 -61 -23  29    0.39    4.00
 -60 -58 -16   -0.17    2.90
 -60 -10  40    0.80    2.79
 -59 -57 -15   11.73    4.72
 -59  -3  45   -1.07    3.90
 -58 -30  20   37.94    5.62
 -56 -44   2    5.61    3.54
 -56 -12  36    4.11    4.24
 -55 -31  17   65.76    6.83
 -55 -17  31   85.41   10.00
 -54 -50  -8    3.81    4.33
 -54   2  46    8.80    4.78
 -53 -43   1   -0.85    3.56
 -52 -54 -16    8.70    3.84
 -51 -49  -9    3.68    3.20
 -51   3  45   77.28    7.33
 -50 -68 -46   -0.95    3.00
 -50 -42   0    8.27    4.86
 -49 -67 -45    2.76    3.61
 -48 -48 -10   14.83    6.53
 -48   4  44   27.62    5.76
 -47 -53 -19    5.94    2.83
 -45 -53 -21   -0.54    2.40
 -43 -67 -53    4.50    2.89
 -43 -63 -43    9.71    3.45
 -43 -37   1   55.13    6.13
 -43 -27  13   22.08    5.45
 -42 -34   4    1.29    3.26
 -42  -4  34    2.82    4.59
 -40 -60 -40    3.14    3.41
 -40 -54 -28    6.88    3.06
 -40 -22  16    9.09    3.24
 -40 -16  22   14.03    3.93
 -40 -14  24  381.89   17.02
 -39 -67 -59   -1.09    3.27
 -39 -57 -35    4.28    2.72
 -39 -55 -31   -2.87    3.02
 -38 -66 -58    0.32    2.51
 -38 -36  -2   80.19    7.19
 -37 -39  -7    2.24    3.10
 -37  -1  33   -1.48    3.66
 -36  12  42    6.84    3.86
 -34 -30   2   56.68    5.69
 -33 -57 -43   26.00    6.64
 -33 -43 -17   10.83    4.11
 -33 -39 -11   -0.16    3.32
 -33  -7  25  166.27   13.66
 -32 -56 -42    7.26    3.15
 -31 -53 -37    0.03    2.55
 -31 -51 -33    7.49    4.26
 -31  -3  27   84.20    6.72
 -30 -10  20    9.60    3.48
 -28 -62 -64    2.07    3.24
 -28 -56 -48   14.74    3.84
 -28 -22   6   96.22    9.07
 -27 -61 -63    0.45    2.63
 -27  17  39   -2.55    3.64
 -26 -52 -42   22.01    4.27
 -26 -40 -20   18.06    4.20
 -26 -36 -14  109.67    7.71
 -26 -22   4   14.53    6.27
 -24 -60 -66   -0.46    2.26
 -24  16  36   55.86    5.88
 -23 -53 -49   -2.79    3.22
 -23 -37 -19   41.74    7.45
 -23 -33 -13   31.47    4.61
 -23  -9  15  670.94   21.82
 -22 -58 -64    2.33    3.01
 -22 -30 -10  127.27    9.02
 -21 -57 -63    7.19    3.97
 -21 -47 -39   18.33    4.05
 -21 -27  -7   18.27    5.31
 -21 -15   7    4.84    2.96
 -21  -7  15   -0.99    3.01
 -21   7  27   37.63    7.50
 -21  15  33    2.37    3.08
 -21  21  37    3.29    2.51
 -20  12  30  157.03    8.81
 -19 -51 -51   20.65    4.16
 -19 -15   5    7.69    3.76
 -19  -3  17    2.87    5.87
 -18 -22  -4  457.31   14.37
 -17  17  31   44.19    7.59
 -17  23  35  127.25   11.06
 -16   6  22  766.05   26.46
 -15 -15   1   -0.13    0.75
 -15  -1  15   10.83    2.73
 -13  -1  13  502.70   20.10
 -13  19  29   25.76    4.42
 -12 -52 -68    3.24    2.83
 -12 -30 -22  276.91   11.51
 -12  28  34   16.15    3.82
 -11 -43 -47   -1.49    4.83
 -11 -37 -35   25.90    4.32
 -11 -31 -25   68.04    8.56
 -11 -27 -19    1.11    5.64
 -10 -24 -16  389.99   14.13
 -10   8  18   33.14    4.72
  -9 -33 -31  309.28   12.38
  -9  13  21  440.90   14.52
  -8 -46 -60    2.08    3.39
  -8 -42 -50   30.69    5.75
  -8   8  16    4.60    2.14
  -7 -49 -71   -0.46    2.42
  -7  -5   3    0.33    2.25
  -7  -3   5   -1.30    2.24
  -7  -1   7   64.65    8.34
  -7  13  19  282.59   12.21
  -7  27  29  368.58   17.83
  -6 -32 -34  135.95   11.78
  -6  24  26   30.45    5.61
  -5 -35 -41   78.87    7.01
  -5  13  17   14.01    3.57
  -5  27  27    7.18    6.70
  -4  30  28   -3.13    3.48
  -3 -49 -83    3.07    3.02
  -3 -43 -63   -4.71    3.45
  -3 -39 -53   -2.74    2.94
  -3 -31 -37   12.66    3.37
  -3 -25 -27   -2.02    3.37
  -3  13  15   46.78    4.64
  -2 -26 -30    9.84    5.28
  -2 -22 -24  136.93    8.27
  -2  -8  -6   -0.20    3.44
  -2   6   8    6.30    2.08
  -1 -23 -27    4.90    3.49
  -1  21  19   80.50    7.52
   0  -2  -2   10.30    6.37
   0   2   2    1.40    6.02
   1 -37 -57   27.11    6.20
   1 -21 -27  270.51   11.55
   1  -9 -11  111.43    7.65
   1  21  17    0.36    3.19
   1  33  25   56.28    6.75
   2 -44 -80    8.62    4.54
   2 -34 -52   29.30    5.61
   2 -32 -48  115.69   11.54
   2 -28 -40    4.31    5.24
   3  -5  -9  267.51   11.92
   3  33  23  427.43   14.80
   4 -26 -40    5.28    3.67
   5 -43 -87    2.59    3.79
   5 -35 -61    3.69    3.96
   5 -11 -19    7.50    2.87
   5  27  17  630.14   17.14
   5  33  21    5.50    3.70
   6 -38 -72    2.09    3.34
   6  -4 -12   20.69    4.34
   6  30  18  320.87   15.52
   7 -33 -61    4.56    2.62
   8 -40 -86    5.46    4.42
   8 -34 -66   20.25    4.63
   8   4  -6   26.76    4.14
   8   6  -4   17.27    3.62
   8  22  10   -3.97    2.81
  10 -38 -86    0.16    2.61
  10 -32 -66    2.69    2.68
  10 -16 -34   30.98    4.80
  10 -12 -28   38.70    6.55
  11 -29 -61   17.52    4.14
  11  -7 -23   22.98    7.19
  11   3 -11  821.52   23.12
  11   5  -9   34.62    4.39
  11   9  -5   15.55    3.54
  11  31  13   69.53    6.47
  11  37  17  158.78   11.04
  12 -30 -66   37.39    7.16
  12  44  20    2.68    2.98
  14 -10 -32   40.63    5.15
  14   8 -10    5.80    2.71
  14  10  -8    1.10    1.96
  15   3 -17  671.83   25.39
  16 -32 -86   -0.16    2.18
  16 -24 -62   31.65    7.21
  16 -14 -42   61.01    6.09
  17 -25 -67    5.84    3.10
  17 -11 -39  240.79   10.94
  17  -7 -33  124.63    8.56
  18   8 -16   68.89    7.15
  18  16  -8   47.26    8.85
  18  36   8   -2.04    3.16
  19  -3 -31  565.32   19.41
  19  23  -3    7.43    8.05
  20 -26 -80    6.25    3.81
  20 -22 -68   23.85    4.59
  20  -8 -40   17.93    7.61
  20  50  14  269.53   11.98
  21 -17 -59   -1.77    3.05
  21 -13 -51   17.91    5.89
  22 -26 -88    0.90    2.99
  22 -18 -64   26.56    5.93
  22  -4 -38   28.19    4.89
  22  44   8    8.13    3.79
  23 -25 -89    3.03    3.54
  23 -23 -81    8.01    3.85
  23 -21 -75    4.40    3.75
  23  25  -7    3.78    4.39
  24  -4 -42   51.12    5.74
  25 -13 -61  110.12   11.17
  26 -14 -66    9.52    3.53
  26  46   4  106.17    7.81
  27   5 -35   96.88    7.40
  27  15 -23   44.67    5.62
  27  23 -15   30.59    6.05
  28 -16 -78    2.53    2.82
  28  28 -12  655.38   18.53
  28  44   0  136.16    8.64
  28  58   8    3.77    2.86
  29   1 -45    1.38    3.08
  29   5 -39   -3.65    2.80
  29  31 -11   19.71    4.91
  30 -16 -86    5.76    4.18
  30  -8 -64   -1.73    2.90
  30  52   2   21.95    5.21
  31  -7 -65    6.16    3.98
  31  -1 -53    6.12    3.01
  31  11 -35    6.24    3.87
  31  43  -5   19.46    4.63
  33  -7 -71    1.26    3.26
  33  39 -11    2.66    2.61
  34  -6 -72    6.02    3.30
  34  12 -40   12.14    3.75
  34  22 -28   61.28    6.98
  34  24 -26   77.91    6.76
  34  26 -24   83.04    7.35
  34  28 -22   77.89    6.92
  35  -9 -85   -0.03    3.10
  35  -5 -73    9.91    4.05
  35  31 -21  113.28    8.28
  36  22 -32    0.95    3.36
  36  32 -22    0.22    4.77
  36  34 -20   85.43   10.71
  38  22 -36   33.75    5.06
  38  46 -14    0.65    3.21
  38  52 -10   20.14    4.32
  40   2 -74    3.36    2.59
  40  24 -38   60.52    6.42
  40  38 -24   61.65    8.90
  40  48 -16    8.11    4.34
  40  54 -12   -4.84    3.21
  41  -1 -87   -1.24    3.65
  41  11 -59   46.78    7.81
  41  25 -39  107.97    8.10
  41  55 -13   39.83    7.03
  42   2 -82    4.70    3.23
  42  12 -60    0.78    2.33
  43  11 -65   12.67    4.19
  43  27 -41    7.97    5.19
  43  41 -27   10.15    3.88
  43  61 -13   14.21    5.61
  44   6 -80   -1.63    4.06
  44  22 -50    4.00    2.92
  44  62 -14    1.15    2.46
  44  74  -8    6.92    3.25
  45  23 -51   22.78    6.25
  45  31 -41   64.46    9.74
  45  33 -39    2.51    3.04
  45  39 -33   10.94    4.06
  45  41 -31   58.07    7.45
  45  67 -13    2.24    2.97
  45  71 -11    6.72    3.79
  46  10 -78    4.80    2.99
  46  34 -40   42.03    8.04
  46  36 -38    5.53    3.22
  46  38 -36    6.59    3.38
  46  40 -34   46.96    7.35
  46  58 -20   13.31    4.07
  47  27 -51    3.34    2.60
  47  79 -11   -1.27    2.87
  48  52 -28   10.17    5.19
  48  64 -20   -1.27    4.64
  48  68 -18    0.52    3.39
  49  31 -51   10.02    4.07
  49  51 -31   18.11    4.28
  50  22 -68    8.72    5.10
  50  28 -58    6.91    3.05
  50  50 -34   95.56    9.03
  50  64 -24   35.15    5.50
  51  37 -49    1.04    3.00
  51  49 -37    3.95    2.90
  52  42 -46   -0.09    3.50
  52  44 -44   -1.40    3.12
  52  46 -42    6.55    4.14
  52  58 -32   10.37    3.91
 -71  15 -55    6.80    2.93
 -66  16 -50    3.04    2.36
 -66  20 -42   13.04    4.30
 -58  18 -40   18.95    4.20
 -57  13 -49    1.24    2.46
 -57  19 -37   11.74    3.78
 -56  12 -50   -2.40    2.51
 -55  11 -51   -2.10    3.06
 -55  19 -35    0.01    2.66
 -54  10 -52   -0.78    2.67
 -53   9 -53    7.53    2.75
 -52   8 -54    6.09    2.68
 -51   7 -55    8.48    3.89
 -49   1 -63    8.19    3.61
 -49  19 -29    1.70    3.30
 -49  25 -13   70.57    5.54
 -47  19 -27   10.71    3.70
 -46  24 -12   58.01    5.16
 -43   3 -55   67.62    5.46
 -40   2 -54   86.37    6.04
 -39  -7 -67    8.14    2.79
 -39  19 -17  269.39   12.13
 -39  21 -11  145.02    7.14
 -39  25   3   44.91    4.58
 -38  22  -6   -7.42    4.57
 -37   1 -53   62.29    6.60
 -37  23  -1   -0.54    3.61
 -37  25   7   59.22    7.52
 -36  -8 -66    6.61    4.04
 -36  -4 -60    7.28    2.85
 -36  14 -26  130.07    9.27
 -35  13 -27  228.44    8.68
 -35  23   3   12.71    3.42
 -34  12 -28   15.95    4.15
 -34  16 -18  270.02    9.67
 -34  20  -6   11.34    3.13
 -33  25  17  139.48    9.31
 -32 -12 -68    0.04    2.61
 -31  -9 -63   62.45    5.97
 -31  -5 -57    1.42    3.03
 -30   2 -44   22.63    3.61
 -30  16 -12  131.54    9.87
 -30  22  10   74.38    5.56
 -29 -21 -77   -0.28    2.19
 -29  -9 -61   -7.90    4.71
 -29   5 -37   67.88    7.56
 -28   4 -38   13.54    4.12
 -27 -13 -65   34.84    5.35
 -27  21  13   66.71    5.62
 -27  23  25   15.21    4.00
 -26  22  22   10.48    4.43
 -25  17   1 1282.63   28.79
 -25  21  19   11.06    3.52
 -24 -22 -74    3.29    4.45
 -24  -4 -48  228.24    9.37
 -24  22  30    3.21    2.61
 -23 -27 -79   54.43    6.67
 -21  -1 -39   45.83    5.17
 -21   3 -31  127.96    6.80
 -21  11 -11    8.83    3.38
 -21  13  -5   -2.32    3.54
 -21  19  21   72.07    5.61
 -21  21  37   14.65    4.81
 -20  12  -6   -2.70    3.23
 -19 -25 -73    9.34    2.71
 -19 -13 -57   -0.40    2.70
 -19  15   7    6.84    2.53
 -19  19  29    6.33    4.93
 -18  18  26  381.91   14.02
 -17  -7 -45   -1.43    2.44
 -17  19  45   30.54    4.49
 -16 -12 -52   24.02    4.98
 -16  -6 -42   35.25    3.85
 -16  18  38   73.36    5.53
 -15  -3 -35    4.84    3.03
 -15  -1 -31   29.88    4.54
 -15   5 -17   36.58    3.55
 -15  13   9   64.16    6.26
 -15  15  19 1513.19   21.16
 -13 -39 -83   -0.48    2.95
 -12 -10 -44  130.69    8.33
 -12  16  48    1.56    2.64
 -12  16  50   12.68    3.47
 -12  16  52   45.93    5.68
 -12  16  54   49.49    5.71
 -12  16  58    1.17    2.38
 -11 -45 -87    7.88    2.89
 -11 -43 -85    2.53    3.23
 -11 -25 -65   11.64    2.90
 -11   3 -15   15.78    2.88
 -11  15  41   60.51    5.74
 -11  15  65    3.92    2.46
 -10 -22 -60   15.04    4.26
 -10  14  36   99.94    6.19
 -10  14  70    8.80    3.65
  -9 -37 -77    9.91    3.60
  -9  13  33   28.66    5.28
  -9  13  73    7.36    2.87
  -8  12  76    6.99    3.29
  -7 -37 -75   -2.50    3.19
  -7 -17 -49   24.40    3.44
  -7 -11 -39   43.87    5.10
  -7   3  -7  180.56    7.42
  -6   2  -8    5.93    2.75
  -6  12  48   84.82    6.78
  -6  12  50   19.05    3.34
  -6  12  52    4.81    2.89
  -6  12  56    2.80    2.51
  -5 -37 -73   13.38    3.01
  -5   9  23  101.94    8.45
  -4   6  94   -0.31    2.22
  -4   8  84    3.41    2.39
  -4  10  38  114.15    7.81
  -3 -23 -53   68.20    5.17
  -3 -11 -33  183.99    7.64
  -3   9  71   14.78    3.46
  -2 -26 -56    1.48    2.25
  -2 -18 -44  285.38    9.81
  -1   5  17    2.98    2.20
   0 -14 -34    5.86    2.97
   0 -10 -26  200.85    8.71
   0   4  16  152.42    6.67
   1 -53 -83    1.81    2.93
   1 -51 -81    0.84    2.82
   1 -41 -71    2.66    2.37
   1  -3  -7    0.34    1.95
   1   7  51   -0.26    2.78
   1   7  53   61.27    5.48
   2  -8 -18   80.27    6.23
   2   2  92    0.15    2.67
   2   6  44   14.72    3.34
   3 -51 -79   -0.14    1.99
   3 -49 -77   -1.27    2.54
   3 -47 -75   -0.21    2.68
   3 -27 -51   11.41    3.03
   3   1  93    5.11    2.74
   3   5  65   14.48    4.17
   4   2  22    3.47    3.88
   4   4  68    7.45    3.57
   5 -11 -19    2.14    2.16
   5   1  85    8.59    2.75
   5   3  35  301.94   11.09
   5   3  71    7.50    2.82
   6 -40 -64    0.60    1.89
   6   0  86    5.26    2.59
   7 -23 -39  313.60   10.41
   7 -11 -15    6.79    2.17
   7  -1  87    1.60    2.12
   8 -34 -54    1.54    3.05
   8 -20 -32  122.33    6.98
   8   0  76   -0.04    2.10
   9 -39 -59   38.99    4.13
   9  -3  17   79.03    6.42
  10 -56 -76    1.56    1.94
  10  -2  78   -3.27    3.54
  11  -1  51    6.70    2.96
  11  -1  53   87.65    6.81
  12 -12  -6   11.75    2.27
  12  -4  80   -0.84    3.29
  12  -2  44   12.28    3.62
  12  -2  46   55.29    7.11
  13 -45 -61    3.20    3.24
  13 -21 -25  110.60    7.30
  13  -5  81    0.72    2.21
  13  -3  43  504.13   17.83
  14 -42 -56   71.59    5.49
  14 -28 -36   36.58    5.32
  14  -8  92    1.58    2.72
  14  -6  24  248.10   13.08
  15 -59 -73    0.18    1.97
  15 -57 -71    8.65    3.26
  15 -53 -67    1.03    3.05
  15 -51 -65    1.16    2.17
  15 -23 -25    1.03    2.75
  15  -5  39  554.55   15.50
  16 -46 -58    4.68    2.66
  16 -18 -12    1.25    2.90
  16  -6  68   -0.35    2.50
  17 -25 -25  110.76    6.19
  17 -17  -7   94.83    5.94
  17 -13   5   29.62    3.91
  17  -7  69   31.71    4.69
  18  -8  70   61.23    5.61
  19 -27 -25   -1.07    3.16
  19 -25 -21   21.75    4.01
  19 -19  -7   38.73    4.38
  19 -11  21   17.71    5.14
  19  -9  35  192.13    9.80
  19  -9  71   -1.50    2.32
  20 -32 -32  136.91    7.08
  20 -22 -12  359.16   10.99
  21 -65 -71    0.15    2.16
  21 -53 -59   10.60    3.14
  21 -21  -7    8.58    3.85
  21 -13  21   18.20    6.42
  22 -42 -44    2.75    2.56
  22 -24 -12    9.28    3.51
  22 -12  72    6.21    3.35
  23 -47 -49    5.62    2.25
  23 -13  33   26.97    3.74
  24 -56 -58    0.97    2.69
  24 -46 -46   36.95    5.83
  25 -15  33   -2.53    2.81
  25 -15  73    1.77    2.32
  26 -50 -48    0.34    2.02
  26 -44 -40    0.98    2.09
  26 -20  12  292.17    9.63
  27 -65 -63    0.75    1.89
  27 -63 -61    4.30    2.57
  27 -49 -45   15.99    4.16
  27 -29 -11   18.06    4.07
  27 -25  -1   53.55    5.80
  27 -23   5    4.35    3.48
  27 -19  21   13.00    4.86
  27 -17  33    5.43    2.69
  28 -56 -52    2.82    2.38
  28 -48 -42   32.05    4.27
  28 -28  -6  121.52    6.39
  29 -47 -39    9.02    3.80
  29 -43 -33    4.18    2.64
  29 -35 -19    1.72    2.25
  29 -33 -15   94.42    6.57
  29 -21  21   30.14    5.25
  30 -40 -26    9.86    2.85
  30 -26   6    7.90    3.02
  30 -22  84    1.62    2.14
  31 -31  -5 1061.52   17.80
  31 -21  71   20.52    3.96
  32 -26  14   16.36    5.18
  32 -22  36    5.91    4.57
  32 -22  70   13.35    3.47
  33 -57 -45   32.93    4.06
  33 -35  -9    0.99    2.28
  33 -31   1   34.70    5.49
  33 -29   7  160.13   10.06
  33 -23  69    0.64    2.55
  34 -26  24   94.66    7.22
  34 -26  82    0.62    2.22
  34 -24  38    5.37    4.21
  35 -69 -55   -0.81    2.92
  35 -47 -27   55.35    6.43
  35 -35  -3    6.89    4.00
  35 -27  81    2.63    2.40
  36 -42 -16   25.67    4.39
  36 -30  16    8.17    2.80
  36 -28  80    1.41    2.85
  37 -45 -19   93.21    7.78
  37 -29  79    7.51    3.36
  38 -48 -22   -0.85    2.38
  38 -36   4   25.93    3.73
  38 -30  78    5.68    3.06
  38 -28  44    0.64    2.85
  38 -28  46   11.89    3.51
  38 -28  60   19.23    3.62
  39 -55 -31    0.64    2.98
  39 -37   5    4.14    4.48
  39 -35  11    1.86    2.62
  39 -29  51    5.11    2.43
  39 -29  53   35.52    4.52
  39 -29  55    3.60    2.34
  39 -29  57    8.69    3.10
  40 -52 -24   37.33    5.51
  40 -32  30   14.72    3.44
  41 -73 -49   -0.11    2.27
  41 -41   1  102.55    7.75
  41 -37  13   -1.72    3.18
  42 -70 -44    0.25    2.13
  42 -48 -12   13.48    3.08
  42 -38  14   16.34    4.27
  43 -69 -41   -1.53    2.46
  43 -57 -25    7.58    2.82
  43 -51 -15    5.41    2.56
  43 -35  35  257.03   10.03
  44 -48  -6    8.01    3.41
  44 -36  68    4.62    2.85
  45 -55 -17    8.97    2.90
  45 -37  41   92.69    8.46
  45 -37  65    8.32    3.11
  46 -56 -16   17.28    3.39
  46 -40  28   14.34    3.58
  46 -38  44   13.12    3.10
  47 -39  55    4.84    3.64
  48 -58 -14   17.51    4.51
  48 -46  14   12.49    3.49
  48 -42  32    1.15    2.25
  49 -71 -31   -1.67    2.47
  49 -53  -1   76.08    5.95
  49 -49   9   77.20    7.97
  49 -43  35    4.64    3.19
  49 -43  71   -1.45    2.28
  50 -72 -30   -1.76    2.52
  50 -54   0   15.89    3.79
  50 -44  38    8.96    2.87
  50 -44  68   -2.70    2.48
  51 -57  -3   -2.32    2.69
  51 -49  19   58.46    5.25
  51 -45  63   -0.87    2.30
[truncated: 26,221,695 more chars]
