# Supplementary material for: Multi‐Crystal X‐Ray Diffraction (MCXRD) Bridges the Crystallographic Characterisation Gap in Chemistry and Materials Science: Application to MOFs
Source: Angew Chem Int Ed Engl. 2026 Jan 18;65(9):e23233. doi: 10.1002/anie.202523233 (PMC12929940; doi:10.1002/anie.202523233)
Supplement: Supplementary file 2 — Supporting Information [file ANIE-65-e23233-s002.zip › PCN-260(Sc).cif]

data_PCN-260(Sc)
###############################################################################
#  #  #  #  #  #  #  #  #  #  #  #  #  #  #  #  #  #  #  #  #  #  #  #  #  #  #
#  #  #  #  #  #  #  #  #                                #  #  #  #  #  #  #  #
#------------------------->       PCN-260(Sc)          <----------------------#
#  #  #  #  #  #  #  #  #                                #  #  #  #  #  #  #  #
#  #  #  #  #  #  #  #  #  #  #  #  #  #  #  #  #  #  #  #  #  #  #  #  #  #  #
###############################################################################
         
       #++++++++++++++++++++++++++++++++++++++++++++++++++++++++++++++#
       # Solved with Synchrotron Rotational-Multi-Crystal Diffraction #
       #++++++++++++++++++++++++++++++++++++++++++++++++++++++++++++++#  

loop_
_publ_author_name
_publ_author_email

'Joshua Smith'  jpsmith1@sheffield.ac.uk      
'Lee Brammer'   lee.brammer@sheffield.ac.uk   
'Robin Owen'    robin.owen@diamond.ac.uk      
'Anna Warren'   anna.warren@diamond.ac.uk     
'Mark Warren'   mark.warren@diamond.ac.uk
'Tom Roseveare' tom.roseveare@sheffield.ac.uk 

################################################################################
#                           #Audit information#                                #
################################################################################
#+++++++++++++++++++++++++++++++++++++++++++++++++++++++++++++++++++++++++++++++
_audit_creation_date          2022-12-12
_audit_contact_author_name    'Smith,J.P'
_audit_contact_author_email   

'joshua.smith@diamond.ac.uk & jpsmith1@sheffield.ac.uk'

_audit_contact_author_address  

; Dainton Building, The University of Sheffield, Brook Hill,
  Sheffield, S3 7HF.

  Diamond House, Harwell Science and Innovation Campus, 
  Fermi Ave, Didcot, OX11 0DE.
;
#++++++++++++++++++++++++++++++++++++++++++++++++++++++++++++++++++++++++++++++

loop_
_audit_creation_method
;
Olex2:
+++++++++++++++++++++++++++++++++++++++++++++++++++++++++++++++++++
v1.5 (compiled 2022.04.07 svn.rca3783a0 for OlexSys, GUI svn.r6498)
+++++++++++++++++++++++++++++++++++++++++++++++++++++++++++++++++++

enCIFer - by hand:
++++++++++++++++++++++++++++++++++++++++++++++++++++       
F. H. Allen, O. Johnson, G. P. Shields, B. R. Smith,
M. Towler, J. Applied Cryst., 37, 335-338, 2004
++++++++++++++++++++++++++++++++++++++++++++++++++++
;

################################################################################
#                           #Citation & reference#                             #
################################################################################
loop_
_citation_id
_citation_journal_abbrev
_citation_journal_full
_citation_title
_citation_author_name
_citation_journal_id_ISSN
_citation_journal_volume
_citation_journal_issue
_citation_page_first
_citation_page_last
_citation_year
_citation_special_details

Xia2  
#++++++++++++++++++++++++++++++++++++++++++++++++++++++++++++++++++++++++++
'J. Appl. Crystallogr.' 
'Journal of Applied Crystallography'              
'xia2: an expert system for macromolecular crystallography data reduction'
'Winter, G.'
1600-5767 43 1 186 190 2010
; The xia2 program was used for indexing and integration of individual
  datasets prior to the multi-crystal analysis
;
#++++++++++++++++++++++++++++++++++++++++++++++++++++++++++++++++++++++++++


Dials
#++++++++++++++++++++++++++++++++++++++++++++++++++++++++++++++++++++++++++
'acta crystallogr. D'  
'acta crystallographica section D-structural biology' 
'DIALS: implementation and evaluation of a new integration package'
; G. Winter, D. G. Waterman, J. M. Parkhurst, A. S. Brewster, R. J. Gildea,
  M. Gerstel, L. Fuentes-Montero, M. Vollmar, T. Michels-Clark, I. D. Young,
  N. K. Sauter and G. Evans
; 2059-7983 74 2 85 97  2018  
; Crystallographic X-ray diffraction data processing
  spot finding, indexing, refinement and integration
;
#++++++++++++++++++++++++++++++++++++++++++++++++++++++++++++++++++++++++++


 Dials.scaling
#++++++++++++++++++++++++++++++++++++++++++++++++++++++++++++++++++++++++++
'acta crystallogr. D'  
'acta crystallographica section D-structural biology' 
; Scaling diffraction data in the DIALS software package:
  algorithms and new approaches for multi-crystal scaling
;
; Beilsten-Edmands, J., Winter, G., Gildea,
  R., Parkhurst, J., Waterman, D. & Evans, G.
; 2059-7983  76  4  385  399  2020 
 'Multi-crystal scaling'
#+++++++++++++++++++++++++++++++++++++++++++++++++++++++++++++++++++++++++
 
################################################################################
#                            #Computing details#                               #
################################################################################

loop_
_computing_data_collection
_computing_data_reduction
_computing_cell_refinement
_computing_structure_solution
_computing_structure_refinement
_computing_molecular_graphics
_computing_publication_material
#+++++++++++++++++++++++++++++++++++++++++++++++++++++++++++++++++++++++
'GDA (generic data aquisition software)'
'Dials & Dials.scale'
'Xia2'                    
; SHELXT: Sheldrick, G.M. (2015). Acta Cryst. A71, 3-8.
;
; SHELXL: Sheldrick, G.M. (2015).Acta Cryst. C71, 3-8.
;
; Olex2:Dolomanov, O.V., Bourhis, L.J., Gildea, R.J, Howard, J.A.K. 
  & Puschmann, H.(2009). J. Appl. Cryst. 42, 339-341.
;
; Olex2:Dolomanov, O.V., Bourhis, L.J., Gildea, R.J, Howard, J.A.K. 
  & Puschmann, H.(2009). J. Appl. Cryst. 42, 339-341.
;
#++++++++++++++++++++++++++++++++++++++++++++++++++++++++++++++++++++++++

################################################################################
#                   #Crystal, experimental & refinement data#                  #
################################################################################
_chemical_name_systematic  
; Catena-[bis(\m-benzene-1,3,5-tris(4-benzoato))
-(\m-oxo)-diaqua-(hydroxido)-tri-scandium unknown solvate]
;
_chemical_name_common          PCN-260(Sc)
_chemical_formula_moiety      'C108 H70 O32 Sc6'
_chemical_formula_sum         'C54 H35 O16 Sc3'
_chemical_formula_weight       1074.70
_cell_length_a                 36.2491(4)
_cell_length_b                 18.72340(14)
_cell_length_c                 49.2272(5)
_cell_angle_alpha              90
_cell_angle_beta               90
_cell_angle_gamma              90
_cell_volume                   33410.8(6)
_cell_formula_units_Z          8
_cell_measurement_temperature  293(2)
_cell_measurement_reflns_used  19267
_cell_measurement_theta_min    0.62635
_cell_measurement_theta_max    17.429                               
_cell_special_details                               
;                                                    
++++++++++++++++++++++++++++++++++++++++++++++++++++++++++++++++++++++++++++++
An overall best estimate of the unit cell is obtained by refinement of the 
unit-cell parameters against the observed 2\q angles by minimizing the
unit-cell constants against the difference between observed and calculated 
2\q values, which are determined from background-subtracted integrated
centroids. This provides an overall best estimate of the unit cell that
is a suitable representative average for use in structure
determination and refinement.

See Xia2.multiplex:Gildea, R.J.et al., Acta Crystallogr. (2022) D78,725-769 
for more details.

Unit cell volume uncertainty value was calculated by OLEX2.
++++++++++++++++++++++++++++++++++++++++++++++++++++++++++++++++++++++++++++++
;
_exptl_crystal_description      'Rectangular prism'
_exptl_crystal_colour           'Colourless'
_exptl_crystal_density_diffrn    0.427
_exptl_crystal_F_000             4400
_exptl_absorpt_coefficient_mu    0.067
_exptl_crystal_size_max          0.020
_exptl_crystal_size_mid          0.008
_exptl_crystal_size_min          0.003
_exptl_absorpt_correction_type   Empirical
#Tmin & Tmax as determined by PLATON
_exptl_absorpt_correction_T_min  0.999  
_exptl_absorpt_correction_T_max  1.000
_exptl_absorpt_process_details
;+++++++++++++++++++++++++++++++++++++++++++++++++++++++++++++
Partial datasets from 4 crystals were merged and scaled together 
using a physical scaling model with spherical harmonic 
absorption corretions.
++++++++++++++++++++++++++++++++++++++++++++++++++++++++++++++
;
_exptl_crystals_number             4
_exptl_crystal_preparation                          
;
+++++++++++++++++++++++++++++++++++++++++++++++++++++++++++
 A population of crystals was pipetted
 onto and encased between two Mylar sheets with solvent
+++++++++++++++++++++++++++++++++++++++++++++++++++++++++++
;
_diffrn_reflns_av_R_equivalents                      0.1642
_diffrn_reflns_av_unetI/netI                         0.1661
_diffrn_reflns_Laue_measured_fraction_full           0.986
_diffrn_reflns_Laue_measured_fraction_max            0.986
_diffrn_reflns_limit_h_max                           40
_diffrn_reflns_limit_h_min                          -39
_diffrn_reflns_limit_k_max                           20
_diffrn_reflns_limit_k_min                          -20
_diffrn_reflns_limit_l_max                           54
_diffrn_reflns_limit_l_min                          -53
_diffrn_reflns_number                                132810
_diffrn_reflns_point_group_measured_fraction_full    0.907
_diffrn_reflns_point_group_measured_fraction_max     0.907
_diffrn_reflns_theta_full                            17.429
_diffrn_reflns_theta_max                             17.429
_diffrn_reflns_theta_min                             0.627
_diffrn_ambient_temperature                          293(2)
_diffrn_detector_area_resol_mean                    'See Eiger 9M white paper'
_diffrn_detector_type                               'Eiger 9M CdTe'
_diffrn_measured_fraction_theta_full                 0.986
_diffrn_measured_fraction_theta_max                  0.986
_diffrn_measurement_device                          'I24 beamline setup 2022'
_diffrn_measurement_device_type                     'I24 Beamline'
_diffrn_measurement_method                          'profile data from \F scans'
_diffrn_measurement_specimen_support                'Mylar film in tweezer clip'
_diffrn_radiation_type                               synchrotron
_diffrn_radiation_wavelength                         0.53907
_diffrn_source                                       DLS
_reflns_Friedel_coverage                             0.815
_reflns_Friedel_fraction_full                        0.826
_reflns_Friedel_fraction_max                         0.826
_reflns_number_gt                                    20430
_reflns_number_total                                 43557
_reflns_special_details
;                   
++++++++++++++++++++++++++++++++++++++++++++++++++++++++++++++++++++
 Reflections were merged by SHELXL according to the crystal
 class for the calculation of statistics and refinement.
 
 Structure factors included contributions from the .fab file.
 
 _reflns_Friedel_fraction is defined as the number of unique
 Friedel pairs measured divided by the number that would be
 possible theoretically, ignoring centric projections and
 systematic absences
++++++++++++++++++++++++++++++++++++++++++++++++++++++++++++++++++++
;

loop_
  _atom_type_symbol
  _atom_type_description
  _atom_type_scat_dispersion_real
  _atom_type_scat_dispersion_imag
  _atom_type_scat_source
 'C' 'C' 0.0001 0.0009 'International Tables Vol C Tables 4.2.6.8 and 6.1.1.4'
 'H' 'H' 0.0000 0.0000 'International Tables Vol C Tables 4.2.6.8 and 6.1.1.4'
 'O' 'O' 0.0022 0.0033 'International Tables Vol C Tables 4.2.6.8 and 6.1.1.4'
 'Sc' 'Sc' 0.1456 0.2183 'International Tables Vol C Tables 4.2.6.8 and 6.1.1.4'

_shelx_space_group_comment
;+++++++++++++++++++++++++++++++++++++++++++++++++++++++++++++++++++++
The symmetry employed for this shelxl refinement is uniquely defined
by the following loop, which should always be used as a source of
symmetry information in preference to the above space-group names.
They are only intended as comments.
++++++++++++++++++++++++++++++++++++++++++++++++++++++++++++++++++++++
;
_space_group_crystal_system        'orthorhombic'
_space_group_IT_number             29
_space_group_name_H-M_alt          'P c a 21'
_space_group_name_Hall             'P 2c -2ac'

loop_
  _space_group_symop_operation_xyz
 'x, y, z'
 '-x, -y, z+1/2'
 '-x+1/2, y, z+1/2'
 'x+1/2, -y, z'


_reflns_threshold_expression       'I > 2\s(I)'
_refine_diff_density_max            0.367
_refine_diff_density_min           -0.201
_refine_diff_density_rms            0.025
_refine_ls_abs_structure_details
;+++++++++++++++++++++++++++++++++++++++++++++++++++++++++++++++++++
 Classical Flack method preferred over Parsons because of lower s.u.
++++++++++++++++++++++++++++++++++++++++++++++++++++++++++++++++++++
;

############################################################################
#                         #Multi-crystal infomation#                       #
############################################################################
loop_
_exptl_crystal_id
_diffrn_attenuator_scale  #(Synchtroton transmission (100%)
_diffrn_measurement_details
 
#+++++++++++++++++++++++++++++++++++++++++++++++++++++++++++
                       Cryx_1  
100  
;500 frames/images at 0.1/% rotation per frame/image = 50/% 
rotation-wedge at 0.05s exposure per image/frame'  
;
#+++++++++++++++++++++++++++++++++++++++++++++++++++++++++++

#+++++++++++++++++++++++++++++++++++++++++++++++++++++++++++
                       Cryx_2  
100  
;300 frames/images at 0.1/% rotation per frame/image = 30/% 
rotation-wedge at 0.05s exposure per image/frame
;
#+++++++++++++++++++++++++++++++++++++++++++++++++++++++++++

#+++++++++++++++++++++++++++++++++++++++++++++++++++++++++++
                       Cryx_3  
100  
;300 frames/images at 0.1/% rotation per frame/image = 30/% 
rotation-wedge at 0.05s exposure per image/frame
;
#+++++++++++++++++++++++++++++++++++++++++++++++++++++++++++

#+++++++++++++++++++++++++++++++++++++++++++++++++++++++++++
                       Cryx_4  
100  
;600 frames/images at 0.1/% rotation per frame/image = 60/% 
rotation-wedge at 0.05s exposure per image/frame
;  
#+++++++++++++++++++++++++++++++++++++++++++++++++++++++++++

###########################################################################
#                               #Olex2 refinement#                        #
###########################################################################
_refine_ls_abs_structure_Flack     0.44(5)
_refine_ls_extinction_coef         .
_refine_ls_extinction_method       none
_refine_ls_goodness_of_fit_ref     0.851
_refine_ls_hydrogen_treatment      constr
_refine_ls_matrix_type             full
_refine_ls_number_parameters       1081
_refine_ls_number_reflns           43557
_refine_ls_number_restraints       2
_refine_ls_R_factor_all            0.1296
_refine_ls_R_factor_gt             0.0603
_refine_ls_restrained_S_all        0.851
_refine_ls_shift/su_max            0.001
_refine_ls_shift/su_mean           0.000
_refine_ls_structure_factor_coef   Fsqd
_refine_ls_weighting_details      
 'w=1/[\s^2^(Fo^2^)+(0.0523P)^2^] where P=(Fo^2^+2Fc^2^)/3'
_refine_ls_weighting_scheme        calc
_refine_ls_wR_factor_gt            0.1362
_refine_ls_wR_factor_ref           0.1589

_olex2_refinement_description
;+++++++++++++++++++++++++++++++++++++++++++++++++++++++++++++++++++++++++++++
1. Fixed Uiso
 At 1.2 times of:
  All C(H) groups
 At 1.5 times of:
  All O(H,H) groups
2. Restrained distances
 O8-C28
 1.4 with sigma of 0.001
3. Uiso/Uaniso restraints and constraints
Uanis(O17) = Uanis(O18) = Uanis(O23)
Uanis(O12) = Uanis(O10) = Uanis(O7)
Uanis(C25) = Uanis(C26) = Uanis(C22) = Uanis(C23)
4. Others
 Fixed Sof: H7A(0.8333) H7B(0.8333) H10A(0.8333) H10B(0.8333) H12A(0.8333)
 H12B(0.8333) H17A(0.8333) H17B(0.8333) H18A(0.8333) H18B(0.8333) H23A(0.8333)
 H23B(0.8333)
5.a Aromatic/amide H refined with riding coordinates:
 C3(H3), C4(H4), C6(H6), C7(H7), C9(H9), C11(H11), C13(H13), C15(H15),
 C16(H16), C18(H18), C19(H19), C26(H26), C25(H25), C23(H23), C22(H22), C34(H34),
  C30(H30), C31(H31), C33(H33), C36(H36), C37(H37), C39(H39), C47(H47),
 C46(H46), C43(H43), C42(H42), C53(H53), C52(H52), C50(H50), C49(H49), C57(H57),
  C58(H58), C60(H60), C61(H61), C68(H68), C67(H67), C65(H65), C64(H64),
 C70(H70), C72(H72), C74(H74), C75(H75), C80(H80), C78(H78), C77(H77), C82(H82),
  C85(H85), C87(H87), C84(H84), C90(H90), C94(H94), C92(H92), C101(H101),
 C100(H100), C97(H97), C96(H96), C103(H103), C104(H104), C106(H106), C107(H107)
5.b Fitted hexagon refined as free rotating group:
 C2(C3,C4,C5,C6,C7), C8(C9,C10,C11,C12,C13), C14(C15,C16,C17,C18,C19), C21(C26,
 C25,C24,C23,C22), C34(C29,C30,C31,C32,C33), C36(C40,C37,C38,C39,C35), C41(C47,
 C46,C44,C43,C42), C48(C53,C52,C51,C50,C49), C56(C57,C58,C59,C60,C61), C63(C68,
 C67,C66,C65,C64), C69(C70,C71,C72,C73,C74), C75(C80,C79,C78,C77,C76), C82(C85,
 C86,C87,C84,C83), C91(C90,C89,C94,C93,C92), C95(C101,C100,C98,C97,C96),
 C102(C103,C104,C105,C106,C107)
5.c X=CH2 refined with riding coordinates:
 O7(H7A,H7B), O10(H10A,H10B), O12(H12A,H12B), O17(H17A,H17B), O18(H18A,H18B),
 O23(H23A,H23B)
+++++++++++++++++++++++++++++++++++++++++++++++++++++++++++++++++++++++++++++
;
_atom_sites_solution_hydrogens     geom
_atom_sites_solution_primary       direct
_atom_sites_solution_secondary     ?

loop_
  _atom_site_label
  _atom_site_type_symbol
  _atom_site_fract_x
  _atom_site_fract_y
  _atom_site_fract_z
  _atom_site_U_iso_or_equiv
  _atom_site_adp_type
  _atom_site_occupancy
  _atom_site_site_symmetry_order
  _atom_site_calc_flag
  _atom_site_refinement_flags_posn
  _atom_site_refinement_flags_adp
  _atom_site_refinement_flags_occupancy
  _atom_site_disorder_assembly
  _atom_site_disorder_group
 Sc1 Sc 0.78491(4) -0.09815(7) 0.62270(3) 0.0702(4) Uani 1 1 d . . . . .
 Sc2 Sc 0.70792(4) -0.02474(7) 0.59127(3) 0.0688(4) Uani 1 1 d . . . . .
 Sc4 Sc 0.53333(4) 0.40038(6) 0.37821(3) 0.0722(4) Uani 1 1 d . . . . .
 Sc5 Sc 0.48141(4) 0.53478(6) 0.34754(3) 0.0656(3) Uani 1 1 d . . . . .
 Sc6 Sc 0.45702(4) 0.46884(6) 0.41138(3) 0.0659(4) Uani 1 1 d . . . . .
 O1 O 1.00923(16) 0.4535(3) 0.81715(9) 0.0897(15) Uani 1 1 d . . . . .
 O2 O 0.97461(16) 0.3748(3) 0.83798(11) 0.1019(17) Uani 1 1 d . . . . .
 O3 O 1.17749(18) -0.0022(2) 0.65624(12) 0.0763(17) Uani 1 1 d . . . . .
 O4 O 1.16088(14) 0.0393(3) 0.61605(12) 0.0909(15) Uani 1 1 d . . . . .
 O5 O 0.78890(15) 0.0630(3) 0.65924(9) 0.0847(14) Uani 1 1 d . . . . .
 O6 O 0.81987(15) -0.0209(3) 0.63959(13) 0.0954(18) Uani 1 1 d . . . . .
 O7 O 0.72265(16) 0.0954(3) 0.69007(10) 0.1121(10) Uani 1 1 d . . . . .
 H7A H 0.699117 0.096833 0.697573 0.168 Uiso 0.8333 1 calc R U P . .
 H7B H 0.741652 0.121721 0.697857 0.168 Uiso 0.8333 1 calc R U P . .
 O8 O 0.72111(14) 0.1283(2) 0.63469(9) 0.0843(14) Uani 1 1 d D . . . .
 O9 O 0.70208(14) 0.0839(2) 0.59385(11) 0.0904(16) Uani 1 1 d . . . . .
 O10 O 0.67153(17) -0.0178(3) 0.55815(10) 0.1121(10) Uani 1 1 d . . . . .
 H10A H 0.662265 0.026332 0.552832 0.168 Uiso 0.8333 1 calc R U P . .
 H10B H 0.664686 -0.058920 0.548815 0.168 Uiso 0.8333 1 calc R U P . .
 O11 O 0.74175(12) -0.0291(2) 0.62351(7) 0.0608(11) Uani 1 1 d . . . . .
 O12 O 0.83083(14) -0.1685(3) 0.62057(10) 0.1121(10) Uani 1 1 d . . . . .
 H12A H 0.837001 -0.196588 0.635474 0.168 Uiso 0.8333 1 calc R U P . .
 H12B H 0.844760 -0.171170 0.604740 0.168 Uiso 0.8333 1 calc R U P . .
 O13 O 0.75395(16) 0.8131(2) 0.60918(10) 0.0915(16) Uani 1 1 d . . . . .
 O14 O 0.70874(15) 0.8630(2) 0.58537(11) 0.0995(17) Uani 1 1 d . . . . .
 O15 O 0.50120(19) 0.4823(3) 0.43948(11) 0.0854(16) Uani 1 1 d . . . . .
 O16 O 0.54495(14) 0.4166(3) 0.41853(10) 0.0944(15) Uani 1 1 d . . . . .
 O17 O 0.41936(18) 0.4696(3) 0.44724(12) 0.1226(11) Uani 1 1 d . . . . .
 H17A H 0.410337 0.512679 0.453916 0.184 Uiso 0.8333 1 calc R U P . .
 H17B H 0.412681 0.426870 0.455518 0.184 Uiso 0.8333 1 calc R U P . .
 O18 O 0.58045(16) 0.3314(3) 0.37577(12) 0.1226(11) Uani 1 1 d . . . . .
 H18A H 0.594873 0.323390 0.391094 0.184 Uiso 0.8333 1 calc R U P . .
 H18B H 0.586463 0.309603 0.359394 0.184 Uiso 0.8333 1 calc R U P . .
 O19 O 0.49036(12) 0.4684(2) 0.37898(8) 0.0660(11) Uani 1 1 d . . . . .
 O20 O 0.45203(14) 0.5771(3) 0.41130(9) 0.0974(16) Uani 1 1 d . . . . .
 O21 O 0.46785(14) 0.6255(2) 0.37198(10) 0.0789(14) Uani 1 1 d . . . . .
 O22 O 0.42582(19) 0.5030(2) 0.34614(13) 0.0818(18) Uani 1 1 d . . . . .
 O23 O 0.47110(18) 0.6041(3) 0.31351(11) 0.1226(11) Uani 1 1 d . . . . .
 H23A H 0.447654 0.606323 0.305892 0.184 Uiso 0.8333 1 calc R U P . .
 H23B H 0.490094 0.631786 0.306425 0.184 Uiso 0.8333 1 calc R U P . .
 O24 O 0.50098(16) 1.3088(2) 0.38878(11) 0.0955(16) Uani 1 1 d . . . . .
 O25 O 0.45862(15) 1.3577(2) 0.41444(11) 0.0928(16) Uani 1 1 d . . . . .
 O26 O 0.29860(16) 1.0682(3) 0.58233(10) 0.0925(15) Uani 1 1 d . . . . .
 O27 O 0.2506(2) 1.0072(3) 0.56368(12) 0.100(2) Uani 1 1 d . . . . .
 O28 O 0.25785(16) 0.0496(3) 0.18422(9) 0.0905(16) Uani 1 1 d . . . . .
 O29 O 0.22438(14) 0.1322(3) 0.16243(10) 0.0908(15) Uani 1 1 d . . . . .
 O30 O 0.06965(16) 0.5161(3) 0.36657(11) 0.0939(17) Uani 1 1 d . . . . .
 O31 O 0.03747(14) 0.4336(3) 0.34461(10) 0.0831(14) Uani 1 1 d . . . . .
 O32 O 0.41049(13) 0.4593(3) 0.38668(11) 0.0928(16) Uani 1 1 d . . . . .
 C1 C 0.9927(2) 0.3946(4) 0.81785(16) 0.080(2) Uani 1 1 d . . . . .
 C2 C 0.99397(16) 0.3535(3) 0.79274(9) 0.082(2) Uani 1 1 d G . . . .
 C3 C 0.96964(15) 0.2961(3) 0.79179(10) 0.114(3) Uani 1 1 d G . . . .
 H3 H 0.953941 0.287292 0.806349 0.137 Uiso 1 1 calc R U . . .
 C4 C 0.96877(15) 0.2521(3) 0.76908(13) 0.126(3) Uani 1 1 d G . . . .
 H4 H 0.952494 0.213696 0.768450 0.151 Uiso 1 1 calc R U . . .
 C5 C 0.99224(17) 0.2653(3) 0.74733(10) 0.101(3) Uani 1 1 d G . . . .
 C6 C 1.01657(15) 0.3226(3) 0.74827(9) 0.120(3) Uani 1 1 d G . . . .
 H6 H 1.032267 0.331459 0.733716 0.144 Uiso 1 1 calc R U . . .
 C7 C 1.01744(15) 0.3667(3) 0.77098(11) 0.109(3) Uani 1 1 d G . . . .
 H7 H 1.033714 0.405056 0.771616 0.131 Uiso 1 1 calc R U . . .
 C8 C 0.99188(15) 0.2196(3) 0.72246(9) 0.103(3) Uani 1 1 d G . . . .
 C9 C 1.02462(11) 0.1954(3) 0.71099(11) 0.120(3) Uani 1 1 d G . . . .
 H9 H 1.047131 0.209274 0.718372 0.145 Uiso 1 1 calc R U . . .
 C10 C 1.02372(11) 0.1506(3) 0.68850(12) 0.115(3) Uani 1 1 d G . . . .
 C11 C 0.99008(14) 0.1299(3) 0.67747(10) 0.129(3) Uani 1 1 d G . . . .
 H11 H 0.989476 0.099914 0.662419 0.155 Uiso 1 1 calc R U . . .
 C12 C 0.95733(11) 0.1541(3) 0.68893(12) 0.134(4) Uani 1 1 d G . . . .
 C13 C 0.95823(11) 0.1989(3) 0.71143(12) 0.122(3) Uani 1 1 d G . . . .
 H13 H 0.936322 0.215088 0.719096 0.146 Uiso 1 1 calc R U . . .
 C14 C 1.05850(12) 0.1217(3) 0.67476(12) 0.110(3) Uani 1 1 d G . . . .
 C15 C 1.08612(16) 0.0959(3) 0.69171(9) 0.129(3) Uani 1 1 d G . . . .
 H15 H 1.083155 0.097703 0.710465 0.155 Uiso 1 1 calc R U . . .
 C16 C 1.11818(14) 0.0674(3) 0.68064(12) 0.129(3) Uani 1 1 d G . . . .
 H16 H 1.136660 0.050140 0.691984 0.154 Uiso 1 1 calc R U . . .
 C17 C 1.12262(12) 0.0647(3) 0.65261(13) 0.086(2) Uani 1 1 d G . . . .
 C18 C 1.09500(17) 0.0905(3) 0.63566(9) 0.124(3) Uani 1 1 d G . . . .
 H18 H 1.097969 0.088650 0.616904 0.148 Uiso 1 1 calc R U . . .
 C19 C 1.06294(14) 0.1190(3) 0.64673(11) 0.137(4) Uani 1 1 d G . . . .
 H19 H 1.044464 0.136214 0.635384 0.164 Uiso 1 1 calc R U . . .
 C21 C 0.92009(12) 0.1196(4) 0.68005(12) 0.127(3) Uani 1 1 d G . . . .
 C26 C 0.88783(16) 0.1578(3) 0.68474(13) 0.171(2) Uani 1 1 d G . . . .
 H26 H 0.888671 0.200632 0.694301 0.206 Uiso 1 1 calc R U . . .
 C25 C 0.85432(12) 0.1320(3) 0.67514(14) 0.171(2) Uani 1 1 d G . . . .
 H25 H 0.832738 0.157585 0.678280 0.206 Uiso 1 1 calc R U . . .
 C24 C 0.85307(12) 0.0680(3) 0.66085(12) 0.093(2) Uani 1 1 d G . . . .
 C23 C 0.88533(16) 0.0299(3) 0.65616(13) 0.171(2) Uani 1 1 d G . . . .
 H23 H 0.884490 -0.012955 0.646600 0.206 Uiso 1 1 calc R U . . .
 C22 C 0.91884(13) 0.0556(4) 0.66576(14) 0.171(2) Uani 1 1 d G . . . .
 H22 H 0.940423 0.030091 0.662620 0.206 Uiso 1 1 calc R U . . .
 C27 C 0.8173(2) 0.0339(4) 0.65100(16) 0.070(2) Uani 1 1 d . . . . .
 C28 C 0.70733(18) 0.1343(3) 0.60824(10) 0.072(2) Uani 1 1 d D . . . .
 C34 C 0.69922(19) 0.2662(3) 0.61576(9) 0.121(3) Uani 1 1 d G . . . .
 H34 H 0.705211 0.262410 0.634076 0.145 Uiso 1 1 calc R U . . .
 C29 C 0.70095(17) 0.2063(2) 0.59912(11) 0.108(3) Uani 1 1 d G . . . .
 C30 C 0.69199(18) 0.2119(2) 0.57175(11) 0.123(3) Uani 1 1 d G . . . .
 H30 H 0.693153 0.171824 0.560609 0.147 Uiso 1 1 calc R U . . .
 C31 C 0.6813(2) 0.2774(3) 0.56102(9) 0.134(4) Uani 1 1 d G . . . .
 H31 H 0.675305 0.281108 0.542704 0.161 Uiso 1 1 calc R U . . .
 C32 C 0.67956(19) 0.3372(2) 0.57766(12) 0.133(4) Uani 1 1 d G . . . .
 C33 C 0.68852(19) 0.3316(2) 0.60503(11) 0.136(4) Uani 1 1 d G . . . .
 H33 H 0.687363 0.371697 0.616170 0.163 Uiso 1 1 calc R U . . .
 C36 C 0.6406(2) 0.4052(2) 0.54505(14) 0.148(4) Uani 1 1 d G . . . .
 H36 H 0.631917 0.361709 0.538587 0.178 Uiso 1 1 calc R U . . .
 C40 C 0.62947(19) 0.4685(3) 0.53278(13) 0.132(4) Uani 1 1 d G . . . .
 C37 C 0.6425(2) 0.5336(2) 0.54245(14) 0.139(4) Uani 1 1 d G . . . .
 H37 H 0.635009 0.575936 0.534235 0.166 Uiso 1 1 calc R U . . .
 C38 C 0.6666(2) 0.5354(2) 0.56438(14) 0.129(4) Uani 1 1 d G . . . .
 C39 C 0.67773(19) 0.4721(3) 0.57665(12) 0.140(4) Uani 1 1 d G . . . .
 H39 H 0.693875 0.473269 0.591326 0.168 Uiso 1 1 calc R U . . .
 C35 C 0.6647(2) 0.4070(2) 0.56699(13) 0.131(4) Uani 1 1 d G . . . .
 C41 C 0.68023(17) 0.6072(2) 0.57406(12) 0.109(3) Uani 1 1 d G . . . .
 C47 C 0.71464(17) 0.6114(2) 0.58643(12) 0.117(3) Uani 1 1 d G . . . .
 H47 H 0.727720 0.569920 0.590300 0.140 Uiso 1 1 calc R U . . .
 C46 C 0.72949(14) 0.6776(3) 0.59300(11) 0.118(3) Uani 1 1 d G . . . .
 H46 H 0.752510 0.680450 0.601277 0.142 Uiso 1 1 calc R U . . .
 C44 C 0.70994(17) 0.73966(19) 0.58722(13) 0.105(3) Uani 1 1 d G . . . .
 C43 C 0.67553(18) 0.7355(2) 0.57485(14) 0.202(7) Uani 1 1 d G . . . .
 H43 H 0.662451 0.776961 0.570980 0.242 Uiso 1 1 calc R U . . .
 C42 C 0.66068(15) 0.6692(3) 0.56828(13) 0.162(5) Uani 1 1 d G . . . .
 H42 H 0.637660 0.666432 0.560003 0.194 Uiso 1 1 calc R U . . .
 C45 C 0.7263(2) 0.8084(3) 0.59442(16) 0.078(2) Uani 1 1 d . . . . .
 C48 C 0.60457(16) 0.4662(3) 0.50703(10) 0.114(3) Uani 1 1 d G . . . .
 C53 C 0.61173(14) 0.4166(3) 0.48667(12) 0.130(3) Uani 1 1 d G . . . .
 H53 H 0.632217 0.386914 0.487941 0.156 Uiso 1 1 calc R U . . .
 C52 C 0.58828(16) 0.4115(3) 0.46442(10) 0.124(3) Uani 1 1 d G . . . .
 H52 H 0.593074 0.378360 0.450796 0.149 Uiso 1 1 calc R U . . .
 C51 C 0.55767(15) 0.4559(3) 0.46252(9) 0.100(3) Uani 1 1 d G . . . .
 C50 C 0.55050(14) 0.5055(3) 0.48287(11) 0.089(3) Uani 1 1 d G . . . .
 H50 H 0.530019 0.535197 0.481600 0.107 Uiso 1 1 calc R U . . .
 C49 C 0.57395(18) 0.5106(3) 0.50513(9) 0.128(4) Uani 1 1 d G . . . .
 H49 H 0.569161 0.543752 0.518745 0.154 Uiso 1 1 calc R U . . .
 C54 C 0.5315(3) 0.4544(4) 0.43943(16) 0.086(2) Uani 1 1 d . . . . .
 C55 C 0.4579(2) 0.6327(4) 0.39403(18) 0.087(2) Uani 1 1 d . . . . .
 C56 C 0.44514(16) 0.7030(2) 0.40633(10) 0.076(2) Uani 1 1 d G . . . .
 C57 C 0.44443(17) 0.7626(3) 0.38952(8) 0.111(3) Uani 1 1 d G . . . .
 H57 H 0.451506 0.758540 0.371421 0.133 Uiso 1 1 calc R U . . .
 C58 C 0.43316(19) 0.8282(2) 0.39974(11) 0.152(5) Uani 1 1 d G . . . .
 H58 H 0.432687 0.868136 0.388492 0.182 Uiso 1 1 calc R U . . .
 C59 C 0.42259(17) 0.8343(2) 0.42679(11) 0.094(3) Uani 1 1 d G . . . .
 C60 C 0.42329(18) 0.7747(3) 0.44360(8) 0.140(4) Uani 1 1 d G . . . .
 H60 H 0.416217 0.778711 0.461699 0.168 Uiso 1 1 calc R U . . .
 C61 C 0.43457(18) 0.7090(2) 0.43338(10) 0.135(4) Uani 1 1 d G . . . .
 H61 H 0.435036 0.669114 0.444629 0.162 Uiso 1 1 calc R U . . .
 C62 C 0.4049(2) 0.4691(4) 0.3623(2) 0.085(2) Uani 1 1 d . . . . .
 C63 C 0.37094(12) 0.4397(3) 0.34872(11) 0.089(2) Uani 1 1 d G . . . .
 C68 C 0.36831(13) 0.4355(3) 0.32059(11) 0.116(3) Uani 1 1 d G . . . .
 H68 H 0.387519 0.452100 0.309776 0.139 Uiso 1 1 calc R U . . .
 C67 C 0.33699(16) 0.4064(3) 0.30864(8) 0.129(3) Uani 1 1 d G . . . .
 H67 H 0.335231 0.403597 0.289820 0.155 Uiso 1 1 calc R U . . .
 C66 C 0.30828(12) 0.3816(3) 0.32480(12) 0.102(3) Uani 1 1 d G . . . .
 C65 C 0.31090(13) 0.3859(3) 0.35293(12) 0.114(3) Uani 1 1 d G . . . .
 H65 H 0.291694 0.369265 0.363746 0.137 Uiso 1 1 calc R U . . .
 C64 C 0.34223(15) 0.4149(3) 0.36489(8) 0.124(3) Uani 1 1 d G . . . .
 H64 H 0.343983 0.417768 0.383702 0.149 Uiso 1 1 calc R U . . .
 C69 C 0.27221(11) 0.3536(3) 0.31322(11) 0.129(3) Uani 1 1 d G . . . .
 C70 C 0.27318(11) 0.3117(3) 0.28992(11) 0.121(3) Uani 1 1 d G . . . .
 H70 H 0.295695 0.296809 0.282855 0.146 Uiso 1 1 calc R U . . .
 C71 C 0.24049(14) 0.2920(3) 0.27719(9) 0.110(3) Uani 1 1 d G . . . .
 C72 C 0.20684(11) 0.3143(3) 0.28776(10) 0.117(3) Uani 1 1 d G . . . .
 H72 H 0.184972 0.301096 0.279241 0.140 Uiso 1 1 calc R U . . .
 C73 C 0.20587(11) 0.3562(3) 0.31106(11) 0.107(3) Uani 1 1 d G . . . .
 C74 C 0.23855(15) 0.3758(3) 0.32379(9) 0.127(3) Uani 1 1 d G . . . .
 H74 H 0.237906 0.403852 0.339378 0.153 Uiso 1 1 calc R U . . .
 C75 C 0.16846(13) 0.4435(3) 0.33721(13) 0.145(4) Uani 1 1 d G . . . .
 H75 H 0.190264 0.467934 0.340732 0.174 Uiso 1 1 calc R U . . .
 C80 C 0.13519(17) 0.4692(3) 0.34728(11) 0.133(3) Uani 1 1 d G . . . .
 H80 H 0.134747 0.510922 0.357540 0.160 Uiso 1 1 calc R U . . .
 C79 C 0.10260(13) 0.4326(3) 0.34203(11) 0.086(2) Uani 1 1 d G . . . .
 C78 C 0.10326(13) 0.3703(3) 0.32670(13) 0.118(3) Uani 1 1 d G . . . .
 H78 H 0.081456 0.345836 0.323178 0.142 Uiso 1 1 calc R U . . .
 C77 C 0.13653(17) 0.3446(3) 0.31663(12) 0.164(4) Uani 1 1 d G . . . .
 H77 H 0.136973 0.302846 0.306370 0.196 Uiso 1 1 calc R U . . .
 C76 C 0.16912(12) 0.3811(3) 0.32188(12) 0.106(3) Uani 1 1 d G . . . .
 C81 C 0.0675(3) 0.4594(5) 0.35165(19) 0.102(3) Uani 1 1 d . . . . .
 C82 C 0.26705(16) 0.1849(3) 0.25137(10) 0.142(4) Uani 1 1 d G . . . .
 H82 H 0.283463 0.175109 0.265397 0.171 Uiso 1 1 calc R U . . .
 C85 C 0.26690(15) 0.1427(3) 0.22816(13) 0.111(3) Uani 1 1 d G . . . .
 H85 H 0.283213 0.104542 0.226659 0.133 Uiso 1 1 calc R U . . .
 C86 C 0.24236(16) 0.1574(3) 0.20719(9) 0.088(2) Uani 1 1 d G . . . .
 C87 C 0.21797(16) 0.2144(3) 0.20944(10) 0.122(3) Uani 1 1 d G . . . .
 H87 H 0.201557 0.224201 0.195411 0.147 Uiso 1 1 calc R U . . .
 C84 C 0.21812(16) 0.2566(3) 0.23265(13) 0.144(4) Uani 1 1 d G . . . .
 H84 H 0.201806 0.294769 0.234149 0.172 Uiso 1 1 calc R U . . .
 C83 C 0.24266(17) 0.2419(3) 0.25361(10) 0.109(3) Uani 1 1 d G . . . .
 C88 C 0.2418(2) 0.1083(5) 0.18321(15) 0.087(2) Uani 1 1 d . . . . .
 C91 C 0.38007(16) 0.9761(3) 0.47166(10) 0.099(3) Uani 1 1 d G . . . .
 C90 C 0.38872(17) 0.9100(2) 0.46046(11) 0.128(4) Uani 1 1 d G . . . .
 H90 H 0.378685 0.868595 0.467802 0.154 Uiso 1 1 calc R U . . .
 C89 C 0.41235(17) 0.90591(18) 0.43828(11) 0.107(3) Uani 1 1 d G . . . .
 C94 C 0.42734(17) 0.9678(2) 0.42730(11) 0.117(3) Uani 1 1 d G . . . .
 H94 H 0.443158 0.965078 0.412461 0.140 Uiso 1 1 calc R U . . .
 C93 C 0.41870(18) 1.03390(19) 0.43850(12) 0.113(3) Uani 1 1 d G . . . .
 C92 C 0.39506(18) 1.0380(2) 0.46068(12) 0.125(3) Uani 1 1 d G . . . .
 H92 H 0.389280 1.082228 0.468173 0.150 Uiso 1 1 calc R U . . .
 C95 C 0.43200(19) 1.1035(2) 0.42688(13) 0.137(4) Uani 1 1 d G . . . .
 C101 C 0.46677(18) 1.1079(2) 0.41508(14) 0.182(6) Uani 1 1 d G . . . .
 H101 H 0.480965 1.066923 0.412952 0.219 Uiso 1 1 calc R U . . .
 C100 C 0.48031(14) 1.1736(3) 0.40647(12) 0.126(3) Uani 1 1 d G . . . .
 H100 H 0.503572 1.176508 0.398575 0.151 Uiso 1 1 calc R U . . .
 C98 C 0.45909(16) 1.2348(2) 0.40965(12) 0.103(3) Uani 1 1 d G . . . .
 C97 C 0.42433(16) 1.2304(2) 0.42145(13) 0.138(4) Uani 1 1 d G . . . .
 H97 H 0.410129 1.271437 0.423575 0.166 Uiso 1 1 calc R U . . .
 C96 C 0.41078(14) 1.1648(3) 0.43006(13) 0.142(4) Uani 1 1 d G . . . .
 H96 H 0.387521 1.161853 0.437953 0.170 Uiso 1 1 calc R U . . .
 C99 C 0.4734(3) 1.3036(5) 0.40383(16) 0.093(3) Uani 1 1 d . . . . .
 C102 C 0.35632(18) 0.9795(3) 0.49800(11) 0.125(4) Uani 1 1 d G . . . .
 C103 C 0.32176(19) 0.9475(3) 0.49930(10) 0.128(3) Uani 1 1 d G . . . .
 H103 H 0.314417 0.915815 0.485796 0.154 Uiso 1 1 calc R U . . .
 C104 C 0.29817(14) 0.9629(3) 0.52078(12) 0.127(3) Uani 1 1 d G . . . .
 H104 H 0.275051 0.941483 0.521649 0.153 Uiso 1 1 calc R U . . .
 C105 C 0.30914(16) 1.0103(3) 0.54097(10) 0.084(2) Uani 1 1 d G . . . .
 C106 C 0.34370(17) 1.0423(3) 0.53967(10) 0.117(3) Uani 1 1 d G . . . .
 H106 H 0.351042 1.073946 0.553173 0.141 Uiso 1 1 calc R U . . .
 C107 C 0.36729(13) 1.0269(3) 0.51819(13) 0.127(3) Uani 1 1 d G . . . .
 H107 H 0.390409 1.048279 0.517319 0.152 Uiso 1 1 calc R U . . .
 C108 C 0.2835(4) 1.0284(5) 0.56389(17) 0.103(3) Uani 1 1 d . . . . .
 Sc3 Sc 0.73283(4) 0.03282(7) 0.65575(3) 0.0670(4) Uani 1 1 d . . . . .
 C20 C 1.1553(2) 0.0300(5) 0.64088(19) 0.083(2) Uani 1 1 d . . . . .


loop_
  _atom_site_aniso_label
  _atom_site_aniso_U_11
  _atom_site_aniso_U_22
  _atom_site_aniso_U_33
  _atom_site_aniso_U_23
  _atom_site_aniso_U_13
  _atom_site_aniso_U_12
 Sc1 0.0697(9) 0.0624(7) 0.0784(8) 0.0040(7) -0.0042(8) -0.0040(7)
 Sc2 0.0715(10) 0.0637(7) 0.0713(8) 0.0086(8) -0.0075(7) -0.0067(8)
 Sc4 0.0687(9) 0.0627(7) 0.0852(8) -0.0002(7) 0.0029(7) -0.0003(7)
 Sc5 0.0620(9) 0.0666(8) 0.0682(7) -0.0064(7) 0.0019(7) 0.0024(7)
 Sc6 0.0766(10) 0.0493(7) 0.0719(8) -0.0089(7) 0.0034(7) -0.0079(7)
 O1 0.099(4) 0.090(4) 0.080(3) -0.018(3) -0.001(3) 0.009(3)
 O2 0.100(4) 0.113(4) 0.093(4) -0.017(3) -0.002(3) -0.020(4)
 O3 0.060(4) 0.079(4) 0.090(4) -0.002(3) 0.014(4) 0.010(2)
 O4 0.064(3) 0.107(4) 0.102(4) -0.014(4) -0.010(3) 0.014(3)
 O5 0.075(4) 0.092(3) 0.087(3) -0.013(3) -0.018(3) -0.013(3)
 O6 0.058(4) 0.079(3) 0.149(5) -0.026(4) -0.026(4) 0.002(3)
 O7 0.106(3) 0.128(2) 0.102(2) 0.0122(19) -0.0204(19) -0.004(2)
 O8 0.102(4) 0.043(2) 0.108(3) 0.017(3) -0.004(3) 0.004(3)
 O9 0.113(4) 0.035(2) 0.123(4) 0.009(3) -0.017(3) 0.015(3)
 O10 0.106(3) 0.128(2) 0.102(2) 0.0122(19) -0.0204(19) -0.004(2)
 O11 0.065(3) 0.069(3) 0.048(2) 0.000(2) 0.007(2) -0.014(2)
 O12 0.106(3) 0.128(2) 0.102(2) 0.0122(19) -0.0204(19) -0.004(2)
 O13 0.091(4) 0.065(3) 0.119(4) 0.011(3) -0.026(3) -0.017(3)
 O14 0.108(4) 0.066(3) 0.124(4) 0.008(3) -0.030(4) -0.007(3)
 O15 0.066(4) 0.101(4) 0.089(4) -0.006(3) -0.008(4) 0.008(3)
 O16 0.071(3) 0.118(4) 0.095(3) 0.001(3) -0.013(3) 0.010(3)
 O17 0.129(3) 0.095(2) 0.145(3) 0.005(2) -0.014(2) 0.009(2)
 O18 0.129(3) 0.095(2) 0.145(3) 0.005(2) -0.014(2) 0.009(2)
 O19 0.068(3) 0.057(2) 0.074(3) 0.006(2) 0.006(3) -0.004(2)
 O20 0.090(4) 0.153(5) 0.050(2) -0.011(3) 0.010(3) -0.017(4)
 O21 0.107(4) 0.058(3) 0.072(3) -0.004(3) 0.020(3) 0.007(3)
 O22 0.070(5) 0.081(4) 0.094(4) -0.004(3) 0.003(4) -0.002(3)
 O23 0.129(3) 0.095(2) 0.145(3) 0.005(2) -0.014(2) 0.009(2)
 O24 0.104(4) 0.054(3) 0.129(4) -0.009(3) 0.015(4) -0.010(3)
 O25 0.116(5) 0.048(3) 0.114(4) -0.001(3) 0.017(3) -0.018(3)
 O26 0.111(4) 0.079(3) 0.087(3) 0.006(3) 0.025(3) 0.007(3)
 O27 0.122(6) 0.114(5) 0.063(3) 0.000(3) 0.036(4) 0.002(4)
 O28 0.116(5) 0.092(4) 0.063(3) -0.014(3) 0.009(3) 0.031(3)
 O29 0.082(4) 0.102(4) 0.088(3) -0.024(3) -0.014(3) 0.020(3)
 O30 0.066(4) 0.115(4) 0.101(4) -0.024(3) -0.003(3) 0.023(3)
 O31 0.059(3) 0.085(3) 0.105(4) -0.006(3) -0.004(3) 0.010(3)
 O32 0.058(3) 0.141(5) 0.080(3) -0.019(3) -0.014(3) -0.020(3)
 C1 0.076(6) 0.084(6) 0.079(5) -0.027(5) -0.022(5) 0.004(5)
 C2 0.079(5) 0.096(5) 0.069(4) -0.030(4) 0.006(4) -0.009(4)
 C3 0.096(7) 0.156(8) 0.090(5) -0.066(6) 0.009(5) -0.009(6)
 C4 0.095(7) 0.123(7) 0.160(8) -0.031(7) -0.010(7) -0.007(6)
 C5 0.060(5) 0.131(7) 0.111(6) -0.053(6) 0.005(5) -0.005(5)
 C6 0.078(6) 0.171(8) 0.111(6) -0.063(6) 0.023(5) -0.022(6)
 C7 0.116(7) 0.114(6) 0.098(5) -0.035(5) 0.012(5) -0.021(6)
 C8 0.054(5) 0.136(7) 0.120(6) -0.069(6) 0.002(5) -0.009(5)
 C9 0.071(6) 0.167(8) 0.124(6) -0.077(6) 0.000(5) -0.009(6)
 C10 0.044(5) 0.146(7) 0.156(7) -0.068(7) -0.007(5) 0.001(5)
 C11 0.067(6) 0.174(8) 0.146(7) -0.094(7) 0.013(5) -0.003(6)
 C12 0.043(5) 0.193(9) 0.166(8) -0.091(8) -0.022(5) -0.002(6)
 C13 0.071(6) 0.127(6) 0.169(8) -0.090(6) -0.001(6) -0.009(5)
 C14 0.059(5) 0.166(8) 0.105(6) -0.050(6) -0.040(5) 0.012(5)
 C15 0.096(7) 0.175(9) 0.117(6) -0.063(7) -0.006(6) -0.001(7)
 C16 0.066(6) 0.159(8) 0.160(9) -0.071(7) -0.015(6) 0.038(6)
 C17 0.065(5) 0.102(5) 0.090(5) -0.033(5) 0.001(5) -0.012(5)
 C18 0.067(6) 0.175(9) 0.129(7) -0.075(7) -0.002(6) 0.008(6)
 C19 0.095(7) 0.215(10) 0.099(6) -0.076(7) -0.025(5) 0.042(7)
 C21 0.070(6) 0.187(9) 0.126(6) -0.073(7) -0.015(5) 0.024(6)
 C26 0.082(4) 0.203(5) 0.229(5) -0.142(5) -0.012(4) 0.006(4)
 C25 0.082(4) 0.203(5) 0.229(5) -0.142(5) -0.012(4) 0.006(4)
 C24 0.053(5) 0.125(6) 0.102(5) -0.021(5) 0.019(4) -0.024(5)
 C23 0.082(4) 0.203(5) 0.229(5) -0.142(5) -0.012(4) 0.006(4)
 C22 0.082(4) 0.203(5) 0.229(5) -0.142(5) -0.012(4) 0.006(4)
 C27 0.064(5) 0.037(4) 0.109(6) 0.002(4) 0.008(5) -0.007(4)
 C28 0.081(5) 0.033(4) 0.104(6) 0.020(4) 0.019(5) 0.000(4)
 C34 0.172(9) 0.079(5) 0.112(6) 0.011(6) -0.063(6) 0.001(6)
 C29 0.147(9) 0.063(5) 0.112(6) -0.016(5) -0.052(6) -0.008(5)
 C30 0.177(9) 0.074(5) 0.117(6) -0.012(5) -0.065(6) 0.008(6)
 C31 0.222(12) 0.052(4) 0.129(7) -0.001(5) -0.085(7) 0.005(6)
 C32 0.183(11) 0.074(6) 0.143(8) 0.016(6) -0.054(7) -0.008(6)
 C33 0.217(11) 0.069(5) 0.121(6) 0.008(5) -0.091(7) 0.010(6)
 C36 0.212(12) 0.046(5) 0.186(9) 0.008(6) -0.073(9) -0.013(6)
 C40 0.180(11) 0.045(4) 0.172(8) 0.003(5) -0.072(8) -0.010(5)
 C37 0.180(11) 0.044(4) 0.192(9) 0.004(5) -0.078(9) 0.000(5)
 C38 0.160(10) 0.088(6) 0.139(7) -0.006(6) -0.079(7) -0.013(6)
 C39 0.198(12) 0.059(5) 0.162(8) 0.012(6) -0.087(8) 0.014(6)
 C35 0.191(11) 0.058(5) 0.142(7) -0.005(5) -0.084(7) 0.002(6)
 C41 0.138(8) 0.063(5) 0.126(6) 0.005(5) -0.053(6) -0.009(5)
 C47 0.139(8) 0.057(4) 0.154(7) 0.001(5) -0.068(7) 0.002(5)
 C46 0.144(8) 0.058(4) 0.152(7) -0.001(5) -0.072(6) 0.003(5)
 C44 0.135(8) 0.059(5) 0.122(6) 0.006(5) -0.047(6) 0.002(5)
 C43 0.310(17) 0.057(5) 0.238(12) -0.016(7) -0.179(12) 0.004(7)
 C42 0.215(12) 0.060(5) 0.212(10) -0.013(6) -0.131(9) -0.020(6)
 C45 0.090(6) 0.037(4) 0.107(6) 0.006(4) 0.022(5) 0.004(4)
 C48 0.158(10) 0.076(5) 0.108(6) -0.007(5) -0.029(6) -0.008(6)
 C53 0.145(9) 0.106(6) 0.140(7) -0.015(6) -0.075(7) 0.012(6)
 C52 0.122(8) 0.113(6) 0.136(7) -0.018(6) -0.059(6) 0.009(6)
 C51 0.102(7) 0.077(5) 0.121(6) -0.018(5) -0.032(6) 0.004(5)
 C50 0.109(7) 0.089(5) 0.069(4) -0.008(4) -0.041(5) 0.021(4)
 C49 0.160(10) 0.090(6) 0.135(7) -0.023(5) -0.043(7) 0.034(6)
 C54 0.114(8) 0.066(5) 0.078(5) 0.020(4) -0.008(6) -0.033(5)
 C55 0.093(6) 0.069(5) 0.098(6) -0.001(5) -0.002(5) 0.007(5)
 C56 0.100(6) 0.055(4) 0.074(4) -0.009(4) 0.012(4) 0.005(4)
 C57 0.150(8) 0.067(5) 0.116(6) 0.006(5) 0.047(6) 0.015(5)
 C58 0.293(14) 0.060(5) 0.104(6) 0.000(5) 0.105(8) -0.029(7)
 C59 0.113(6) 0.042(4) 0.128(6) 0.017(4) 0.045(5) 0.002(4)
 C60 0.180(11) 0.082(6) 0.158(8) -0.019(6) 0.048(8) 0.016(6)
 C61 0.213(11) 0.049(4) 0.143(7) -0.006(5) 0.063(8) 0.013(6)
 C62 0.051(5) 0.082(6) 0.121(7) -0.038(6) -0.009(5) 0.005(5)
 C63 0.050(5) 0.112(5) 0.104(5) -0.026(5) 0.010(5) -0.013(4)
 C68 0.066(6) 0.189(9) 0.092(6) -0.023(6) 0.008(5) 0.008(6)
 C67 0.065(6) 0.190(9) 0.132(7) -0.052(7) 0.002(6) -0.043(6)
 C66 0.052(5) 0.141(7) 0.113(6) -0.058(6) -0.018(5) 0.007(5)
 C65 0.065(5) 0.157(7) 0.120(6) -0.042(6) 0.025(5) -0.022(5)
 C64 0.096(7) 0.171(9) 0.106(6) -0.027(6) -0.008(5) -0.044(7)
 C69 0.082(7) 0.195(9) 0.109(6) -0.052(7) 0.002(5) -0.025(7)
 C70 0.058(5) 0.195(9) 0.111(6) -0.097(6) -0.007(5) 0.019(6)
 C71 0.072(6) 0.153(7) 0.106(5) -0.069(6) -0.011(5) -0.003(5)
 C72 0.071(6) 0.189(8) 0.089(5) -0.082(6) 0.013(4) -0.002(6)
 C73 0.050(5) 0.156(7) 0.117(6) -0.034(6) 0.002(5) 0.010(5)
 C74 0.059(6) 0.195(8) 0.129(6) -0.081(7) 0.034(5) -0.003(6)
 C75 0.080(7) 0.175(9) 0.180(9) -0.080(8) -0.015(6) 0.009(7)
 C80 0.080(6) 0.158(8) 0.162(8) -0.079(7) 0.004(6) 0.031(7)
 C79 0.087(6) 0.078(5) 0.092(5) -0.009(4) 0.004(5) -0.004(5)
 C78 0.075(6) 0.107(6) 0.172(7) -0.061(6) 0.002(6) -0.010(5)
 C77 0.052(5) 0.179(9) 0.260(11) -0.127(9) 0.004(7) -0.009(6)
 C76 0.088(7) 0.123(6) 0.108(6) -0.045(5) 0.003(5) 0.027(5)
 C81 0.079(7) 0.123(8) 0.104(6) -0.014(6) 0.019(6) 0.037(6)
 C82 0.089(7) 0.185(9) 0.153(8) -0.035(8) -0.033(6) 0.073(7)
 C85 0.123(8) 0.112(6) 0.097(5) -0.059(5) -0.025(5) 0.027(6)
 C86 0.079(6) 0.099(5) 0.085(5) -0.042(5) 0.009(4) -0.002(5)
 C87 0.101(7) 0.118(7) 0.149(8) -0.025(6) -0.016(6) 0.022(6)
 C84 0.135(9) 0.174(9) 0.122(7) -0.087(7) -0.020(7) 0.063(7)
 C83 0.075(6) 0.147(7) 0.106(6) -0.044(6) -0.022(5) -0.012(6)
 C88 0.093(7) 0.097(6) 0.070(5) -0.022(5) 0.006(5) -0.013(5)
 C91 0.116(7) 0.081(5) 0.100(5) 0.009(5) 0.054(5) -0.009(5)
 C90 0.180(10) 0.053(4) 0.152(7) -0.018(5) 0.111(7) -0.022(5)
 C89 0.145(8) 0.059(5) 0.116(6) -0.007(5) 0.057(6) -0.015(5)
 C94 0.166(9) 0.047(4) 0.136(7) 0.007(5) 0.084(7) 0.017(5)
 C93 0.155(9) 0.039(4) 0.146(7) -0.005(5) 0.078(7) -0.015(5)
 C92 0.134(9) 0.062(5) 0.178(9) -0.035(6) 0.052(7) -0.008(5)
 C95 0.199(12) 0.052(5) 0.159(8) -0.024(5) 0.069(8) -0.019(6)
 C101 0.210(12) 0.065(5) 0.272(13) -0.029(7) 0.160(11) -0.006(6)
 C100 0.155(9) 0.070(5) 0.153(7) -0.010(5) 0.075(7) -0.005(6)
 C98 0.100(6) 0.033(4) 0.177(8) 0.012(5) 0.025(6) 0.001(4)
 C97 0.155(9) 0.048(4) 0.212(10) -0.020(6) 0.090(8) 0.014(5)
 C96 0.151(9) 0.038(4) 0.236(10) -0.002(6) 0.102(8) -0.003(5)
 C99 0.111(8) 0.079(6) 0.089(6) 0.019(5) 0.012(5) -0.001(6)
 C102 0.137(9) 0.084(5) 0.155(8) -0.005(6) 0.105(7) 0.004(6)
 C103 0.149(9) 0.119(7) 0.118(7) -0.025(6) 0.050(7) -0.013(7)
 C104 0.156(10) 0.102(7) 0.124(7) 0.001(6) 0.035(7) -0.028(7)
 C105 0.118(7) 0.074(5) 0.061(4) -0.008(4) 0.032(5) -0.005(4)
 C106 0.116(7) 0.100(6) 0.136(7) -0.040(5) 0.043(6) -0.020(6)
 C107 0.136(8) 0.111(6) 0.133(7) -0.041(6) 0.052(7) -0.004(6)
 C108 0.167(11) 0.078(6) 0.064(5) 0.004(5) 0.027(7) 0.035(7)
 Sc3 0.0681(10) 0.0661(8) 0.0667(7) 0.0083(7) -0.0018(7) -0.0032(7)
 C20 0.065(6) 0.091(6) 0.091(6) -0.028(5) 0.001(5) -0.010(5)

_geom_special_details
;+++++++++++++++++++++++++++++++++++++++++++++++++++++++++++++++++++++++++++++
 All esds (except the esd in the dihedral angle between two l.s. planes)
 are estimated using the full covariance matrix.  The cell esds are taken
 into account individually in the estimation of esds in distances, angles
 and torsion angles; correlations between esds in cell parameters are only
 used when they are defined by crystal symmetry.  An approximate (isotropic)
 treatment of cell esds is used for estimating esds involving l.s. planes.
+++++++++++++++++++++++++++++++++++++++++++++++++++++++++++++++++++++++++++++
;
loop_
  _geom_bond_atom_site_label_1
  _geom_bond_atom_site_label_2
  _geom_bond_distance
  _geom_bond_site_symmetry_2
  _geom_bond_publ_flag
 Sc1 O6 2.095(6) . ?
 Sc1 O11 2.030(4) . ?
 Sc1 O12 2.125(5) . ?
 Sc1 O13 2.113(5) 1_545 ?
 Sc1 O26 2.124(5) 4_565 ?
 Sc1 O29 2.084(5) 2_655 ?
 Sc2 O4 2.114(6) 4_455 ?
 Sc2 O9 2.050(4) . ?
 Sc2 O10 2.101(5) . ?
 Sc2 O11 2.007(4) . ?
 Sc2 O14 2.123(5) 1_545 ?
 Sc2 O27 2.084(7) 4_565 ?
 Sc4 O2 2.058(6) 3_654 ?
 Sc4 O16 2.052(5) . ?
 Sc4 O18 2.144(5) . ?
 Sc4 O19 2.012(4) . ?
 Sc4 O24 2.142(5) 1_545 ?
 Sc4 O30 2.123(6) 4_565 ?
 Sc5 O1 2.161(5) 3_654 ?
 Sc5 O19 2.011(4) . ?
 Sc5 O21 2.138(5) . ?
 Sc5 O22 2.102(7) . ?
 Sc5 O23 2.152(5) . ?
 Sc5 O31 2.121(5) 4_565 ?
 Sc6 O15 2.131(6) . ?
 Sc6 O17 2.232(6) . ?
 Sc6 O19 2.001(4) . ?
 Sc6 O20 2.035(6) . ?
 Sc6 O25 2.087(5) 1_545 ?
 Sc6 O32 2.087(5) . ?
 O1 C1 1.256(9) . ?
 O2 C1 1.245(9) . ?
 O3 Sc3 2.087(6) 4 ?
 O3 C20 1.258(10) . ?
 O4 C20 1.251(9) . ?
 O5 C27 1.232(8) . ?
 O5 Sc3 2.116(5) . ?
 O6 C27 1.174(8) . ?
 O7 H7A 0.9300 . ?
 O7 H7B 0.9300 . ?
 O7 Sc3 2.089(5) . ?
 O8 C28 1.3991(14) . ?
 O8 Sc3 2.110(4) . ?
 O9 C28 1.195(6) . ?
 O10 H10A 0.9300 . ?
 O10 H10B 0.9300 . ?
 O11 Sc3 1.992(4) . ?
 O12 H12A 0.9300 . ?
 O12 H12B 0.9300 . ?
 O13 C45 1.242(8) . ?
 O14 C45 1.283(8) . ?
 O15 C54 1.216(11) . ?
 O16 C54 1.341(9) . ?
 O17 H17A 0.9300 . ?
 O17 H17B 0.9300 . ?
 O18 H18A 0.9300 . ?
 O18 H18B 0.9300 . ?
 O20 C55 1.361(9) . ?
 O21 C55 1.151(8) . ?
 O22 C62 1.271(10) . ?
 O23 H23A 0.9300 . ?
 O23 H23B 0.9300 . ?
 O24 C99 1.249(9) . ?
 O25 C99 1.259(9) . ?
 O26 C108 1.296(10) . ?
 O27 C108 1.258(13) . ?
 O28 C88 1.244(9) . ?
 O28 Sc3 2.112(5) 2_654 ?
 O29 C88 1.283(9) . ?
 O30 C81 1.293(10) . ?
 O31 C81 1.240(10) . ?
 O32 C62 1.229(9) . ?
 C1 C2 1.457(8) . ?
 C2 C3 1.3900 . ?
 C2 C7 1.3900 . ?
 C3 H3 0.9300 . ?
 C3 C4 1.3900 . ?
 C4 H4 0.9300 . ?
 C4 C5 1.3900 . ?
 C5 C6 1.3900 . ?
 C5 C8 1.494(5) . ?
 C6 H6 0.9300 . ?
 C6 C7 1.3900 . ?
 C7 H7 0.9300 . ?
 C8 C9 1.3900 . ?
 C8 C13 1.3900 . ?
 C9 H9 0.9300 . ?
 C9 C10 1.3900 . ?
 C10 C11 1.3900 . ?
 C10 C14 1.530(5) . ?
 C11 H11 0.9300 . ?
 C11 C12 1.3900 . ?
 C12 C13 1.3900 . ?
 C12 C21 1.559(5) . ?
 C13 H13 0.9300 . ?
 C14 C15 1.3900 . ?
 C14 C19 1.3900 . ?
 C15 H15 0.9300 . ?
 C15 C16 1.3900 . ?
 C16 H16 0.9300 . ?
 C16 C17 1.3900 . ?
 C17 C18 1.3900 . ?
 C17 C20 1.469(9) . ?
 C18 H18 0.9300 . ?
 C18 C19 1.3900 . ?
 C19 H19 0.9300 . ?
 C21 C26 1.3900 . ?
 C21 C22 1.3900 . ?
 C26 H26 0.9300 . ?
 C26 C25 1.3900 . ?
 C25 H25 0.9300 . ?
 C25 C24 1.3900 . ?
 C24 C23 1.3900 . ?
 C24 C27 1.526(8) . ?
 C23 H23 0.9300 . ?
 C23 C22 1.3900 . ?
 C22 H22 0.9300 . ?
 C28 C29 1.439(7) . ?
 C34 H34 0.9300 . ?
 C34 C29 1.3900 . ?
 C34 C33 1.3900 . ?
 C29 C30 1.3900 . ?
 C30 H30 0.9300 . ?
 C30 C31 1.3900 . ?
 C31 H31 0.9300 . ?
 C31 C32 1.3900 . ?
 C32 C33 1.3900 . ?
 C32 C35 1.507(5) . ?
 C33 H33 0.9300 . ?
 C36 H36 0.9300 . ?
 C36 C40 1.3900 . ?
 C36 C35 1.3900 . ?
 C40 C37 1.3900 . ?
 C40 C48 1.557(6) . ?
 C37 H37 0.9300 . ?
 C37 C38 1.3900 . ?
 C38 C39 1.3900 . ?
 C38 C41 1.510(5) . ?
 C39 H39 0.9300 . ?
 C39 C35 1.3900 . ?
 C41 C47 1.3900 . ?
 C41 C42 1.3900 . ?
 C47 H47 0.9300 . ?
 C47 C46 1.3900 . ?
 C46 H46 0.9300 . ?
 C46 C44 1.3900 . ?
 C44 C43 1.3900 . ?
 C44 C45 1.461(8) . ?
 C43 H43 0.9300 . ?
 C43 C42 1.3900 . ?
 C42 H42 0.9300 . ?
 C48 C53 1.3900 . ?
 C48 C49 1.3900 . ?
 C53 H53 0.9300 . ?
 C53 C52 1.3900 . ?
 C52 H52 0.9300 . ?
 C52 C51 1.3900 . ?
 C51 C50 1.3900 . ?
 C51 C54 1.481(9) . ?
 C50 H50 0.9300 . ?
 C50 C49 1.3900 . ?
 C49 H49 0.9300 . ?
 C55 C56 1.521(8) . ?
 C56 C57 1.3900 . ?
 C56 C61 1.3900 . ?
 C57 H57 0.9300 . ?
 C57 C58 1.3900 . ?
 C58 H58 0.9300 . ?
 C58 C59 1.3900 . ?
 C59 C60 1.3900 . ?
 C59 C89 1.502(4) . ?
 C60 H60 0.9300 . ?
 C60 C61 1.3900 . ?
 C61 H61 0.9300 . ?
 C62 C63 1.504(8) . ?
 C63 C68 1.3900 . ?
 C63 C64 1.3900 . ?
 C68 H68 0.9300 . ?
 C68 C67 1.3900 . ?
 C67 H67 0.9300 . ?
 C67 C66 1.3900 . ?
 C66 C65 1.3900 . ?
 C66 C69 1.520(5) . ?
 C65 H65 0.9300 . ?
 C65 C64 1.3900 . ?
 C64 H64 0.9300 . ?
 C69 C70 1.3900 . ?
 C69 C74 1.3900 . ?
 C70 H70 0.9300 . ?
 C70 C71 1.3900 . ?
 C71 C72 1.3900 . ?
 C71 C83 1.494(5) . ?
 C72 H72 0.9300 . ?
 C72 C73 1.3900 . ?
 C73 C74 1.3900 . ?
 C73 C76 1.509(5) . ?
 C74 H74 0.9300 . ?
 C75 H75 0.9300 . ?
 C75 C80 1.3900 . ?
 C75 C76 1.3900 . ?
 C80 H80 0.9300 . ?
 C80 C79 1.3900 . ?
 C79 C78 1.3900 . ?
 C79 C81 1.447(9) . ?
 C78 H78 0.9300 . ?
 C78 C77 1.3900 . ?
 C77 H77 0.9300 . ?
 C77 C76 1.3900 . ?
 C82 H82 0.9300 . ?
 C82 C85 1.3900 . ?
 C82 C83 1.3900 . ?
 C85 H85 0.9300 . ?
 C85 C86 1.3900 . ?
 C86 C87 1.3900 . ?
 C86 C88 1.496(8) . ?
 C87 H87 0.9300 . ?
 C87 C84 1.3900 . ?
 C84 H84 0.9300 . ?
 C84 C83 1.3900 . ?
 C91 C90 1.3900 . ?
 C91 C92 1.3900 . ?
 C91 C102 1.558(5) . ?
 C90 H90 0.9300 . ?
 C90 C89 1.3900 . ?
 C89 C94 1.3900 . ?
 C94 H94 0.9300 . ?
 C94 C93 1.3900 . ?
 C93 C92 1.3900 . ?
 C93 C95 1.503(5) . ?
 C92 H92 0.9300 . ?
 C95 C101 1.3900 . ?
 C95 C96 1.3900 . ?
 C101 H101 0.9300 . ?
 C101 C100 1.3900 . ?
 C100 H100 0.9300 . ?
 C100 C98 1.3900 . ?
 C98 C97 1.3900 . ?
 C98 C99 1.416(9) . ?
 C97 H97 0.9300 . ?
 C97 C96 1.3900 . ?
 C96 H96 0.9300 . ?
 C102 C103 1.3900 . ?
 C102 C107 1.3900 . ?
 C103 H103 0.9300 . ?
 C103 C104 1.3900 . ?
 C104 H104 0.9300 . ?
 C104 C105 1.3900 . ?
 C105 C106 1.3900 . ?
 C105 C108 1.501(10) . ?
 C106 H106 0.9300 . ?
 C106 C107 1.3900 . ?
 C107 H107 0.9300 . ?

loop_
  _geom_angle_atom_site_label_1
  _geom_angle_atom_site_label_2
  _geom_angle_atom_site_label_3
  _geom_angle
  _geom_angle_site_symmetry_1
  _geom_angle_site_symmetry_3
  _geom_angle_publ_flag
 O6 Sc1 O12 88.5(2) . . ?
 O6 Sc1 O13 171.6(2) . 1_545 ?
 O6 Sc1 O26 92.7(2) . 4_565 ?
 O11 Sc1 O6 91.08(19) . . ?
 O11 Sc1 O12 177.90(19) . . ?
 O11 Sc1 O13 95.59(19) . 1_545 ?
 O11 Sc1 O26 91.71(19) . 4_565 ?
 O11 Sc1 O29 92.96(18) . 2_655 ?
 O13 Sc1 O12 85.0(2) 1_545 . ?
 O13 Sc1 O26 92.12(19) 1_545 4_565 ?
 O26 Sc1 O12 86.3(2) 4_565 . ?
 O29 Sc1 O6 86.4(2) 2_655 . ?
 O29 Sc1 O12 89.06(19) 2_655 . ?
 O29 Sc1 O13 88.3(2) 2_655 1_545 ?
 O29 Sc1 O26 175.3(2) 2_655 4_565 ?
 O4 Sc2 O14 87.9(2) 4_455 1_545 ?
 O9 Sc2 O4 90.5(2) . 4_455 ?
 O9 Sc2 O10 85.5(2) . . ?
 O9 Sc2 O14 173.3(2) . 1_545 ?
 O9 Sc2 O27 87.7(2) . 4_565 ?
 O10 Sc2 O4 87.1(2) . 4_455 ?
 O10 Sc2 O14 87.9(2) . 1_545 ?
 O11 Sc2 O4 91.81(19) . 4_455 ?
 O11 Sc2 O9 93.13(19) . . ?
 O11 Sc2 O10 178.3(2) . . ?
 O11 Sc2 O14 93.41(19) . 1_545 ?
 O11 Sc2 O27 93.9(3) . 4_565 ?
 O27 Sc2 O4 174.1(3) 4_565 4_455 ?
 O27 Sc2 O10 87.1(3) 4_565 . ?
 O27 Sc2 O14 93.2(2) 4_565 1_545 ?
 O2 Sc4 O18 85.3(2) 3_654 . ?
 O2 Sc4 O24 88.3(2) 3_654 1_545 ?
 O2 Sc4 O30 89.9(2) 3_654 4_565 ?
 O16 Sc4 O2 173.8(2) . 3_654 ?
 O16 Sc4 O18 88.8(2) . . ?
 O16 Sc4 O24 89.8(2) . 1_545 ?
 O16 Sc4 O30 91.4(2) . 4_565 ?
 O19 Sc4 O2 93.3(2) . 3_654 ?
 O19 Sc4 O16 92.69(19) . . ?
 O19 Sc4 O18 176.9(2) . . ?
 O19 Sc4 O24 94.50(19) . 1_545 ?
 O19 Sc4 O30 91.1(2) . 4_565 ?
 O24 Sc4 O18 88.2(2) 1_545 . ?
 O30 Sc4 O18 86.2(2) 4_565 . ?
 O30 Sc4 O24 174.2(2) 4_565 1_545 ?
 O19 Sc5 O1 94.16(17) . 3_654 ?
 O19 Sc5 O21 95.45(17) . . ?
 O19 Sc5 O22 90.3(2) . . ?
 O19 Sc5 O23 178.8(2) . . ?
 O19 Sc5 O31 94.0(2) . 4_565 ?
 O21 Sc5 O1 170.0(2) . 3_654 ?
 O21 Sc5 O23 85.36(19) . . ?
 O22 Sc5 O1 85.9(2) . 3_654 ?
 O22 Sc5 O21 91.3(2) . . ?
 O22 Sc5 O23 88.8(2) . . ?
 O22 Sc5 O31 174.2(2) . 4_565 ?
 O23 Sc5 O1 85.0(2) . 3_654 ?
 O31 Sc5 O1 89.9(2) 4_565 3_654 ?
 O31 Sc5 O21 92.1(2) 4_565 . ?
 O31 Sc5 O23 86.9(2) 4_565 . ?
 O15 Sc6 O17 86.9(2) . . ?
 O19 Sc6 O15 93.7(2) . . ?
 O19 Sc6 O17 179.4(2) . . ?
 O19 Sc6 O20 93.22(18) . . ?
 O19 Sc6 O25 92.10(19) . 1_545 ?
 O19 Sc6 O32 91.3(2) . . ?
 O20 Sc6 O15 87.1(2) . . ?
 O20 Sc6 O17 86.60(19) . . ?
 O20 Sc6 O25 174.7(2) . 1_545 ?
 O20 Sc6 O32 90.7(2) . . ?
 O25 Sc6 O15 92.9(2) 1_545 . ?
 O25 Sc6 O17 88.1(2) 1_545 . ?
 O32 Sc6 O15 174.7(2) . . ?
 O32 Sc6 O17 88.1(2) . . ?
 O32 Sc6 O25 88.8(2) . 1_545 ?
 C1 O1 Sc5 132.4(5) . 3_655 ?
 C1 O2 Sc4 140.3(5) . 3_655 ?
 C20 O3 Sc3 137.7(6) . 4 ?
 C20 O4 Sc2 132.6(6) . 4 ?
 C27 O5 Sc3 131.0(5) . . ?
 C27 O6 Sc1 138.2(5) . . ?
 H7A O7 H7B 120.0 . . ?
 Sc3 O7 H7A 120.0 . . ?
 Sc3 O7 H7B 120.0 . . ?
 C28 O8 Sc3 126.7(4) . . ?
 C28 O9 Sc2 143.5(4) . . ?
 Sc2 O10 H10A 120.0 . . ?
 Sc2 O10 H10B 120.0 . . ?
 H10A O10 H10B 120.0 . . ?
 Sc2 O11 Sc1 118.78(19) . . ?
 Sc3 O11 Sc1 120.7(2) . . ?
 Sc3 O11 Sc2 120.5(2) . . ?
 Sc1 O12 H12A 120.0 . . ?
 Sc1 O12 H12B 120.0 . . ?
 H12A O12 H12B 120.0 . . ?
 C45 O13 Sc1 132.0(5) . 1_565 ?
 C45 O14 Sc2 138.4(5) . 1_565 ?
 C54 O15 Sc6 128.8(6) . . ?
 C54 O16 Sc4 138.2(5) . . ?
 Sc6 O17 H17A 120.0 . . ?
 Sc6 O17 H17B 120.0 . . ?
 H17A O17 H17B 120.0 . . ?
 Sc4 O18 H18A 120.0 . . ?
 Sc4 O18 H18B 120.0 . . ?
 H18A O18 H18B 120.0 . . ?
 Sc5 O19 Sc4 120.1(2) . . ?
 Sc6 O19 Sc4 119.01(19) . . ?
 Sc6 O19 Sc5 120.9(2) . . ?
 C55 O20 Sc6 138.5(4) . . ?
 C55 O21 Sc5 134.1(5) . . ?
 C62 O22 Sc5 133.9(6) . . ?
 Sc5 O23 H23A 120.0 . . ?
 Sc5 O23 H23B 120.0 . . ?
 H23A O23 H23B 120.0 . . ?
 C99 O24 Sc4 130.2(5) . 1_565 ?
 C99 O25 Sc6 141.7(5) . 1_565 ?
 C108 O26 Sc1 135.1(6) . 4_465 ?
 C108 O27 Sc2 130.4(6) . 4_465 ?
 C88 O28 Sc3 133.9(5) . 2_654 ?
 C88 O29 Sc1 136.2(5) . 2_654 ?
 C81 O30 Sc4 136.1(6) . 4_465 ?
 C81 O31 Sc5 135.5(5) . 4_465 ?
 C62 O32 Sc6 133.6(5) . . ?
 O1 C1 C2 115.2(8) . . ?
 O2 C1 O1 122.4(7) . . ?
 O2 C1 C2 122.2(8) . . ?
 C3 C2 C1 114.6(6) . . ?
 C3 C2 C7 120.0 . . ?
 C7 C2 C1 125.3(6) . . ?
 C2 C3 H3 120.0 . . ?
 C2 C3 C4 120.0 . . ?
 C4 C3 H3 120.0 . . ?
 C3 C4 H4 120.0 . . ?
 C3 C4 C5 120.0 . . ?
 C5 C4 H4 120.0 . . ?
 C4 C5 C6 120.0 . . ?
 C4 C5 C8 121.6(5) . . ?
 C6 C5 C8 118.4(5) . . ?
 C5 C6 H6 120.0 . . ?
 C7 C6 C5 120.0 . . ?
 C7 C6 H6 120.0 . . ?
 C2 C7 H7 120.0 . . ?
 C6 C7 C2 120.0 . . ?
 C6 C7 H7 120.0 . . ?
 C9 C8 C5 120.8(4) . . ?
 C9 C8 C13 120.0 . . ?
 C13 C8 C5 119.2(4) . . ?
 C8 C9 H9 120.0 . . ?
 C10 C9 C8 120.0 . . ?
 C10 C9 H9 120.0 . . ?
 C9 C10 C14 123.1(4) . . ?
 C11 C10 C9 120.0 . . ?
 C11 C10 C14 116.9(4) . . ?
 C10 C11 H11 120.0 . . ?
 C12 C11 C10 120.0 . . ?
 C12 C11 H11 120.0 . . ?
 C11 C12 C13 120.0 . . ?
 C11 C12 C21 119.4(4) . . ?
 C13 C12 C21 119.6(4) . . ?
 C8 C13 H13 120.0 . . ?
 C12 C13 C8 120.0 . . ?
 C12 C13 H13 120.0 . . ?
 C15 C14 C10 116.8(5) . . ?
 C15 C14 C19 120.0 . . ?
 C19 C14 C10 123.2(4) . . ?
 C14 C15 H15 120.0 . . ?
 C16 C15 C14 120.0 . . ?
 C16 C15 H15 120.0 . . ?
 C15 C16 H16 120.0 . . ?
 C17 C16 C15 120.0 . . ?
 C17 C16 H16 120.0 . . ?
 C16 C17 C18 120.0 . . ?
 C16 C17 C20 120.0(6) . . ?
 C18 C17 C20 119.9(6) . . ?
 C17 C18 H18 120.0 . . ?
 C17 C18 C19 120.0 . . ?
 C19 C18 H18 120.0 . . ?
 C14 C19 H19 120.0 . . ?
 C18 C19 C14 120.0 . . ?
 C18 C19 H19 120.0 . . ?
 C26 C21 C12 118.0(4) . . ?
 C26 C21 C22 120.0 . . ?
 C22 C21 C12 121.8(4) . . ?
 C21 C26 H26 120.0 . . ?
 C25 C26 C21 120.0 . . ?
 C25 C26 H26 120.0 . . ?
 C26 C25 H25 120.0 . . ?
 C26 C25 C24 120.0 . . ?
 C24 C25 H25 120.0 . . ?
 C25 C24 C23 120.0 . . ?
 C25 C24 C27 123.3(5) . . ?
 C23 C24 C27 116.6(5) . . ?
 C24 C23 H23 120.0 . . ?
 C22 C23 C24 120.0 . . ?
 C22 C23 H23 120.0 . . ?
 C21 C22 H22 120.0 . . ?
 C23 C22 C21 120.0 . . ?
 C23 C22 H22 120.0 . . ?
 O5 C27 C24 114.8(6) . . ?
 O6 C27 O5 127.7(7) . . ?
 O6 C27 C24 116.8(7) . . ?
 O8 C28 C29 115.0(5) . . ?
 O9 C28 O8 123.0(5) . . ?
 O9 C28 C29 121.9(5) . . ?
 C29 C34 H34 120.0 . . ?
 C29 C34 C33 120.0 . . ?
 C33 C34 H34 120.0 . . ?
 C34 C29 C28 125.4(4) . . ?
 C30 C29 C28 114.2(4) . . ?
 C30 C29 C34 120.0 . . ?
 C29 C30 H30 120.0 . . ?
 C29 C30 C31 120.0 . . ?
 C31 C30 H30 120.0 . . ?
 C30 C31 H31 120.0 . . ?
 C32 C31 C30 120.0 . . ?
 C32 C31 H31 120.0 . . ?
 C31 C32 C35 120.6(5) . . ?
 C33 C32 C31 120.0 . . ?
 C33 C32 C35 119.1(5) . . ?
 C34 C33 H33 120.0 . . ?
 C32 C33 C34 120.0 . . ?
 C32 C33 H33 120.0 . . ?
 C40 C36 H36 120.0 . . ?
 C40 C36 C35 120.0 . . ?
 C35 C36 H36 120.0 . . ?
 C36 C40 C37 120.0 . . ?
 C36 C40 C48 119.9(4) . . ?
 C37 C40 C48 120.0(4) . . ?
 C40 C37 H37 120.0 . . ?
 C38 C37 C40 120.0 . . ?
 C38 C37 H37 120.0 . . ?
 C37 C38 C39 120.0 . . ?
 C37 C38 C41 118.2(4) . . ?
 C39 C38 C41 121.8(4) . . ?
 C38 C39 H39 120.0 . . ?
 C38 C39 C35 120.0 . . ?
 C35 C39 H39 120.0 . . ?
 C36 C35 C32 118.3(4) . . ?
 C39 C35 C32 121.3(4) . . ?
 C39 C35 C36 120.0 . . ?
 C47 C41 C38 118.8(4) . . ?
 C47 C41 C42 120.0 . . ?
 C42 C41 C38 120.8(4) . . ?
 C41 C47 H47 120.0 . . ?
 C46 C47 C41 120.0 . . ?
 C46 C47 H47 120.0 . . ?
 C47 C46 H46 120.0 . . ?
 C47 C46 C44 120.0 . . ?
 C44 C46 H46 120.0 . . ?
 C46 C44 C43 120.0 . . ?
 C46 C44 C45 118.7(5) . . ?
 C43 C44 C45 121.3(5) . . ?
 C44 C43 H43 120.0 . . ?
 C42 C43 C44 120.0 . . ?
 C42 C43 H43 120.0 . . ?
 C41 C42 H42 120.0 . . ?
 C43 C42 C41 120.0 . . ?
 C43 C42 H42 120.0 . . ?
 O13 C45 O14 123.2(7) . . ?
 O13 C45 C44 122.2(6) . . ?
 O14 C45 C44 114.6(7) . . ?
 C53 C48 C40 119.8(5) . . ?
 C53 C48 C49 120.0 . . ?
 C49 C48 C40 120.0(5) . . ?
 C48 C53 H53 120.0 . . ?
 C52 C53 C48 120.0 . . ?
 C52 C53 H53 120.0 . . ?
 C53 C52 H52 120.0 . . ?
 C53 C52 C51 120.0 . . ?
 C51 C52 H52 120.0 . . ?
 C52 C51 C54 123.5(6) . . ?
 C50 C51 C52 120.0 . . ?
 C50 C51 C54 116.5(6) . . ?
 C51 C50 H50 120.0 . . ?
 C49 C50 C51 120.0 . . ?
 C49 C50 H50 120.0 . . ?
 C48 C49 H49 120.0 . . ?
 C50 C49 C48 120.0 . . ?
 C50 C49 H49 120.0 . . ?
 O15 C54 O16 123.9(8) . . ?
 O15 C54 C51 124.7(8) . . ?
 O16 C54 C51 111.5(8) . . ?
 O20 C55 C56 111.4(7) . . ?
 O21 C55 O20 123.2(7) . . ?
 O21 C55 C56 124.9(7) . . ?
 C57 C56 C55 117.6(5) . . ?
 C57 C56 C61 120.0 . . ?
 C61 C56 C55 122.4(5) . . ?
 C56 C57 H57 120.0 . . ?
 C58 C57 C56 120.0 . . ?
 C58 C57 H57 120.0 . . ?
 C57 C58 H58 120.0 . . ?
 C57 C58 C59 120.0 . . ?
 C59 C58 H58 120.0 . . ?
 C58 C59 C89 120.1(4) . . ?
 C60 C59 C58 120.0 . . ?
 C60 C59 C89 119.8(4) . . ?
 C59 C60 H60 120.0 . . ?
 C59 C60 C61 120.0 . . ?
 C61 C60 H60 120.0 . . ?
 C56 C61 H61 120.0 . . ?
 C60 C61 C56 120.0 . . ?
 C60 C61 H61 120.0 . . ?
 O22 C62 C63 113.1(8) . . ?
 O32 C62 O22 125.9(8) . . ?
 O32 C62 C63 121.0(8) . . ?
 C68 C63 C62 121.4(6) . . ?
 C68 C63 C64 120.0 . . ?
 C64 C63 C62 118.6(6) . . ?
 C63 C68 H68 120.0 . . ?
 C63 C68 C67 120.0 . . ?
 C67 C68 H68 120.0 . . ?
 C68 C67 H67 120.0 . . ?
 C66 C67 C68 120.0 . . ?
 C66 C67 H67 120.0 . . ?
 C67 C66 C69 123.0(5) . . ?
 C65 C66 C67 120.0 . . ?
 C65 C66 C69 116.9(5) . . ?
 C66 C65 H65 120.0 . . ?
 C66 C65 C64 120.0 . . ?
 C64 C65 H65 120.0 . . ?
 C63 C64 H64 120.0 . . ?
 C65 C64 C63 120.0 . . ?
 C65 C64 H64 120.0 . . ?
 C70 C69 C66 118.9(4) . . ?
 C70 C69 C74 120.0 . . ?
 C74 C69 C66 120.7(4) . . ?
 C69 C70 H70 120.0 . . ?
 C71 C70 C69 120.0 . . ?
 C71 C70 H70 120.0 . . ?
 C70 C71 C83 118.1(4) . . ?
 C72 C71 C70 120.0 . . ?
 C72 C71 C83 121.7(4) . . ?
 C71 C72 H72 120.0 . . ?
 C71 C72 C73 120.0 . . ?
 C73 C72 H72 120.0 . . ?
 C72 C73 C76 119.3(4) . . ?
 C74 C73 C72 120.0 . . ?
 C74 C73 C76 120.7(4) . . ?
 C69 C74 H74 120.0 . . ?
 C73 C74 C69 120.0 . . ?
 C73 C74 H74 120.0 . . ?
 C80 C75 H75 120.0 . . ?
 C80 C75 C76 120.0 . . ?
 C76 C75 H75 120.0 . . ?
 C75 C80 H80 120.0 . . ?
 C79 C80 C75 120.0 . . ?
 C79 C80 H80 120.0 . . ?
 C80 C79 C81 121.0(6) . . ?
 C78 C79 C80 120.0 . . ?
 C78 C79 C81 118.9(6) . . ?
 C79 C78 H78 120.0 . . ?
 C79 C78 C77 120.0 . . ?
 C77 C78 H78 120.0 . . ?
 C78 C77 H77 120.0 . . ?
 C78 C77 C76 120.0 . . ?
 C76 C77 H77 120.0 . . ?
 C75 C76 C73 117.9(5) . . ?
 C77 C76 C73 122.1(5) . . ?
 C77 C76 C75 120.0 . . ?
 O30 C81 C79 114.7(9) . . ?
 O31 C81 O30 122.1(8) . . ?
 O31 C81 C79 123.1(9) . . ?
 C85 C82 H82 120.0 . . ?
 C85 C82 C83 120.0 . . ?
 C83 C82 H82 120.0 . . ?
 C82 C85 H85 120.0 . . ?
 C86 C85 C82 120.0 . . ?
 C86 C85 H85 120.0 . . ?
 C85 C86 C87 120.0 . . ?
 C85 C86 C88 118.2(6) . . ?
 C87 C86 C88 121.7(6) . . ?
 C86 C87 H87 120.0 . . ?
 C86 C87 C84 120.0 . . ?
 C84 C87 H87 120.0 . . ?
 C87 C84 H84 120.0 . . ?
 C83 C84 C87 120.0 . . ?
 C83 C84 H84 120.0 . . ?
 C82 C83 C71 125.2(5) . . ?
 C84 C83 C71 114.8(5) . . ?
 C84 C83 C82 120.0 . . ?
 O28 C88 O29 124.7(7) . . ?
 O28 C88 C86 120.3(8) . . ?
 O29 C88 C86 115.0(7) . . ?
 C90 C91 C92 120.0 . . ?
 C90 C91 C102 119.4(4) . . ?
 C92 C91 C102 120.4(4) . . ?
 C91 C90 H90 120.0 . . ?
 C89 C90 C91 120.0 . . ?
 C89 C90 H90 120.0 . . ?
 C90 C89 C59 119.8(4) . . ?
 C90 C89 C94 120.0 . . ?
 C94 C89 C59 120.1(4) . . ?
 C89 C94 H94 120.0 . . ?
 C93 C94 C89 120.0 . . ?
 C93 C94 H94 120.0 . . ?
 C94 C93 C95 123.3(4) . . ?
 C92 C93 C94 120.0 . . ?
 C92 C93 C95 116.6(4) . . ?
 C91 C92 H92 120.0 . . ?
 C93 C92 C91 120.0 . . ?
 C93 C92 H92 120.0 . . ?
 C101 C95 C93 120.1(4) . . ?
 C101 C95 C96 120.0 . . ?
 C96 C95 C93 119.7(4) . . ?
 C95 C101 H101 120.0 . . ?
 C95 C101 C100 120.0 . . ?
 C100 C101 H101 120.0 . . ?
 C101 C100 H100 120.0 . . ?
 C98 C100 C101 120.0 . . ?
 C98 C100 H100 120.0 . . ?
 C100 C98 C97 120.0 . . ?
 C100 C98 C99 121.7(6) . . ?
 C97 C98 C99 118.0(6) . . ?
 C98 C97 H97 120.0 . . ?
 C96 C97 C98 120.0 . . ?
 C96 C97 H97 120.0 . . ?
 C95 C96 H96 120.0 . . ?
 C97 C96 C95 120.0 . . ?
 C97 C96 H96 120.0 . . ?
 O24 C99 O25 121.5(8) . . ?
 O24 C99 C98 118.9(8) . . ?
 O25 C99 C98 119.5(8) . . ?
 C103 C102 C91 121.2(5) . . ?
 C103 C102 C107 120.0 . . ?
 C107 C102 C91 117.6(5) . . ?
 C102 C103 H103 120.0 . . ?
 C104 C103 C102 120.0 . . ?
 C104 C103 H103 120.0 . . ?
 C103 C104 H104 120.0 . . ?
 C103 C104 C105 120.0 . . ?
 C105 C104 H104 120.0 . . ?
 C104 C105 C108 120.3(7) . . ?
 C106 C105 C104 120.0 . . ?
 C106 C105 C108 119.7(7) . . ?
 C105 C106 H106 120.0 . . ?
 C105 C106 C107 120.0 . . ?
 C107 C106 H106 120.0 . . ?
 C102 C107 H107 120.0 . . ?
 C106 C107 C102 120.0 . . ?
 C106 C107 H107 120.0 . . ?
 O26 C108 C105 113.2(10) . . ?
 O27 C108 O26 126.0(8) . . ?
 O27 C108 C105 120.7(9) . . ?
 O3 Sc3 O5 174.7(2) 4_455 . ?
 O3 Sc3 O7 88.6(2) 4_455 . ?
 O3 Sc3 O8 92.6(2) 4_455 . ?
 O3 Sc3 O28 86.8(2) 4_455 2_655 ?
 O7 Sc3 O5 87.4(2) . . ?
 O7 Sc3 O8 83.51(19) . . ?
 O7 Sc3 O28 84.33(19) . 2_655 ?
 O8 Sc3 O5 90.4(2) . . ?
 O8 Sc3 O28 167.83(19) . 2_655 ?
 O11 Sc3 O3 90.3(2) . 4_455 ?
 O11 Sc3 O5 93.68(19) . . ?
 O11 Sc3 O7 178.4(2) . . ?
 O11 Sc3 O8 97.72(17) . . ?
 O11 Sc3 O28 94.44(18) . 2_655 ?
 O28 Sc3 O5 89.3(2) 2_655 . ?
 O3 C20 C17 119.4(8) . . ?
 O4 C20 O3 123.4(8) . . ?
 O4 C20 C17 117.0(9) . . ?

loop_
  _geom_torsion_atom_site_label_1
  _geom_torsion_atom_site_label_2
  _geom_torsion_atom_site_label_3
  _geom_torsion_atom_site_label_4
  _geom_torsion
  _geom_torsion_site_symmetry_1
  _geom_torsion_site_symmetry_2
  _geom_torsion_site_symmetry_3
  _geom_torsion_site_symmetry_4
  _geom_torsion_publ_flag
 Sc1 O6 C27 O5 7.0(15) . . . . ?
 Sc1 O6 C27 C24 176.4(5) . . . . ?
 Sc1 O13 C45 O14 -5.0(12) 1_565 . . . ?
 Sc1 O13 C45 C44 178.4(5) 1_565 . . . ?
 Sc1 O26 C108 O27 16.4(14) 4_465 . . . ?
 Sc1 O26 C108 C105 -165.7(4) 4_465 . . . ?
 Sc1 O29 C88 O28 -3.7(13) 2_654 . . . ?
 Sc1 O29 C88 C86 175.5(4) 2_654 . . . ?
 Sc2 O4 C20 O3 -11.4(13) 4 . . . ?
 Sc2 O4 C20 C17 162.9(4) 4 . . . ?
 Sc2 O9 C28 O8 -4.2(13) . . . . ?
 Sc2 O9 C28 C29 173.8(6) . . . . ?
 Sc2 O14 C45 O13 -9.4(13) 1_565 . . . ?
 Sc2 O14 C45 C44 167.4(5) 1_565 . . . ?
 Sc2 O27 C108 O26 -0.4(14) 4_465 . . . ?
 Sc2 O27 C108 C105 -178.2(4) 4_465 . . . ?
 Sc4 O2 C1 O1 -13.7(14) 3_655 . . . ?
 Sc4 O2 C1 C2 171.0(5) 3_655 . . . ?
 Sc4 O16 C54 O15 14.6(12) . . . . ?
 Sc4 O16 C54 C51 -167.0(5) . . . . ?
 Sc4 O24 C99 O25 4.4(12) 1_565 . . . ?
 Sc4 O24 C99 C98 -173.7(5) 1_565 . . . ?
 Sc4 O30 C81 O31 -16.0(14) 4_465 . . . ?
 Sc4 O30 C81 C79 158.9(5) 4_465 . . . ?
 Sc5 O1 C1 O2 6.9(12) 3_655 . . . ?
 Sc5 O1 C1 C2 -177.6(4) 3_655 . . . ?
 Sc5 O21 C55 O20 -0.1(13) . . . . ?
 Sc5 O21 C55 C56 -171.7(5) . . . . ?
 Sc5 O22 C62 O32 17.7(13) . . . . ?
 Sc5 O22 C62 C63 -161.9(4) . . . . ?
 Sc5 O31 C81 O30 7.7(14) 4_465 . . . ?
 Sc5 O31 C81 C79 -166.8(5) 4_465 . . . ?
 Sc6 O15 C54 O16 10.8(11) . . . . ?
 Sc6 O15 C54 C51 -167.4(4) . . . . ?
 Sc6 O20 C55 O21 2.6(13) . . . . ?
 Sc6 O20 C55 C56 175.2(5) . . . . ?
 Sc6 O25 C99 O24 15.8(15) 1_565 . . . ?
 Sc6 O25 C99 C98 -166.1(5) 1_565 . . . ?
 Sc6 O32 C62 O22 -15.8(14) . . . . ?
 Sc6 O32 C62 C63 163.8(5) . . . . ?
 O1 C1 C2 C3 -167.3(5) . . . . ?
 O1 C1 C2 C7 14.0(8) . . . . ?
 O2 C1 C2 C3 8.2(9) . . . . ?
 O2 C1 C2 C7 -170.4(6) . . . . ?
 O8 C28 C29 C34 -15.4(8) . . . . ?
 O8 C28 C29 C30 171.9(5) . . . . ?
 O9 C28 C29 C34 166.4(6) . . . . ?
 O9 C28 C29 C30 -6.2(9) . . . . ?
 O20 C55 C56 C57 -170.7(5) . . . . ?
 O20 C55 C56 C61 9.7(8) . . . . ?
 O21 C55 C56 C57 1.7(11) . . . . ?
 O21 C55 C56 C61 -177.9(7) . . . . ?
 O22 C62 C63 C68 15.0(8) . . . . ?
 O22 C62 C63 C64 -166.6(5) . . . . ?
 O32 C62 C63 C68 -164.6(6) . . . . ?
 O32 C62 C63 C64 13.7(9) . . . . ?
 C1 C2 C3 C4 -178.7(5) . . . . ?
 C1 C2 C7 C6 178.6(6) . . . . ?
 C2 C3 C4 C5 0.0 . . . . ?
 C3 C2 C7 C6 0.0 . . . . ?
 C3 C4 C5 C6 0.0 . . . . ?
 C3 C4 C5 C8 -179.4(5) . . . . ?
 C4 C5 C6 C7 0.0 . . . . ?
 C4 C5 C8 C9 -134.1(4) . . . . ?
 C4 C5 C8 C13 43.3(6) . . . . ?
 C5 C6 C7 C2 0.0 . . . . ?
 C5 C8 C9 C10 177.4(5) . . . . ?
 C5 C8 C13 C12 -177.4(5) . . . . ?
 C6 C5 C8 C9 46.5(5) . . . . ?
 C6 C5 C8 C13 -136.1(4) . . . . ?
 C7 C2 C3 C4 0.0 . . . . ?
 C8 C5 C6 C7 179.4(5) . . . . ?
 C8 C9 C10 C11 0.0 . . . . ?
 C8 C9 C10 C14 -179.9(6) . . . . ?
 C9 C8 C13 C12 0.0 . . . . ?
 C9 C10 C11 C12 0.0 . . . . ?
 C9 C10 C14 C15 44.6(6) . . . . ?
 C9 C10 C14 C19 -136.8(4) . . . . ?
 C10 C11 C12 C13 0.0 . . . . ?
 C10 C11 C12 C21 -168.5(6) . . . . ?
 C10 C14 C15 C16 178.6(5) . . . . ?
 C10 C14 C19 C18 -178.5(6) . . . . ?
 C11 C10 C14 C15 -135.3(4) . . . . ?
 C11 C10 C14 C19 43.3(6) . . . . ?
 C11 C12 C13 C8 0.0 . . . . ?
 C11 C12 C21 C26 -160.0(4) . . . . ?
 C11 C12 C21 C22 14.5(7) . . . . ?
 C12 C21 C26 C25 174.6(6) . . . . ?
 C12 C21 C22 C23 -174.4(6) . . . . ?
 C13 C8 C9 C10 0.0 . . . . ?
 C13 C12 C21 C26 31.5(6) . . . . ?
 C13 C12 C21 C22 -154.0(4) . . . . ?
 C14 C10 C11 C12 179.9(6) . . . . ?
 C14 C15 C16 C17 0.0 . . . . ?
 C15 C14 C19 C18 0.0 . . . . ?
 C15 C16 C17 C18 0.0 . . . . ?
 C15 C16 C17 C20 -175.7(6) . . . . ?
 C16 C17 C18 C19 0.0 . . . . ?
 C16 C17 C20 O3 5.8(9) . . . . ?
 C16 C17 C20 O4 -168.6(6) . . . . ?
 C17 C18 C19 C14 0.0 . . . . ?
 C18 C17 C20 O3 -169.8(6) . . . . ?
 C18 C17 C20 O4 15.7(9) . . . . ?
 C19 C14 C15 C16 0.0 . . . . ?
 C21 C12 C13 C8 168.5(6) . . . . ?
 C21 C26 C25 C24 0.0 . . . . ?
 C26 C21 C22 C23 0.0 . . . . ?
 C26 C25 C24 C23 0.0 . . . . ?
 C26 C25 C24 C27 176.5(6) . . . . ?
 C25 C24 C23 C22 0.0 . . . . ?
 C25 C24 C27 O5 -7.8(9) . . . . ?
 C25 C24 C27 O6 -178.6(6) . . . . ?
 C24 C23 C22 C21 0.0 . . . . ?
 C23 C24 C27 O5 168.8(5) . . . . ?
 C23 C24 C27 O6 -2.0(9) . . . . ?
 C22 C21 C26 C25 0.0 . . . . ?
 C27 C24 C23 C22 -176.7(6) . . . . ?
 C28 C29 C30 C31 173.1(6) . . . . ?
 C34 C29 C30 C31 0.0 . . . . ?
 C29 C34 C33 C32 0.0 . . . . ?
 C29 C30 C31 C32 0.0 . . . . ?
 C30 C31 C32 C33 0.0 . . . . ?
 C30 C31 C32 C35 -174.4(7) . . . . ?
 C31 C32 C33 C34 0.0 . . . . ?
 C31 C32 C35 C36 24.2(7) . . . . ?
 C31 C32 C35 C39 -148.7(4) . . . . ?
 C33 C34 C29 C28 -172.3(7) . . . . ?
 C33 C34 C29 C30 0.0 . . . . ?
 C33 C32 C35 C36 -150.2(4) . . . . ?
 C33 C32 C35 C39 36.8(7) . . . . ?
 C36 C40 C37 C38 0.0 . . . . ?
 C36 C40 C48 C53 -42.1(7) . . . . ?
 C36 C40 C48 C49 134.0(4) . . . . ?
 C40 C36 C35 C32 -173.1(7) . . . . ?
 C40 C36 C35 C39 0.0 . . . . ?
 C40 C37 C38 C39 0.0 . . . . ?
 C40 C37 C38 C41 179.5(7) . . . . ?
 C40 C48 C53 C52 176.2(5) . . . . ?
 C40 C48 C49 C50 -176.2(5) . . . . ?
 C37 C40 C48 C53 133.8(4) . . . . ?
 C37 C40 C48 C49 -50.1(6) . . . . ?
 C37 C38 C39 C35 0.0 . . . . ?
 C37 C38 C41 C47 -151.5(4) . . . . ?
 C37 C38 C41 C42 21.9(7) . . . . ?
 C38 C39 C35 C32 172.9(7) . . . . ?
 C38 C39 C35 C36 0.0 . . . . ?
 C38 C41 C47 C46 173.4(6) . . . . ?
 C38 C41 C42 C43 -173.3(6) . . . . ?
 C39 C38 C41 C47 28.1(7) . . . . ?
 C39 C38 C41 C42 -158.6(4) . . . . ?
 C35 C32 C33 C34 174.5(6) . . . . ?
 C35 C36 C40 C37 0.0 . . . . ?
 C35 C36 C40 C48 175.9(7) . . . . ?
 C41 C38 C39 C35 -179.5(7) . . . . ?
 C41 C47 C46 C44 0.0 . . . . ?
 C47 C41 C42 C43 0.0 . . . . ?
 C47 C46 C44 C43 0.0 . . . . ?
 C47 C46 C44 C45 179.9(6) . . . . ?
 C46 C44 C43 C42 0.0 . . . . ?
 C46 C44 C45 O13 -11.5(10) . . . . ?
 C46 C44 C45 O14 171.6(5) . . . . ?
 C44 C43 C42 C41 0.0 . . . . ?
 C43 C44 C45 O13 168.4(6) . . . . ?
 C43 C44 C45 O14 -8.5(9) . . . . ?
 C42 C41 C47 C46 0.0 . . . . ?
 C45 C44 C43 C42 -179.9(6) . . . . ?
 C48 C40 C37 C38 -175.9(7) . . . . ?
 C48 C53 C52 C51 0.0 . . . . ?
 C53 C48 C49 C50 0.0 . . . . ?
 C53 C52 C51 C50 0.0 . . . . ?
 C53 C52 C51 C54 179.5(6) . . . . ?
 C52 C51 C50 C49 0.0 . . . . ?
 C52 C51 C54 O15 165.5(6) . . . . ?
 C52 C51 C54 O16 -12.9(7) . . . . ?
 C51 C50 C49 C48 0.0 . . . . ?
 C50 C51 C54 O15 -15.0(9) . . . . ?
 C50 C51 C54 O16 166.6(4) . . . . ?
 C49 C48 C53 C52 0.0 . . . . ?
 C54 C51 C50 C49 -179.5(5) . . . . ?
 C55 C56 C57 C58 -179.6(6) . . . . ?
 C55 C56 C61 C60 179.6(6) . . . . ?
 C56 C57 C58 C59 0.0 . . . . ?
 C57 C56 C61 C60 0.0 . . . . ?
 C57 C58 C59 C60 0.0 . . . . ?
 C57 C58 C59 C89 176.7(6) . . . . ?
 C58 C59 C60 C61 0.0 . . . . ?
 C58 C59 C89 C90 154.5(4) . . . . ?
 C58 C59 C89 C94 -27.5(7) . . . . ?
 C59 C60 C61 C56 0.0 . . . . ?
 C59 C89 C94 C93 -178.0(6) . . . . ?
 C60 C59 C89 C90 -28.8(7) . . . . ?
 C60 C59 C89 C94 149.2(4) . . . . ?
 C61 C56 C57 C58 0.0 . . . . ?
 C62 C63 C68 C67 178.3(6) . . . . ?
 C62 C63 C64 C65 -178.4(6) . . . . ?
 C63 C68 C67 C66 0.0 . . . . ?
 C68 C63 C64 C65 0.0 . . . . ?
 C68 C67 C66 C65 0.0 . . . . ?
 C68 C67 C66 C69 176.0(5) . . . . ?
 C67 C66 C65 C64 0.0 . . . . ?
 C67 C66 C69 C70 39.6(6) . . . . ?
 C67 C66 C69 C74 -133.1(4) . . . . ?
 C66 C65 C64 C63 0.0 . . . . ?
 C66 C69 C70 C71 -172.8(6) . . . . ?
 C66 C69 C74 C73 172.7(6) . . . . ?
 C65 C66 C69 C70 -144.3(4) . . . . ?
 C65 C66 C69 C74 43.0(6) . . . . ?
 C64 C63 C68 C67 0.0 . . . . ?
 C69 C66 C65 C64 -176.2(5) . . . . ?
 C69 C70 C71 C72 0.0 . . . . ?
 C69 C70 C71 C83 -174.9(5) . . . . ?
 C70 C69 C74 C73 0.0 . . . . ?
 C70 C71 C72 C73 0.0 . . . . ?
 C70 C71 C83 C82 37.0(6) . . . . ?
 C70 C71 C83 C84 -141.9(4) . . . . ?
 C71 C72 C73 C74 0.0 . . . . ?
 C71 C72 C73 C76 178.7(6) . . . . ?
 C72 C71 C83 C82 -137.8(4) . . . . ?
 C72 C71 C83 C84 43.3(6) . . . . ?
 C72 C73 C74 C69 0.0 . . . . ?
 C72 C73 C76 C75 -154.1(3) . . . . ?
 C72 C73 C76 C77 24.9(6) . . . . ?
 C74 C69 C70 C71 0.0 . . . . ?
 C74 C73 C76 C75 24.6(6) . . . . ?
 C74 C73 C76 C77 -156.4(4) . . . . ?
 C75 C80 C79 C78 0.0 . . . . ?
 C75 C80 C79 C81 -178.3(6) . . . . ?
 C80 C75 C76 C73 179.0(5) . . . . ?
 C80 C75 C76 C77 0.0 . . . . ?
 C80 C79 C78 C77 0.0 . . . . ?
 C80 C79 C81 O30 -4.2(10) . . . . ?
 C80 C79 C81 O31 170.7(7) . . . . ?
 C79 C78 C77 C76 0.0 . . . . ?
 C78 C79 C81 O30 177.5(6) . . . . ?
 C78 C79 C81 O31 -7.6(11) . . . . ?
 C78 C77 C76 C73 -179.0(6) . . . . ?
 C78 C77 C76 C75 0.0 . . . . ?
 C76 C73 C74 C69 -178.7(6) . . . . ?
 C76 C75 C80 C79 0.0 . . . . ?
 C81 C79 C78 C77 178.3(6) . . . . ?
 C82 C85 C86 C87 0.0 . . . . ?
 C82 C85 C86 C88 -176.9(5) . . . . ?
 C85 C82 C83 C71 -178.9(6) . . . . ?
 C85 C82 C83 C84 0.0 . . . . ?
 C85 C86 C87 C84 0.0 . . . . ?
 C85 C86 C88 O28 12.7(9) . . . . ?
 C85 C86 C88 O29 -166.5(5) . . . . ?
 C86 C87 C84 C83 0.0 . . . . ?
 C87 C86 C88 O28 -164.2(6) . . . . ?
 C87 C86 C88 O29 16.6(8) . . . . ?
 C87 C84 C83 C71 179.0(5) . . . . ?
 C87 C84 C83 C82 0.0 . . . . ?
 C83 C71 C72 C73 174.7(6) . . . . ?
 C83 C82 C85 C86 0.0 . . . . ?
 C88 C86 C87 C84 176.8(5) . . . . ?
 C91 C90 C89 C59 178.0(6) . . . . ?
 C91 C90 C89 C94 0.0 . . . . ?
 C91 C102 C103 C104 -167.3(5) . . . . ?
 C91 C102 C107 C106 167.8(5) . . . . ?
 C90 C91 C92 C93 0.0 . . . . ?
 C90 C91 C102 C103 -56.0(6) . . . . ?
 C90 C91 C102 C107 136.4(4) . . . . ?
 C90 C89 C94 C93 0.0 . . . . ?
 C89 C59 C60 C61 -176.7(6) . . . . ?
 C89 C94 C93 C92 0.0 . . . . ?
 C89 C94 C93 C95 -176.4(7) . . . . ?
 C94 C93 C92 C91 0.0 . . . . ?
 C94 C93 C95 C101 -35.1(7) . . . . ?
 C94 C93 C95 C96 150.5(4) . . . . ?
 C93 C95 C101 C100 -174.4(6) . . . . ?
 C93 C95 C96 C97 174.5(6) . . . . ?
 C92 C91 C90 C89 0.0 . . . . ?
 C92 C91 C102 C103 129.3(4) . . . . ?
 C92 C91 C102 C107 -38.3(6) . . . . ?
 C92 C93 C95 C101 148.4(4) . . . . ?
 C92 C93 C95 C96 -26.0(7) . . . . ?
 C95 C93 C92 C91 176.6(6) . . . . ?
 C95 C101 C100 C98 0.0 . . . . ?
 C101 C95 C96 C97 0.0 . . . . ?
 C101 C100 C98 C97 0.0 . . . . ?
 C101 C100 C98 C99 173.2(7) . . . . ?
 C100 C98 C97 C96 0.0 . . . . ?
 C100 C98 C99 O24 20.1(10) . . . . ?
 C100 C98 C99 O25 -158.1(6) . . . . ?
 C98 C97 C96 C95 0.0 . . . . ?
 C97 C98 C99 O24 -166.6(6) . . . . ?
 C97 C98 C99 O25 15.2(10) . . . . ?
 C96 C95 C101 C100 0.0 . . . . ?
 C99 C98 C97 C96 -173.4(7) . . . . ?
 C102 C91 C90 C89 -174.7(6) . . . . ?
 C102 C91 C92 C93 174.7(6) . . . . ?
 C102 C103 C104 C105 0.0 . . . . ?
 C103 C102 C107 C106 0.0 . . . . ?
 C103 C104 C105 C106 0.0 . . . . ?
 C103 C104 C105 C108 178.6(6) . . . . ?
 C104 C105 C106 C107 0.0 . . . . ?
 C104 C105 C108 O26 174.3(5) . . . . ?
 C104 C105 C108 O27 -7.6(10) . . . . ?
 C105 C106 C107 C102 0.0 . . . . ?
 C106 C105 C108 O26 -7.0(8) . . . . ?
 C106 C105 C108 O27 171.0(7) . . . . ?
 C107 C102 C103 C104 0.0 . . . . ?
 C108 C105 C106 C107 -178.6(6) . . . . ?
 Sc3 O3 C20 O4 17.5(13) 4 . . . ?
 Sc3 O3 C20 C17 -156.6(5) 4 . . . ?
 Sc3 O5 C27 O6 -2.9(13) . . . . ?
 Sc3 O5 C27 C24 -172.5(4) . . . . ?
 Sc3 O8 C28 O9 -3.5(10) . . . . ?
 Sc3 O8 C28 C29 178.4(4) . . . . ?
 Sc3 O28 C88 O29 3.3(13) 2_654 . . . ?
 Sc3 O28 C88 C86 -175.9(4) 2_654 . . . ?
 C20 C17 C18 C19 175.7(6) . . . . ?

################################################################################
#                     #Solvent mask and void-space details#                    #
################################################################################
#++++++++++++++++++++++++++++++++++++++++++++++++++++++++++++++++++++++++++++++#
#                    Olex2 (Bypass) solvent mask details                       #
#++++++++++++++++++++++++++++++++++++++++++++++++++++++++++++++++++++++++++++++#
#Van der Sluis, P. & Spek, A. L. (1990). Acta Cryst. A46, 194-201.

loop_
  _smtbx_masks_void_nr
  _smtbx_masks_void_average_x
  _smtbx_masks_void_average_y
  _smtbx_masks_void_average_z
  _smtbx_masks_void_volume
  _smtbx_masks_void_count_electrons
  _smtbx_masks_void_content
 1 -0.769 -0.780 -0.872 26224.5 6794.4 ?

_smtbx_masks_void_probe_radius     1.2
_smtbx_masks_void_truncation_radius  1.2

###############################################################################
#                           Twinning details                                  #
###############################################################################

#No twin laws were found when using olex2 "Twins" and TwinRotMap

###############################################################################
#                        Xia2 intructions & DLS records                       #
###############################################################################

#+++++++++++++++++++++++++++++++++++++++++++++++++++++++++++++++++++++++++++++#
#                             Xia2 instructions                               #
#+++++++++++++++++++++++++++++++++++++++++++++++++++++++++++++++++++++++++++++#
#module load dials/latest
#d_max=120 
#small_molecule=true 
#trust_beam_centre=True 
#failover=True 
#keep_all_reflections=false 
#integrate.min_spots.overall=10 
#integrate.min_spots.per_degree=0 
#space_group=Pca21 
#unit_cell=36,18.7,49,90,90,90 

#+++++++++++++++++++++++++++++++++++++++++++++++++++++++++++++++++++++++++++++#
#                             DLS Records                                     #
#+++++++++++++++++++++++++++++++++++++++++++++++++++++++++++++++++++++++++++++#
#DLS visit number: MX30230-2

#Image file           Crystal number
#~~~~~~~~~~~          ~~~~~~~~~~~~~~      
#film2/x_12_1.nxs        Cryx_1              
#film2/x_15_1.nxs        Cryx_2              
#film2/x_16_1.nxs        Cryx_3              
#film2/x_23_1.nxs        Cryx_4              

################################################################################
#                        #Validation Reply Form#                               #
################################################################################
# Start Validation Reply Form
_vrf_THETM01_PCN-260Sc
;
PROBLEM: The value of sine(theta_max)/wavelength is less than 0.575
RESPONSE: The material is weakly diffracting, particularly at room temperature.
This was the maximum resolution achievable.
;
_vrf_PLAT241_PCN-260Sc
;
PROBLEM: High   'MainMol' Ueq as Compared to Neighbors of        C43 Check 
RESPONSE: Larger ADPs may arise due to slight rotational disorder
of the benzene rings about the axis between the ipso carbons,
which is very common in ligands such as 1,4-BDC.
;
_vrf_PLAT241_PCN-260Sc_1
;
PROBLEM: High   'MainMol' Ueq as Compared to Neighbors of        C77 Check 
RESPONSE: Larger ADPs may arise due to slight rotational disorder
of the benzene rings about the axis between the ipso carbons,
which is very common in ligands such as 1,4-BDC.
;
_vrf_PLAT420_PCN-260Sc
;
PROBLEM: D-H Bond Without Acceptor  O7       --H7B      .     Please Check 
RESPONSE: O-H group points towards the pore which contains
highly disordered solvent that cannot be modelled. Solvent mask applied.
;
_vrf_PLAT420_PCN-260Sc_1
;
PROBLEM: D-H Bond Without Acceptor  O7       --H7A      .     Please Check 
RESPONSE: O-H group points towards the pore which contains
highly disordered solvent that cannot be modelled. Solvent mask applied.
;
_vrf_PLAT420_PCN-260Sc_2
;
PROBLEM: D-H Bond Without Acceptor  O10       --H7B     .     Please Check 
RESPONSE: O-H group points towards the pore which contains
highly disordered solvent that cannot be modelled. Solvent mask applied.
;
_vrf_PLAT420_PCN-260Sc_3
;
PROBLEM: D-H Bond Without Acceptor  O10       --H7A      .     Please Check 
RESPONSE: O-H group points towards the pore which contains
highly disordered solvent that cannot be modelled. Solvent mask applied.
;
_vrf_PLAT420_PCN-260Sc_4
;
PROBLEM: D-H Bond Without Acceptor  O12       --H7B      .     Please Check 
RESPONSE: O-H group points towards the pore which contains
highly disordered solvent that cannot be modelled. Solvent mask applied.
;
_vrf_PLAT420_PCN-260Sc_5
;
PROBLEM: D-H Bond Without Acceptor  O12       --H7A      .     Please Check 
RESPONSE: O-H group points towards the pore which contains
highly disordered solvent that cannot be modelled. Solvent mask applied.
;
_vrf_PLAT420_PCN-260Sc_6
;
PROBLEM: D-H Bond Without Acceptor  O17       --H7B      .     Please Check 
RESPONSE: O-H group points towards the pore which contains
highly disordered solvent that cannot be modelled. Solvent mask applied.
;
_vrf_PLAT420_PCN-260Sc_7
;
PROBLEM: D-H Bond Without Acceptor  O17       --H7A      .     Please Check 
RESPONSE: O-H group points towards the pore which contains
highly disordered solvent that cannot be modelled. Solvent mask applied.
;
_vrf_PLAT420_PCN-260Sc_8
;
PROBLEM: D-H Bond Without Acceptor  O18       --H7B     .     Please Check 
RESPONSE: O-H group points towards the pore which contains
highly disordered solvent that cannot be modelled. Solvent mask applied.
;
_vrf_PLAT420_PCN-260Sc_9
;
PROBLEM: D-H Bond Without Acceptor  O18       --H7B      .     Please Check 
RESPONSE: O-H group points towards the pore which contains
highly disordered solvent that cannot be modelled. Solvent mask applied.
;
_vrf_PLAT420_PCN-260Sc_10
;
PROBLEM: D-H Bond Without Acceptor  O23       --H7A      .     Please Check 
RESPONSE: O-H group points towards the pore which contains
highly disordered solvent that cannot be modelled. Solvent mask applied.
;
_vrf_PLAT420_PCN-260Sc_11
;
PROBLEM: D-H Bond Without Acceptor  O23       --H7B      .     Please Check 
RESPONSE: O-H group points towards the pore which contains
highly disordered solvent that cannot be modelled. Solvent mask applied.
;
_vrf_PLAT919_PCN-260Sc
;
PROBLEM: Reflection # Likely Affected by the Beamstop ...          3 Check 
RESPONSE: 0 0 -2, 2 1 1, 0 0 2 reflections affected by beamtstop.
;
_vrf_PLAT934_PCN-260Sc
;
PROBLEM: Number of (Iobs-Icalc)/Sigma(W) > 10 Outliers ..          4 Check 
RESPONSE: 0 0 -2, 2 1 1, 0 0 2, 0 1 10 reflections affected by beamstop.
;
# End Validation Reply Form


################################################################################
#                             #.RES file#                                      #
################################################################################
_shelx_res_file
;
TITL PCN-260(Sc) in Pca21 #29
    pcn-260(sc).res
    created by SHELXL-2018/3 at 15:05:02 on 27-Aug-2025
CELL 0.53907 36.2491 18.7234 49.2272 90 90 90
ZERR 8 0.0004 0.00014 0.0005 0 0 0
LATT -1
SYMM -X,-Y,0.5+Z
SYMM 0.5-X,+Y,0.5+Z
SYMM 0.5+X,-Y,+Z
SFAC C H O Sc
DISP C 0.0001 0.0009 7.0327
DISP H 0 0 0.6119
DISP O 0.0022 0.0033 16.7224
DISP SC 0.1456 0.2183 705.3265
UNIT 432 280 128 24
DFIX 1.4 0.001 O8 C28
EADP O17 O18 O23
EADP O12 O10 O7
EADP C25 C26 C22 C23

L.S. 200 0 0
PLAN  417
CONF
FREE Sc2 Sc1
FREE Sc6 Sc4
FREE Sc6 Sc5
FREE Sc5 Sc4
FREE Sc3 Sc2
FREE Sc3 Sc1
MORE -1
BOND $H
ABIN
fmap 2 53
acta
REM <olex2.extras>
REM <HklSrc "%.\\PCN-260(Sc).hkl">
REM </olex2.extras>

WGHT    0.052300
FVAR       0.11642
SC1   4    0.784915   -0.098146    0.622704    11.00000    0.06971    0.06244 =
         0.07843    0.00398   -0.00417   -0.00400
SC2   4    0.707919   -0.024741    0.591274    11.00000    0.07153    0.06370 =
         0.07127    0.00858   -0.00754   -0.00670
SC4   4    0.533330    0.400379    0.378214    11.00000    0.06866    0.06266 =
         0.08524   -0.00016    0.00286   -0.00033
SC5   4    0.481406    0.534779    0.347541    11.00000    0.06202    0.06665 =
         0.06823   -0.00636    0.00190    0.00242
SC6   4    0.457020    0.468843    0.411383    11.00000    0.07662    0.04930 =
         0.07185   -0.00887    0.00341   -0.00787
O1    3    1.009230    0.453524    0.817148    11.00000    0.09893    0.09029 =
         0.07991   -0.01813   -0.00129    0.00897
O2    3    0.974611    0.374757    0.837977    11.00000    0.09981    0.11263 =
         0.09330   -0.01677   -0.00215   -0.02019
O3    3    1.177487   -0.002155    0.656241    11.00000    0.06030    0.07869 =
         0.08978   -0.00237    0.01366    0.00988
O4    3    1.160876    0.039251    0.616054    11.00000    0.06376    0.10686 =
         0.10200   -0.01444   -0.01041    0.01410
O5    3    0.788902    0.062993    0.659240    11.00000    0.07492    0.09237 =
         0.08676   -0.01338   -0.01850   -0.01251
O6    3    0.819871   -0.020905    0.639590    11.00000    0.05781    0.07942 =
         0.14892   -0.02611   -0.02579    0.00185
O7    3    0.722652    0.095355    0.690073    11.00000    0.10629    0.12826 =
         0.10172    0.01220   -0.02043   -0.00424
AFIX  93
H7A   2    0.699117    0.096833    0.697573    10.83330   -1.50000
H7B   2    0.741652    0.121721    0.697857    10.83330   -1.50000
AFIX   0
O8    3    0.721113    0.128313    0.634689    11.00000    0.10195    0.04335 =
         0.10751    0.01686   -0.00409    0.00450
O9    3    0.702081    0.083929    0.593852    11.00000    0.11257    0.03537 =
         0.12330    0.00870   -0.01678    0.01526
O10   3    0.671529   -0.017825    0.558153    11.00000    0.10629    0.12826 =
         0.10172    0.01220   -0.02043   -0.00424
AFIX  93
H10A  2    0.662265    0.026332    0.552832    10.83330   -1.50000
H10B  2    0.664686   -0.058920    0.548815    10.83330   -1.50000
AFIX   0
O11   3    0.741754   -0.029103    0.623507    11.00000    0.06541    0.06858 =
         0.04844   -0.00017    0.00690   -0.01393
O12   3    0.830833   -0.168488    0.620573    11.00000    0.10629    0.12826 =
         0.10172    0.01220   -0.02043   -0.00424
AFIX  93
H12A  2    0.837001   -0.196588    0.635474    10.83330   -1.50000
H12B  2    0.844760   -0.171170    0.604740    10.83330   -1.50000
AFIX   0
O13   3    0.753955    0.813132    0.609176    11.00000    0.09069    0.06503 =
         0.11874    0.01082   -0.02649   -0.01653
O14   3    0.708736    0.862967    0.585367    11.00000    0.10835    0.06612 =
         0.12418    0.00785   -0.02985   -0.00697
O15   3    0.501197    0.482325    0.439484    11.00000    0.06645    0.10123 =
         0.08864   -0.00645   -0.00755    0.00772
O16   3    0.544946    0.416607    0.418532    11.00000    0.07055    0.11775 =
         0.09499    0.00144   -0.01264    0.00952
O17   3    0.419356    0.469614    0.447245    11.00000    0.12862    0.09462 =
         0.14452    0.00475   -0.01410    0.00893
AFIX  93
H17A  2    0.410337    0.512679    0.453916    10.83330   -1.50000
H17B  2    0.412681    0.426870    0.455518    10.83330   -1.50000
AFIX   0
O18   3    0.580450    0.331446    0.375773    11.00000    0.12862    0.09462 =
         0.14452    0.00475   -0.01410    0.00893
AFIX  93
H18A  2    0.594873    0.323390    0.391094    10.83330   -1.50000
H18B  2    0.586463    0.309603    0.359394    10.83330   -1.50000
AFIX   0
O19   3    0.490362    0.468407    0.378982    11.00000    0.06787    0.05655 =
         0.07363    0.00619    0.00623   -0.00370
O20   3    0.452025    0.577107    0.411304    11.00000    0.08959    0.15287 =
         0.04987   -0.01148    0.01033   -0.01702
O21   3    0.467849    0.625485    0.371977    11.00000    0.10710    0.05751 =
         0.07205   -0.00366    0.02046    0.00678
O22   3    0.425824    0.502988    0.346144    11.00000    0.06975    0.08121 =
         0.09449   -0.00359    0.00348   -0.00184
O23   3    0.471101    0.604077    0.313513    11.00000    0.12862    0.09462 =
         0.14452    0.00475   -0.01410    0.00893
AFIX  93
H23A  2    0.447654    0.606323    0.305892    10.83330   -1.50000
H23B  2    0.490094    0.631786    0.306425    10.83330   -1.50000
AFIX   0
O24   3    0.500976    1.308761    0.388779    11.00000    0.10353    0.05423 =
         0.12865   -0.00943    0.01532   -0.01045
O25   3    0.458618    1.357708    0.414440    11.00000    0.11620    0.04837 =
         0.11373   -0.00087    0.01721   -0.01825
O26   3    0.298597    1.068153    0.582328    11.00000    0.11145    0.07876 =
         0.08735    0.00639    0.02521    0.00736
O27   3    0.250551    1.007186    0.563676    11.00000    0.12208    0.11387 =
         0.06337   -0.00048    0.03591    0.00185
O28   3    0.257846    0.049612    0.184221    11.00000    0.11634    0.09177 =
         0.06334   -0.01400    0.00888    0.03095
O29   3    0.224377    0.132163    0.162426    11.00000    0.08235    0.10177 =
         0.08843   -0.02425   -0.01402    0.02011
O30   3    0.069645    0.516080    0.366566    11.00000    0.06567    0.11466 =
         0.10133   -0.02364   -0.00337    0.02269
O31   3    0.037467    0.433607    0.344613    11.00000    0.05866    0.08535 =
         0.10529   -0.00583   -0.00443    0.01039
O32   3    0.410490    0.459306    0.386678    11.00000    0.05767    0.14078 =
         0.07980   -0.01897   -0.01436   -0.02044
C1    1    0.992734    0.394591    0.817852    11.00000    0.07647    0.08365 =
         0.07889   -0.02689   -0.02176    0.00374
AFIX  66
C2    1    0.993971    0.353470    0.792740    11.00000    0.07934    0.09642 =
         0.06880   -0.02957    0.00561   -0.00888
C3    1    0.969640    0.296144    0.791791    11.00000    0.09613    0.15553 =
         0.08968   -0.06562    0.00853   -0.00899
AFIX  43
H3    2    0.953941    0.287292    0.806349    11.00000   -1.20000
AFIX  65
C4    1    0.968773    0.252050    0.769084    11.00000    0.09510    0.12303 =
         0.15953   -0.03123   -0.00981   -0.00671
AFIX  43
H4    2    0.952494    0.213696    0.768450    11.00000   -1.20000
AFIX  65
C5    1    0.992237    0.265282    0.747326    11.00000    0.06002    0.13105 =
         0.11080   -0.05340    0.00493   -0.00458
C6    1    1.016568    0.322607    0.748274    11.00000    0.07775    0.17132 =
         0.11106   -0.06252    0.02254   -0.02168
AFIX  43
H6    2    1.032267    0.331459    0.733716    11.00000   -1.20000
AFIX  65
C7    1    1.017435    0.366701    0.770981    11.00000    0.11559    0.11419 =
         0.09820   -0.03522    0.01206   -0.02078
AFIX  43
H7    2    1.033714    0.405056    0.771616    11.00000   -1.20000
AFIX  66
C8    1    0.991875    0.219601    0.722456    11.00000    0.05407    0.13578 =
         0.11993   -0.06870    0.00200   -0.00942
C9    1    1.024621    0.195438    0.710992    11.00000    0.07067    0.16682 =
         0.12389   -0.07710   -0.00026   -0.00903
AFIX  43
H9    2    1.047131    0.209274    0.718372    11.00000   -1.20000
AFIX  65
C10   1    1.023722    0.150596    0.688498    11.00000    0.04382    0.14581 =
         0.15642   -0.06844   -0.00653    0.00086
C11   1    0.990077    0.129917    0.677469    11.00000    0.06674    0.17353 =
         0.14618   -0.09364    0.01259   -0.00253
AFIX  43
H11   2    0.989476    0.099914    0.662419    11.00000   -1.20000
AFIX  65
C12   1    0.957332    0.154080    0.688932    11.00000    0.04293    0.19299 =
         0.16581   -0.09052   -0.02166   -0.00170
C13   1    0.958230    0.198922    0.711426    11.00000    0.07082    0.12659 =
         0.16879   -0.08971   -0.00061   -0.00921
AFIX  43
H13   2    0.936322    0.215088    0.719096    11.00000   -1.20000
AFIX  66
C14   1    1.058505    0.121675    0.674757    11.00000    0.05945    0.16595 =
         0.10521   -0.04967   -0.04028    0.01168
C15   1    1.086124    0.095889    0.691712    11.00000    0.09568    0.17535 =
         0.11666   -0.06318   -0.00641   -0.00147
AFIX  43
H15   2    1.083155    0.097703    0.710465    11.00000   -1.20000
AFIX  65
C16   1    1.118181    0.067392    0.680640    11.00000    0.06627    0.15917 =
         0.16045   -0.07090   -0.01483    0.03778
AFIX  43
H16   2    1.136660    0.050140    0.691984    11.00000   -1.20000
AFIX  65
C17   1    1.122618    0.064680    0.652612    11.00000    0.06470    0.10170 =
         0.09046   -0.03254    0.00109   -0.01202
C18   1    1.094999    0.090465    0.635657    11.00000    0.06679    0.17512 =
         0.12873   -0.07475   -0.00242    0.00772
AFIX  43
H18   2    1.097969    0.088650    0.616904    11.00000   -1.20000
AFIX  65
C19   1    1.062943    0.118962    0.646729    11.00000    0.09548    0.21501 =
         0.09934   -0.07613   -0.02480    0.04186
AFIX  43
H19   2    1.044464    0.136214    0.635384    11.00000   -1.20000
AFIX  66
C21   1    0.920092    0.119630    0.680049    11.00000    0.06984    0.18663 =
         0.12576   -0.07279   -0.01545    0.02441
C26   1    0.887833    0.157822    0.684740    11.00000    0.08200    0.20315 =
         0.22861   -0.14200   -0.01220    0.00614
AFIX  43
H26   2    0.888671    0.200632    0.694301    11.00000   -1.20000
AFIX  65
C25   1    0.854322    0.132031    0.675142    11.00000    0.08200    0.20315 =
         0.22861   -0.14200   -0.01220    0.00614
AFIX  43
H25   2    0.832738    0.157585    0.678280    11.00000   -1.20000
AFIX  65
C24   1    0.853069    0.068047    0.660852    11.00000    0.05277    0.12546 =
         0.10157   -0.02067    0.01883   -0.02361
C23   1    0.885328    0.029854    0.656161    11.00000    0.08200    0.20315 =
         0.22861   -0.14200   -0.01220    0.00614
AFIX  43
H23   2    0.884490   -0.012955    0.646600    11.00000   -1.20000
AFIX  65
C22   1    0.918839    0.055644    0.665759    11.00000    0.08200    0.20315 =
         0.22861   -0.14200   -0.01220    0.00614
AFIX  43
H22   2    0.940423    0.030091    0.662620    11.00000   -1.20000
AFIX   0
C27   1    0.817270    0.033917    0.650996    11.00000    0.06408    0.03712 =
         0.10896    0.00190    0.00810   -0.00714
C28   1    0.707334    0.134308    0.608239    11.00000    0.08072    0.03286 =
         0.10360    0.02024    0.01939   -0.00035
AFIX  66
C34   1    0.699217    0.266158    0.615762    11.00000    0.17232    0.07910 =
         0.11195    0.01068   -0.06261    0.00133
AFIX  43
H34   2    0.705211    0.262410    0.634076    11.00000   -1.20000
AFIX  65
C29   1    0.700951    0.206283    0.599118    11.00000    0.14696    0.06349 =
         0.11227   -0.01620   -0.05230   -0.00833
C30   1    0.691993    0.211884    0.571746    11.00000    0.17656    0.07426 =
         0.11685   -0.01183   -0.06496    0.00778
AFIX  43
H30   2    0.693153    0.171824    0.560609    11.00000   -1.20000
AFIX  65
C31   1    0.681299    0.277361    0.561018    11.00000    0.22206    0.05208 =
         0.12883   -0.00062   -0.08546    0.00546
AFIX  43
H31   2    0.675305    0.281108    0.542704    11.00000   -1.20000
AFIX  65
C32   1    0.679565    0.337236    0.577662    11.00000    0.18281    0.07370 =
         0.14343    0.01556   -0.05411   -0.00834
C33   1    0.688524    0.331636    0.605034    11.00000    0.21722    0.06886 =
         0.12141    0.00785   -0.09066    0.00954
AFIX  43
H33   2    0.687363    0.371697    0.616170    11.00000   -1.20000
AFIX  66
C36   1    0.640609    0.405241    0.545052    11.00000    0.21174    0.04581 =
         0.18635    0.00807   -0.07270   -0.01290
AFIX  43
H36   2    0.631917    0.361709    0.538587    11.00000   -1.20000
AFIX  65
C40   1    0.629470    0.468529    0.532781    11.00000    0.18038    0.04460 =
         0.17234    0.00343   -0.07219   -0.00958
C37   1    0.642461    0.533592    0.542445    11.00000    0.17983    0.04419 =
         0.19178    0.00400   -0.07811    0.00028
AFIX  43
H37   2    0.635009    0.575936    0.534235    11.00000   -1.20000
AFIX  65
C38   1    0.666591    0.535368    0.564379    11.00000    0.16032    0.08755 =
         0.13915   -0.00607   -0.07914   -0.01342
C39   1    0.677730    0.472080    0.576651    11.00000    0.19842    0.05871 =
         0.16241    0.01213   -0.08653    0.01383
AFIX  43
H39   2    0.693875    0.473269    0.591326    11.00000   -1.20000
AFIX  65
C35   1    0.664740    0.407016    0.566987    11.00000    0.19139    0.05795 =
         0.14249   -0.00478   -0.08435    0.00189
AFIX  66
C41   1    0.680232    0.607217    0.574063    11.00000    0.13770    0.06281 =
         0.12558    0.00473   -0.05336   -0.00889
C47   1    0.714638    0.611417    0.586428    11.00000    0.13943    0.05679 =
         0.15450    0.00133   -0.06833    0.00214
AFIX  43
H47   2    0.727720    0.569920    0.590300    11.00000   -1.20000
AFIX  65
C46   1    0.729490    0.677640    0.593005    11.00000    0.14370    0.05849 =
         0.15182   -0.00064   -0.07154    0.00332
AFIX  43
H46   2    0.752510    0.680450    0.601277    11.00000   -1.20000
AFIX  65
C44   1    0.709938    0.739663    0.587217    11.00000    0.13546    0.05897 =
         0.12161    0.00630   -0.04718    0.00206
C43   1    0.675533    0.735463    0.574853    11.00000    0.31021    0.05686 =
         0.23844   -0.01620   -0.17893    0.00429
AFIX  43
H43   2    0.662451    0.776961    0.570980    11.00000   -1.20000
AFIX  65
C42   1    0.660679    0.669241    0.568276    11.00000    0.21468    0.05971 =
         0.21156   -0.01253   -0.13076   -0.01993
AFIX  43
H42   2    0.637660    0.666432    0.560003    11.00000   -1.20000
AFIX   0
C45   1    0.726279    0.808422    0.594421    11.00000    0.09008    0.03730 =
         0.10702    0.00553    0.02228    0.00382
AFIX  66
C48   1    0.604570    0.466181    0.507026    11.00000    0.15836    0.07566 =
         0.10758   -0.00715   -0.02928   -0.00774
C53   1    0.611733    0.416635    0.486670    11.00000    0.14519    0.10577 =
         0.13994   -0.01491   -0.07458    0.01226
AFIX  43
H53   2    0.632217    0.386914    0.487941    11.00000   -1.20000
AFIX  65
C52   1    0.588281    0.411510    0.464415    11.00000    0.12197    0.11300 =
         0.13637   -0.01838   -0.05924    0.00855
AFIX  43
H52   2    0.593074    0.378360    0.450796    11.00000   -1.20000
AFIX  65
C51   1    0.557666    0.455931    0.462516    11.00000    0.10179    0.07662 =
         0.12053   -0.01820   -0.03247    0.00435
C50   1    0.550502    0.505477    0.482871    11.00000    0.10941    0.08939 =
         0.06921   -0.00786   -0.04106    0.02055
AFIX  43
H50   2    0.530019    0.535197    0.481600    11.00000   -1.20000
AFIX  65
C49   1    0.573954    0.510603    0.505126    11.00000    0.15982    0.08951 =
         0.13455   -0.02262   -0.04290    0.03428
AFIX  43
H49   2    0.569161    0.543752    0.518745    11.00000   -1.20000
AFIX   0
C54   1    0.531487    0.454390    0.439432    11.00000    0.11360    0.06617 =
         0.07798    0.01955   -0.00814   -0.03296
C55   1    0.457949    0.632717    0.394027    11.00000    0.09348    0.06929 =
         0.09793   -0.00060   -0.00244    0.00679
AFIX  66
C56   1    0.445137    0.702962    0.406332    11.00000    0.09985    0.05477 =
         0.07437   -0.00876    0.01150    0.00505
C57   1    0.444433    0.762583    0.389515    11.00000    0.15003    0.06717 =
         0.11627    0.00619    0.04694    0.01479
AFIX  43
H57   2    0.451506    0.758540    0.371421    11.00000   -1.20000
AFIX  65
C58   1    0.433158    0.828246    0.399744    11.00000    0.29259    0.05977 =
         0.10362    0.00038    0.10487   -0.02917
AFIX  43
H58   2    0.432687    0.868136    0.388492    11.00000   -1.20000
AFIX  65
C59   1    0.422586    0.834288    0.426788    11.00000    0.11275    0.04216 =
         0.12796    0.01716    0.04538    0.00245
C60   1    0.423290    0.774668    0.443605    11.00000    0.18043    0.08204 =
         0.15810   -0.01942    0.04799    0.01616
AFIX  43
H60   2    0.416217    0.778711    0.461699    11.00000   -1.20000
AFIX  65
C61   1    0.434565    0.709005    0.433377    11.00000    0.21311    0.04875 =
         0.14337   -0.00638    0.06281    0.01325
AFIX  43
H61   2    0.435036    0.669114    0.444629    11.00000   -1.20000
AFIX   0
C62   1    0.404865    0.469070    0.362333    11.00000    0.05096    0.08239 =
         0.12087   -0.03770   -0.00938    0.00456
AFIX  66
C63   1    0.370935    0.439743    0.348717    11.00000    0.04990    0.11187 =
         0.10398   -0.02559    0.01022   -0.01331
C68   1    0.368313    0.435497    0.320593    11.00000    0.06593    0.18885 =
         0.09177   -0.02284    0.00785    0.00758
AFIX  43
H68   2    0.387519    0.452100    0.309776    11.00000   -1.20000
AFIX  65
C67   1    0.336985    0.406437    0.308637    11.00000    0.06549    0.19015 =
         0.13234   -0.05161    0.00193   -0.04283
AFIX  43
H67   2    0.335231    0.403597    0.289820    11.00000   -1.20000
AFIX  65
C66   1    0.308279    0.381623    0.324805    11.00000    0.05229    0.14089 =
         0.11339   -0.05802   -0.01762    0.00748
C65   1    0.310901    0.385868    0.352928    11.00000    0.06510    0.15684 =
         0.12047   -0.04158    0.02508   -0.02155
AFIX  43
H65   2    0.291694    0.369265    0.363746    11.00000   -1.20000
AFIX  65
C64   1    0.342229    0.414928    0.364885    11.00000    0.09560    0.17101 =
         0.10590   -0.02659   -0.00771   -0.04447
AFIX  43
H64   2    0.343983    0.417768    0.383702    11.00000   -1.20000
AFIX  66
C69   1    0.272209    0.353584    0.313223    11.00000    0.08226    0.19534 =
         0.10856   -0.05223    0.00227   -0.02454
C70   1    0.273178    0.311685    0.289925    11.00000    0.05781    0.19494 =
         0.11127   -0.09691   -0.00687    0.01876
AFIX  43
H70   2    0.295695    0.296809    0.282855    11.00000   -1.20000
AFIX  65
C71   1    0.240494    0.292020    0.277193    11.00000    0.07227    0.15269 =
         0.10556   -0.06927   -0.01142   -0.00338
C72   1    0.206840    0.314254    0.287760    11.00000    0.07126    0.18899 =
         0.08938   -0.08186    0.01331   -0.00216
AFIX  43
H72   2    0.184972    0.301096    0.279241    11.00000   -1.20000
AFIX  65
C73   1    0.205871    0.356153    0.311058    11.00000    0.04972    0.15604 =
         0.11668   -0.03402    0.00202    0.00956
C74   1    0.238555    0.375818    0.323790    11.00000    0.05852    0.19466 =
         0.12891   -0.08085    0.03375   -0.00292
AFIX  43
H74   2    0.237906    0.403852    0.339378    11.00000   -1.20000
AFIX  66
C75   1    0.168456    0.443462    0.337214    11.00000    0.07956    0.17517 =
         0.18027   -0.07993   -0.01500    0.00936
AFIX  43
H75   2    0.190264    0.467934    0.340732    11.00000   -1.20000
AFIX  65
C80   1    0.135194    0.469217    0.347284    11.00000    0.07973    0.15765 =
         0.16233   -0.07874    0.00375    0.03135
AFIX  43
H80   2    0.134747    0.510922    0.357540    11.00000   -1.20000
AFIX  65
C79   1    0.102598    0.432640    0.342025    11.00000    0.08670    0.07762 =
         0.09247   -0.00883    0.00365   -0.00377
C78   1    0.103265    0.370308    0.326696    11.00000    0.07548    0.10741 =
         0.17243   -0.06107    0.00220   -0.00992
AFIX  43
H78   2    0.081456    0.345836    0.323178    11.00000   -1.20000
AFIX  65
C77   1    0.136527    0.344551    0.316626    11.00000    0.05162    0.17934 =
         0.25996   -0.12721    0.00412   -0.00920
AFIX  43
H77   2    0.136973    0.302846    0.306370    11.00000   -1.20000
AFIX  65
C76   1    0.169123    0.381128    0.321884    11.00000    0.08751    0.12332 =
         0.10783   -0.04490    0.00254    0.02695
AFIX   0
C81   1    0.067502    0.459403    0.351646    11.00000    0.07867    0.12259 =
         0.10409   -0.01352    0.01902    0.03713
AFIX  66
C82   1    0.267046    0.184949    0.251370    11.00000    0.08926    0.18508 =
         0.15285   -0.03524   -0.03315    0.07281
AFIX  43
H82   2    0.283463    0.175109    0.265397    11.00000   -1.20000
AFIX  65
C85   1    0.266897    0.142669    0.228160    11.00000    0.12317    0.11154 =
         0.09750   -0.05894   -0.02456    0.02697
AFIX  43
H85   2    0.283213    0.104542    0.226659    11.00000   -1.20000
AFIX  65
C86   1    0.242360    0.157376    0.207194    11.00000    0.07932    0.09922 =
         0.08504   -0.04206    0.00917   -0.00226
C87   1    0.217973    0.214362    0.209438    11.00000    0.10063    0.11753 =
         0.14892   -0.02481   -0.01630    0.02205
AFIX  43
H87   2    0.201557    0.224201    0.195411    11.00000   -1.20000
AFIX  65
C84   1    0.218123    0.256641    0.232648    11.00000    0.13484    0.17394 =
         0.12238   -0.08719   -0.02041    0.06335
AFIX  43
H84   2    0.201806    0.294769    0.234149    11.00000   -1.20000
AFIX  65
C83   1    0.242659    0.241936    0.253614    11.00000    0.07532    0.14715 =
         0.10601   -0.04403   -0.02236   -0.01200
AFIX   0
C88   1    0.241817    0.108320    0.183214    11.00000    0.09287    0.09651 =
         0.07044   -0.02176    0.00624   -0.01348
AFIX  66
C91   1    0.380071    0.976094    0.471657    11.00000    0.11619    0.08139 =
         0.10049    0.00854    0.05368   -0.00863
C90   1    0.388715    0.910033    0.460457    11.00000    0.18018    0.05267 =
         0.15207   -0.01775    0.11109   -0.02180
AFIX  43
H90   2    0.378685    0.868595    0.467802    11.00000   -1.20000
AFIX  65
C89   1    0.412351    0.905906    0.438278    11.00000    0.14512    0.05936 =
         0.11599   -0.00712    0.05656   -0.01549
C94   1    0.427344    0.967840    0.427300    11.00000    0.16628    0.04724 =
         0.13605    0.00723    0.08406    0.01653
AFIX  43
H94   2    0.443158    0.965078    0.412461    11.00000   -1.20000
AFIX  65
C93   1    0.418699    1.033901    0.438500    11.00000    0.15503    0.03853 =
         0.14634   -0.00500    0.07763   -0.01455
C92   1    0.395063    1.038029    0.460679    11.00000    0.13406    0.06244 =
         0.17753   -0.03535    0.05199   -0.00811
AFIX  43
H92   2    0.389280    1.082228    0.468173    11.00000   -1.20000
AFIX  66
C95   1    0.432002    1.103523    0.426878    11.00000    0.19874    0.05214 =
         0.15881   -0.02368    0.06941   -0.01893
C101  1    0.466767    1.107914    0.415081    11.00000    0.20990    0.06540 =
         0.27177   -0.02874    0.16032   -0.00631
AFIX  43
H101  2    0.480965    1.066923    0.412952    11.00000   -1.20000
AFIX  65
C100  1    0.480312    1.173570    0.406467    11.00000    0.15536    0.06955 =
         0.15317   -0.00987    0.07467   -0.00492
AFIX  43
H100  2    0.503572    1.176508    0.398575    11.00000   -1.20000
AFIX  65
C98   1    0.459092    1.234836    0.409649    11.00000    0.10030    0.03259 =
         0.17659    0.01184    0.02537    0.00105
C97   1    0.424326    1.230446    0.421446    11.00000    0.15452    0.04822 =
         0.21178   -0.02027    0.09022    0.01379
AFIX  43
H97   2    0.410129    1.271437    0.423575    11.00000   -1.20000
AFIX  65
C96   1    0.410781    1.164790    0.430060    11.00000    0.15127    0.03801 =
         0.23625   -0.00205    0.10241   -0.00350
AFIX  43
H96   2    0.387521    1.161853    0.437953    11.00000   -1.20000
AFIX   0
C99   1    0.473353    1.303565    0.403829    11.00000    0.11085    0.07872 =
         0.08865    0.01861    0.01178   -0.00117
AFIX  66
C102  1    0.356315    0.979502    0.498003    11.00000    0.13698    0.08386 =
         0.15549   -0.00478    0.10547    0.00361
C103  1    0.321758    0.947510    0.499300    11.00000    0.14885    0.11863 =
         0.11777   -0.02483    0.05011   -0.01320
AFIX  43
H103  2    0.314417    0.915815    0.485796    11.00000   -1.20000
AFIX  65
C104  1    0.298172    0.962888    0.520781    11.00000    0.15614    0.10181 =
         0.12409    0.00128    0.03528   -0.02771
AFIX  43
H104  2    0.275051    0.941483    0.521649    11.00000   -1.20000
AFIX  65
C105  1    0.309144    1.010259    0.540965    11.00000    0.11787    0.07437 =
         0.06084   -0.00845    0.03237   -0.00463
C106  1    0.343702    1.042251    0.539668    11.00000    0.11585    0.09972 =
         0.13575   -0.04005    0.04336   -0.02042
AFIX  43
H106  2    0.351042    1.073946    0.553173    11.00000   -1.20000
AFIX  65
C107  1    0.367287    1.026874    0.518187    11.00000    0.13621    0.11089 =
         0.13320   -0.04067    0.05222   -0.00366
AFIX  43
H107  2    0.390409    1.048279    0.517319    11.00000   -1.20000
AFIX   0
C108  1    0.283486    1.028362    0.563894    11.00000    0.16672    0.07772 =
         0.06440    0.00365    0.02719    0.03509
SC3   4    0.732834    0.032823    0.655750    11.00000    0.06811    0.06609 =
         0.06672    0.00831   -0.00176   -0.00321
C20   1    1.155283    0.030004    0.640883    11.00000    0.06538    0.09122 =
         0.09137   -0.02840    0.00056   -0.00990
HKLF 4


REM  PCN-260(Sc) in Pca21 #29
REM wR2 = 0.1589, GooF = S = 0.851, Restrained GooF = 0.851 for all data
REM R1 = 0.0603 for 20430 Fo > 4sig(Fo) and 0.1296 for all 43557 data
REM 1081 parameters refined using 2 restraints

END

WGHT      0.0523      0.0000

REM Highest difference peak  0.367,  deepest hole -0.201,  1-sigma level  0.025
Q1    1   0.3979  0.4985  0.4595  11.00000  0.05    0.37
Q2    1   0.2644  0.0333  0.1613  11.00000  0.05    0.32
Q3    1   0.6495  0.0004  0.5423  11.00000  0.05    0.31
Q4    1   1.0195  0.4631  0.8379  11.00000  0.05    0.24
Q5    1   0.0311  0.4026  0.3804  11.00000  0.05    0.24
Q6    1   0.4202  0.4649  0.4402  11.00000  0.05    0.23
Q7    1   0.4748  0.6592  0.3013  11.00000  0.05    0.21
Q8    1   0.7791  0.0961  0.6189  11.00000  0.05    0.20
Q9    1   0.8558 -0.2104  0.6207  11.00000  0.05    0.19
Q10   1   0.7204  0.1607  0.6981  11.00000  0.05    0.19
Q11   1   0.6725  0.0380  0.5582  11.00000  0.05    0.18
Q12   1   0.4528  0.5885  0.4135  11.00000  0.05    0.17
Q13   1   0.7228  0.1179  0.7175  11.00000  0.05    0.16
Q14   1   0.8406 -0.0202  0.6578  11.00000  0.05    0.16
Q15   1   0.0974  0.4702  0.3447  11.00000  0.05    0.15
Q16   1   1.0358  0.3914  0.8117  11.00000  0.05    0.15
Q17   1   0.8384  0.0332  0.6551  11.00000  0.05    0.14
Q18   1   0.2606  1.0050  0.5592  11.00000  0.05    0.14
Q19   1   0.6006  0.2787  0.3837  11.00000  0.05    0.14
Q20   1   0.7169  0.1207  0.6844  11.00000  0.05    0.14
Q21   1   0.2816  0.1491  0.1990  11.00000  0.05    0.14
Q22   1   0.8244  0.0191  0.6438  11.00000  0.05    0.14
Q23   1   0.9606  0.4385  0.8389  11.00000  0.05    0.14
Q24   1   0.7575  0.0967  0.6783  11.00000  0.05    0.13
Q25   1   0.0746  0.5174  0.3576  11.00000  0.05    0.13
Q26   1   0.8829 -0.0362  0.6584  11.00000  0.05    0.13
Q27   1   0.7399  0.0365  0.6216  11.00000  0.05    0.12
Q28   1   0.5034  0.5281  0.4439  11.00000  0.05    0.12
Q29   1   0.6195  0.3105  0.3798  11.00000  0.05    0.12
Q30   1   0.2142  0.0570  0.1612  11.00000  0.05    0.12
Q31   1   0.7362  0.0373  0.6788  11.00000  0.05    0.12
Q32   1   0.1318  0.5383  0.3408  11.00000  0.05    0.12
Q33   1   0.2439  0.9604  0.5570  11.00000  0.05    0.11
Q34   1   0.4259  1.2226  0.4384  11.00000  0.05    0.11
Q35   1   0.0246  0.4954  0.3399  11.00000  0.05    0.11
Q36   1   0.5345  0.5396  0.4391  11.00000  0.05    0.11
Q37   1   0.4533  1.1820  0.3998  11.00000  0.05    0.11
Q38   1   0.4961  0.5624  0.3180  11.00000  0.05    0.10
Q39   1   0.0327  0.3867  0.3387  11.00000  0.05    0.10
Q40   1   0.5473  0.4794  0.4779  11.00000  0.05    0.10
Q41   1   0.2810  0.9602  0.5594  11.00000  0.05    0.10
Q42   1   0.3100  0.9854  0.5404  11.00000  0.05    0.10
Q43   1   0.5026  0.4608  0.4456  11.00000  0.05    0.09
Q44   1   0.5334  0.3807  0.3781  11.00000  0.05    0.09
Q45   1   0.2752  0.1004  0.1875  11.00000  0.05    0.09
Q46   1   0.4592  1.3466  0.4049  11.00000  0.05    0.09
Q47   1   0.7014  0.0243  0.5996  11.00000  0.05    0.09
Q48   1   0.1165  0.4426  0.3754  11.00000  0.05    0.09
Q49   1   0.4158  1.2793  0.4385  11.00000  0.05    0.09
Q50   1   0.7738  0.1327  0.6593  11.00000  0.05    0.09
Q51   1   0.6793  0.7254  0.5610  11.00000  0.05    0.09
Q52   1   0.6985  0.9149  0.5956  11.00000  0.05    0.09
Q53   1   0.7822 -0.1163  0.6204  11.00000  0.05    0.09
Q54   1   0.4188  0.4432  0.3006  11.00000  0.05    0.09
Q55   1   0.4570  0.5338  0.4210  11.00000  0.05    0.09
Q56   1   1.0077  0.3731  0.7766  11.00000  0.05    0.09
Q57   1   0.7207  0.1368  0.5813  11.00000  0.05    0.09
Q58   1   0.2668  0.1222  0.2249  11.00000  0.05    0.09
Q59   1   0.7390  0.1829  0.6007  11.00000  0.05    0.09
Q60   1   0.6451  0.7794  0.5748  11.00000  0.05    0.09
Q61   1   0.6917  0.6780  0.6023  11.00000  0.05    0.08
Q62   1   0.4534  0.7540  0.4004  11.00000  0.05    0.08
Q63   1   0.4177  1.1643  0.4157  11.00000  0.05    0.08
Q64   1   0.7963  0.0931  0.6601  11.00000  0.05    0.08
Q65   1   0.7012  0.0845  0.5829  11.00000  0.05    0.08
Q66   1   0.4638  0.6371  0.4156  11.00000  0.05    0.08
Q67   1   0.2967  0.0770  0.2400  11.00000  0.05    0.08
Q68   1   0.3706  0.9776  0.5235  11.00000  0.05    0.08
Q69   1   0.3542  1.0331  0.5035  11.00000  0.05    0.08
Q70   1   0.4222  0.7404  0.4387  11.00000  0.05    0.08
Q71   1   0.4271  1.1009  0.4388  11.00000  0.05    0.07
Q72   1   0.4415  1.2395  0.3851  11.00000  0.05    0.07
Q73   1   0.4366  1.2790  0.3969  11.00000  0.05    0.07
Q74   1   0.4987  1.3253  0.3950  11.00000  0.05    0.07
Q75   1   0.6814  0.2136  0.6213  11.00000  0.05    0.07
Q76   1   1.1015  0.0037  0.6843  11.00000  0.05    0.07
Q77   1   0.4049  0.5263  0.3601  11.00000  0.05    0.07
Q78   1   0.4585  0.6957  0.4034  11.00000  0.05    0.07
Q79   1   0.6762  0.2360  0.5600  11.00000  0.05    0.07
Q80   1   0.7024  0.7346  0.6187  11.00000  0.05    0.07
Q81   1   0.8864  0.2143  0.6854  11.00000  0.05    0.06
Q82   1   0.6975  0.6203  0.6014  11.00000  0.05    0.06
Q83   1   0.4238  0.4625  0.3960  11.00000  0.05    0.06
Q84   1   0.7076  0.1261  0.6206  11.00000  0.05    0.06
Q85   1   1.1610 -0.0173  0.6295  11.00000  0.05    0.06
Q86   1   0.1433  0.3479  0.3206  11.00000  0.05    0.06
Q87   1   0.1800  0.3607  0.3201  11.00000  0.05    0.06
Q88   1   0.6832  0.2613  0.5181  11.00000  0.05    0.06
Q89   1   0.5807  0.4928  0.4976  11.00000  0.05    0.06
Q90   1   0.5954  0.4051  0.4846  11.00000  0.05    0.06
Q91   1   0.1809  0.2345  0.2025  11.00000  0.05    0.06
Q92   1   0.9963  0.3182  0.7432  11.00000  0.05    0.06
Q93   1   0.6623  0.6632  0.5780  11.00000  0.05    0.06
Q94   1   0.3200  1.0488  0.5403  11.00000  0.05    0.06
Q95   1   0.3804  0.3579  0.3568  11.00000  0.05    0.06
Q96   1   0.7602  0.8349  0.6043  11.00000  0.05    0.06
Q97   1   0.7174  0.2458  0.5992  11.00000  0.05    0.06
Q98   1   0.4036  0.4442  0.3643  11.00000  0.05    0.06
Q99   1   0.9584  0.1722  0.7105  11.00000  0.05    0.06
Q100  1   0.7107  0.1377  0.6143  11.00000  0.05    0.06
Q101  1   1.1428  0.0395  0.6996  11.00000  0.05    0.06
Q102  1   0.4044  1.3321  0.4234  11.00000  0.05    0.06
Q103  1   0.4205  0.5338  0.3821  11.00000  0.05    0.06
Q104  1   0.8249  0.1254  0.6374  11.00000  0.05    0.06
Q105  1   0.4773  1.2374  0.3789  11.00000  0.05    0.06
Q106  1   0.2607  0.9144  0.5176  11.00000  0.05    0.06
Q107  1   1.0808  0.0696  0.7193  11.00000  0.05    0.06
Q108  1   1.1125  0.1248  0.6175  11.00000  0.05    0.06
Q109  1   0.5365  0.3634  0.4242  11.00000  0.05    0.06
Q110  1   0.4369  0.5071  0.3193  11.00000  0.05    0.05
Q111  1   1.0012  0.1468  0.6372  11.00000  0.05    0.05
Q112  1   0.7001  0.3877  0.5991  11.00000  0.05    0.05
Q113  1   0.9693  0.2624  0.7633  11.00000  0.05    0.05
Q114  1   0.6772  0.6048  0.5608  11.00000  0.05    0.05
Q115  1   1.1784  0.0577  0.7068  11.00000  0.05    0.05
Q116  1   0.5491  0.5383  0.4775  11.00000  0.05    0.05
Q117  1   0.4204  0.4778  0.3447  11.00000  0.05    0.05
Q118  1   0.4223  0.8364  0.4361  11.00000  0.05    0.05
Q119  1   0.6820  0.3209  0.5988  11.00000  0.05    0.05
Q120  1   0.1221  0.3548  0.3799  11.00000  0.05    0.05
Q121  1   0.4037  0.6978  0.4553  11.00000  0.05    0.05
Q122  1   1.0859  0.0793  0.6369  11.00000  0.05    0.05
Q123  1   0.5994  0.3824  0.3369  11.00000  0.05    0.05
Q124  1   0.7043  0.1751  0.6003  11.00000  0.05    0.05
Q125  1   0.3794  1.0839  0.4620  11.00000  0.05    0.05
Q126  1   0.4175  0.8445  0.3812  11.00000  0.05    0.05
Q127  1   0.8520 -0.0847  0.6791  11.00000  0.05    0.05
Q128  1   0.6175  0.5087  0.4357  11.00000  0.05    0.05
Q129  1   0.2359  0.0512  0.2195  11.00000  0.05    0.05
Q130  1   0.9959  0.2820  0.8022  11.00000  0.05    0.05
Q131  1   0.5155  0.5938  0.4820  11.00000  0.05    0.05
Q132  1   0.2005  0.3190  0.2980  11.00000  0.05    0.05
Q133  1   0.4199  0.9667  0.4369  11.00000  0.05    0.05
Q134  1   0.8376  0.1801  0.6995  11.00000  0.05    0.05
Q135  1   0.4405  1.1038  0.3965  11.00000  0.05    0.05
Q136  1   0.6931  0.7925  0.5996  11.00000  0.05    0.05
Q137  1   0.2814  1.0233  0.5277  11.00000  0.05    0.05
Q138  1   0.2217  0.2186  0.3017  11.00000  0.05    0.05
Q139  1   0.5209  0.3194  0.4412  11.00000  0.05    0.05
Q140  1   0.3585  0.5655  0.3557  11.00000  0.05    0.05
Q141  1   0.1332  0.2777  0.3152  11.00000  0.05    0.05
Q142  1   0.6356  0.4186  0.5404  11.00000  0.05    0.05
Q143  1   0.1954  0.6753  0.2776  11.00000  0.05    0.05
Q144  1   0.4000  0.6597  0.4400  11.00000  0.05    0.05
Q145  1   0.1567  0.4003  0.3843  11.00000  0.05    0.05
Q146  1   0.3616  1.1192  0.5603  11.00000  0.05    0.05
Q147  1   0.5955  0.5398  0.4792  11.00000  0.05    0.05
Q148  1   0.2852  0.0268  0.2237  11.00000  0.05    0.05
Q149  1   1.1792 -0.0334  0.6571  11.00000  0.05    0.05
Q150  1   0.3684  0.4840  0.3184  11.00000  0.05    0.05
Q151  1   0.2133  0.2872  0.3227  11.00000  0.05    0.05
Q152  1   0.2953  0.8954  0.4757  11.00000  0.05    0.05
Q153  1   0.0734  0.3697  0.3600  11.00000  0.05    0.05
Q154  1   0.8958 -0.0931  0.6418  11.00000  0.05    0.05
Q155  1   0.6253  0.3304  0.4793  11.00000  0.05    0.05
Q156  1   0.3980  1.0367  0.4014  11.00000  0.05    0.05
Q157  1   0.2411  0.2137  0.1982  11.00000  0.05    0.05
Q158  1   0.4206  0.7352  0.3548  11.00000  0.05    0.04
Q159  1   0.6494  0.3831  0.4002  11.00000  0.05    0.04
Q160  1   0.7006  0.2398  0.6645  11.00000  0.05    0.04
Q161  1   1.1026  0.1311  0.6987  11.00000  0.05    0.04
Q162  1   0.1780  0.5378  0.3169  11.00000  0.05    0.04
Q163  1   0.7205  0.3343  0.5973  11.00000  0.05    0.04
Q164  1   0.9375  0.1156  0.6333  11.00000  0.05    0.04
Q165  1   0.5782  0.4470  0.4570  11.00000  0.05    0.04
Q166  1   0.0997  0.2535  0.3411  11.00000  0.05    0.04
Q167  1   0.3981  0.7594  0.3783  11.00000  0.05    0.04
Q168  1   0.2394  0.5009  0.3993  11.00000  0.05    0.04
Q169  1   0.2396  0.2529  0.3041  11.00000  0.05    0.04
Q170  1   0.3220  0.9427  0.4395  11.00000  0.05    0.04
Q171  1   1.1536  0.1283  0.6434  11.00000  0.05    0.04
Q172  1   0.7434  0.2426  0.5552  11.00000  0.05    0.04
Q173  1   0.3510  0.4187  0.3559  11.00000  0.05    0.04
Q174  1   0.6379  0.5414  0.5366  11.00000  0.05    0.04
Q175  1   0.2181  0.3403  0.2825  11.00000  0.05    0.04
Q176  1   1.0158  0.1928  0.6560  11.00000  0.05    0.04
Q177  1   1.1231  0.1628  0.6559  11.00000  0.05    0.04
Q178  1   0.4416  0.3820  0.5186  11.00000  0.05    0.04
Q179  1   0.1231  0.1390  0.2172  11.00000  0.05    0.04
Q180  1   0.5994  0.1508  0.6215  11.00000  0.05    0.04
Q181  1   0.8020  0.6616  0.6006  11.00000  0.05    0.04
Q182  1   0.3780  0.6133  0.2792  11.00000  0.05    0.04
Q183  1   0.1784  0.3963  0.2598  11.00000  0.05    0.04
Q184  1   0.6382  0.2869  0.5802  11.00000  0.05    0.04
Q185  1   0.9646  0.2546  0.8251  11.00000  0.05    0.04
Q186  1   0.8262  0.2620  0.6596  11.00000  0.05    0.04
Q187  1   0.3368  0.5215  0.4592  11.00000  0.05    0.04
Q188  1   1.1777  0.0793  0.6603  11.00000  0.05    0.04
Q189  1   0.1813  0.6242  0.3190  11.00000  0.05    0.04
Q190  1   1.1616 -0.0210  0.7401  11.00000  0.05    0.04
Q191  1   0.3998  1.1003  0.5328  11.00000  0.05    0.04
Q192  1   0.7590  0.7438  0.5589  11.00000  0.05    0.04
Q193  1   0.6517  0.3458  0.5809  11.00000  0.05    0.04
Q194  1   1.0804  0.2043  0.8165  11.00000  0.05    0.04
Q195  1   0.4248  0.7518  0.4834  11.00000  0.05    0.04
Q196  1   0.3040  0.3019  0.2649  11.00000  0.05    0.04
Q197  1   0.3187  0.4995  0.4488  11.00000  0.05    0.04
Q198  1   0.7241  0.1791  0.7383  11.00000  0.05    0.04
Q199  1   0.7968  0.2176  0.7386  11.00000  0.05    0.04
Q200  1   0.8435 -0.1009  0.6442  11.00000  0.05    0.04
Q201  1   0.9996 -0.0378  0.7008  11.00000  0.05    0.04
Q202  1   0.5591  0.6246  0.5601  11.00000  0.05    0.04
Q203  1   0.2593  0.3076  0.2820  11.00000  0.05    0.04
Q204  1   0.7170 -0.2036  0.4795  11.00000  0.05    0.04
Q205  1   0.2205  0.3242  0.2163  11.00000  0.05    0.04
Q206  1   0.4398  0.6436  0.4620  11.00000  0.05    0.04
Q207  1   0.7330  0.6040  0.6257  11.00000  0.05    0.04
Q208  1   0.8557  0.2816  0.7407  11.00000  0.05    0.04
Q209  1   0.3396  0.3764  0.3026  11.00000  0.05    0.04
Q210  1   0.7576  0.2922  0.5958  11.00000  0.05    0.04
Q211  1   0.5610  0.6559  0.4413  11.00000  0.05    0.04
Q212  1   0.4661  0.8363  0.4105  11.00000  0.05    0.04
Q213  1   0.6350  0.3434  0.5911  11.00000  0.05    0.04
Q214  1   0.2600  0.2039  0.2410  11.00000  0.05    0.04
Q215  1   0.9214 -0.1035  0.6821  11.00000  0.05    0.04
Q216  1   0.4797  1.0213  0.5433  11.00000  0.05    0.04
Q217  1   0.4592  0.7641  0.4666  11.00000  0.05    0.04
Q218  1   0.3412  0.4290  0.2794  11.00000  0.05    0.04
Q219  1   0.4612  1.0752  0.5782  11.00000  0.05    0.04
Q220  1   0.2783  0.0156  0.2539  11.00000  0.05    0.04
Q221  1   0.4390  0.7831  0.4945  11.00000  0.05    0.04
Q222  1   0.8234  0.3373  0.6410  11.00000  0.05    0.04
Q223  1   0.9249  0.0414  0.6834  11.00000  0.05    0.04
Q224  1   0.9001 -0.1260  0.7007  11.00000  0.05    0.04
Q225  1   0.3796  0.5715  0.3290  11.00000  0.05    0.04
Q226  1   0.5019  1.0618  0.4218  11.00000  0.05    0.04
Q227  1   0.2786  0.5197  0.3358  11.00000  0.05    0.04
Q228  1   0.3196  0.4855  0.2421  11.00000  0.05    0.04
Q229  1   0.5932  0.6427  0.4625  11.00000  0.05    0.04
Q230  1   0.5219  0.6622  0.4396  11.00000  0.05    0.04
Q231  1   0.9983  0.0852  0.7206  11.00000  0.05    0.04
Q232  1   1.0014  0.1742  0.8187  11.00000  0.05    0.04
Q233  1   0.8641  0.3370  0.7594  11.00000  0.05    0.04
Q234  1   0.5423  1.1784  0.4791  11.00000  0.05    0.04
Q235  1   0.9065  0.1499  0.6806  11.00000  0.05    0.04
Q236  1   1.1191  0.2218  0.7161  11.00000  0.05    0.04
Q237  1   0.3450  0.3574  0.3627  11.00000  0.05    0.04
Q238  1   0.4224  0.3459  0.3187  11.00000  0.05    0.04
Q239  1   0.3571  1.2781  0.3993  11.00000  0.05    0.04
Q240  1   0.7652  0.2142  0.7177  11.00000  0.05    0.04
Q241  1   0.2438  0.6059  0.2607  11.00000  0.05    0.04
Q242  1   0.4965  0.3539  0.4586  11.00000  0.05    0.04
Q243  1   0.2028  0.8836  0.4189  11.00000  0.05    0.04
Q244  1   0.3571  0.2316  0.2869  11.00000  0.05    0.04
Q245  1   0.5850  0.4616  0.6024  11.00000  0.05    0.04
Q246  1   0.4746  0.4701  0.4803  11.00000  0.05    0.04
Q247  1   0.1645  0.6217  0.3574  11.00000  0.05    0.04
Q248  1   1.0211  0.3482  0.7180  11.00000  0.05    0.04
Q249  1   0.0788  0.4755  0.2979  11.00000  0.05    0.04
Q250  1   0.5252  1.2583  0.3569  11.00000  0.05    0.03
Q251  1   0.7566  0.3903  0.6612  11.00000  0.05    0.03
Q252  1   0.3401  0.4421  0.4238  11.00000  0.05    0.03
Q253  1   0.2746  0.5230  0.4592  11.00000  0.05    0.03
Q254  1   0.3583  0.2949  0.3040  11.00000  0.05    0.03
Q255  1   0.5843  0.2666  0.4381  11.00000  0.05    0.03
Q256  1   0.0968  0.4195  0.2781  11.00000  0.05    0.03
Q257  1   0.2755  0.8290  0.5581  11.00000  0.05    0.03
Q258  1   0.9433 -0.0411  0.7978  11.00000  0.05    0.03
Q259  1   0.6375  0.2017  0.3591  11.00000  0.05    0.03
Q260  1   0.7230  0.7465  0.4813  11.00000  0.05    0.03
Q261  1   0.3076  0.3863  0.3679  11.00000  0.05    0.03
Q262  1   0.9668  0.3654  0.8335  11.00000  0.05    0.03
Q263  1   0.8609  0.1857  0.6196  11.00000  0.05    0.03
Q264  1   1.1393  0.1019  0.6521  11.00000  0.05    0.03
Q265  1   0.5423  1.2997  0.4175  11.00000  0.05    0.03
Q266  1   0.2975  0.8823  0.5788  11.00000  0.05    0.03
Q267  1   0.4079  1.0385  0.5218  11.00000  0.05    0.03
Q268  1   0.3530  0.6769  0.2792  11.00000  0.05    0.03
Q269  1   0.3788  0.6621  0.3666  11.00000  0.05    0.03
Q270  1   0.1002  0.3640  0.2953  11.00000  0.05    0.03
Q271  1   0.8033  0.6218  0.6247  11.00000  0.05    0.03
Q272  1   0.9566  0.3032  0.6348  11.00000  0.05    0.03
Q273  1   1.1389  0.1594  0.6997  11.00000  0.05    0.03
Q274  1   0.4618  0.8453  0.3891  11.00000  0.05    0.03
Q275  1   0.2198  0.3942  0.1794  11.00000  0.05    0.03
Q276  1   0.3455  0.3959  0.3735  11.00000  0.05    0.03
Q277  1   1.0635 -0.1514  0.6371  11.00000  0.05    0.03
Q278  1   0.3222  0.4672  0.4984  11.00000  0.05    0.03
Q279  1   0.1607  0.0729  0.2185  11.00000  0.05    0.03
Q280  1   0.4416  0.9635  0.5381  11.00000  0.05    0.03
Q281  1   0.8994  0.0267  0.6020  11.00000  0.05    0.03
Q282  1   1.0848 -0.0269  0.6352  11.00000  0.05    0.03
Q283  1   0.7980  0.6806  0.6376  11.00000  0.05    0.03
Q284  1   0.9557  0.3762  0.7771  11.00000  0.05    0.03
Q285  1   0.2568  0.6040  0.3206  11.00000  0.05    0.03
Q286  1   0.1380  0.3456  0.2770  11.00000  0.05    0.03
Q287  1   0.4789  0.8399  0.5215  11.00000  0.05    0.03
Q288  1   0.6617  0.1999  0.7787  11.00000  0.05    0.03
Q289  1   1.0026  0.4766  0.7389  11.00000  0.05    0.03
Q290  1   0.5808  0.2016  0.5972  11.00000  0.05    0.03
Q291  1   0.9211  0.4781  0.7772  11.00000  0.05    0.03
Q292  1   0.6421  0.6220  0.4571  11.00000  0.05    0.03
Q293  1   0.6610  0.1815  0.6837  11.00000  0.05    0.03
Q294  1   0.9811  0.0206  0.5792  11.00000  0.05    0.03
Q295  1   0.6165  0.3560  0.3199  11.00000  0.05    0.03
Q296  1   0.6001  0.2882  0.4549  11.00000  0.05    0.03
Q297  1   0.3580  1.1806  0.5465  11.00000  0.05    0.03
Q298  1   0.6334  0.1318  0.6019  11.00000  0.05    0.03
Q299  1   0.7004 -0.1638  0.4599  11.00000  0.05    0.03
Q300  1   0.7704  0.0231  0.7220  11.00000  0.05    0.03
Q301  1   0.4803  0.7743  0.4260  11.00000  0.05    0.03
Q302  1   0.8324  0.3278  0.7779  11.00000  0.05    0.03
Q303  1   0.3019  1.0990  0.4027  11.00000  0.05    0.03
Q304  1   0.1808  0.3579  0.1585  11.00000  0.05    0.03
Q305  1   0.4428  1.0090  0.3780  11.00000  0.05    0.03
Q306  1   0.6413  0.1281  0.3589  11.00000  0.05    0.03
Q307  1   0.5270  0.7590  0.4384  11.00000  0.05    0.03
Q308  1   0.4395  0.6397  0.5223  11.00000  0.05    0.03
Q309  1   0.6799  0.1398  0.7792  11.00000  0.05    0.03
Q310  1   0.7227  0.6791  0.5427  11.00000  0.05    0.03
Q311  1   1.0971  0.1828  0.6189  11.00000  0.05    0.03
Q312  1   0.4053  0.2732  0.3213  11.00000  0.05    0.03
Q313  1   0.5342  0.8365  0.4002  11.00000  0.05    0.03
Q314  1   0.4940  0.3779  0.5211  11.00000  0.05    0.03
Q315  1   0.2418  0.4996  0.3081  11.00000  0.05    0.03
Q316  1   0.4976  0.7460  0.3794  11.00000  0.05    0.03
Q317  1   0.7837  0.2050  0.6371  11.00000  0.05    0.03
Q318  1   0.2606  0.8517  0.4963  11.00000  0.05    0.03
Q319  1   0.5429  0.6832  0.2602  11.00000  0.05    0.03
Q320  1   0.7400  0.2200  0.7592  11.00000  0.05    0.03
Q321  1   0.8963  0.2983  0.8010  11.00000  0.05    0.03
Q322  1   0.5187  0.8037  0.4602  11.00000  0.05    0.03
Q323  1   0.8531  0.0157  0.7015  11.00000  0.05    0.03
Q324  1   0.8407  0.2228  0.7411  11.00000  0.05    0.03
Q325  1   0.9407 -0.0661  0.7405  11.00000  0.05    0.03
Q326  1   0.9382  0.2682  0.6015  11.00000  0.05    0.03
Q327  1   0.3414  0.7173  0.4038  11.00000  0.05    0.03
Q328  1   0.6209  1.0179  0.4188  11.00000  0.05    0.03
Q329  1   1.0380  0.1776  0.6393  11.00000  0.05    0.03
Q330  1   0.1182  0.2155  0.2440  11.00000  0.05    0.03
Q331  1   0.6233  0.4990  0.6011  11.00000  0.05    0.03
Q332  1   0.2993  0.4376  0.4755  11.00000  0.05    0.03
Q333  1   0.5621 -0.0417  0.5036  11.00000  0.05    0.03
Q334  1   0.6422  0.2245  0.4778  11.00000  0.05    0.03
Q335  1   0.3351  1.0562  0.4400  11.00000  0.05    0.03
Q336  1   0.4808  0.7408  0.2795  11.00000  0.05    0.03
Q337  1   0.6593 -0.1203  0.5391  11.00000  0.05    0.03
Q338  1   0.5995  0.4614  0.6577  11.00000  0.05    0.03
Q339  1   0.5807  0.3000  0.5423  11.00000  0.05    0.03
Q340  1   0.9623 -0.1983  0.7204  11.00000  0.05    0.03
Q341  1   0.8616  0.3961  0.7603  11.00000  0.05    0.03
Q342  1   0.9010 -0.2569  0.5597  11.00000  0.05    0.03
Q343  1   0.3619  0.8539  0.5414  11.00000  0.05    0.03
Q344  1   0.6408  0.6743  0.5389  11.00000  0.05    0.03
Q345  1   1.0484  0.2828  0.8014  11.00000  0.05    0.03
Q346  1   0.2975  0.6162  0.3538  11.00000  0.05    0.03
Q347  1   0.5203  1.1548  0.5014  11.00000  0.05    0.03
Q348  1   0.7531  0.2843  0.5642  11.00000  0.05    0.03
Q349  1   0.5815  0.7370  0.4437  11.00000  0.05    0.03
Q350  1   1.0142 -0.1874  0.6419  11.00000  0.05    0.03
Q351  1   0.4542  1.2766  0.5418  11.00000  0.05    0.03
Q352  1   0.5613  0.5599  0.5575  11.00000  0.05    0.03
Q353  1   0.3357  0.6081  0.4059  11.00000  0.05    0.03
Q354  1   0.6180  0.4073  0.5843  11.00000  0.05    0.03
Q355  1   0.9466  0.1211  0.8243  11.00000  0.05    0.03
Q356  1   0.2635  0.6453  0.3744  11.00000  0.05    0.03
Q357  1   0.3839  0.6908  0.3555  11.00000  0.05    0.03
Q358  1   1.0498 -0.0217  0.6189  11.00000  0.05    0.03
Q359  1   1.0134  0.2826  0.8441  11.00000  0.05    0.03
Q360  1   0.5549  0.6630  0.5380  11.00000  0.05    0.03
Q361  1   1.0183 -0.2180  0.6185  11.00000  0.05    0.03
Q362  1   0.2872  1.0992  0.5793  11.00000  0.05    0.03
Q363  1   1.0608 -0.0829  0.6228  11.00000  0.05    0.03
Q364  1   0.2414  0.4037  0.4611  11.00000  0.05    0.03
Q365  1   1.1219 -0.0370  0.7418  11.00000  0.05    0.03
Q366  1   0.5414  0.2372  0.5787  11.00000  0.05    0.03
Q367  1   0.6799 -0.1204  0.4819  11.00000  0.05    0.03
Q368  1   0.3637  0.6217  0.4355  11.00000  0.05    0.03
Q369  1   0.4501  0.8762  0.3987  11.00000  0.05    0.03
Q370  1   0.1414  0.4049  0.2055  11.00000  0.05    0.03
Q371  1   0.6830  0.0855  0.5226  11.00000  0.05    0.03
Q372  1   0.4625  0.8153  0.4650  11.00000  0.05    0.03
Q373  1   0.7633  0.3611  0.6992  11.00000  0.05    0.03
Q374  1   0.2791  1.1613  0.5601  11.00000  0.05    0.03
Q375  1   0.2771  0.5516  0.3204  11.00000  0.05    0.03
Q376  1   1.0885  0.1777  0.7261  11.00000  0.05    0.03
Q377  1   0.5366  0.6148  0.5979  11.00000  0.05    0.03
Q378  1   0.5372  0.3593  0.5216  11.00000  0.05    0.03
Q379  1   0.2289  0.9700  0.5208  11.00000  0.05    0.03
Q380  1   0.9233  0.1814  0.6380  11.00000  0.05    0.03
Q381  1   0.8881  0.1653  0.7334  11.00000  0.05    0.03
Q382  1   0.1202  0.5677  0.2744  11.00000  0.05    0.03
Q383  1   0.1949  0.0632  0.2020  11.00000  0.05    0.03
Q384  1   0.6239 -0.0349  0.4971  11.00000  0.05    0.03
Q385  1   0.1777  0.1584  0.3409  11.00000  0.05    0.03
Q386  1   0.4434  0.7818  0.2433  11.00000  0.05    0.03
Q387  1   0.9160 -0.0864  0.7165  11.00000  0.05    0.03
Q388  1   0.2977  0.3445  0.3630  11.00000  0.05    0.03
Q389  1   0.1246  0.1109  0.3186  11.00000  0.05    0.03
Q390  1   0.1206  0.4984  0.1812  11.00000  0.05    0.03
Q391  1   1.1030  0.2034  0.6742  11.00000  0.05    0.03
Q392  1   0.4211  0.7562  0.2183  11.00000  0.05    0.03
Q393  1   0.6183  0.1643  0.3721  11.00000  0.05    0.03
Q394  1   0.3991  1.1429  0.5137  11.00000  0.05    0.03
Q395  1   0.8213  0.5121  0.5981  11.00000  0.05    0.03
Q396  1   0.8349 -0.2814  0.5877  11.00000  0.05    0.03
Q397  1   0.5974  0.1567  0.5770  11.00000  0.05    0.03
Q398  1   1.0514  0.1586  0.7471  11.00000  0.05    0.03
Q399  1   0.6993  0.8135  0.6426  11.00000  0.05    0.03
Q400  1   0.6180  0.5786  0.4790  11.00000  0.05    0.03
Q401  1   0.5832  0.2180  0.4386  11.00000  0.05    0.03
Q402  1   0.3563  1.1047  0.3860  11.00000  0.05    0.03
Q403  1   0.4820  0.7821  0.3574  11.00000  0.05    0.03
Q404  1   0.5562  0.3921  0.5272  11.00000  0.05    0.03
Q405  1   0.7163 -0.1257  0.6359  11.00000  0.05    0.03
Q406  1   0.1830  0.3135  0.3657  11.00000  0.05    0.03
Q407  1   0.6589  0.4601  0.7001  11.00000  0.05    0.03
Q408  1   0.5975  0.3647  0.5215  11.00000  0.05    0.03
Q409  1   0.1783  0.0181  0.2397  11.00000  0.05    0.03
Q410  1   0.4813  0.9914  0.3587  11.00000  0.05    0.03
Q411  1   0.4759  0.8088  0.2790  11.00000  0.05    0.03
Q412  1   0.7845  0.6200  0.4979  11.00000  0.05    0.03
Q413  1   0.1467 -0.0044  0.3424  11.00000  0.05    0.03
Q414  1   0.1616 -0.0177  0.3241  11.00000  0.05    0.03
Q415  1   0.9420 -0.2989  0.6169  11.00000  0.05    0.03
Q416  1   0.9606 -0.2369  0.6157  11.00000  0.05    0.03
Q417  1   0.5011  0.5383  0.2824  11.00000  0.05    0.03
;
_shelx_res_checksum                56840

################################################################################
#                              #.HKL file#                                     #
################################################################################

_shelx_hkl_file
;
   0   0   1    0.13    0.11
   0   0   1    0.07    0.07
   0   0  -1    0.03    0.10
   0   0  -1    0.15    0.07
   0   0   2   11.29    1.06
   0   0   2   11.83    1.07
   0   0  -2   13.71    1.27
   0   0  -2   15.76    1.41
   0   0   3    0.31    0.43
   0   0  -3   -0.26    0.46
   0   0  -3   -0.02    0.33
   0   0   4 4233.82  370.29
   0   0  -4 5771.72  504.29
   0   0  -4 6019.78  525.69
   0   0  -5    0.67    0.78
   0   0  -5   -0.08    0.56
   0   0   6    2.88    0.75
   0   0  -6    3.36    1.05
   0   0  -6    2.99    0.74
   0   0   7    0.27    0.78
   0   0  -7    0.89    1.11
   0   0  -7   -0.53    0.78
   0   0   8  359.38   31.47
   0   0  -8  310.54   27.34
   0   0  -8  362.92   31.78
   0   0   9    0.38    1.15
   0   0  -9    1.14    1.68
   0   0  -9   -0.01    1.05
   0   0  10   49.56    4.59
   0   0 -10   48.74    4.84
   0   0 -10   52.58    4.82
   0   0  11    1.58    1.45
   0   0 -11   -2.28    2.01
   0   0 -11   -0.46    1.22
   0   0  12 5441.32  475.14
   0   0 -12 4621.58  404.00
   0   0 -12 5430.49  474.26
   0   0  13   -0.03    1.48
   0   0 -13   -2.06    2.15
   0   0 -13    0.55    1.28
   0   0  14   32.78    3.32
   0   0 -14   34.39    4.00
   0   0 -14   40.89    3.93
   0   0  15    0.79    1.41
   0   0 -15   -0.45    2.19
   0   0 -15    1.75    1.38
   0   0  16    0.32    1.53
   0   0 -16   -1.54    2.24
   0   0 -16    2.71    1.37
   0   0  17    0.31    1.46
   0   0 -17   -1.26    2.29
   0   0 -17    0.29    1.39
   0   0  18   17.74    2.28
   0   0 -18   20.85    2.38
   0   0  19   -0.21    1.66
   0   0 -19    2.00    2.25
   0   0 -19   -0.24    1.35
   0   0  20   12.40    2.08
   0   0 -20   12.24    2.38
   0   0 -20   10.17    1.40
   0   0  21    4.10    1.76
   0   0 -21    2.14    2.49
   0   0  22    0.66    1.77
   0   0 -22    1.15    2.47
   0   0  23    0.73    2.10
   0   0 -23    2.76    2.63
   0   0 -24   55.90    6.02
   0   0  25   -2.20    1.86
   0   0 -25    3.58    2.68
   0   0  26  177.09   15.82
   0   0 -26  169.61   15.67
   0   0  27    2.23    2.06
   0   0 -27   -0.04    2.76
   0   0  28  260.55   23.12
   0   0 -28  213.23   19.48
   0   0  29   -0.58    2.03
   0   0 -29   -0.16    2.63
   0   0  30  490.91   43.23
   0   0 -30  424.93   37.95
   0   0 -31   -1.49    2.83
   0   0 -32  818.53   72.35
   0   0  33   -2.85    2.40
   0   0 -33   -1.13    2.90
   0   0  34  187.02   17.37
   0   0  34  157.78   14.36
   0   0 -34  149.40   14.19
   0   0  35   -0.66    3.61
   0   0  35    2.29    2.50
   0   0 -35   -1.45    3.18
   0   0  36  166.99   15.74
   0   0  36  225.02   20.22
   0   0 -36  178.75   16.79
   0   0  37    1.16    3.94
   0   0  37   -0.99    2.53
   0   0 -37   -1.20    3.20
   0   0  38    6.00    4.19
   0   0  38    2.92    2.87
   0   0 -38   -2.26    3.38
   0   0  39    2.34    4.30
   0   0  39   -1.91    2.69
   0   0 -39   -4.26    3.55
   0   0  40   18.39    5.07
   0   0  40   23.77    4.03
   0   0 -40   31.08    4.86
   0   0  41    1.19    4.78
   0   0  41    1.28    3.08
   0   0 -41   -1.46    3.03
   0   0  42   38.63    6.38
   0   0  42   28.62    4.62
   0   0 -42   44.19    6.04
   0   0  43    4.60    5.21
   0   0  43    1.89    3.55
   0   0 -43   -3.80    3.82
   0   0  44   32.71    5.24
   0   0 -44   35.75    5.66
   0   0  45   -3.40    5.26
   0   0  45   -2.44    3.75
   0   0  46    0.54    5.51
   0   0  46    6.26    4.06
   0   0  47   -0.67    5.53
   0   0  47   -7.18    4.35
   0   0  48   -2.52    6.02
   0   0  48    5.38    4.21
   0   0 -48    4.81    3.88
   0   0  49    9.00    6.45
   0   0  49   -0.73    4.71
   0   0 -49    3.39    3.87
   0   0  50    0.49    6.64
   0   0  50   -2.40    5.03
   0   0  51   -2.01    5.21
   0   0  52   -0.58    6.92
   0   0  53  -10.65    7.43
   0   0  54   10.17    7.11
   0   1   0    0.09    0.35
   0   1   0    0.81    0.93
   0  -1   0    0.03    0.36
   0  -1   0    0.40    0.74
   0  -1  -1    0.19    0.38
   0  -1   1   -0.49    0.42
   0  -1   1   -0.59    0.77
   0   1  -1   -0.12    0.42
   0   1  -1   -0.64    0.83
   0  -1   2 9999.00  873.21
   0  -1   2 9689.18  846.69
   0   1  -2 8176.40  714.26
   0   1  -2 7600.88  664.53
   0  -1   3    0.57    0.57
   0  -1   3   -1.24    3.07
   0   1  -3    0.58    0.66
   0  -1   4  393.44   34.44
   0   1   5    0.92    1.15
   0   1   6 1185.18  103.74
   0  -1  -6 1298.80  113.67
   0   1  -6 1593.97  139.28
   0  -1  -7   -1.77    1.50
   0  -1   7    0.55    0.92
   0   1  -7   -0.06    0.74
   0   1   8  684.39   59.85
   0  -1  -8  689.14   60.49
   0  -1   8  724.68   63.38
   0   1  -8  745.66   65.17
   0   1   9    0.32    1.24
   0  -1  -9    0.47    2.52
   0  -1   9   -0.59    1.26
   0   1  -9   -0.89    0.97
   0   1  10    3.84    1.44
   0  -1 -10    8.33    2.91
   0  -1  10    2.72    1.38
   0   1 -10    5.89    1.21
   0   1  11    0.46    1.37
   0  -1 -11   -0.60    2.72
   0  -1  11    3.03    1.42
   0   1 -11    1.67    1.16
   0   1  12  176.83   15.94
   0   1  12  200.10   17.66
   0  -1 -12  194.19   17.56
   0  -1  12  185.17   16.34
   0   1 -12  197.87   17.41
   0   1  13   -0.47    2.34
   0   1  13   -0.85    1.43
   0  -1 -13   -1.56    2.80
   0  -1  13    0.49    1.58
   0   1 -13   -0.09    1.23
   0   1  14  399.52   35.32
   0   1  14  451.66   39.60
   0  -1 -14  407.71   36.14
   0  -1  14  479.73   42.04
   0   1 -14  533.96   46.74
   0   1  15   -1.14    2.38
   0   1  15   -0.34    1.56
   0  -1 -15    0.04    2.79
   0  -1  15    0.71    1.56
   0   1 -15    1.32    1.22
   0   1  16   13.54    2.75
   0   1  16   13.52    2.01
   0  -1 -16   10.29    3.05
   0  -1  16   14.14    2.16
   0   1 -16   13.08    1.76
   0   1  17   -1.05    2.29
   0   1  17    0.08    1.58
   0  -1 -17   -3.26    2.82
   0  -1  17   -0.11    1.66
   0   1 -17    0.13    1.24
   0   1  18   21.39    3.19
   0   1  18   18.66    2.35
   0  -1 -18   17.65    3.49
   0  -1  18   20.25    2.52
   0   1 -18   27.17    2.86
   0   1  19   -1.36    1.54
   0  -1 -19   -1.07    2.39
   0  -1  19    1.95    1.74
   0   1 -19   -1.14    1.34
   0   1  20   26.92    3.26
   0   1  20   22.89    2.67
   0  -1 -20   31.88    4.36
   0  -1  20   21.05    2.63
   0   1 -20   25.85    3.27
   0   1 -20   26.81    2.84
   0   1  21   -0.72    2.10
   0   1  21   -0.17    1.64
   0  -1 -21    1.32    2.92
   0  -1  21    0.47    1.72
   0   1 -21    3.00    2.17
   0   1  22   24.84    3.38
   0  -1 -22   19.88    3.68
   0  -1  22   25.34    3.06
   0   1 -22   29.24    3.46
   0   1  23   -3.09    2.33
   0   1  23   -1.37    1.98
   0  -1 -23   -1.79    3.05
   0  -1  23   -1.77    2.14
   0   1 -23   -0.89    2.48
   0   1 -23    0.95    1.62
   0   1  24   20.15    2.40
   0   1  24   18.78    2.64
   0  -1 -24   14.99    3.51
   0  -1  24   11.86    2.34
   0   1 -24   16.84    3.00
   0   1  25   -0.35    1.82
   0  -1 -25    3.32    3.05
   0  -1  25   -1.74    2.10
   0   1 -25   -0.22    2.32
   0   1 -25    1.09    1.29
   0   1  26  186.08   16.60
   0  -1 -26  165.43   15.45
   0  -1  26  187.07   16.70
   0   1 -26  151.74   14.01
   0   1 -26  194.55   17.21
   0   1  27   -1.37    1.83
   0  -1 -27   -1.99    3.16
   0  -1  27    1.09    2.19
   0   1 -27   -0.50    2.46
   0   1  28  412.81   36.37
   0  -1 -28  375.77   33.73
   0   1 -28  349.96   31.28
   0   1  29   -0.49    1.81
   0  -1 -29    1.37    3.17
   0  -1  29   -3.54    3.31
   0   1 -29   -0.05    2.39
   0   1  30 1008.13   88.35
   0  -1 -30  882.83   77.99
   0  -1  30  764.76   67.46
   0  -1  30 1034.52   90.71
   0   1 -30  829.59   73.18
   0   1  31    1.64    1.99
   0  -1 -31   -1.88    3.18
   0  -1  31   -1.51    3.36
   0  -1  31    2.02    2.23
   0   1 -31   -0.27    2.43
   0   1  32  461.31   40.67
   0  -1 -32  385.65   34.71
   0  -1  32  479.92   42.35
   0   1 -32  390.82   34.96
   0  -1 -33   -0.67    3.24
   0  -1  33    0.44    2.45
   0   1 -33   -0.16    2.67
   0  -1 -34  287.65   26.24
   0  -1  34  310.14   27.95
   0  -1  34  317.17   28.21
   0   1 -34  280.73   25.45
   0   1  35   -4.36    2.38
   0  -1 -35   -1.76    3.45
   0  -1  35   -0.46    3.83
   0  -1  35    2.34    2.70
   0   1 -35   -2.29    3.11
   0   1  36   21.18    3.30
   0  -1 -36    9.05    3.72
   0  -1  36   12.73    4.36
   0  -1  36   18.05    3.54
   0   1 -36   17.55    3.23
   0   1  37    2.13    3.69
   0   1  37   -4.37    2.38
   0  -1 -37    2.20    2.87
   0  -1  37    3.03    4.09
   0  -1  37    0.90    2.81
   0   1 -37    0.69    2.96
   0   1  38    5.89    4.35
   0   1  38    9.01    2.66
   0  -1 -38    7.97    3.79
   0  -1  38    6.75    3.98
   0  -1  38    9.11    3.30
   0   1 -38    7.24    2.83
   0   1  39   -1.67    4.10
   0   1  39    3.09    2.58
   0  -1 -39   -2.57    3.77
   0  -1  39   -3.96    4.11
   0  -1  39   -0.75    3.07
   0   1 -39   -2.49    3.30
   0   1  40   17.11    4.83
   0   1  40    7.61    3.00
   0  -1 -40    5.37    3.79
   0  -1  40   15.14    4.73
   0  -1  40    7.76    3.57
   0   1 -40    5.67    3.22
   0   1  41   -2.67    4.48
   0   1  41    3.67    2.79
   0  -1 -41   -1.28    3.58
   0  -1  41   -3.84    4.51
   0  -1  41   -1.02    3.79
   0   1 -41    1.26    3.17
   0   1  42   31.87    5.95
   0   1  42   50.13    5.73
   0  -1 -42   44.64    6.21
   0  -1  42   35.75    5.33
   0   1 -42   47.64    6.13
   0   1  43   -0.49    4.84
   0   1  43   -3.01    3.46
   0  -1 -43    0.00    3.76
   0  -1  43   -4.58    4.83
   0  -1  43   -1.38    4.08
   0   1 -43   -0.57    3.44
   0   1  44   15.91    5.36
   0   1  44   26.31    4.18
   0  -1 -44   22.36    4.70
   0  -1  44   13.59    5.49
   0  -1  44   19.24    4.95
   0   1 -44   21.73    4.60
   0   1  45   -0.90    5.27
   0   1  45    1.91    3.36
   0  -1 -45    2.39    3.43
   0  -1  45    3.24    5.04
   0  -1  45    0.13    3.87
   0   1  46   -0.97    4.79
   0   1  46   -5.81    3.98
   0  -1  46    2.88    6.04
   0   1  47   -2.07    5.80
   0   1  47    3.41    3.57
   0  -1  47    1.78    6.07
   0   1  48   -1.22    6.36
   0   1  48    4.43    3.77
   0  -1  48    2.32    6.51
   0   1 -48    0.59    3.69
   0   1  49   -4.93    4.40
   0  -1 -49   -1.58    3.52
   0  -1  49   -4.10    6.50
   0   1 -49    2.56    3.67
   0   1  50    4.40    7.06
   0   1  50   -2.18    4.10
   0  -1  50   16.23    7.09
   0   1  51   -3.90    7.31
   0   1  51   -3.05    4.82
   0  -1  51   -7.39    7.47
   0   1  52   -2.46    7.51
   0   1  52    1.24    5.10
   0  -1  52   -4.11    6.94
   0   1  53    7.10    7.56
   0   1  53   -2.13    5.20
   0   1  54   -3.18    7.68
   0  -1  54   -0.91    6.81
   0   2   0 4363.74  381.16
   0  -2   0 4747.72  414.76
   0  -2   0 3745.89  327.58
   0   2   1    0.26    0.82
   0  -2  -1    0.83    0.82
   0  -2   1    0.02    0.79
   0  -2   1   -0.84    1.46
   0   2   2  262.68   23.02
   0  -2  -2  247.02   21.67
   0  -2   2  254.27   22.31
   0  -2   2  343.96   30.36
   0   2   3    1.03    0.79
   0  -2   3    0.64    0.85
   0  -2   3    0.39    2.06
   0   2  -3    0.25    0.90
   0  -2   4 1532.28  133.91
   0  -2   4 1440.86  126.38
   0   2  -4 1685.19  147.31
   0  -2   5   -0.05    1.22
   0  -2   5    6.36    3.86
   0   2  -5    0.80    1.09
   0  -2   6 1175.75  102.83
   0  -2   6 1188.75  105.08
   0   2  -6 1558.33  136.40
   0  -2   7   -0.72    1.51
   0  -2   8    9.33    1.94
   0   2 -10 5765.91  503.62
   0   2  11   -0.22    1.50
   0  -2  11   -0.50    2.06
   0   2 -11   -0.42    1.23
   0   2  12  632.10   55.69
   0   2  12  724.41   63.40
   0  -2  12  637.63   55.95
   0   2 -12  681.20   59.58
   0   2  13   -3.48    2.71
   0   2  13    1.41    1.52
   0  -2 -13    3.66    3.11
   0  -2  13    1.06    2.15
   0   2 -13    0.71    1.25
   0   2  14  270.77   24.27
   0   2  14  271.91   23.95
   0  -2 -14  238.01   21.48
   0  -2  14  375.64   33.13
   0   2 -14  268.60   23.58
   0   2  15   -0.28    2.85
   0   2  15   -0.02    1.52
   0  -2 -15    3.44    3.08
   0  -2  15   -0.00    2.21
   0   2 -15    0.69    1.21
   0   2  16  162.79   14.94
   0   2  16  184.74   16.39
   0  -2 -16  161.34   14.92
   0  -2  16  180.95   16.23
   0   2 -16  181.93   16.04
   0   2  17    1.54    2.91
   0   2  17    0.66    1.50
   0  -2  17   -1.45    2.30
   0   2 -17   -0.20    1.23
   0   2  18   75.96    7.01
   0  -2 -18   75.77    7.82
   0   2 -18   80.72    7.25
   0   2  19   -0.94    2.56
   0   2  19    0.06    1.53
   0  -2 -19    0.55    3.13
   0  -2  19    0.82    2.29
   0  -2  19   -2.21    3.39
   0   2  20   94.43    9.10
   0   2  20  111.35   10.03
   0  -2 -20   97.82    9.65
   0  -2  20  112.26   10.41
   0  -2  20   95.68    8.73
   0   2  21    1.60    2.46
   0   2  21    0.91    1.70
   0  -2 -21    1.04    3.14
   0  -2  21    2.14    2.45
   0  -2  21   -0.86    1.92
   0   2 -21    1.81    1.29
   0   2  22    9.85    2.85
   0   2  22   17.01    2.42
   0  -2 -22   16.93    3.77
   0  -2  22   10.01    2.82
   0  -2  22   11.08    2.42
   0   2 -22   12.02    1.74
   0   2  23    0.06    2.45
   0   2  23   -0.39    1.94
   0  -2 -23   -1.05    3.25
   0  -2  23   -0.47    2.69
   0  -2  23   -1.62    2.32
   0   2 -23   -2.47    1.41
   0   2  24   23.17    3.58
   0   2  24   25.19    2.95
   0  -2 -24   25.00    4.41
   0  -2  24   42.22    5.10
   0  -2  24   24.79    3.17
   0   2 -24   22.26    2.48
   0   2  25    1.70    2.51
   0   2  25   -1.17    1.66
   0  -2 -25    5.18    3.54
   0  -2  25   -2.66    2.97
   0  -2  25   -0.71    2.19
   0   2 -25   -0.96    1.30
   0   2  26  255.97   23.04
   0   2  26  313.77   27.71
   0  -2 -26  267.58   24.39
   0  -2  26  214.28   19.41
   0   2  27    0.02    2.44
   0   2  27   -1.95    1.86
   0  -2 -27    0.24    3.40
   0  -2  27    0.10    2.92
   0   2 -27   -1.08    1.29
   0   2  28  314.66   28.20
   0   2  28  360.10   31.78
   0  -2 -28  345.42   31.15
   0  -2  28  339.42   30.33
   0  -2  28  378.35   33.44
   0   2 -28  368.61   32.38
   0   2  29   -1.15    2.32
   0   2  29    1.54    1.88
   0  -2 -29    0.05    3.16
   0  -2  29   -0.36    3.03
   0  -2  29   -0.77    2.55
   0   2 -29   -0.02    2.11
   0   2 -29   -0.90    1.19
   0   2  30   95.20    9.23
   0   2  30  138.49   12.54
   0  -2 -30  109.15   10.85
   0  -2  30  128.54   12.26
   0  -2  30  140.45   12.86
   0   2 -30  124.20   11.67
   0   2 -30  127.17   11.35
   0   2  31    0.34    1.77
   0   2  31   -1.32    1.96
   0  -2 -31    1.75    3.10
   0  -2  31   -2.78    3.25
   0  -2  31   -1.99    2.55
   0   2 -31    3.40    2.37
   0   2  32  362.12   32.39
   0   2  32  385.68   34.07
   0  -2 -32  333.71   30.23
   0  -2  32  377.12   33.72
   0  -2  32  426.52   37.75
   0   2 -32  368.96   32.99
   0   2  33   -2.43    2.18
   0  -2 -33    0.28    3.09
   0  -2  33    1.00    3.41
   0  -2  33    2.54    2.05
   0   2 -33    1.22    2.41
   0   2  34   89.93    8.44
   0  -2 -34   66.15    7.50
   0  -2  34   72.34    7.69
   0   2 -34   78.27    7.96
   0   2  35    0.37    2.14
   0  -2 -35   -1.41    3.44
   0   2 -35    3.62    2.25
   0  -2 -36   46.07    6.02
   0  -2  36   50.83    6.65
   0   2 -36   51.82    5.87
   0  -2 -37    0.49    3.62
   0  -2  37    1.03    4.36
   0   2 -37    0.20    2.78
   0   2  38    5.27    2.48
   0  -2 -38    3.27    3.57
   0  -2  38    2.65    4.03
   0   2 -38   10.07    2.69
   0   2  39   -4.31    2.61
   0  -2 -39    0.00    3.43
   0  -2  39    0.40    4.11
   0   2 -39   -0.58    2.67
   0   2  40   15.43    4.63
   0   2  40   15.23    3.15
   0  -2 -40   16.51    4.36
   0  -2  40    7.91    5.22
   0   2 -40   16.95    3.62
   0   2  41    0.10    4.35
   0   2  41    1.75    2.81
   0  -2 -41    2.47    3.80
   0  -2  41    1.22    4.75
   0   2 -41   -0.85    2.75
   0   2  42   22.10    5.32
   0   2  42   24.71    3.87
   0  -2 -42   21.29    4.52
   0  -2  42   17.00    5.79
   0   2 -42   19.27    4.18
   0   2  43   -2.75    5.12
   0   2  43   -0.32    2.90
   0  -2 -43    0.01    3.98
   0  -2  43    2.29    4.93
   0   2 -43    0.41    3.04
   0   2  44    2.61    4.88
   0   2  44    6.07    3.08
   0  -2 -44    7.29    3.94
   0  -2  44    0.17    5.40
   0   2  45    6.24    5.46
   0   2  45   -3.94    3.33
   0  -2 -45    0.36    3.76
   0  -2  45    6.11    6.00
   0   2  46   13.16    5.57
   0   2  46   16.64    3.84
   0  -2  46    8.30    5.62
   0   2  47    0.01    3.59
   0  -2  47    1.98    5.94
   0   2 -47   -2.92    3.64
   0   2  48   -5.09    5.91
   0   2  48    6.97    3.91
   0  -2  48    9.85    6.66
   0   2 -48    5.70    3.74
   0   2  49   -2.89    6.03
   0   2  49   -0.29    3.80
   0  -2  49   -0.56    6.68
   0   2 -49    1.72    3.03
   0   2  50    0.76    6.12
   0   2  50   -3.79    3.74
   0  -2  50    4.40    6.85
   0   2  51   -4.17    6.59
   0   2  51   -1.12    3.89
   0  -2  51    0.05    7.16
   0   2  52   -4.26    6.32
   0   2  52   -4.01    4.40
   0  -2  52   11.58    7.65
   0   2  53   -5.50    7.23
   0   2  53   -2.70    4.52
   0  -2  53   -8.53    7.59
   0   2  54   -1.63    6.78
   0   2  54    1.25    4.83
   0   3   0    7.67    1.39
   0   3   0   10.02    2.54
   0  -3   0   10.36    1.67
   0  -3   0    2.38    2.60
   0   3   1   -0.99    1.34
   0   3   1    0.06    2.28
   0  -3  -1    0.09    1.27
   0  -3   1   -1.09    1.42
   0  -3   1   -1.36    2.12
   0   3  -1   -0.84    1.29
   0   3  -1    0.62    2.78
   0   3   2  101.30    9.03
   0  -3  -2   70.26    6.37
   0  -3   2   98.73    8.85
   0  -3   2   96.25    9.08
   0   3  -2  100.42    8.99
   0   3  -2  110.19   10.30
   0   3   3    1.64    1.33
   0  -3  -3   -0.34    1.37
   0  -3   3    0.51    1.31
   0  -3   3   -0.95    2.25
   0   3  -3    1.78    2.72
   0   3   4 1755.87  153.44
   0  -3   4 1411.21  123.39
   0  -3   4 1562.24  136.99
   0   3  -4 1798.11  157.66
   0  -3   5   -0.20    1.88
   0  -3   5    1.83    4.23
   0   3  -5   -0.52    4.38
   0  -3   6  572.28   50.19
   0  -3   6  556.57   49.60
   0   3  -6  524.43   46.00
   0   3  -6  456.91   41.19
   0  -3   7   -0.49    2.01
   0  -3   7    3.93    5.39
   0   3  -7    0.81    1.78
   0   3  -7   20.39    8.36
   0  -3   8 3215.90  281.00
   0  -3   8 2707.08  237.73
   0   3  -8 2584.75  226.15
   0   3  -8 2438.89  216.02
   0  -3   9   -0.34    2.13
   0  -3   9   -1.20   10.30
   0  -3  10  262.64   23.25
   0  -3  10  279.83   29.41
   0   3  13    1.00    3.36
   0  -3  13    0.45    2.06
   0   3 -13   -0.52    1.08
   0   3  14  882.69   77.67
   0   3  14  987.13   86.39
   0  -3  14  842.96   73.93
   0   3 -14  902.91   78.97
   0   3  15   -1.45    3.29
   0   3  15    0.22    1.63
   0  -3  15   -2.75    2.50
   0   3 -15   -0.72    1.35
   0   3  16   63.66    6.96
   0   3  16   77.46    7.13
   0   3  17    0.28    1.49
   0  -3  17   -1.62    2.09
   0   3  18  356.05   31.85
   0   3  18  407.25   35.79
   0  -3  18  343.98   30.45
   0   3 -18  422.28   37.01
   0   3  19    1.61    2.48
   0   3  19    0.26    1.58
   0  -3  19    0.05    2.44
   0   3 -19   -0.43    1.21
   0   3  20    6.06    3.15
   0   3  20   10.44    2.02
   0  -3  20   11.28    2.75
   0   3 -20   10.09    1.57
   0   3  21   -3.06    2.99
   0   3  21    0.29    1.78
   0  -3 -21    0.26    2.55
   0  -3  21   -1.11    2.70
   0   3 -21   -0.47    1.25
   0   3  22  514.98   45.66
   0   3  22  586.96   51.52
   0  -3 -22  558.27   49.57
   0  -3  22  590.89   52.09
   0   3 -22  607.84   53.22
   0   3  23   -2.71    3.00
   0   3  23    1.97    1.84
   0  -3 -23    1.79    2.88
   0  -3  23    0.07    2.86
   0   3 -23   -0.63    1.24
   0   3  24  128.77   12.22
   0   3  24  126.81   11.44
   0  -3 -24  122.41   11.97
   0  -3  24  128.54   11.99
   0   3 -24  124.40   11.08
   0   3  25    4.29    2.99
   0   3  25   -0.51    1.62
   0  -3 -25    0.85    3.61
   0  -3  25    0.71    2.92
   0   3 -25   -0.88    1.21
   0   3  26   37.21    4.79
   0   3  26   39.34    4.07
   0  -3 -26   35.94    5.24
   0  -3  26   41.70    5.06
   0   3 -26   39.52    3.79
   0   3  27   -1.10    2.32
   0   3  27    0.82    1.84
   0  -3 -27   -0.42    3.37
   0  -3  27   -4.79    3.14
   0   3 -27    1.83    1.21
   0   3  28   33.79    4.49
   0   3  28   31.68    3.60
   0  -3 -28   32.70    5.09
   0  -3  28   30.58    4.50
   0   3  29    1.53    2.73
   0   3  29    1.63    1.88
   0  -3 -29   -1.80    3.43
   0  -3  29    2.39    3.46
   0   3 -29   -0.25    1.15
   0   3  30  204.07   18.73
   0   3  30  217.41   19.39
   0  -3 -30  184.63   17.31
   0  -3  30  178.25   16.56
   0   3 -30  217.97   19.24
   0   3  31    1.27    2.52
   0   3  31    0.55    1.92
   0  -3 -31   -1.19    3.29
   0  -3  31   -0.67    3.73
   0   3 -31   -0.52    1.23
   0   3  32   56.68    6.22
   0   3  32   59.84    5.91
   0  -3 -32   56.32    6.67
   0  -3  32   41.28    5.42
   0   3 -32   61.45    5.65
   0   3  33   -0.31    2.61
   0   3  33   -0.61    1.90
   0  -3 -33    2.44    3.38
   0  -3  33    2.58    3.57
   0   3 -33   -0.28    1.13
   0   3  34   31.01    4.15
   0   3  34   34.03    3.92
   0  -3 -34   35.34    5.28
   0  -3  34   32.25    5.05
   0   3  35   -1.00    2.29
   0   3  35    2.09    2.04
   0  -3 -35   -2.22    3.66
   0  -3  35   -3.65    3.90
   0   3 -35   -3.34    1.85
   0   3  36    7.15    2.77
   0   3  36   13.06    2.64
   0  -3 -36   11.17    3.83
   0  -3  36   15.07    4.39
   0   3 -36    9.86    2.69
   0   3  37    2.15    2.64
   0   3  37    0.35    2.18
   0  -3 -37   -1.46    3.38
   0   3 -37    0.19    2.52
   0   3  38    1.70    2.67
   0  -3 -38    0.60    3.45
   0  -3  38   -3.19    4.47
   0   3 -38    0.65    2.68
   0   3  39    1.98    2.60
   0  -3 -39    0.17    3.53
   0  -3  39   -4.01    4.70
   0   3 -39   -3.39    3.08
   0   3  40   -1.05    2.52
   0  -3 -40    1.61    3.64
   0  -3  40   -3.15    4.94
   0   3 -40    0.24    2.83
   0   3  41    1.69    2.81
   0  -3 -41   -3.68    3.84
   0  -3  41    7.71    5.25
   0   3 -41    7.06    3.18
   0   3  42   12.14    5.19
   0   3  42    9.39    3.01
   0  -3 -42   20.14    4.70
   0  -3  42    5.95    5.78
   0   3 -42   10.39    3.53
   0   3  43   -1.90    4.81
   0   3  43   -3.64    2.98
   0  -3 -43    0.21    3.64
   0  -3  43    6.83    6.07
   0   3 -43   -3.16    3.23
   0   3  44   46.67    7.17
   0   3  44   40.01    4.97
   0  -3 -44   41.09    5.97
   0  -3  44   54.65    8.23
   0   3  45    3.96    2.85
   0  -3 -45   -3.10    3.75
   0  -3  45    8.09    5.85
   0   3  46   11.98    5.50
   0   3  46   12.96    3.59
   0  -3  46    7.64    6.88
   0   3  47   -0.88    5.57
   0   3  47    6.44    3.50
   0  -3  47    6.27    6.34
   0   3 -47    1.45    3.21
   0   3  48    1.75    5.58
   0   3  48   -0.75    3.40
   0  -3  48   -4.73    6.40
   0   3 -48    5.64    3.58
   0   3  49    5.17    5.83
   0   3  49   -0.36    3.58
   0  -3  49    3.91    6.53
   0   3  50   -4.49    6.31
   0   3  50   11.98    3.88
   0  -3  50    6.41    6.65
   0   3  51   -4.53    6.33
   0   3  51    2.36    3.65
   0  -3  51    4.74    6.51
   0   3  52   -4.12    6.88
   0   3  52   -1.35    3.87
   0  -3  52   -1.16    7.51
   0   3  53    2.78    6.74
   0   3  53   -0.83    3.97
   0  -3  53   -2.44    7.01
   0   3  54    0.72    7.03
   0   3  54    3.13    4.27
   0  -3  54   -9.94    7.29
   0   4   0  940.95   82.34
   0   4   0  875.61   77.06
   0  -4   0  838.71   73.45
   0  -4   0  816.01   71.91
   0   4   1    0.07    1.67
   0   4   1   -3.76    3.22
   0  -4  -1   -0.43    1.99
   0  -4   1   -1.35    2.07
   0  -4   1   -3.25    3.01
   0   4  -1   -1.24    1.92
   0   4  -1   -2.59    3.81
   0   4   2 2916.54  254.85
   0  -4  -2 2564.34  224.07
   0  -4   2 3096.92  270.60
   0  -4   2 3175.32  277.87
   0   4  -2 2464.96  215.41
   0   4  -2 3306.00  289.26
   0   4   3    0.59    1.67
   0  -4  -3    3.55    1.83
   0  -4   3    2.15    1.97
   0  -4   3    1.92    3.64
   0   4  -3    0.27    1.91
   0   4  -3   -5.09    4.09
   0   4   4  762.20   66.72
   0  -4  -4 1000.61   87.60
   0  -4   4  703.56   61.66
   0  -4   4  868.39   76.45
   0   4  -4  685.91   60.09
   0   4  -4  670.57   59.30
   0   4   5    0.76    1.69
   0  -4   5    0.97    1.89
   0  -4   5    2.83    3.31
   0   4  -5   -0.19    1.78
   0   4  -5    0.78    4.20
   0   4   6  606.41   53.13
   0  -4   6  427.41   37.60
   0  -4   6  432.64   38.76
   0   4  -6  511.76   45.93
   0  -4   7   -2.01    2.25
   0  -4   7   -0.37    5.28
   0   4  -7    1.48    7.50
   0  -4   8 1185.84  103.80
   0  -4   8 1396.78  123.09
   0   4  -8 1154.98  101.10
   0   4  -8 1170.21  103.71
   0  -4   9   -1.97    2.10
   0  -4   9    3.74    5.74
   0   4  -9    3.74    2.46
   0   4  -9  -10.60   10.98
   0  -4  10  989.28   86.67
   0  -4  10  861.98   76.81
   0   4 -10 1057.96   95.20
   0  -4  11    0.58    2.19
   0  -4  11    8.67    6.94
   0  -4  12   68.06    6.66
   0  -4  12   62.00   12.17
   0  -4  13    1.42    2.31
   0  -4  13   -6.92    9.58
   0  -4  14  650.28   60.02
   0   4  16  475.49   42.27
   0  -4  16  596.19   52.46
   0   4  17    2.98    2.64
   0   4  17    0.94    1.57
   0  -4  17   -0.52    2.20
   0   4 -17   -1.11    1.41
   0   4  18    9.59    3.54
   0   4  18    9.13    1.90
   0  -4  18    8.87    2.82
   0   4 -18    6.99    1.57
   0   4  19   -2.40    3.12
   0   4  19    1.78    1.69
   0  -4  19   -0.90    2.43
   0   4 -19   -1.05    1.33
   0   4  20  882.02   77.76
   0   4  20 1059.66   92.75
   0  -4  20  975.12   85.61
   0   4 -20 1071.20   93.66
   0   4  21   -1.76    3.40
   0   4  21    2.94    1.94
   0  -4  21   -1.03    2.92
   0   4 -21   -0.47    1.32
   0   4  22  175.08   16.33
   0   4  22  213.50   18.96
   0  -4  22  237.16   21.32
   0   4 -22  226.85   19.98
   0   4  23    1.53    3.22
   0   4  23    0.24    1.65
   0  -4  23   -1.70    2.68
   0   4 -23   -0.64    1.26
   0   4  24   43.29    5.26
   0   4  24   39.46    4.05
   0  -4  24   47.87    5.49
   0   4 -24   41.51    3.97
   0   4  25   -1.08    3.23
   0   4  25   -0.12    1.86
   0  -4  25    1.41    3.26
   0   4 -25    1.82    1.27
   0   4  26    6.45    3.30
   0   4  26    4.53    1.84
   0  -4  26    4.15    3.32
   0   4 -26    8.75    1.47
   0   4  27    2.12    3.27
   0   4  27    2.36    1.84
   0  -4  27   -0.45    3.22
   0   4 -27    0.40    1.19
   0   4  28   17.08    3.57
   0   4  28   19.03    2.59
   0  -4  28   25.01    4.35
   0   4 -28   19.12    2.16
   0   4  29    0.79    3.00
   0   4  29    2.05    1.80
   0  -4  29    0.39    3.32
   0   4 -29   -0.09    1.12
   0   4  30    3.40    2.86
   0   4  30   -1.22    1.92
   0  -4  30    4.02    3.63
   0   4 -30    3.17    1.20
   0   4  31    0.66    2.80
   0   4  31   -0.34    1.88
   0  -4  31   -0.14    3.55
   0   4 -31   -0.51    1.09
   0   4  32   49.64    5.88
   0   4  32   46.39    4.82
   0  -4  32   44.41    5.85
   0   4 -32   51.80    4.81
   0   4  33    0.29    2.73
   0   4  33    1.67    1.99
   0  -4  33    2.73    3.84
   0   4 -33   -0.41    1.13
   0   4  34   29.29    4.13
   0   4  34   39.62    4.27
   0  -4  34   34.11    5.43
   0   4 -34   44.17    4.18
   0   4  35    0.15    2.75
   0   4  35   -0.16    1.88
   0  -4  35    1.02    4.14
   0   4 -35    0.48    1.11
   0   4  36   -1.71    2.75
   0   4  36   -2.55    2.38
   0  -4  36    0.87    4.43
   0   4 -36    0.08    1.02
   0   4  37    0.19    2.79
   0   4  37    0.49    2.15
   0  -4  37   -4.83    4.63
   0   4  38   11.51    3.29
   0   4  38    9.34    2.55
   0  -4  38   16.55    5.22
   0   4  39   -1.04    2.77
   0   4  39   -4.02    2.61
   0   4  40    6.06    3.06
   0   4  41    0.48    2.79
   0  -4  41   -1.67    5.42
   0   4 -41   -2.62    2.85
   0   4  42   15.49    3.52
   0   4  42   11.35    3.21
   0  -4  42   21.25    6.39
   0   4 -42   13.88    3.49
   0   4  43    2.75    3.09
   0   4  43    0.88    2.79
   0  -4  43    8.47    5.75
   0   4  44    8.11    5.58
   0   4  44   22.12    3.96
   0   4  44   20.83    3.51
   0  -4  44   12.11    6.39
   0   4  45   -3.89    5.40
   0   4  45    0.56    3.02
   0  -4  45   -5.36    6.39
   0   4  46    9.88    6.01
   0   4  46   15.16    3.44
   0  -4  46    7.56    6.24
   0   4 -46   14.94    3.72
   0   4  47   -0.74    5.17
   0   4  47   -5.51    3.28
   0  -4  47   -0.84    6.07
   0   4 -47    1.25    3.16
   0   4  48   11.35    5.84
   0   4  48    7.07    3.07
   0  -4  48    7.23    6.26
   0   4 -48   11.85    3.78
   0   4  49   -3.59    6.21
   0   4  49    3.01    3.34
   0  -4  49    0.99    6.70
   0   4  50   16.65    6.33
   0   4  50   -1.75    3.59
   0  -4  50    1.18    7.62
   0   4  51   -1.41    6.60
   0   4  51   -1.58    3.48
   0  -4  51   -1.10    7.04
   0   4  52    0.17    6.26
   0   4  52    3.93    3.83
   0  -4  52    3.76    6.82
   0   4  53   -5.34    6.68
   0   4  53   -1.59    3.98
   0  -4  53   -0.87    7.28
   0   5   0  125.10   11.27
   0   5   0  117.40   11.65
   0  -5   0  116.17   10.56
   0  -5   0  102.57   10.16
   0   5   1    2.24    2.03
   0   5   1    0.24    4.28
   0  -5  -1    1.08    2.08
   0  -5   1    0.39    2.28
   0  -5   1    1.89    3.99
   0   5  -1    5.66    2.05
   0   5  -1    0.96    4.05
   0   5   2  297.44   26.22
   0   5   2  273.23   24.89
   0  -5  -2  357.69   31.50
   0  -5   2  310.91   27.45
   0  -5   2  305.64   27.53
   0   5  -2  272.10   24.03
   0   5  -2  252.52   23.08
   0   5   3    0.21    1.87
   0  -5  -3   -1.97    2.15
   0  -5   3    1.15    2.16
   0  -5   3    3.11    4.05
   0   5  -3    1.08    2.04
   0   5  -3   -0.95    4.17
   0   5   4 1103.52   96.54
   0  -5  -4  927.31   81.20
   0  -5   4  761.58   66.78
   0  -5   4  938.01   82.69
   0   5  -4  983.19   86.09
   0   5  -4  829.66   73.29
   0   5   5    0.35    1.81
   0  -5  -5   -0.72    2.02
   0  -5   5   -2.57    2.32
   0  -5   5   -1.63    3.61
   0   5  -5   -0.57    2.15
   0   5  -5   -8.81    5.24
   0   5   6  193.01   17.11
   0  -5   6  157.06   14.17
   0  -5   6  196.45   18.40
   0   5  -6  145.33   13.10
   0   5  -6  205.66   19.67
   0   5   7   -1.37    1.75
   0  -5   7    0.04    2.10
   0  -5   7    0.70    4.77
   0   5  -7   -2.03    2.31
   0   5  -7    4.08    5.24
   0   5   8  173.40   15.38
   0  -5   8  123.41   11.31
   0  -5   8  144.66   14.46
   0   5  -8  107.18    9.89
   0   5  -8  118.32   13.39
   0   5   9    0.02    1.47
   0  -5   9    1.76    2.43
   0  -5   9   -3.49    4.40
   0   5  -9   -0.41    6.47
   0  -5  10   21.90    3.30
   0  -5  10   15.13    5.22
   0   5 -10   14.97   10.03
   0  -5  11    2.50    6.57
   0   5 -11   -1.50    2.01
   0   5 -11    7.42    9.82
   0  -5  12  677.04   59.51
   0  -5  12  573.63   52.04
   0   5 -12  520.11   49.20
   0  -5  13   -0.52    2.61
   0  -5  13    4.63    6.51
   0  -5  14  110.69   10.30
   0  -5  14   74.48   10.57
   0  -5  15    1.63    2.48
   0  -5  15  -11.22    9.86
   0  -5  16   40.90   12.40
   0  -5  17   -5.66    9.73
   0  -5  18  879.65   77.28
   0  -5  18  766.68   70.77
   0   5  19    0.93    3.50
   0   5  19    2.22    1.64
   0  -5  19    2.30    3.09
   0  -5  19    8.70   14.31
   0   5 -19   -0.43    1.45
   0   5  20  344.77   31.02
   0   5  20  395.77   34.84
   0  -5  20  372.06   33.07
   0  -5  20  387.50   39.43
   0   5 -20  416.23   36.53
   0   5  21    0.24    3.22
   0   5  21   -0.93    1.65
   0  -5  21    2.37    3.22
   0   5 -21    0.05    1.43
   0   5  22   71.15    7.70
   0   5  22   81.05    7.53
   0  -5  22   75.16    7.77
   0   5 -22   85.76    7.75
   0   5  23    1.39    3.33
   0   5  23   -0.59    1.89
   0  -5  23    0.36    3.14
   0   5 -23    1.02    1.33
   0   5  24    0.81    3.43
   0   5  24    2.32    1.94
   0  -5  24    3.53    3.30
   0   5 -24    0.91    1.31
   0   5  25    4.33    3.43
   0   5  25   -0.44    1.73
   0  -5  25    0.31    3.37
   0   5 -25   -0.28    1.23
   0   5  26    8.06    3.71
   0   5  26    5.38    1.80
   0  -5  26    4.72    3.06
   0   5 -26   11.41    1.67
   0   5  27    2.22    3.22
   0   5  27   -2.26    1.79
   0  -5  27    1.21    3.39
   0   5 -27    1.11    1.28
   0   5  28   41.41    5.50
   0   5  28   48.81    4.89
   0  -5  28   45.13    5.52
   0   5 -28   46.40    4.37
   0   5  29   -0.90    3.11
   0   5  29   -2.06    1.90
   0  -5  29   -2.15    3.51
   0   5 -29   -0.15    1.17
   0   5  30    0.73    3.06
   0   5  30    2.34    1.76
   0  -5  30    5.89    3.86
   0   5 -30    2.93    1.21
   0   5  31   -0.70    3.12
   0   5  31    0.43    1.76
   0  -5  31    2.83    3.87
   0   5  32    3.01    3.20
   0   5  32    2.85    1.88
   0  -5  32    3.48    3.94
   0   5 -32    4.55    1.24
   0   5  33   -0.93    1.86
   0  -5  33   -3.25    4.06
   0   5 -33   -0.37    1.10
   0   5  34    3.40    3.11
   0   5  34    2.48    1.98
   0  -5  34    8.52    3.89
   0   5 -34    6.14    1.30
   0   5  35   -1.07    3.04
   0   5  35    1.29    2.11
   0  -5  35   -2.27    4.47
   0   5  36   10.70    3.45
   0   5  36    4.92    2.42
   0  -5  36    2.84    4.53
   0   5  37    1.65    3.11
   0   5  37    0.08    2.09
   0  -5  37    2.52    4.85
   0   5 -37   -0.34    1.12
   0   5  38   -3.24    3.13
   0   5  38    0.04    2.14
   0  -5  38    2.58    5.16
   0   5 -38    0.01    1.10
   0   5  39   -1.27    2.52
   0   5  39    1.35    2.44
   0  -5  39   -1.37    5.42
   0   5  40    2.89    3.11
   0   5  40   -0.76    2.43
   0  -5  40    1.42    5.46
   0   5  41    3.24    3.20
   0   5  41    2.09    2.78
   0   5  42   36.80    5.12
   0   5  42   26.84    3.75
   0   5  43   -0.12    3.19
   0  -5  43    0.00    5.89
   0   5  44   13.99    3.76
   0   5  44    9.76    3.03
   0  -5  44   11.38    6.43
   0   5  45   -0.86    5.04
   0   5  45   -0.15    3.10
   0   5  45    1.41    2.70
   0  -5  45    0.78    6.16
   0   5  46   18.78    5.70
   0   5  46    1.85    3.16
   0   5  46    5.95    3.07
   0  -5  46    5.55    6.29
   0   5 -46   13.76    3.58
   0   5  47   -2.24    5.57
   0   5  47   -3.47    3.13
   0   5  47    0.13    3.13
   0  -5  47    4.73    6.52
   0   5 -47    1.40    3.08
   0   5  48   16.71    5.93
   0   5  48    4.44    3.36
   0   5  48    6.20    3.13
   0  -5  48   12.94    7.03
   0   5  49   -2.05    5.82
   0   5  49    0.32    2.99
   0  -5  49    4.34    6.85
   0   5  50   15.00    6.53
   0   5  50   -5.68    3.39
   0  -5  50    2.58    6.94
   0   5  51   17.75    6.34
   0   5  51    6.44    3.61
   0  -5  51    2.16    7.10
   0   5  52    3.92    6.41
   0   5  53    2.26    6.74
   0   6   0   22.71    2.99
   0   6   0   33.48    5.63
   0  -6   0   25.94    3.41
   0   6   1   -0.17    2.20
   0   6   1   -0.67    4.29
   0  -6  -1   -2.13    2.43
   0  -6   1    0.26    2.41
   0  -6   1   -2.43    4.09
   0   6  -1   -0.07    1.88
   0   6  -1   -1.69    3.43
   0   6   2  164.51   14.70
   0   6   2  129.55   12.56
   0  -6  -2  159.24   14.32
   0  -6   2  130.99   11.91
   0  -6   2  151.10   14.31
   0   6  -2  127.01   11.51
   0   6  -2  153.64   14.83
   0   6   3    0.45    1.92
   0  -6  -3    2.49    2.19
   0  -6   3    0.04    2.27
   0  -6   3    0.93    3.45
   0   6  -3    0.62    2.38
   0   6  -3    1.65    3.45
   0   6   4   58.55    5.62
   0  -6  -4   82.01    7.69
   0  -6   4   66.50    6.52
   0  -6   4   79.05    8.29
   0   6  -4   45.37    4.71
   0   6  -4   59.77    7.00
   0   6   5    2.08    1.82
   0  -6  -5    1.98    2.08
   0  -6   5    1.55    2.40
   0  -6   5   -2.87    3.25
   0   6  -5   -0.30    2.21
   0   6  -5   -0.03    4.61
   0   6   6   18.94    2.53
   0  -6  -6   21.42    2.67
   0  -6   6   17.24    3.02
   0  -6   6   19.55    4.70
   0   6  -6   10.61    2.52
   0   6  -6   13.56    5.37
   0   6   7   -0.67    1.73
   0  -6   7    0.89    2.54
   0  -6   7    3.67    4.37
   0   6  -7    0.91    2.25
   0   6  -7    6.44    4.73
   0   6   8   20.16    2.57
   0  -6   8   29.74    5.00
   0   6  -8   29.30    3.55
   0   6  -8   25.77    6.12
   0   6   9   -0.67    1.71
   0  -6   9   -0.71    2.63
   0  -6   9   -3.37    4.13
   0   6  -9    0.11    2.43
   0   6  -9   -0.16    6.72
   0   6  10    3.21    1.68
   0  -6  10    3.46    2.72
   0  -6  10    2.68    5.18
   0   6 -10    1.28    6.41
   0   6  11    0.16    1.62
   0  -6  11   -0.85    2.62
   0   6 -11   14.12    7.61
   0  -6  12    5.63    2.58
   0  -6  12    1.07    6.13
   0   6 -12   13.30   10.91
   0  -6  13    0.32    2.83
   0  -6  13   -5.34    5.24
   0  -6  14  105.61   10.02
   0  -6  14   88.74   10.86
   0   6 -14  111.83   16.88
   0  -6  15   -0.10    2.86
   0  -6  15   -6.48    7.72
   0  -6  16  267.80   24.01
   0  -6  16  235.71   23.52
   0  -6  17    0.09    3.10
   0  -6  17    3.06    9.05
   0  -6  18  117.99   11.21
   0  -6  18   77.01   13.05
   0  -6  19   -3.74   10.88
   0  -6  20  153.18   19.65
   0  -6  21    3.87    3.38
   0  -6  21   -8.26   10.35
   0   6  22    0.43    3.39
   0   6  22    3.74    1.81
   0  -6  22   17.11    3.97
   0  -6  22   -3.58   13.36
   0   6 -22    7.63    1.79
   0   6  23   -2.94    3.36
   0   6  23   -1.79    1.75
   0  -6  23   -2.20    3.13
   0  -6  23   11.83   14.48
   0   6 -23    2.29    1.52
   0   6  24   23.05    4.46
   0   6  24   32.83    3.59
   0  -6  24   17.80    4.04
   0  -6  24   41.30   16.74
   0   6 -24   24.03    2.65
   0   6  25   -1.00    3.17
   0   6  25    0.67    1.74
   0  -6  25    0.37    3.16
   0  -6  25    6.48   12.82
   0   6 -25   -0.54    1.38
   0   6  26  101.22   10.25
   0   6  26  105.62    9.68
   0  -6  26   90.89    9.30
   0  -6  26   63.32   18.58
   0   6 -26  116.04   10.36
   0   6  27    1.84    3.41
   0   6  27    0.75    1.74
   0  -6  27   -3.31    3.83
   0   6 -27   -0.37    1.27
   0   6  28   18.68    4.00
   0   6  28   10.21    2.10
   0  -6  28    9.73    3.73
   0   6 -28    9.81    1.58
   0   6  29    1.35    3.43
   0   6  29    1.40    1.80
   0  -6  29    1.23    3.93
   0   6 -29    0.84    1.19
   0   6  30   28.03    4.73
   0   6  30   15.39    2.34
   0  -6  30   18.93    4.57
   0   6 -30   18.43    2.11
   0   6  31    2.06    3.34
   0   6  31   -0.73    1.77
   0  -6  31   -2.84    4.08
   0   6 -31   -1.69    1.18
   0   6  32   -1.77    3.28
   0  -6  32   -0.65    4.36
   0   6 -32    0.85    1.18
   0   6  33   -1.12    3.24
   0   6  33    2.35    1.88
   0  -6  33   -0.18    4.45
   0   6  34    0.78    3.06
   0   6  34    0.08    1.89
   0  -6  34   -1.77    4.66
   0   6  35    0.71    3.20
   0   6  35   -0.10    1.97
   0  -6  35   -2.89    4.93
   0   6 -35    0.37    1.13
   0   6  36    0.20    3.13
   0   6  36    1.54    2.02
   0  -6  36    1.65    4.89
   0   6 -36    1.44    1.13
   0   6  37    1.40    2.76
   0   6  37   -0.45    2.37
   0  -6  37   -1.95    5.19
   0   6 -37    0.36    1.09
   0   6  38    0.90    3.31
   0   6  38    2.20    2.16
   0  -6  38    4.54    5.28
   0   6 -38    0.37    1.11
   0   6  39   -1.79    3.42
   0   6  39    3.26    2.42
   0  -6  39    1.18    5.40
   0   6 -39    2.09    1.11
   0   6  40    2.80    3.53
   0   6  40    2.07    2.61
   0  -6  40    3.46    5.67
   0   6 -40    4.28    1.04
   0   6  41    4.40    3.36
   0   6  41    3.32    2.48
   0  -6  41   -4.51    5.71
   0   6  42   -3.39    3.48
   0   6  42   -1.01    2.80
   0  -6  42   -0.67    6.12
   0   6  43   -7.65    3.68
   0   6  43   -1.00    2.52
   0   6  44    2.59    3.30
   0   6  44    6.92    3.08
   0   6  45    0.29    3.18
   0  -6  45    1.16    6.55
   0   6  46    1.88    5.49
   0   6  46    0.69    2.57
   0  -6  46    6.96    6.76
   0   6  47    0.83    5.43
   0   6  47   -2.80    3.29
   0   6  47    2.81    3.14
   0  -6  47    0.33    6.85
   0   6  48   -2.53    5.72
   0   6  48   -0.48    2.84
   0  -6  48   -4.74    7.07
   0   6  49   -3.23    5.64
   0   6  49   -3.10    2.95
   0  -6  49    8.96    7.46
   0   6  50   -4.19    5.92
   0   6  51   -0.08    5.66
   0   6  52   -5.52    6.55
   0   7   0    1.82    2.15
   0   7   0    5.83    4.34
   0  -7   0    3.28    2.38
   0   7   1   -0.59    2.08
   0   7   1   -3.62    4.42
   0  -7  -1   -1.11    2.27
   0  -7   1    1.38    2.45
   0  -7   1   -0.87    4.07
   0   7  -1   -1.19    2.32
   0   7  -1   -0.69    4.22
   0   7   2   66.20    6.33
   0   7   2   80.63    8.68
   0  -7  -2   71.39    6.83
   0  -7   2  110.03   10.19
   0  -7   2   66.41    7.79
   0   7  -2   68.66    6.61
   0   7  -2   58.20    7.30
   0   7   3    1.26    1.94
   0   7   3   -0.13    4.43
   0  -7  -3    0.06    2.19
   0  -7   3    3.00    2.46
   0  -7   3    1.04    3.39
   0   7  -3   -1.79    2.39
   0   7  -3    0.29    4.44
   0   7   4   11.40    2.28
   0  -7  -4   10.81    2.29
   0  -7   4    9.24    2.63
   0  -7   4   14.65    3.83
   0   7  -4   16.81    2.80
   0   7  -4   12.34    3.85
   0   7   5    2.86    2.16
   0  -7   5    3.03    3.23
   0   7  -5    1.02    2.31
   0   7  -5    1.13    4.56
   0   7   6    9.27    2.07
   0  -7   6    4.03    2.53
   0   7  -6    5.88    2.50
   0   7  -6    6.51    5.03
   0   7   7    1.06    1.77
   0  -7   7    3.11    2.67
   0   7  -7   -3.50    5.47
   0   7   8   98.54    9.00
   0  -7   8  152.35   13.95
   0  -7   8  132.52   13.21
   0   7  -8  132.23   12.15
   0   7  -8  115.49   12.20
   0   7   9    1.23    1.72
   0  -7   9    2.28    2.65
   0  -7   9   -2.57    4.35
   0   7  -9    0.03    2.49
   0   7  10   36.05    3.79
   0  -7  10   29.43    3.82
   0  -7  10   41.53    6.62
   0   7 -10   25.43    3.69
   0   7  11    1.23    1.68
   0  -7  11    1.54    2.58
   0  -7  11   -1.65    4.99
   0   7 -11   -2.12    2.72
   0   7 -11    3.28    6.63
   0  -7  12   88.69    8.65
   0  -7  12   79.00    9.16
   0   7 -12  139.35   12.90
   0   7 -12   96.28   12.32
   0  -7  13   -0.25    2.94
   0  -7  13    0.92    4.65
   0   7 -13   -8.92   11.02
   0   7  14   79.04    7.20
   0  -7  14   30.32    4.30
   0  -7  14   47.60    8.37
   0   7 -14   25.65   10.49
   0  -7  15   -0.70    2.70
   0  -7  15   -6.49    5.75
   0   7 -15   -6.79   14.25
   0  -7  16   60.87    6.39
   0  -7  16   46.97    8.02
   0   7 -16   38.93   17.08
   0  -7  17    2.15    3.25
   0  -7  17    0.56    7.69
   0  -7  18   26.64    4.24
   0  -7  18   41.96    8.53
   0  -7  19   -0.96    3.42
   0  -7  19   -6.18    8.89
   0  -7  20    4.31    3.59
   0  -7  20   10.73    7.96
   0  -7  21   -0.64    3.44
   0  -7  21   -0.00   10.05
   0   7  22    7.69    1.99
   0  -7  22   28.09   10.85
   0  -7  23   -4.80    9.37
   0   7  24   56.89    6.40
   0  -7  24   28.19    4.36
   0  -7  24   22.87   10.48
   0   7 -24   51.08    4.91
   0   7  25   -1.42    3.52
   0   7  25    0.37    1.63
   0  -7  25    0.02    3.59
   0  -7  25    9.68   13.39
   0   7 -25   -1.15    1.56
   0   7  26    2.50    3.48
   0   7  26    3.35    1.80
   0  -7  26    0.84    3.68
   0  -7  26   10.02   11.64
   0   7 -26   -0.43    1.45
   0   7  27    1.70    3.45
   0   7  27    0.24    1.66
   0  -7  27    1.07    3.96
   0  -7  27    0.18   11.87
   0   7 -27    0.21    1.36
   0   7  28   11.70    3.41
   0   7  28   20.60    2.75
   0  -7  28   22.76    4.41
   0  -7  28   11.06   13.40
   0   7 -28   19.99    2.29
   0   7  29    0.83    2.86
   0   7  29    0.62    1.80
   0  -7  29    1.48    3.39
   0  -7  29   -8.66   13.11
   0   7 -29   -0.66    1.28
   0   7  30    1.72    3.00
   0   7  30    2.00    1.79
   0  -7  30    5.26    4.20
   0  -7  30   -4.38   14.49
   0   7  31    0.78    3.38
   0   7  31   -1.77    1.76
   0  -7  31   -1.84    4.29
   0  -7  31   42.65   17.19
   0   7  32   -2.04    3.29
   0   7  32    0.83    1.86
   0  -7  32   -1.97    4.50
   0  -7  32   17.91   16.44
   0   7 -32    0.42    1.18
   0   7  33   -1.44    3.59
   0   7  33    1.96    1.86
   0  -7  33   -1.27    3.93
   0  -7  33   21.20   17.73
   0   7 -33    1.37    1.19
   0   7  34   14.43    4.10
   0   7  34   13.91    2.44
   0  -7  34    9.66    4.73
   0   7  35    3.80    3.52
   0   7  35    0.28    1.97
   0  -7  35    2.09    5.04
   0   7 -35    2.39    1.13
   0   7  36    8.58    3.91
   0   7  36    3.44    2.34
   0  -7  36   17.31    5.71
   0   7 -36    7.17    1.34
   0   7  37    1.70    3.54
   0   7  37   -0.55    2.01
   0  -7  37    2.02    5.42
   0   7 -37    0.25    1.06
   0   7  38   -0.06    3.47
   0   7  38    4.21    2.30
   0  -7  38    5.08    5.48
   0   7 -38    5.41    1.20
   0   7  39    0.87    3.54
   0   7  39    0.11    2.57
   0  -7  39    2.08    5.14
   0   7 -39   -0.51    1.07
   0   7  40    3.50    3.32
   0   7  40    0.67    2.34
   0  -7  40    7.09    6.06
   0   7 -40    2.78    1.08
   0   7  41   -2.06    3.47
   0   7  41   -0.27    2.63
   0  -7  41   -0.31    6.16
   0   7 -41    0.51    1.01
   0   7  42   -2.23    3.62
   0   7  42    2.03    2.43
   0  -7  42   11.94    6.75
   0   7  43   -0.51    2.65
   0   7  43    2.56    2.78
   0  -7  43    8.00    6.11
   0   7  44    5.92    2.93
   0   7  44    7.79    2.83
   0  -7  44   14.00    6.40
   0   7  45   -1.62    3.39
   0   7  45    3.56    2.96
   0   7  46   -2.07    4.05
   0   7  46    0.06    3.34
   0   7  46    0.33    2.85
   0   7  47   -2.15    5.55
   0   7  48    4.26    5.66
   0   7  49   -5.01    5.91
   0   7  50   -2.98    5.85
   0   7  51   -0.60    5.96
   0   8   0   34.13    3.97
   0   8   0   54.31    6.67
   0  -8   0   34.19    4.13
   0   8   1    1.78    2.18
   0   8   1   -0.79    3.52
   0  -8  -1   -0.68    2.30
   0  -8   1    1.64    2.62
   0  -8   1    3.64    3.63
   0   8  -1    1.34    2.30
   0   8  -1    1.16    4.20
   0   8   2   17.75    2.71
   0   8   2   16.71    4.96
   0  -8   2   20.68    4.88
   0   8  -2   21.06    3.08
   0   8  -2   36.33    5.21
   0   8   3    0.74    2.12
   0   8   3   -2.69    3.44
   0  -8   3    1.56    2.47
   0  -8   3    0.62    3.62
   0   8  -3   -0.14    2.24
   0   8  -3    1.89    4.42
   0   8   4   24.51    3.15
   0   8   4   28.07    4.84
   0  -8  -4   27.88    3.49
   0  -8   4   26.52    3.71
   0  -8   4   25.71    4.71
   0   8  -4   29.06    5.63
   0   8   5   -3.26    2.00
   0  -8  -5    0.50    2.17
   0  -8   5   -0.73    2.71
   0  -8   5   -3.52    4.31
   0   8  -5    2.63    2.65
   0   8  -5   -3.16    4.87
   0   8   6   56.08    5.51
   0  -8  -6   39.76    4.34
   0  -8   6   48.63    5.39
   0  -8   6   30.66    5.55
   0   8  -6   73.05    7.17
   0   8  -6   25.93    6.06
   0   8   7    1.92    2.07
   0  -8  -7    1.29    1.90
   0  -8   7   -0.72    2.77
   0  -8   7   -3.45    4.64
   0   8  -7   -0.71    2.57
   0   8  -7    4.88    4.35
   0   8   8    0.35    1.93
   0  -8   8    0.99    2.56
   0  -8   8    8.03    4.65
   0   8  -8    3.51    2.82
   0   8  -8   -1.29    5.76
   0  -8   9   -0.16    2.89
   0  -8   9   -3.08    3.87
   0   8  -9   -1.84    2.97
   0   8  -9    4.09    6.44
   0  -8  10   33.73    4.51
   0  -8  10   25.35    4.77
   0   8 -10   55.31    6.00
   0   8 -10   20.49    7.72
   0   8  11    0.29    1.79
   0  -8  11   -0.63    3.06
   0  -8  11   -4.79    4.95
   0   8 -11   -1.86    2.75
   0   8 -11   -0.12    7.48
   0   8  12   32.79    3.56
   0  -8  12   27.58    4.24
   0  -8  12   46.67    7.29
   0   8 -12   24.50    4.06
   0   8 -12   50.67    9.38
   0   8  13   -0.12    1.86
   0  -8  13   -1.56    3.08
   0  -8  13   -0.44    5.24
   0   8 -13    4.63    2.97
   0   8 -13   -9.91    9.58
   0   8  14    3.16    1.81
   0  -8  14    2.02    3.09
   0  -8  14   -6.17    5.94
   0   8 -14    9.66    8.71
   0   8  15   -0.40    1.67
   0  -8  15   -0.97    3.40
   0  -8  15    7.39    5.52
   0   8 -15   -4.80   12.52
   0   8  16  275.43   24.30
   0  -8  16  205.17   18.75
   0  -8  16  203.93   20.41
   0   8 -16  275.55   29.44
   0   8  17   -0.60    1.47
   0  -8  17    2.98    3.48
   0  -8  17    2.97    6.81
   0   8 -17   -3.16   15.42
   0  -8  18   14.95    3.43
   0  -8  18   16.96    6.64
   0  -8  19    3.40    3.09
   0  -8  19   -4.93    6.55
   0  -8  20  129.66   12.46
   0  -8  20  135.34   15.96
   0  -8  21    3.13    3.05
   0  -8  21   -1.83    8.35
   0  -8  22   58.01    6.59
   0  -8  22   43.48   10.18
   0   8  23    0.27    1.50
   0  -8  23   -1.57    3.56
   0  -8  23   12.44    7.38
   0   8  24    0.96    1.63
   0  -8  24    5.13    9.70
   0  -8  25   -1.55   10.57
   0  -8  26    1.92    8.76
   0   8 -26    2.49    1.74
   0   8  27    1.32    3.48
   0   8  27   -0.32    1.72
   0  -8  27    2.17    4.16
   0  -8  27    3.73   12.26
   0   8 -27    2.94    1.65
   0   8  28   16.53    3.93
   0   8  28   13.89    2.24
   0  -8  28   19.16    4.30
   0   8  29   -3.72    3.62
   0   8  29   -0.65    1.78
   0  -8  29   -0.42    4.22
   0   8 -29   -1.55    1.30
   0   8  30   -0.70    2.68
   0   8  30   11.45    2.16
   0  -8  30    7.47    4.48
   0   8 -30    6.69    1.51
   0   8  31   -1.08    3.58
   0   8  31   -0.53    1.73
   0  -8  31    0.74    4.70
   0   8 -31    1.61    1.31
   0   8  32    1.45    3.52
   0   8  32    3.71    1.97
   0  -8  32   -0.43    4.74
   0   8 -32    3.15    1.34
   0   8  33   -0.18    3.59
   0   8  33    0.17    1.85
   0  -8  33    6.95    4.94
   0   8 -33    2.74    1.27
   0   8  34    7.30    3.71
   0   8  34    2.48    2.15
   0  -8  34    3.28    5.29
   0  -8  34  -35.70   16.56
   0   8 -34    2.38    1.25
   0   8  35   -0.37    3.51
   0   8  35   -0.48    2.05
   0  -8  35    1.39    5.43
   0  -8  35   35.22   17.36
   0   8 -35   -0.76    1.12
   0   8  36    3.22    4.02
   0   8  36    1.56    2.09
   0  -8  36    6.72    5.85
   0  -8  36   -2.20   19.91
   0   8  37    2.36    3.84
   0   8  37    2.22    2.21
   0  -8  37    3.34    5.93
   0  -8  37   11.90   20.37
   0   8 -37   -0.14    1.06
   0   8  38   15.08    4.28
   0   8  38    2.55    2.26
   0  -8  38    5.52    5.73
   0  -8  38    5.76   21.93
   0   8 -38    2.48    1.10
   0   8  39   -2.10    3.08
   0   8  39   -1.30    2.19
   0  -8  39    1.70    6.26
   0  -8  39  -33.71   21.54
   0   8 -39    0.60    1.06
   0   8  40    1.96    2.94
   0   8  40    4.70    2.62
   0  -8  40   -1.35    5.53
   0  -8  40  -19.68   19.56
   0   8 -40    0.20    1.00
   0   8  41    3.82    3.75
   0   8  41    1.65    2.43
   0  -8  41    7.60    6.67
   0  -8  41    5.90   18.88
   0   8 -41   -0.14    0.96
   0   8  42    0.22    3.69
   0   8  42    2.77    2.75
   0  -8  42    1.50    5.81
   0  -8  42  -10.26   24.71
   0   8 -42    2.03    0.97
   0   8  43    8.32    3.24
   0   8  43   -0.10    2.43
   0  -8  43    1.45    6.77
   0  -8  43   10.74   21.70
   0   8  44   -0.23    3.43
   0   8  44   -1.52    2.70
   0  -8  44    1.21    7.09
   0  -8  44   20.29   26.63
   0   8  45   -0.80    2.67
   0  -8  45  -22.31   29.11
   0   8  47    0.51    5.49
   0   8  48   -3.46    5.53
   0   8  49    1.25    5.87
   0   8  50   -1.54    5.84
   0   9   0   -0.41    2.65
   0   9   0   -0.02    5.28
   0   9   1   -3.17    2.70
   0   9   1    2.56    5.18
   0   9  -1   -0.74    5.48
   0   9   2   18.29    3.16
   0   9   2   14.25    5.17
   0  -9  -2   17.98    3.08
   0  -9   2   17.76    3.47
   0  -9   2   19.35    5.77
   0   9  -2   16.86    3.20
   0   9  -2   14.05    5.49
   0   9   3    0.33    2.46
   0   9   3   -0.02    4.53
   0  -9  -3   -0.37    2.36
   0  -9   3   -0.81    2.94
   0  -9   3   -1.11    4.92
   0   9  -3   -1.89    2.91
   0   9  -3   -0.84    4.03
   0   9   4    3.86    2.41
   0   9   4    3.93    4.79
   0  -9  -4    2.20    2.52
   0  -9   4    1.76    2.85
   0  -9   4    0.18    4.82
   0   9  -4    9.29    3.01
   0   9  -4    4.37    4.96
   0   9   5   -0.09    2.18
   0   9   5    2.54    3.67
   0  -9  -5    0.09    2.30
   0  -9   5    2.44    2.99
   0  -9   5    1.49    3.60
   0   9  -5   -3.48    2.82
   0   9  -5   -3.53    5.03
   0   9   6   22.18    3.00
   0  -9  -6   21.50    3.08
   0  -9   6   31.30    4.49
   0  -9   6   14.04    3.99
   0   9  -6   16.31    3.37
   0   9  -6   11.84    5.58
   0  -9  -7   -1.35    2.09
   0  -9   7    0.60    3.08
   0  -9   7   -0.09    4.34
   0   9  -7    8.33    2.91
   0   9  -7   -0.44    4.24
   0  -9   8   37.08    4.60
   0  -9   8   64.92    8.07
   0   9  -8   40.81    4.91
   0   9  -8   49.10    7.31
   0   9   9   -1.63    2.10
   0  -9   9    3.88    3.04
   0  -9   9   -1.54    4.66
   0   9  -9   -1.19    2.54
   0   9  -9   -3.59    6.28
   0   9  10   59.22    5.77
   0  -9  10   54.40    5.90
   0  -9  10   43.64    6.69
   0   9 -10   60.06    6.42
   0   9 -10   46.38    8.62
   0   9  11   -0.63    2.16
   0  -9  11   -0.79    2.77
   0  -9  11    4.49    4.80
   0   9 -11   -2.02    3.11
   0   9 -11    0.31    6.14
   0   9  12   40.06    4.21
   0  -9  12   38.93    5.13
   0  -9  12   39.18    6.09
   0   9 -12   59.05    6.57
   0   9 -12   25.20    8.73
   0   9  13   -1.02    1.86
   0  -9  13    5.55    3.36
   0  -9  13    0.67    4.10
   0   9 -13    1.22    3.59
   0   9 -13   -2.80    8.93
   0   9  14  148.88   13.33
   0  -9  14  127.02   12.12
   0  -9  14  129.35   13.35
   0   9 -14  123.82   15.14
   0   9  15   -1.09    1.76
   0  -9  15    0.42    3.25
   0  -9  15   -0.63    4.32
   0   9 -15   19.63   11.23
   0   9  16    9.01    1.98
   0  -9  16    9.30    3.50
   0  -9  16   14.57    5.15
   0   9 -16    0.82   12.13
   0   9  17    0.65    1.68
   0  -9  17   -2.72    3.58
   0  -9  17   -0.51    6.29
   0   9 -17    4.09   13.77
   0   9  18   87.95    8.02
   0  -9  18   73.08    7.72
   0  -9  18   55.54    8.37
   0   9 -18   52.83   16.71
   0   9  19    1.66    1.58
   0  -9  19    1.55    3.58
   0  -9  19    6.07    6.32
   0   9 -19   16.71   17.16
   0   9  20   21.54    2.48
   0  -9  20   17.11    3.88
   0  -9  20   27.11    8.05
   0   9  21  -12.28    2.62
   0  -9  21    0.27    3.70
   0  -9  21    2.90    7.39
   0  -9  22   -0.21    3.42
   0  -9  22   -0.13    6.30
   0  -9  23    2.04    3.46
   0   9  24   12.92    2.11
   0  -9  24    5.69    4.21
   0  -9  25    1.24    3.55
   0   9  26    0.70    1.77
   0  -9  26    0.91    3.88
   0   9  27   -0.94    1.71
   0  -9  28   18.35    9.01
   0   9 -28   41.63    4.19
   0   9  29   -3.12    3.68
   0  -9  29   -0.21    4.50
   0  -9  29    1.55    8.95
   0   9 -29    0.31    1.66
   0   9  30   -1.40    3.56
   0   9  30    0.03    1.81
   0  -9  30   -3.95    4.86
   0  -9  30    6.21   12.18
   0   9 -30    0.07    1.51
   0   9  31   -2.13    3.59
   0   9  31    2.24    1.86
   0  -9  31    2.65    4.41
   0  -9  31   -0.77   12.59
   0   9 -31    0.36    1.39
   0   9  32   13.50    4.07
   0   9  32    5.64    2.05
   0  -9  32    2.75    4.52
   0  -9  32   11.30   13.67
   0   9 -32   13.04    1.83
   0   9  33    0.94    3.92
   0   9  33   -0.85    1.95
   0  -9  33   -4.33    5.61
   0  -9  33    6.53   14.42
   0   9 -33    0.19    1.28
   0   9  34    5.93    3.98
   0   9  34   10.82    2.26
   0  -9  34   10.25    5.80
   0  -9  34    4.01   14.73
   0   9 -34   10.87    1.65
   0   9  35    0.25    3.83
   0   9  35    1.81    2.13
   0  -9  35    0.73    5.18
   0  -9  35    6.15   15.88
   0   9 -35   -0.51    1.18
   0   9  36    0.82    3.72
   0   9  36    0.42    2.10
   0  -9  36    0.33    5.75
   0  -9  36  -10.07   17.34
   0   9 -36   -0.52    1.16
   0   9  37    1.03    3.70
   0   9  37    1.69    2.08
   0  -9  37    3.75    6.18
   0  -9  37    0.10   18.51
   0   9 -37   -0.39    1.12
   0   9  38   17.26    4.47
   0   9  38   15.76    2.82
   0  -9  38    7.48    6.45
   0  -9  38   17.44   19.22
   0   9  39   -5.33    4.10
   0   9  39    2.17    2.17
   0  -9  39   -8.86    6.90
   0  -9  39  -14.82   20.30
   0   9 -39   -0.06    0.98
   0   9  40    9.97    4.14
   0   9  40    2.62    2.27
   0  -9  40   10.50    6.56
   0  -9  40   -7.68   20.87
   0   9 -40   10.28    1.39
   0   9  41    2.66    3.88
   0   9  41   -1.04    2.33
   0  -9  41   -7.50    7.07
   0  -9  41   11.54   18.19
   0   9 -41    0.18    0.95
   0   9  42    2.41    3.91
   0   9  42    0.75    2.65
   0  -9  42    8.42    7.11
   0  -9  42    0.33   17.30
   0   9 -42    5.11    1.05
   0   9  43   -6.01    4.03
   0   9  43   -0.42    2.48
   0  -9  43   -4.11   19.29
   0   9 -43    0.81    0.88
   0  -9  44   14.11   18.31
   0   9  47    2.06    5.27
   0   9  48    7.15    5.70
   0  10   0    7.06    2.82
   0  10   0   23.03    5.28
   0 -10   0    8.24    2.90
   0  10   1    2.71    2.45
   0  10   1    2.18    4.54
   0 -10  -1    2.98    2.66
   0 -10   1    0.14    2.90
   0  10  -1   -1.32    2.73
   0  10  -1    3.53    3.69
   0  10   2   19.61    4.51
   0 -10  -2   17.34    3.09
   0 -10   2   16.56    3.36
   0 -10   2   19.06    4.40
   0  10  -2    9.91    3.20
   0  10  -2   16.47    5.28
   0  10   3   -0.43    2.62
   0  10   3    0.89    4.51
   0 -10  -3    1.51    2.32
   0 -10   3   -0.80    4.25
   0  10  -3    0.78    2.63
   0  10  -3   -0.73    4.65
   0  10   4   10.93    4.90
   0 -10   4   15.01    4.81
   0  10  -4   17.20    3.26
   0  10  -4   20.29    4.75
   0  10   5   -2.53    4.85
   0 -10  -5    2.60    2.47
   0 -10   5   -3.58    3.22
   0 -10   5    1.12    4.35
   0  10  -5   -1.32    2.96
   0  10  -5    9.81    5.19
   0  10   6   41.55    4.61
   0  10   6   42.58    6.20
   0 -10  -6   91.84    8.71
   0 -10   6   45.08    5.42
   0 -10   6   55.55    7.55
   0  10  -6   38.57    4.76
   0  10  -6   50.64    7.06
   0  10   7    0.68    2.24
   0 -10  -7    0.69    2.06
   0 -10   7   -0.33    3.05
   0 -10   7   -3.83    4.72
   0  10  -7   -0.54    3.02
   0  10  -7   -1.47    4.45
   0  10   8   47.73    4.94
   0 -10   8   37.51    4.83
   0 -10   8   51.81    7.08
   0  10  -8   39.35    4.92
   0  10  -8   29.03    6.14
   0  10   9    0.67    2.08
   0 -10   9   -0.24    3.09
   0 -10   9   -4.36    4.42
   0  10  -9   -1.54    3.17
   0  10  -9    4.09    6.07
   0  10  10   91.45    8.50
   0 -10  10   84.00    8.43
   0 -10  10   91.91   10.34
   0  10 -10  105.73   10.28
   0  10 -10   64.82    8.74
   0  10  11   -1.38    2.18
   0 -10  11    1.73    3.18
   0 -10  11   -0.51    4.57
   0  10 -11   -0.75    3.43
   0  10 -11   -0.09    6.88
   0  10  12  270.92   24.02
   0 -10  12  309.55   27.78
   0 -10  12  263.79   24.78
   0  10 -12  284.37   25.69
   0  10 -12  258.83   25.72
   0  10  13   -0.62    1.86
   0 -10  13    1.02    3.35
   0 -10  13   -1.53    4.65
   0  10 -13   -0.94    3.66
   0  10 -13    0.67    8.21
   0  10  14    5.05    1.99
   0 -10  14    8.90    3.21
   0 -10  14    5.27    4.97
   0  10 -14    5.31    8.84
   0  10  15    1.34    1.81
   0 -10  15   -0.51    2.97
   0 -10  15    5.39    5.05
   0  10 -15   -4.47    8.43
   0  10  16  107.89    9.82
   0 -10  16  124.11   12.04
   0  10 -16  126.38   17.17
   0  10  17    0.16    1.74
   0 -10  17   -1.72    3.81
   0  10 -17  -11.78    9.91
   0  10  18   15.55    2.29
   0 -10  18   15.09    3.76
   0  10 -18   -8.57   11.22
   0  10  19    0.32    1.67
   0 -10  19    1.65    3.70
   0  10 -19  -19.12   12.49
   0  10  20   20.04    2.49
   0 -10  20   23.74    4.60
   0  10 -20   32.08   17.48
   0  10  21    0.43    1.52
   0 -10  21   -3.26    4.33
   0  10  22    6.13    1.68
   0 -10  22    7.15    4.36
   0  10  23   -0.70    1.44
   0 -10  23    5.29    4.18
   0 -10  23    0.80    6.02
   0  10  24    9.60    1.69
   0 -10  24    1.11    4.43
   0 -10  24    4.02    7.84
   0  10  25    0.33    0.80
   0  10  25   -0.69    1.71
   0 -10  25   -0.98    4.57
   0 -10  25    7.06    7.01
   0  10  26   31.14    3.44
   0 -10  26   23.80    5.49
   0 -10  26   20.54    7.29
   0  10  27    0.28    1.83
   0 -10  27    4.05    3.96
   0 -10  27   -3.98    8.77
   0  10  28    0.58    1.73
   0 -10  28    0.18    4.28
   0 -10  28   -6.03    7.69
   0  10  29    2.90    1.89
   0 -10  29    7.97    9.18
   0  10 -29    0.36    1.70
   0  10  30    5.48    1.99
   0 -10  30    7.10    9.86
   0  10 -30    7.56    1.96
   0  10  31    3.22    3.77
   0 -10  31   -6.36    5.54
   0 -10  31   -9.75    9.34
   0  10 -31    0.43    1.61
   0  10  32    4.85    3.64
   0 -10  32    3.05    5.05
   0 -10  32   -1.34    9.35
   0  10 -32    7.82    1.76
   0  10  33   -1.33    3.01
   0  10  33   -0.22    1.96
   0 -10  33    1.00    5.15
   0 -10  33    4.46   13.37
   0  10 -33   -2.46    1.45
   0  10  34    4.70    3.75
   0  10  34    3.93    2.15
   0 -10  34    0.25    5.30
   0 -10  34    7.28   10.43
   0  10 -34    1.40    1.37
   0  10  35    1.71    3.57
   0  10  35    0.67    1.99
   0 -10  35   10.75    6.39
   0 -10  35    6.50   14.25
   0  10 -35    0.48    1.27
   0  10  36    7.71    3.95
   0  10  36   10.34    2.49
   0 -10  36    9.07    6.69
   0 -10  36   14.35   12.65
   0  10 -36   19.77    2.21
   0  10  37    0.49    3.77
   0  10  37   -2.97    2.17
   0 -10  37   -0.23    6.57
   0 -10  37   -4.09   14.88
   0  10 -37    0.34    1.14
   0  10  38   10.62    3.40
   0  10  38    6.66    2.31
   0 -10  38    6.14    5.85
   0 -10  38   -2.22   11.69
   0  10 -38    7.33    1.27
   0  10  39   -1.61    3.96
   0  10  39    0.17    2.17
   0 -10  39   -0.74    6.54
   0 -10  39   -6.59   16.81
   0  10 -39   -1.34    1.00
   0  10  40    3.18    4.05
   0  10  40    2.78    2.32
   0 -10  40   -0.41    6.32
   0 -10  40  -12.35   13.73
   0  10  41   -1.52    3.88
   0  10  41    2.42    2.51
   0 -10  41    6.73   18.22
   0  10 -41    0.05    0.89
   0 -10  42   -4.42   18.96
   0  10 -42   13.72    1.57
   0 -10  43    7.97   15.68
   0  11   0   -3.79    2.63
   0  11   0    0.75    3.61
   0 -11   0   -0.02    2.72
   0  11   1    0.84    3.65
   0 -11  -1   -0.76    2.46
   0 -11   1   -1.42    2.78
   0  11  -1    0.30    2.75
   0  11  -1   -1.33    3.74
   0  11   2   98.92   10.80
   0 -11  -2   84.94    8.31
   0 -11   2   78.18    7.82
   0  11  -2   88.34    8.69
   0  11  -2   68.64    8.57
   0  11   3   -1.65    2.59
   0  11   3    4.31    3.71
   0 -11  -3    0.58    2.41
   0 -11   3   -1.19    3.24
   0 -11   3    0.91    4.43
   0  11  -3    1.31    2.83
   0  11  -3   -2.97    3.86
   0  11   4   56.13    5.81
   0  11   4   72.27    8.71
   0 -11  -4   99.29    9.35
   0 -11   4   85.91    8.54
   0 -11   4   68.97    8.36
   0  11  -4   56.42    6.30
   0  11  -4   64.19    8.25
   0  11   5   -1.81    2.40
   0  11   5   -1.99    3.81
   0 -11  -5   -1.05    2.35
   0 -11   5   -1.04    4.22
   0  11  -5   -0.66    2.95
   0  11  -5   -0.85    3.92
   0  11   6   33.51    5.45
   0 -11  -6   24.18    3.25
   0 -11   6   26.51    5.46
   0  11  -6   22.75    3.89
   0  11  -6   25.48    6.08
   0  11   7   -1.16    2.30
   0  11   7    0.25    4.50
   0 -11  -7   -0.33    2.19
   0 -11   7   -0.03    2.69
   0 -11   7   -1.38    4.37
   0  11  -7   -2.00    3.03
   0  11  -7   -5.86    5.24
   0  11   8   68.47    6.70
   0 -11   8   51.62    5.93
   0 -11   8   65.73    8.14
   0  11  -8   52.11    5.99
   0  11  -8   59.19    8.86
   0  11   9    1.31    2.13
   0 -11   9    1.77    3.20
   0  11  -9    1.01    3.19
   0  11  -9    4.37    6.14
   0  11  10  181.37   16.31
   0 -11  10  249.14   22.63
   0  11 -10  174.71   16.26
   0  11 -10  140.86   15.03
   0  11  11    0.42    2.00
   0 -11  11   -2.93    3.06
   0  11 -11    4.24    3.55
   0  11 -11    4.63    5.67
   0  11  12   24.82    3.28
   0 -11  12   32.08    4.84
   0  11 -12   22.67    4.56
   0  11 -12   13.18    6.49
   0  11  13   -2.38    2.22
   0 -11  13    0.64    2.98
   0  11 -13   -2.07    3.37
   0  11 -13    7.95    6.11
   0  11  14  142.31   12.89
   0 -11  14  136.48   13.13
   0  11 -14  116.24   14.22
   0  11  15    0.05    1.95
   0 -11  15    3.22    3.40
   0  11 -15    5.85    9.16
   0  11  16   -0.00    1.94
   0 -11  16    1.40    3.48
   0 -11  16    1.50    4.19
   0  11 -16    1.54   10.14
   0  11  17   -0.82    1.86
   0 -11  17    1.45    3.35
   0 -11  17    4.88    4.32
   0  11 -17   -8.63    9.53
   0  11  18   64.55    6.15
   0 -11  18   64.48    7.27
   0 -11  18   69.75    9.16
   0  11 -18   44.70   12.12
   0  11  19   -0.47    1.79
   0 -11  19    0.10    4.00
   0 -11  19   -2.41    5.85
   0  11 -19    0.74   14.06
   0  11  20    5.00    1.89
   0 -11  20    6.96    4.23
   0 -11  20   -1.82    5.04
   0  11 -20   23.63   16.14
   0  11  21    0.17    1.65
   0 -11  21    1.90    4.16
   0 -11  21   -7.56    5.88
   0  11 -21  -20.60   17.22
   0  11  22   13.70    2.18
   0 -11  22   12.06    4.25
   0 -11  22    6.65    5.88
   0  11 -22   29.33   16.75
   0  11  23   -0.51    1.59
   0 -11  23   -0.99    3.96
   0 -11  23   -2.04    5.91
   0  11  24    2.55    1.62
   0 -11  24    5.63    4.77
   0 -11  24    3.63    6.45
   0  11  25   -0.38    1.34
   0  11  25    0.87    1.59
   0 -11  25    3.18    4.10
   0 -11  25   -4.75    7.54
   0  11  26    1.23    1.75
   0 -11  26   -1.92    4.85
   0 -11  26    0.71    8.07
   0  11  27   -1.18    1.45
   0  11  27   -1.58    1.77
   0 -11  27    6.33    4.76
   0 -11  27    1.21    8.65
   0  11  28   -0.06    1.39
   0  11  28   -0.42    1.86
   0 -11  28    3.13    4.68
   0 -11  28   -2.45    8.79
   0  11  29    0.35    1.24
   0  11  29    0.52    1.83
   0 -11  29    1.98    4.91
   0 -11  29   -4.37    7.43
   0  11  30    1.10    1.88
   0 -11  30   -4.87    5.09
   0 -11  30   -1.79    7.47
   0  11  31   -0.40    1.92
   0 -11  31    5.18    5.97
   0 -11  31    4.39    8.57
   0  11 -31    0.93    1.68
   0  11  32   -0.86    2.07
   0 -11  32    5.41   10.97
   0  11 -32    1.06    1.53
   0  11  33    1.31    3.80
   0  11  33   -2.00    1.92
   0 -11  33   -4.46    9.28
   0  11 -33   -0.23    1.58
   0  11  34    7.11    3.81
   0 -11  34   -2.60    6.24
   0 -11  34   -0.78    9.23
   0  11 -34    1.35    1.48
   0  11  35    1.70    3.79
   0  11  35   -1.21    1.82
   0 -11  35    0.31    6.35
   0 -11  35    1.43    9.51
   0  11 -35    0.92    1.17
   0  11  36   -1.57    3.83
   0  11  36    1.53    2.01
   0 -11  36    3.30    5.77
   0 -11  36    2.81   10.19
   0  11 -36    3.17    1.30
   0  11  37   -1.89    3.14
   0  11  37   -0.03    2.12
   0 -11  37    3.64    5.78
   0 -11  37   -7.02   12.71
   0  11 -37   -0.26    1.08
   0  11  38    4.09    2.97
   0  11  38   -1.70    2.38
   0 -11  38   -4.27   13.54
   0  11 -38    2.42    1.13
   0  11  39    0.64    3.86
   0 -11  39   -4.84   14.29
   0  11 -39    0.37    0.98
   0 -11  40  -13.15   12.11
   0 -11  41    8.68   14.92
   0  12   0  288.76   25.92
   0  12   0  204.26   19.75
   0 -12   0  235.15   21.23
   0  12   1   -0.23    3.03
   0  12   1    9.47    3.95
   0 -12  -1    1.36    2.57
   0 -12   1    2.23    2.72
   0  12  -1    0.55    4.63
   0  12   2   14.62    3.38
   0  12   2   28.22    5.69
   0 -12  -2   17.05    3.24
   0 -12   2    9.59    3.39
   0  12  -2   16.12    5.20
   0  12   3    0.28    2.81
   0  12   3   -7.06    4.61
   0 -12  -3   -0.55    2.39
   0 -12   3   -2.71    2.86
   0  12  -3    0.51    3.01
   0  12  -3    3.65    3.99
   0  12   4   56.66    5.95
   0  12   4   32.92    5.98
   0 -12  -4   41.58    4.77
   0 -12   4   33.09    4.53
   0  12  -4   54.44    6.31
   0  12  -4   29.03    6.09
   0  12   5    2.55    2.54
   0  12   5    4.56    4.63
   0 -12  -5   -1.63    2.46
   0 -12   5    2.72    3.16
   0  12  -5    0.81    3.07
   0  12  -5   -1.27    3.94
   0  12   6   54.63    5.78
   0  12   6   78.43    8.93
   0 -12  -6  108.81   10.16
   0 -12   6  100.85    9.91
   0  12  -6   55.34    6.49
   0  12  -6   70.76    8.68
   0  12   7   -0.39    2.44
   0  12   7   10.20    3.89
   0 -12  -7   -1.06    2.00
   0 -12   7   -1.00    3.08
   0  12  -7   -3.80    3.46
   0  12  -7    0.52    5.80
   0  12   8   13.51    2.80
   0  12   8   29.25    5.63
   0 -12  -8   33.94    3.71
   0  12  -8   11.63    3.90
   0  12  -8   30.11    6.28
   0 -12   9    2.03    4.16
   0  12  -9    0.72    3.72
   0  12  -9   -5.35    4.89
   0  12  10   13.21    2.86
   0 -12  10   20.43    4.13
   0 -12  10   38.40    6.35
   0  12 -10   27.65    4.83
   0  12 -10   12.10    5.77
   0  12  11    1.33    2.52
   0 -12  11    0.78    3.13
   0 -12  11   -0.08    3.64
   0  12 -11   -6.76    4.08
   0  12 -11   -1.58    5.46
   0  12  12    9.16    2.56
   0 -12  12   15.77    4.07
   0 -12  12   15.00    4.58
   0  12 -12   15.29    4.62
   0  12 -12   13.24    7.87
   0  12  13    3.68    2.14
   0 -12  13   -0.47    3.28
   0 -12  13   -4.83    4.69
   0  12 -13   -0.37    7.23
   0  12  14    5.84    2.30
   0 -12  14    8.70    3.82
   0 -12  14    5.27    4.62
   0  12 -14    5.09    8.80
   0  12  15    1.09    2.14
   0 -12  15   -3.98    4.14
   0  12 -15  -10.49    9.26
   0  12  16   46.68    4.88
   0 -12  16   52.12    6.68
   0 -12  16   34.52    5.81
   0  12 -16   43.81    9.69
   0  12  17   -1.66    2.04
   0 -12  17    0.84    3.65
   0 -12  17   -2.00    5.00
   0  12 -17   16.39   11.31
   0  12  18    1.72    2.02
   0 -12  18    6.94    3.83
   0 -12  18   12.19    5.42
   0  12 -18   12.88    9.59
   0  12  19   -0.84    1.93
   0 -12  19    1.81    4.34
   0 -12  19    7.49    4.82
   0  12 -19   -6.20   13.85
   0  12  20    6.67    2.13
   0 -12  20    5.36    4.35
   0 -12  20   -1.96    4.87
   0  12 -20   23.42   15.84
   0  12  21   -2.10    2.01
   0 -12  21   -0.68    4.50
   0 -12  21    2.46    5.93
   0  12 -21    9.20   16.48
   0  12  22    2.13    1.86
   0 -12  22   -2.93    4.85
   0 -12  22    2.09    6.50
   0  12 -22   -3.29   13.76
   0 -12  23   -0.39    4.25
   0 -12  23    3.54    5.54
   0  12 -23  -15.70   19.60
   0  12  24    0.48    1.78
   0 -12  24    3.06    4.38
   0 -12  24    2.51    5.27
   0  12  25    2.32    1.84
   0  12  25   -0.20    1.41
   0 -12  25    1.12    4.43
   0 -12  25   -1.80    7.55
   0  12  26   -1.29    1.73
   0  12  26    1.17    1.74
   0 -12  26   -2.46    4.62
   0 -12  26    9.17    5.89
   0  12  27    2.49    1.68
   0  12  27   -1.12    1.83
   0 -12  27   -1.60    5.41
   0 -12  27    9.11    8.30
   0  12  28    2.13    1.56
   0  12  28   -0.64    1.87
   0 -12  28   -0.89    5.61
   0 -12  28    5.47    8.18
   0  12  29   -0.08    1.57
   0  12  29   -1.02    1.85
   0 -12  29   -9.10    5.57
   0 -12  29    0.86    8.39
   0  12  30    3.05    1.52
   0  12  30    2.76    1.92
   0 -12  30   -1.53    5.42
   0 -12  30   -1.85    8.88
   0  12  31    1.03    2.03
   0 -12  31   -0.23    6.18
   0 -12  31   -1.46    9.16
   0  12  32    2.38    1.37
   0  12  32    0.32    1.98
   0 -12  32   -1.03    6.27
   0 -12  32    8.28   10.51
   0  12 -32    3.17    2.19
   0  12  33   -0.09    1.28
   0  12  33   -0.94    2.06
   0 -12  33   -8.23    6.88
   0 -12  33    4.90   10.24
   0  12 -33    0.46    1.85
   0  12  34   27.62    2.59
   0  12  34   12.40    2.48
   0 -12  34    3.34    5.37
   0 -12  34   27.88   11.70
   0  12 -34    9.66    1.93
   0  12  35    0.66    1.05
   0  12  35    2.08    3.71
   0  12  35   -0.83    2.07
   0 -12  35   11.97   10.98
   0  12 -35   -0.35    1.46
   0  12  36    4.33    3.70
   0 -12  36   -6.39    9.11
   0  12 -36    5.39    1.27
   0  12  37   -0.26    3.73
   0 -12  37   -3.70   11.40
   0  12 -37    1.00    1.24
   0 -12  38  -10.14   10.18
   0 -12  39   -8.88   12.45
   0 -12  40    6.54   13.18
   0  13   0    7.69    3.39
   0  13   0   26.23    5.95
   0 -13   0   10.56    3.22
   0  13   1    0.92    3.12
   0  13   1    1.74    3.92
   0 -13  -1    0.37    2.71
   0 -13   1   -0.69    3.01
   0  13  -1    2.57    3.07
   0  13  -1    2.50    4.97
   0  13   2  406.14   36.18
   0  13   2  271.19   25.57
   0 -13  -2  225.10   20.32
   0 -13   2  266.16   24.02
   0  13  -2  339.85   30.50
   0  13  -2  278.37   26.30
   0  13   3   -2.44    3.15
   0  13   3   -2.82    4.71
   0 -13  -3   -2.24    2.88
   0 -13   3    0.36    2.90
   0  13  -3   -4.30    3.31
   0  13  -3    5.62    4.92
   0  13   4    1.76    2.98
   0  13   4   11.38    5.18
   0 -13  -4   12.46    2.67
   0 -13   4    2.91    3.39
   0 -13   4   17.17    5.28
   0  13  -4    5.36    5.12
   0  13   5    0.13    3.02
   0  13   5   -1.69    3.87
   0 -13  -5    1.84    2.16
   0 -13   5   -0.14    3.13
   0 -13   5   -3.08    4.63
   0  13  -5    0.93    4.42
   0  13   6  122.38   11.52
   0  13   6   78.09    8.94
   0 -13  -6   88.93    8.49
   0 -13   6   89.47    9.04
   0 -13   6   75.43    8.82
   0  13  -6  118.35   11.60
   0  13  -6   63.14    8.40
   0  13   7    0.74    2.78
   0  13   7    3.89    3.92
   0 -13  -7    0.76    2.11
   0 -13   7   -2.74    3.55
   0 -13   7    1.58    4.52
   0  13  -7    1.05    4.30
   0  13  -7   -5.84    4.97
   0  13   8    6.63    3.01
   0  13   8    5.43    3.99
   0 -13  -8    8.39    2.14
   0 -13   8    6.51    3.63
   0 -13   8    3.34    4.67
   0  13  -8   12.10    4.10
   0  13  -8    6.23    5.27
   0  13   9    2.65    2.93
   0  13   9    3.93    3.77
   0 -13   9    0.54    3.87
   0 -13   9   -1.69    4.74
   0  13  -9   -2.26    4.30
   0  13  -9   -9.92    5.69
   0  13  10    2.47    2.58
   0 -13  10    3.90    3.72
   0 -13  10    0.08    3.61
   0  13 -10   10.43    4.51
   0  13 -10    5.60    7.12
   0  13  11    0.83    2.50
   0 -13  11   -3.22    4.00
   0  13 -11    1.83    4.45
   0  13 -11   -2.04    5.61
   0  13  12    4.53    2.81
   0 -13  12    1.28    3.94
   0  13 -12   -1.78    3.54
   0  13 -12   -0.14    7.64
   0 -13  13    4.85    3.91
   0 -13  13   -1.34    4.83
   0  13 -13   -5.11    8.54
   0  13  14    0.19    2.43
   0 -13  14    6.14    4.18
   0 -13  14    4.81    4.61
   0  13 -14    2.21    8.54
   0  13  15   -0.47    2.36
   0 -13  15   -0.58    4.01
   0 -13  15   -5.03    5.12
   0  13 -15    2.08    7.60
   0  13  16   11.34    2.73
   0 -13  16   12.65    4.60
   0  13 -16   12.71    8.76
   0  13  17   -0.40    2.46
   0 -13  17   -2.26    4.15
   0 -13  17   -1.27    5.00
   0  13 -17   10.07    8.76
   0  13  18    3.38    2.31
   0 -13  18    0.63    4.31
   0 -13  18    5.06    4.54
   0  13 -18    8.51   11.87
   0  13  19    0.16    2.17
   0 -13  19   -2.69    4.45
   0 -13  19   -0.44    4.27
   0  13 -19    4.92   11.11
   0 -13  20   -1.58    4.51
   0 -13  20    0.72    5.35
   0 -13  21    2.84    4.82
   0 -13  21    0.70    4.47
   0  13  22    1.87    2.20
   0 -13  22    3.22    4.71
   0 -13  22    8.32    6.08
   0  13  23    2.78    2.13
   0 -13  23    1.20    4.31
   0 -13  23    9.29    5.27
   0  13  24    1.01    2.10
   0 -13  24   -2.73    5.27
   0 -13  24   -6.25    6.46
   0  13  25    7.69    2.24
   0  13  25   -1.99    1.18
   0 -13  25   -2.97    5.36
   0 -13  25    1.72    5.80
   0  13  26    4.76    2.06
   0  13  26    1.16    1.79
   0 -13  26   11.46    5.63
   0 -13  26   11.17    6.10
   0  13  27   -0.25    1.87
   0  13  27   -1.10    1.83
   0 -13  27   -1.00    5.03
   0 -13  27   -1.25    7.21
   0  13  28    2.13    1.77
   0  13  28    4.96    2.07
   0 -13  28    4.29    5.82
   0 -13  28   -6.48    6.58
   0  13  29   -0.82    1.86
   0  13  29   -1.02    1.88
   0 -13  29    9.33    5.69
   0 -13  29   -2.13    8.02
   0  13  30    5.99    2.01
   0 -13  30   13.60    5.68
   0 -13  30    6.79    7.17
   0  13  31   -0.67    1.67
   0  13  31    0.69    1.98
   0 -13  31    0.00    5.37
   0 -13  31    1.14    7.36
   0  13  32   31.78    3.34
   0  13  32   30.85    3.64
   0 -13  32   26.73    7.27
   0 -13  32   37.09    9.16
   0  13  33   -1.11    1.54
   0  13  33    0.01    1.98
   0 -13  33    1.13    7.60
   0  13 -33   -1.38    2.32
   0  13  34   19.37    2.17
   0 -13  34    3.03    8.26
   0  13 -34   11.04    2.23
   0  13  35    1.36    1.45
   0 -13  35  -11.35    8.47
   0  13  36   14.33    1.55
   0 -13  36   10.75    8.80
   0  13  37   -0.59    1.21
   0 -13  37   -2.87   11.16
   0  13  38    1.73    0.65
   0 -13  38   -2.69    9.24
   0  13  39   -1.55    1.02
   0  14   0  498.54   44.42
   0  14   0  382.89   35.31
   0 -14   0  403.20   35.91
   0  14   1   -0.57    3.71
   0  14   1    7.22    3.99
   0 -14  -1    0.97    2.79
   0 -14   1    0.87    3.05
   0  14  -1   -2.44    3.76
   0  14  -1    3.95    5.17
   0  14   2   36.37    5.24
   0  14   2   37.46    6.64
   0 -14  -2   35.51    4.45
   0 -14   2   19.62    4.06
   0  14  -2   52.82    6.42
   0  14  -2   25.84    6.07
   0  14   3   -1.15    3.38
   0  14   3   -4.51    3.98
   0 -14  -3   -2.17    2.85
   0 -14   3    1.81    2.97
   0  14  -3    2.31    4.08
   0  14  -3   -1.19    4.47
   0  14   4  166.66   15.60
   0  14   4  116.95   12.36
   0 -14  -4  149.49   13.73
   0 -14   4  185.83   17.18
   0  14  -4  168.76   16.02
   0  14  -4  114.02   12.31
   0  14   5    1.48    3.26
   0  14   5   -6.71    4.48
   0 -14  -5   -0.82    2.33
   0 -14   5    0.00    3.58
   0 -14   5    3.16    4.43
   0  14  -5    6.33    4.12
   0  14  -5    5.75    5.91
   0  14   6   15.99    3.73
   0  14   6    6.64    5.21
   0 -14  -6    9.75    2.73
   0 -14   6    9.45    3.60
   0 -14   6    9.54    5.05
   0  14  -6    8.58    4.79
   0  14  -6    6.56    6.11
   0  14   7    0.25    3.24
   0  14   7    6.33    4.07
   0 -14  -7   -0.85    2.18
   0 -14   7    1.22    3.77
   0 -14   7    1.88    3.77
   0  14  -7   -2.57    6.19
   0  14   8   32.30    4.57
   0  14   8   34.66    6.36
   0 -14  -8   29.15    3.27
   0 -14   8   29.23    4.79
   0  14  -8   11.48    5.51
   0  14   9    4.47    2.98
   0  14   9   -2.77    5.03
   0 -14   9   -0.86    4.58
   0  14  -9    1.12    4.77
   0  14  -9   -3.67    6.64
   0  14  10    2.11    3.02
   0  14  10    3.02    4.13
   0 -14  10    2.94    3.80
   0 -14  10    0.03    3.57
   0  14 -10    2.58    5.03
   0  14 -10    7.93    7.07
   0  14  11    3.17    2.78
   0  14  11   -3.97    5.33
   0 -14  11   -0.21    3.84
   0 -14  11   -3.13    4.80
   0  14 -11   -3.09    3.78
   0  14 -11   -0.52    7.28
   0  14  12    6.28    2.94
   0 -14  12    3.06    3.96
   0 -14  12   12.49    5.30
   0  14 -12    2.78    6.64
   0  14  13   -0.44    2.77
   0 -14  13    1.72    4.08
   0 -14  13   -2.36    4.00
   0  14  14    3.23    2.90
   0 -14  14    6.87    4.86
   0  14  15   -5.67    3.00
   0 -14  15   -2.56    4.18
   0 -14  16   -1.56    4.51
   0 -14  16    3.17    4.20
   0 -14  17   -1.36    4.73
   0 -14  17   -1.29    4.30
   0 -14  18    1.43    4.73
   0 -14  18   -4.02    4.35
   0  14  19    0.86    2.56
   0 -14  19   -5.57    4.88
   0 -14  19   -4.45    5.63
   0  14 -19   15.87   14.38
   0  14  20    0.33    2.54
   0 -14  20   -0.50    4.93
   0 -14  20   -4.43    5.79
   0  14 -20    9.30   11.76
   0  14  21   -0.84    2.58
   0 -14  21    4.06    5.12
   0 -14  21    0.87    5.50
   0  14 -21    5.60   14.59
   0  14  22    2.27    2.41
   0 -14  22    3.44    5.34
   0 -14  22    1.27    5.35
   0  14 -22   -6.44   14.92
   0  14  23    0.94    2.32
   0 -14  23   -1.54    5.51
   0 -14  23    2.32    6.21
   0  14 -23   -2.38   19.50
   0  14  24    3.10    2.39
   0 -14  24    6.05    4.76
   0 -14  24    6.71    6.30
   0  14 -24   -1.11   21.38
   0  14  25    1.04    2.26
   0  14  25   -0.83    1.34
   0 -14  25    1.02    4.90
   0 -14  25   -1.46    6.71
   0  14 -25   11.23   22.56
   0  14  26   12.26    2.57
   0  14  26    9.50    2.10
   0 -14  26   12.16    5.44
   0 -14  26    5.18    6.54
   0  14  27    2.42    2.20
   0  14  27   -0.35    1.72
   0 -14  27   -0.00    5.06
   0 -14  27   -4.39    5.89
   0  14  28    6.93    2.25
   0  14  28    3.83    2.05
   0 -14  28    8.96    6.11
   0 -14  28    6.48    6.24
   0  14  29    0.19    2.01
   0  14  29    1.03    1.83
   0 -14  29    6.19    5.51
   0 -14  29    6.44    6.12
   0  14  30   25.50    3.05
   0  14  30   35.49    3.97
   0 -14  30   36.38    9.45
   0  14  31   -0.71    1.97
   0  14  31    0.13    1.92
   0 -14  31   -6.45    9.07
   0  14  32   31.97    3.55
   0 -14  32   46.62    9.58
   0 -14  33    8.36    8.80
   0  14  34   10.77    2.09
   0 -14  34   27.01   10.21
   0  14  35    0.30    1.73
   0 -14  35    3.49    9.59
   0 -14  36   12.95    8.45
   0  15   0    6.06    4.32
   0  15   0    0.83    5.45
   0 -15   0    0.92    3.11
   0  15   1    2.70    4.21
   0  15   1    4.12    5.23
   0 -15  -1   -0.05    2.91
   0 -15   1   -1.37    3.14
   0  15  -1    1.14    4.53
   0  15  -1   -0.92    4.27
   0  15   2    9.65    4.31
   0  15   2   -0.01    4.80
   0 -15  -2    2.34    2.81
   0 -15   2    3.43    3.33
   0  15  -2   -3.00    4.60
   0  15  -2    1.55    5.39
   0  15   3    0.29    4.32
   0  15   3    1.53    4.86
   0 -15  -3    0.38    2.62
   0 -15   3   -0.76    3.22
   0  15  -3   -0.16    4.38
   0  15  -3   -1.27    4.36
   0  15   4  122.55   12.14
   0  15   4   99.02   10.93
   0 -15  -4  111.87   10.58
   0 -15   4   76.36    8.16
   0  15  -4  103.68   10.86
   0  15  -4   92.41   11.25
   0  15   5   -4.87    4.25
   0  15   5    3.57    5.24
   0 -15  -5   -1.02    2.70
   0 -15   5   -1.34    3.57
   0  15  -5    2.78    4.59
   0  15   6  116.65   11.42
   0  15   6   88.45   10.46
   0 -15  -6   89.58    8.57
   0 -15   6   85.80    9.08
   0 -15   6   99.93   11.26
   0  15  -6  101.04   10.97
   0  15   7    0.80    3.48
   0  15   7   -0.57    4.60
   0 -15   7    0.18    4.02
   0 -15   7    3.54    4.83
   0  15  -7    8.06    5.66
   0  15   8   28.29    4.75
   0  15   8   25.41    5.28
   0 -15   8   28.48    4.91
   0 -15   8   30.85    6.10
   0  15  -8   54.46    8.23
   0  15   9    5.40    3.69
   0  15   9   -1.27    4.20
   0 -15   9   -0.72    3.89
   0 -15   9    1.34    4.73
   0  15  -9   10.21    5.86
   0  15  10   63.67    7.03
   0  15  10   40.41    6.43
   0 -15  10   50.74    6.58
   0 -15  10   61.19    7.67
   0  15  11   -3.36    3.45
   0  15  11    5.38    5.00
   0 -15  11   -0.28    4.62
   0 -15  11    3.40    3.96
   0  15  12    5.32    3.62
   0  15  12    2.14    4.81
   0 -15  12    3.28    4.30
   0 -15  12    3.18    4.78
   0  15 -12    1.21    8.85
   0  15  13   -0.01    3.26
   0 -15  13   -2.43    4.58
   0 -15  13   -2.68    4.27
   0  15 -13   12.07    9.85
   0 -15  14   21.65    5.21
   0 -15  14   31.04    6.21
   0  15 -14   11.06    9.84
   0 -15  15    0.58    4.43
   0 -15  15   -0.00    4.03
   0  15 -15   -8.08   10.27
   0  15  16    1.83    3.12
   0 -15  16    0.91    4.88
   0 -15  16   -2.81    4.13
   0  15 -16   -0.00    9.09
   0  15  17    1.95    3.17
   0 -15  17    0.91    5.22
   0  15 -17    7.54   12.71
   0  15  18   -1.59    3.12
   0 -15  18    4.76    4.41
   0  15 -18    1.22   12.83
   0 -15  19   -0.23    4.84
   0 -15  19   11.22    4.76
   0  15 -19   -5.61   13.89
   0  15  20    2.05    2.88
   0 -15  20   -1.09    4.73
   0 -15  20   -2.04    5.44
   0  15 -20   13.13   15.46
   0  15  21   -1.51    2.91
   0 -15  21   -2.04    5.60
   0 -15  21   10.93    4.86
   0  15 -21  -15.30   14.22
   0  15  22   -1.23    2.74
   0 -15  22    6.48    5.43
   0 -15  22    4.30    4.82
   0  15 -22   17.99   15.83
   0  15  23    2.09    2.83
   0 -15  23    5.28    4.87
   0 -15  23   -1.48    6.00
   0  15 -23    4.62   15.96
   0  15  24    0.24    2.70
   0 -15  24    0.84    5.32
   0 -15  24   -1.76    4.86
   0  15 -24   16.72   18.03
   0  15  25   -1.99    2.70
   0  15  25    0.07    1.67
   0 -15  25   -0.75    5.13
   0 -15  25    6.28    5.16
   0  15 -25    2.79   22.61
   0  15  26   14.81    2.97
   0  15  26   14.51    2.37
   0 -15  26   20.25    6.00
   0 -15  26   13.43    7.04
   0  15 -26   13.74   19.31
   0  15  27   -2.96    2.58
   0  15  27   -1.78    2.00
   0 -15  27   12.16    5.57
   0  15  28   26.12    3.55
   0  15  28   27.71    3.38
   0 -15  28   29.96    6.82
   0  15  29   -1.43    2.43
   0 -15  29   -3.53    6.79
   0  15  30   50.14    5.19
   0 -15  30   49.33    8.76
   0  15  31   -1.68    2.24
   0 -15  31   -8.00    6.81
   0  15  32   -3.96    1.60
   0 -15  32   27.12    8.67
   0  15  33    4.40    2.05
   0 -15  33   -3.16    6.49
   0 -15  34   13.79    8.58
   0  16   0  312.71   28.80
   0 -16   0  287.79   25.94
   0  16   1    1.25    4.95
   0 -16  -1   -1.08    2.94
   0 -16   1    3.88    3.41
   0  16  -1   -8.01    5.76
   0  16   2   54.63    7.44
   0 -16  -2   47.31    5.45
   0 -16   2   57.70    6.66
   0  16  -2   43.62    6.89
   0  16   3    2.45    4.78
   0 -16  -3    1.28    2.88
   0 -16   3    2.28    3.46
   0  16  -3    6.10    5.77
   0  16   4   40.42    6.60
   0  16   4   26.78    6.25
   0 -16   4   41.46    5.74
   0  16  -4   23.05    6.78
   0  16  -4   35.92    6.82
   0  16   5   -4.88    4.80
   0  16   5   -4.91    4.59
   0 -16   5    1.91    3.96
   0  16  -5    2.78    5.81
   0  16  -5    1.37    4.89
   0  16   6   19.45    5.04
   0  16   6   16.71    6.13
   0 -16  -6   20.46    3.12
   0 -16   6   17.42    4.37
   0  16  -6   17.37    7.07
   0  16  -6    9.27    6.90
   0  16   7   -2.42    4.45
   0  16   7   -2.54    5.46
   0 -16  -7    2.11    2.04
   0 -16   7   -1.13    3.99
   0 -16   7   -2.34    3.90
   0  16  -7    1.56    6.32
   0  16  -7   -0.36    7.17
   0  16   8   13.39    4.91
   0  16   8    8.93    4.40
   0 -16   8   10.87    4.25
   0 -16   8    1.64    4.93
   0  16  -8   24.59    6.76
   0  16  -8    2.88    6.50
   0  16   9   -4.10    4.46
   0  16   9    0.82    4.87
   0 -16   9   -3.45    3.94
   0 -16   9   -1.13    3.94
   0  16  -9   -3.52    8.00
   0  16  10   10.15    4.33
   0  16  10   11.56    5.52
   0 -16  10   17.54    4.65
   0 -16  10    2.49    4.83
   0  16 -10    1.96    6.83
   0  16  11    2.56    5.02
   0 -16  11    4.48    4.43
   0 -16  11    2.02    4.83
   0  16 -11    4.75    9.18
   0  16  12   12.13    4.83
   0 -16  12   -0.18    4.35
   0 -16  12   11.49    5.10
   0  16 -12    2.16    7.64
   0  16  13   -1.75    3.96
   0  16  13   -2.72    5.33
   0 -16  13   -3.96    4.55
   0 -16  13   -5.72    5.18
   0  16 -13    1.39   10.19
   0  16  14   18.48    4.33
   0  16  14    6.92    5.75
   0 -16  14   24.09    5.37
   0 -16  14   20.82    5.72
   0  16 -14   18.26   10.84
   0  16  15   -6.37    4.09
   0 -16  15   -2.98    4.97
   0 -16  15   -2.68    4.06
   0  16 -15   -6.00   10.92
   0  16  16    5.03    3.69
   0 -16  16    2.03    4.81
   0 -16  16    6.99    5.17
   0  16 -16    1.85   11.26
   0  16  17    1.41    3.92
   0 -16  17   -0.92    4.76
   0 -16  17   -2.73    5.16
   0  16 -17    5.23   11.84
   0  16  18   21.50    4.18
   0 -16  18   18.25    5.86
   0 -16  18   -0.41    5.39
   0  16 -18  -18.03   11.66
   0  16  19   -1.75    3.37
   0 -16  19   -4.61    5.41
   0 -16  19    2.79    4.82
   0  16 -19   10.18   13.97
   0  16  20    7.46    3.42
   0 -16  20   -0.36    5.44
   0 -16  20    1.07    4.62
   0  16 -20   25.76   16.08
   0  16  21    1.07    3.24
   0 -16  21    6.48    4.41
   0  16 -21   16.52   16.57
   0 -16  22   -2.42    5.53
   0  16 -22    9.31   17.87
   0  16  23   -1.05    3.20
   0 -16  23    5.07    5.06
   0 -16  23   -2.59    4.64
   0  16 -23   -4.42   15.36
   0  16  24    0.85    3.07
   0  16  24    1.71    1.49
   0 -16  24   -4.47    5.37
   0 -16  24    2.18    4.89
   0  16 -24  -12.71   21.22
   0  16  25    0.80    3.04
   0  16  25    0.36    1.62
   0 -16  25   -2.71    5.53
   0  16 -25    9.76   20.66
   0  16  26    8.76    3.18
   0 -16  26   12.99    5.22
   0  16 -26   46.14   23.83
   0  16  27    0.49    2.88
   0 -16  27   -1.29    5.99
   0  16 -27   19.46   22.25
   0  16  28   15.10    3.35
   0 -16  28   10.39    5.21
   0  16  29   -1.49    2.82
   0 -16  29    5.03    6.56
   0  16  30   12.87    3.13
   0 -16  30   23.50    6.51
   0  16  31    1.73    2.56
   0 -16  31    7.66    5.54
   0  17   0   -6.74    6.02
   0  17   0   -1.08    5.92
   0 -17   0    3.89    3.07
   0  17   1   -0.30    5.90
   0  17   1    2.82    5.54
   0 -17   1    2.48    3.36
   0  17  -1   -3.86    4.92
   0  17   2  157.22   15.86
   0  17   2  146.20   15.26
   0 -17   2  150.93   14.22
   0  17  -2  174.32   17.62
   0  17  -2  136.89   15.10
   0  17   3   10.00    5.61
   0  17   3    1.10    4.58
   0 -17  -3   -1.87    2.68
   0 -17   3    4.17    3.73
   0  17  -3   -5.20    6.84
   0  17  -3   -1.70    6.32
   0  17   4   24.08    6.07
   0  17   4    1.51    5.37
   0 -17  -4   17.67    3.19
   0 -17   4   19.06    4.36
   0  17  -4   11.12    7.18
   0  17  -4   12.69    5.85
   0  17   5   -1.94    5.52
   0  17   5   -0.25    4.96
   0 -17  -5    3.15    2.62
   0 -17   5    0.21    3.42
   0  17  -5   -0.49    7.17
   0  17  -5   -1.15    5.14
   0  17   6   48.62    7.10
   0 -17  -6   36.15    4.15
   0 -17   6   40.42    5.60
   0  17  -6   45.48    8.11
   0  17  -6   77.92   11.34
   0  17   7   -2.17    5.03
   0 -17  -7    0.98    1.60
   0 -17   7   -5.62    3.82
   0  17  -7    1.74    7.25
   0 -17   8   65.24    7.54
   0 -17   8   64.58    8.19
   0  17  -8   50.29    9.92
   0 -17   9   -2.13    3.95
   0 -17   9   -1.99    4.12
   0  17  -9    6.50    8.29
   0  17  10    3.28    4.72
   0 -17  10    9.57    4.31
   0 -17  10    1.64    4.94
   0  17 -10    4.25    7.04
   0  17  11    0.57    5.05
   0 -17  11   -3.83    4.43
   0 -17  11   -3.86    4.84
   0  17 -11   11.77    8.95
   0  17  12    0.58    4.74
   0 -17  12    0.09    4.32
   0 -17  12    0.89    3.79
   0  17 -12    2.56    9.08
   0  17  13   -5.98    4.72
   0 -17  13   -1.39    4.56
   0 -17  13   -6.03    5.09
   0  17 -13    9.08    8.50
   0  17  14   49.97    6.64
   0 -17  14   26.73    5.60
   0 -17  14   33.18    6.22
   0  17 -14   28.46   10.92
   0  17  15   -2.64    4.34
   0  17  15   -2.96    4.29
   0 -17  15   -5.48    4.97
   0 -17  15   -2.89    4.93
   0  17 -15   -4.05   11.06
   0  17  16    3.71    4.21
   0  17  16   22.07    5.29
   0 -17  16   21.06    5.37
   0 -17  16   16.36    5.25
   0  17 -16   34.21   10.81
   0  17  17    0.36    4.36
   0 -17  17    4.92    4.67
   0 -17  17   -2.20    4.13
   0  17 -17    5.95    9.83
   0  17  18   24.96    5.29
   0 -17  18   24.43    6.15
   0 -17  18   31.64    6.61
   0  17 -18   15.72   10.62
   0  17  19    0.32    4.05
   0 -17  19    4.37    4.76
   0 -17  19   -5.25    5.28
   0  17 -19    3.27   10.86
   0  17  20    9.58    4.31
   0 -17  20   10.47    5.61
   0 -17  20    4.05    4.37
   0  17 -20  -13.12   15.45
   0  17  21    5.27    3.92
   0 -17  21   -4.55    5.27
   0 -17  21   -2.33    5.24
   0  17 -21  -11.79   13.25
   0  17  22    1.73    3.80
   0 -17  22    8.71    4.61
   0  17 -22    4.09   16.94
   0  17  23    0.59    3.79
   0 -17  23   -4.21    4.73
   0  17 -23   20.91   20.08
   0  17  24    2.33    3.70
   0 -17  24    1.28    5.43
   0  17 -24   26.83   20.79
   0 -17  25   -1.50    4.80
   0  17 -25   40.90   22.05
   0  17  26   17.71    4.18
   0 -17  26   14.91    5.94
   0  17 -26   25.09   19.95
   0  17  27    2.13    3.66
   0 -17  27    5.18    4.85
   0  17 -27   23.22   24.81
   0  17  28    6.23    3.79
   0 -17  28   10.59    4.83
   0  18   0   71.54   10.25
   0  18   0   37.22    7.72
   0 -18   0   63.02    6.71
   0  18   1    3.10    6.87
   0  18   1    1.36    5.21
   0 -18  -1    1.88    2.70
   0 -18   1    3.70    3.22
   0  18  -1   -8.98    6.69
   0  18  -1   -2.69    4.96
   0  18   2   -6.46    6.80
   0  18   2   -1.49    5.27
   0 -18  -2    9.71    2.84
   0  18  -2    3.98    7.59
   0  18  -2    1.23    5.03
   0  18   3   -0.89    6.28
   0  18   3    4.83    4.78
   0 -18  -3    0.46    2.45
   0  18  -3    0.00    7.00
   0  18  -3   10.63    6.36
   0  18   4   11.18    5.15
   0 -18   4   12.13    4.04
   0  18  -4   24.56    7.19
   0  18   5   -5.19    4.53
   0 -18  -5   -0.41    2.29
   0 -18   5   -1.78    3.52
   0  18  -5    2.66    6.53
   0  18   6    1.42    6.32
   0  18   6    0.13    4.29
   0 -18  -6    8.08    2.37
   0 -18   6    4.55    3.75
   0  18  -6   12.45    7.20
   0  18   7    5.10    6.19
   0  18   7   -3.80    5.47
   0 -18   7   -0.44    4.03
   0  18  -7   -1.84    7.22
   0  18   8   15.89    6.27
   0  18   8   -2.32    4.70
   0 -18   8    5.90    3.95
   0  18  -8   12.93    8.21
   0  18   9   -0.67    5.70
   0  18   9   -1.20    4.03
   0 -18   9    1.45    4.15
   0  18  -9   -9.50    8.13
   0  18  10    0.54    5.46
   0  18  10   -1.86    4.03
   0 -18  10    1.37    4.00
   0 -18  10   -3.12    4.92
   0  18 -10    2.81    8.13
   0  18  11   -3.02    5.41
   0  18  11    0.99    4.97
   0 -18  11   -0.90    4.09
   0 -18  11   -3.86    4.76
   0  18 -11   -1.36    8.65
   0  18  12    5.75    5.40
   0  18  12   -1.39    4.31
   0 -18  12    4.33    4.38
   0 -18  12   -1.65    4.42
   0  18 -12    4.60    9.69
   0  18  13    1.23    5.30
   0  18  13   -2.88    4.85
   0 -18  13   -1.51    4.16
   0 -18  13   -0.49    4.71
   0  18 -13    0.73    9.73
   0  18  14    6.91    5.26
   0  18  14   -2.64    4.85
   0 -18  14    4.69    4.72
   0 -18  14   -2.42    4.03
   0  18 -14   -7.30   10.07
   0  18  15   -6.87    5.11
   0  18  15   -2.57    4.07
   0 -18  15    0.51    4.71
   0 -18  15    1.61    4.20
   0  18 -15   -5.96    9.12
   0  18  16   44.96    6.90
   0  18  16   32.95    6.46
   0 -18  16   39.16    6.63
   0 -18  16   49.05    7.45
   0  18 -16   35.94   12.39
   0  18  17   15.52    5.13
   0 -18  17    1.10    4.70
   0 -18  17   -1.56    4.77
   0  18 -17   23.70   12.38
   0  18  18   14.99    5.06
   0 -18  18   16.17    5.46
   0  18 -18    0.09   13.32
   0  18  19    5.92    4.85
   0 -18  19   11.87    4.28
   0  18 -19  -12.69   12.01
   0  18  20   19.66    5.08
   0 -18  20    6.03    5.00
   0  18 -20    8.96   12.55
   0  18  21   -0.55    4.76
   0 -18  21    0.66    5.14
   0  18 -21    7.18   13.43
   0  18  22    7.68    4.62
   0 -18  22    5.84    5.51
   0  18 -22   47.71   16.72
   0  18  23   -3.14    4.53
   0 -18  23    4.45    4.39
   0  18 -23  -16.52   18.74
   0  18  24   -0.82    4.61
   0  18 -24  -12.43   20.68
   0  18  25    0.75    4.34
   0  18 -25   -0.91   23.06
   0  19   0   -0.93    6.89
   0  19   0   -4.40    4.90
   0 -19   0    0.47    2.81
   0  19   1   -4.05    4.84
   0 -19  -1    1.20    2.72
   0 -19   1   -0.02    2.92
   0  19  -1   -0.72    4.42
   0  19   2    8.45    6.17
   0 -19  -2   21.92    3.44
   0 -19   2   11.63    3.22
   0  19  -2   11.18    5.35
   0  19   3    9.40    7.79
   0  19   3   -1.42    5.77
   0 -19  -3   -1.21    2.35
   0 -19   3   -0.77    2.98
   0  19  -3   13.62    5.64
   0  19   4    4.13    7.50
   0  19   4   10.04    5.82
   0 -19  -4    4.74    2.32
   0 -19   4    4.02    3.65
   0  19  -4    8.62    6.77
   0  19   5    5.69    7.76
   0  19   5   -4.28    4.51
   0 -19  -5   -1.78    2.17
   0  19  -5   18.37    7.49
   0  19   6  -10.94    7.13
   0  19   6    0.21    4.62
   0  19  -6   -2.29    6.28
   0  19   7   -6.48    7.58
   0  19   7   -5.41    4.51
   0 -19   7   -1.15    3.55
   0  19  -7    2.70    7.60
   0  19   8    2.86    6.89
   0  19   8    4.09    4.36
   0 -19   8    2.97    3.63
   0  19  -8    2.89    8.41
   0  19   9    7.52    6.87
   0  19   9   -0.40    4.76
   0 -19   9    0.16    3.78
   0  19  -9   -6.06    7.11
   0  19  10    6.42    6.62
   0  19  10   12.60    4.64
   0 -19  10    8.01    4.19
   0  19 -10    2.68    8.96
   0  19  11   -2.02    6.24
   0  19  11    1.85    4.85
   0 -19  11    0.88    4.17
   0 -19  11    1.60    4.77
   0  19 -11   -1.42    9.16
   0  19  12    9.06    6.17
   0  19  12   -3.23    4.63
   0 -19  12    6.26    4.17
   0 -19  12    4.14    4.26
   0  19 -12    2.56    7.77
   0  19  13    0.70    6.49
   0  19  13   -6.22    4.12
   0 -19  13   -1.54    4.68
   0 -19  13   -0.21    4.46
   0  19 -13  -14.55   10.50
   0  19  14   37.50    7.43
   0 -19  14   32.95    5.74
   0 -19  14   23.23    5.51
   0  19 -14   22.25   11.43
   0  19  15   -2.77    6.34
   0 -19  15   -2.43    3.72
   0  19 -15   -8.27   12.04
   0  19  16   17.51    6.23
   0 -19  16   -0.07    3.49
   0  19 -16    8.86   11.21
   0  19  17   -4.93    5.59
   0 -19  17   -3.56    4.58
   0  19 -17   -7.47   13.63
   0  19  18   19.75    6.26
   0  19 -18    6.15   12.86
   0  19  19    3.20    5.53
   0  19 -19   -5.60   14.88
   0  19  20    5.16    5.74
   0  19 -20   14.48   12.76
   0  19  21   -7.29    5.81
   0  20   0   12.71    6.69
   0 -20   0   18.09    3.31
   0  20   1   10.03    5.95
   0 -20  -1   -0.70    2.49
   0 -20   1    1.33    2.66
   0  20  -1    7.64    5.25
   0  20   2    6.83    5.94
   0 -20  -2    2.04    2.50
   0 -20   2    3.78    2.86
   0  20  -2   -3.29    6.47
   0  20   3    1.27    5.81
   0 -20  -3    0.26    2.28
   0 -20   3    1.11    2.98
   0  20  -3    4.03    5.11
   0  20   4    3.19    5.83
   0 -20  -4    3.20    2.01
   0 -20   4   13.11    3.37
   0  20  -4    7.36    6.83
   0  20   5   -1.15    7.60
   0 -20  -5   -0.39    1.82
   0 -20   5   -1.12    3.05
   0  20  -5   -2.81    5.95
   0  20   6    1.57    9.02
   0 -20   6    1.91    3.65
   0  20  -6    7.06    6.72
   0  20   7    0.74    8.58
   0 -20   7   -2.50    3.54
   0  20  -7   -9.66    8.22
   0  20   8   -0.23    8.61
   0 -20   8    0.73    3.69
   0  20  -8    4.97    8.89
   0  20   9    0.89    6.92
   0  20  -9   -5.62    7.87
   0  20  10   -6.90    8.21
   0  20 -10   -5.44    9.32
   0  20  11   -7.55    8.65
   0 -20  11   -2.76    4.48
   0  20 -11   10.61   10.18
   0  20  12   12.62    7.80
   0  20 -12   17.15   10.42
   0  20  13    0.69    7.37
   0  20  14    6.78    7.96
   0  20  15   -1.25    7.36
   1   0   0   -0.01    0.22
   1   0  -1   -0.22    0.14
   1   0   2   -0.08    0.35
  -1   0  -2   -0.01    0.31
  -1   0   2   -0.15    0.26
   1   0  -2   -0.30    0.31
  -1   0  -3   -0.10    0.41
  -1   0  -3   -0.31    0.51
   1   0  -3   -0.02    0.50
  -1   0  -4    0.23    0.51
  -1   0  -4   -1.01    0.66
  -1   0  -4   -0.51    0.60
   1   0  -4   -0.05    0.58
   1   0   5   -0.31    0.58
  -1   0  -5    0.58    0.64
  -1   0  -5    0.23    0.66
  -1   0  -5   -1.23    0.73
   1   0  -5    0.15    0.76
   1   0   6    0.14    0.70
   1   0   6   -0.64    0.95
  -1   0  -6    0.23    1.00
  -1   0  -6    0.00    0.81
   1   0  -6   -0.34    0.91
   1   0   7    0.16    0.88
   1   0   7    0.34    1.08
  -1   0  -7   -1.71    1.19
  -1   0  -7   -0.12    0.86
   1   0  -7   -0.67    1.11
   1   0   8   -0.18    1.02
   1   0   8   -0.74    1.22
  -1   0  -8   -0.05    1.45
  -1   0  -8   -1.34    1.03
   1   0  -8   -0.33    1.31
   1   0   9    2.37    1.25
   1   0   9   -1.81    1.53
  -1   0  -9    0.55    1.77
  -1   0  -9    1.95    1.32
  -1   0   9    0.05    1.01
   1   0  -9   -1.04    1.64
   1   0  10   -1.15    1.35
   1   0  10    2.38    1.49
  -1   0 -10   -2.04    1.92
  -1   0 -10   -1.17    1.30
  -1   0  10    0.66    1.13
   1   0 -10   -1.78    1.98
   1   0  11   -0.19    1.68
  -1   0 -11   -0.01    1.97
  -1   0 -11    0.00    1.28
  -1   0  11    0.57    1.29
   1   0 -11    0.05    1.86
   1   0  12   -0.64    1.61
  -1   0 -12   -0.76    2.15
  -1   0 -12   -0.32    1.33
  -1   0  12    0.77    1.35
   1   0 -12   -1.61    1.98
   1   0  13    0.78    1.58
  -1   0 -13   -1.44    2.20
  -1   0 -13    1.42    1.39
  -1   0  13   -1.41    1.33
   1   0 -13    0.85    2.02
   1   0  14   -0.76    1.66
  -1   0 -14   -0.64    2.28
  -1   0 -14   -0.16    1.33
  -1   0  14    3.27    1.46
   1   0 -14    1.61    2.14
   1   0  15    1.36    1.61
  -1   0 -15   -0.14    2.16
  -1   0 -15    0.42    1.33
  -1   0  15   -1.91    1.46
   1   0 -15    0.99    2.13
   1   0  16    0.73    1.80
  -1   0 -16    2.93    2.27
  -1   0 -16    0.54    1.38
  -1   0  16   -0.05    1.43
   1   0 -16    2.59    2.22
   1   0  17    1.03    1.83
  -1   0 -17    2.97    2.30
  -1   0 -17   -0.59    1.51
  -1   0  17    0.85    1.39
   1   0 -17   -1.63    2.25
   1   0  18    0.16    1.67
  -1   0 -18    0.36    2.39
  -1   0 -18    0.32    1.37
  -1   0  18    1.34    1.53
   1   0 -18   -2.49    2.13
   1   0  19   -0.82    1.83
  -1   0 -19   -1.76    2.32
  -1   0 -19    1.09    1.37
  -1   0  19   -1.02    1.43
   1   0 -19    0.38    2.36
   1   0  20    2.84    1.76
  -1   0 -20   -1.45    2.46
  -1   0 -20   -1.66    1.42
  -1   0  20   -0.24    1.41
   1   0 -20   -0.09    2.37
   1   0  21   -1.65    1.76
  -1   0 -21   -0.65    2.50
  -1   0 -21    1.10    1.39
  -1   0  21    2.06    1.50
   1   0 -21   -0.29    2.43
   1   0  22    1.23    2.06
  -1   0 -22   -1.22    2.13
  -1   0 -22   -0.92    1.39
  -1   0  22    1.38    1.60
   1   0 -22    0.40    2.31
  -1   0 -23   -0.43    2.85
  -1   0 -23    0.09    1.60
  -1   0  23    1.22    1.83
   1   0 -23    3.87    2.70
   1   0  24    2.24    2.45
   1   0  24   -3.23    2.30
  -1   0 -24   -1.88    2.80
   1   0 -24   -1.37    2.72
   1   0  25   -0.27    2.56
   1   0  25    1.88    2.03
  -1   0 -25    6.18    2.92
  -1   0  25   -0.54    1.66
   1   0 -25   -0.17    2.58
   1   0  26   -0.47    2.73
   1   0  26    0.78    2.01
  -1   0 -26   -4.64    2.86
  -1   0 -26   -0.21    1.40
  -1   0  26   -0.32    1.68
   1   0 -26   -2.70    2.78
   1   0  27   -0.84    2.73
   1   0  27   -0.91    2.09
  -1   0 -27    1.28    2.29
  -1   0 -27   -1.91    1.42
  -1   0  27    2.48    1.78
   1   0 -27    0.91    2.76
   1   0  28    2.01    2.84
   1   0  28    3.74    2.12
  -1   0 -28   -0.61    2.67
  -1   0 -28    1.37    1.07
  -1   0  28   -3.01    1.80
   1   0 -28   -1.66    2.72
   1   0  29   -0.60    2.13
  -1   0 -29   -1.43    2.70
  -1   0  29   -3.05    1.95
   1   0 -29   -2.85    2.78
   1   0  30   -0.09    2.15
  -1   0 -30   -3.70    2.92
   1   0 -30    0.86    2.81
   1   0  31   -2.50    3.16
   1   0  31    2.82    2.31
  -1   0 -31    0.57    2.75
   1   0 -31   -0.33    2.73
   1   0  32    0.91    3.06
  -1   0 -32   -2.29    3.03
  -1   0  32    1.10    2.10
   1   0 -32   -1.73    2.72
   1   0  33   -0.08    3.25
   1   0  33    4.52    2.48
  -1   0 -33   -1.75    2.86
  -1   0  33    0.99    2.14
   1   0 -33   -2.11    2.95
   1   0  34   -3.62    3.49
   1   0  34    3.71    2.71
  -1   0 -34    3.16    2.91
  -1   0  34    1.16    2.15
   1   0 -34    2.50    2.95
   1   0  35   -1.34    3.28
   1   0  35   -4.98    2.79
  -1   0 -35   -1.14    2.58
  -1   0  35    1.04    2.30
   1   0 -35    2.10    3.03
   1   0  36   -0.88    3.51
   1   0  36    0.04    2.75
  -1   0 -36    0.82    2.93
  -1   0  36   -0.29    2.27
   1   0 -36   -0.42    3.08
   1   0  37   -0.05    3.72
   1   0  37   -6.17    2.97
  -1   0 -37   -1.51    3.22
  -1   0  37    0.33    2.46
   1   0 -37   -2.14    3.38
   1   0  38   -1.10    3.95
   1   0  38    2.06    3.02
  -1   0 -38    2.54    3.43
  -1   0  38   -1.70    2.35
   1   0 -38   -1.78    2.70
   1   0  39    2.67    4.04
   1   0  39    3.16    3.02
  -1   0 -39   -0.50    3.05
  -1   0  39   13.08    8.23
  -1   0  39    0.78    2.64
   1   0 -39    0.19    3.27
   1   0  40   -0.57    4.08
   1   0  40   -3.81    3.32
  -1   0 -40    2.72    2.85
  -1   0  40    1.25    4.97
  -1   0  40    2.82    2.79
   1   0 -40   -1.27    3.33
   1   0  41    0.61    4.55
   1   0  41   -3.10    3.53
  -1   0 -41   -0.46    3.58
  -1   0  41    1.58    5.18
  -1   0  41   -1.88    2.84
   1   0 -41    0.42    3.38
   1   0  42    0.43    4.60
   1   0  42    4.12    3.92
  -1   0 -42    0.87    3.84
  -1   0  42    0.03    5.44
  -1   0  42   -4.05    3.32
   1   0  43    8.24    4.77
   1   0  43    1.18    3.88
  -1   0 -43    1.09    3.62
  -1   0  43   -4.04    5.45
  -1   0  43   -3.10    3.34
   1   0  44   -9.78    5.26
   1   0  44    2.78    4.00
  -1   0 -44   -0.74    3.84
  -1   0  44    5.84    5.68
  -1   0  44   -7.27    3.59
   1   0  45   -0.34    5.04
   1   0  45   -3.13    4.41
  -1   0 -45   -1.43    3.10
  -1   0  45   -0.65    5.79
  -1   0  45    2.54    3.24
   1   0 -45    1.81    3.60
   1   0  46    2.68    5.48
   1   0  46    9.15    4.69
  -1   0 -46   -0.42    3.69
  -1   0  46    2.94    6.23
  -1   0  46    2.52    3.66
   1   0 -46   -1.70    3.86
   1   0  47   -0.39    5.59
   1   0  47   -4.37    4.78
  -1   0 -47   -0.52    3.75
  -1   0  47   -3.62    6.16
  -1   0  47   -0.71    3.89
   1   0 -47   -0.13    3.77
   1   0  48   -1.02    5.55
   1   0  48    4.43    4.21
  -1   0  48    8.28    6.25
  -1   0  48    0.59    3.97
   1   0 -48   -0.93    3.77
   1   0  49   -4.28    6.24
  -1   0  49   -0.03    6.58
  -1   0  49    2.28    3.99
   1   0 -49   -5.69    3.82
  -1   0  50    9.71    7.03
  -1   0  50    0.43    4.44
  -1   0  51   -1.86    4.40
   1   0  52   -2.99    6.81
  -1   0  52   -6.91    7.13
   1   0  53    3.14    6.46
  -1   0  53   -1.94    7.70
  -1   0  53    2.66    5.07
   1   0  54   -2.39    6.72
  -1   0  54   -3.99    7.79
  -1   0  54    0.00    5.86
   1   1   0  124.26   10.88
  -1   1   0  125.63   11.04
  -1   1   0  104.50    9.34
   1  -1   0  125.89   11.19
   1   1   1  176.91   15.48
  -1  -1  -1  169.26   14.81
  -1  -1   1  204.34   17.97
   1   1  -1  182.47   15.95
   1  -1   1  143.27   12.60
   1  -1   1  173.20   15.34
  -1   1  -1  117.08   10.32
  -1   1  -1  169.88   15.08
   1   1   2   66.12    5.84
  -1  -1  -2   70.60    6.22
  -1  -1   2   84.46    7.77
   1   1  -2   58.28    5.10
   1  -1   2   61.49    5.49
   1  -1   2   76.79    7.14
  -1   1  -2   50.19    4.51
  -1   1  -2   77.19    7.26
   1   1   3    5.85    0.81
  -1  -1  -3    4.66    0.71
  -1  -1   3    5.90    0.53
   1  -1   3    6.22    0.92
   1  -1   3    2.71    3.37
  -1   1  -3    5.25    0.88
  -1   1  -3    8.28    3.55
   1   1   4   84.27    7.45
  -1  -1  -4   85.03    7.51
  -1  -1   4   87.78    7.69
   1   1  -4   90.02    7.88
   1  -1   4  102.20    9.04
  -1   1  -4   76.94    6.85
   1   1   5  118.05   10.58
   1   1   5  134.82   11.87
  -1  -1  -5  121.99   10.94
  -1  -1  -5  129.22   11.38
  -1  -1   5  135.54   11.87
   1   1  -5  121.69   10.66
  -1   1  -5  160.57   14.14
   1   1   6   92.91    8.51
   1   1   6   85.21    7.58
  -1  -1  -6   94.60    8.64
  -1  -1  -6   97.53    8.63
  -1  -1   6  104.24    9.15
   1   1  -6   93.49    8.21
  -1   1  -6  110.82    9.83
   1   1   7   93.18    8.60
  -1  -1  -7   82.17    7.66
  -1  -1  -7   80.90    7.21
  -1  -1   7   75.24    6.64
   1   1  -7   84.21    7.42
   1  -1  -7   88.75    8.16
   1  -1   7   82.55    7.41
  -1   1  -7   86.37    7.73
   1   1   8   55.85    5.54
  -1  -1  -8   47.62    4.93
  -1  -1  -8   50.61    4.65
  -1  -1   8   47.30    4.26
   1   1  -8   44.80    4.03
  -1   1   8   51.65    5.15
   1  -1  -8   54.05    5.36
   1  -1   8   65.53    5.99
  -1   1  -8   65.82    6.01
  -1   1  -8   39.83    3.78
   1   1   9  515.69   45.37
   1   1   9  487.79   42.72
  -1  -1  -9  492.96   43.44
  -1  -1  -9  475.94   41.69
  -1  -1   9  461.53   40.37
   1   1  -9  471.45   41.23
  -1   1   9  506.65   44.57
   1  -1  -9  524.95   46.19
   1  -1   9  675.48   59.15
  -1   1  -9  456.41   39.98
   1   1  10  281.43   24.94
   1   1  10  276.60   24.31
  -1  -1 -10  307.89   27.36
  -1  -1 -10  286.30   25.15
  -1  -1  10  277.54   24.33
   1   1 -10  294.38   25.79
  -1   1  10  288.83   25.61
   1  -1 -10  310.39   27.54
   1  -1  10  330.02   29.02
  -1   1 -10  277.50   24.37
   1   1  11   54.89    5.17
  -1  -1 -11   55.65    5.92
  -1  -1 -11   54.85    5.09
  -1  -1  11   51.76    4.74
   1   1 -11   53.70    4.87
  -1   1  11   73.36    7.09
   1  -1 -11   72.10    7.15
   1  -1  11   41.20    4.23
  -1   1 -11   48.77    4.56
   1   1  12   68.32    6.31
  -1  -1 -12   69.17    7.03
  -1  -1 -12   73.87    6.72
  -1  -1  12   65.31    5.93
   1   1 -12   68.74    6.18
  -1   1  12   77.60    7.43
   1  -1 -12   76.60    7.55
   1  -1  12   65.31    6.15
  -1   1 -12   65.74    6.01
   1   1  13   44.65    4.34
  -1  -1 -13   51.99    5.70
  -1  -1 -13   46.43    4.45
  -1  -1  13   43.54    4.11
   1   1 -13   42.61    3.96
  -1   1  13   54.05    5.53
  -1   1  13   43.69    4.18
   1  -1 -13   45.34    5.12
   1  -1  13   52.01    5.17
   1  -1  13   42.36    4.24
  -1   1 -13   47.33    4.46
   1   1  14   11.60    1.94
  -1  -1 -14   11.99    3.18
  -1  -1 -14   15.44    2.12
  -1  -1  14   14.11    1.84
   1   1 -14   17.17    1.95
  -1   1  14   14.13    2.80
  -1   1  14   13.86    2.00
   1  -1 -14   16.65    3.40
   1  -1  14    5.45    1.94
   1  -1  14    8.39    2.04
  -1   1 -14   13.89    1.94
   1   1  15   53.02    5.08
  -1  -1 -15   57.44    6.08
  -1  -1 -15   66.82    6.17
  -1  -1  15   49.69    4.68
   1   1 -15   64.68    5.86
  -1   1  15   67.68    6.65
  -1   1  15   53.58    5.04
   1  -1 -15   60.66    6.38
   1  -1  15   60.60    5.88
   1  -1  15   46.37    4.59
  -1   1 -15   46.43    4.40
   1   1  16   29.03    3.74
   1   1  16   17.05    2.32
  -1  -1 -16   13.44    3.16
  -1  -1 -16   18.42    2.28
  -1  -1  16   18.70    2.29
   1   1 -16   25.34    2.47
  -1   1  16   20.51    3.15
  -1   1  16   18.62    2.30
   1  -1 -16   20.28    3.16
   1  -1  16   19.60    2.86
   1  -1  16   14.09    2.34
  -1   1 -16   20.14    2.35
   1   1  17   20.67    3.12
   1   1  17   17.61    2.42
  -1  -1 -17   18.35    2.29
  -1  -1  17   13.74    1.92
  -1   1  17   21.68    3.15
  -1   1  17   17.29    2.23
   1  -1 -17   21.44    3.62
   1  -1  17   19.14    2.72
   1  -1  17   14.18    2.29
  -1   1 -17   18.40    2.21
   1   1  18   40.35    4.51
   1   1  18   31.69    3.40
  -1  -1 -18   35.01    4.56
  -1  -1 -18   38.03    3.80
  -1  -1  18   33.57    3.39
  -1   1  18   42.99    4.71
  -1   1  18   35.32    3.57
   1  -1  18   28.06    3.47
   1  -1  18   24.12    2.97
  -1   1 -18   34.22    3.42
   1   1  19   11.12    2.53
   1   1  19    3.88    1.84
  -1  -1 -19    7.06    2.93
  -1  -1 -19    4.58    1.55
  -1  -1  19    6.63    1.60
  -1   1  19    7.92    2.09
  -1   1  19    7.30    1.66
   1  -1 -19   10.13    3.10
   1  -1  19    6.85    2.30
   1  -1  19    3.15    1.91
  -1   1 -19    7.62    1.58
   1   1  20   44.66    4.82
   1   1  20   33.83    3.63
  -1  -1 -20   40.47    4.71
  -1  -1  20   32.47    3.35
   1   1 -20   44.79    4.72
  -1   1  20   34.37    4.02
  -1   1  20   29.65    3.15
   1  -1 -20   31.67    4.31
   1  -1  20   31.98    3.80
   1  -1  20   30.70    3.51
  -1   1 -20   42.72    4.36
  -1   1 -20   31.04    3.16
   1   1  21   86.57    8.32
  -1  -1 -21  101.06    9.85
  -1  -1 -21   92.13    8.36
  -1  -1  21   78.99    7.24
   1   1 -21   95.08    8.95
  -1   1  21   98.16    9.24
  -1   1  21   83.93    7.67
   1  -1 -21  117.27   11.20
   1  -1  21   68.52    6.55
  -1   1 -21   94.80    8.97
  -1   1 -21   81.16    7.38
   1   1  22   52.93    5.53
   1   1  22   44.67    4.56
  -1  -1 -22   64.71    6.62
  -1  -1 -22   46.76    4.42
  -1  -1  22   44.40    4.38
   1   1 -22   39.78    4.45
  -1   1  22   47.49    5.05
   1  -1 -22   42.67    5.18
   1  -1  22   40.05    4.43
   1  -1  22   40.42    4.32
  -1   1 -22   54.85    5.72
   1   1  23   23.59    3.30
   1   1  23   22.91    3.17
  -1  -1 -23   32.47    4.66
  -1  -1  23   20.25    2.80
   1   1 -23   32.76    4.11
  -1   1  23   23.07    3.22
  -1   1  23   26.93    3.16
   1  -1 -23   26.50    4.27
   1  -1  23   26.76    3.54
   1  -1  23   17.15    2.91
  -1   1 -23   21.04    3.09
   1   1  24   46.63    4.79
  -1  -1 -24   55.98    6.34
  -1  -1  24   39.18    4.08
   1   1 -24   61.35    6.30
  -1   1  24   51.85    5.43
  -1   1  24   48.40    4.74
   1  -1 -24   46.11    5.51
   1  -1  24   53.31    5.70
   1  -1  24   36.67    4.17
  -1   1 -24   58.82    6.13
  -1   1 -24   47.35    4.55
   1   1  25  106.01    9.74
  -1  -1 -25  129.72   12.31
  -1  -1  25  100.12    9.15
   1   1 -25  128.52   11.96
  -1   1  25  101.57    9.25
   1  -1 -25  115.85   11.23
   1  -1  25  104.19    9.79
  -1   1 -25  135.14   12.49
  -1   1 -25  123.51   11.05
   1   1  26   69.75    6.68
  -1  -1 -26   80.93    8.39
   1   1 -26   72.95    7.31
  -1   1  26   66.43    6.27
   1  -1 -26   72.93    7.77
   1  -1  26   79.00    7.74
   1  -1  26   67.85    6.67
  -1   1 -26   91.86    8.94
  -1   1 -26   73.24    6.76
   1   1  27   13.27    2.50
  -1  -1 -27   21.98    3.93
  -1  -1  27   16.32    2.37
   1   1 -27   23.03    3.51
  -1   1  27   19.98    2.57
   1  -1 -27   33.35    4.71
   1  -1  27   19.23    3.29
   1  -1  27   18.42    2.98
  -1   1 -27   21.69    3.41
  -1   1 -27   20.69    2.44
   1   1  28    3.83    2.08
  -1  -1 -28    4.73    3.22
   1   1 -28    4.85    2.34
  -1   1  28    4.34    1.79
   1  -1 -28    1.65    2.61
   1  -1  28    4.88    2.77
   1  -1  28    2.69    2.56
  -1   1 -28    2.13    2.47
  -1   1 -28    1.67    1.41
   1   1  29   15.43    2.59
  -1  -1 -29   18.51    3.78
   1   1 -29   17.34    3.18
  -1   1  29   18.81    2.59
   1  -1 -29   12.30    3.40
   1  -1  29   20.27    3.77
  -1   1 -29   16.01    3.23
  -1   1 -29   19.37    2.34
   1   1  30   27.46    3.91
   1   1  30   49.10    5.02
  -1  -1 -30   57.28    6.64
  -1  -1  30   45.02    4.64
   1   1 -30   58.84    6.30
  -1   1  30   44.00    4.48
   1  -1 -30   59.18    6.63
   1  -1  30   60.71    6.47
  -1   1 -30   59.65    6.19
  -1   1 -30   42.40    4.12
   1   1  31   14.08    3.20
   1   1  31   15.04    2.70
  -1  -1 -31   15.27    3.76
  -1  -1  31   12.56    2.45
   1   1 -31   12.65    2.97
  -1   1  31    9.49    2.12
   1  -1 -31   16.92    3.88
   1  -1  31    8.82    3.40
   1  -1  31    6.77    2.67
  -1   1 -31   15.08    2.86
  -1   1 -31   15.12    2.03
   1   1  32    1.68    2.87
   1   1  32    2.97    2.28
  -1  -1 -32    2.12    3.35
  -1  -1  32    5.22    2.21
   1   1 -32    0.52    2.05
  -1   1  32    1.96    1.96
   1  -1 -32   -0.64    2.94
   1  -1  32    1.44    2.75
  -1   1 -32    3.83    2.53
  -1   1 -32    1.79    1.18
   1   1  33    6.97    3.47
   1   1  33    1.13    2.22
  -1  -1 -33    8.41    3.53
  -1  -1  33    3.80    2.40
   1   1 -33    7.47    2.89
   1  -1 -33   10.18    3.30
   1  -1  33    2.62    3.02
   1  -1  33    5.03    2.97
  -1   1 -33   11.13    3.08
   1   1  34   17.12    3.55
  -1  -1 -34   21.00    4.08
  -1  -1  34   17.21    2.90
   1   1 -34   13.74    3.31
   1  -1 -34   13.68    3.59
   1  -1  34   16.57    3.77
   1  -1  34   12.39    3.17
  -1   1 -34    9.07    3.01
   1   1  35    7.31    3.37
  -1  -1 -35    7.18    3.65
  -1  -1  35   13.43    2.82
   1   1 -35    7.70    3.24
  -1   1  35   11.52    2.60
   1  -1 -35   12.27    3.48
   1  -1  35    4.56    3.59
   1  -1  35    5.95    3.19
  -1   1 -35   14.04    3.51
   1   1  36    8.97    3.82
   1   1  36    8.97    2.97
  -1  -1 -36    8.99    3.73
  -1  -1  36   14.43    3.83
  -1  -1  36    5.87    2.59
   1   1 -36   14.31    3.42
  -1   1  36   11.74    2.49
   1  -1 -36   21.35    4.16
   1  -1  36   16.96    3.93
   1  -1  36   10.83    3.48
  -1   1 -36   14.87    3.50
   1   1  37    8.16    3.63
   1   1  37    8.00    2.87
  -1  -1 -37   10.34    3.73
  -1  -1  37    0.09    4.58
  -1  -1  37    5.44    2.67
   1   1 -37    5.96    3.21
  -1   1  37    4.43    2.46
   1  -1 -37    5.36    3.55
   1  -1  37    7.03    3.67
   1  -1  37    2.40    3.24
  -1   1 -37   16.41    3.62
   1   1  38   -1.46    3.96
   1   1  38    0.50    2.62
  -1  -1 -38    7.04    3.78
  -1  -1  38    0.72    4.51
  -1  -1  38    0.76    2.80
   1   1 -38    2.68    3.09
  -1   1  38    3.66    2.27
   1  -1 -38   -1.70    3.56
   1  -1  38   -0.81    4.14
   1  -1  38    4.46    3.40
  -1   1 -38    3.72    3.06
   1   1  39   -0.31    3.75
   1   1  39   -0.84    2.87
  -1  -1 -39    2.94    3.52
  -1  -1  39   -2.22    4.47
  -1  -1  39    2.80    2.90
   1   1 -39    0.97    3.23
  -1   1  39    0.48    2.37
   1  -1 -39    1.59    2.83
   1  -1  39    0.35    4.43
   1  -1  39   -2.93    3.17
  -1   1 -39   -3.83    3.38
   1   1  40   -0.02    3.86
   1   1  40    1.47    2.95
  -1  -1 -40   -3.13    3.70
  -1  -1  40    1.85    5.08
  -1  -1  40   -1.60    2.96
   1   1 -40   -0.28    3.24
  -1   1  40   -0.02    2.59
   1  -1 -40    1.61    3.56
   1  -1  40    0.38    4.01
   1  -1  40    2.88    2.47
  -1   1 -40   -2.78    3.36
   1   1  41    2.94    4.56
   1   1  41   -1.98    3.46
  -1  -1 -41    4.88    4.07
  -1  -1  41    3.40    4.77
  -1  -1  41    0.78    3.22
  -1   1  41    1.04    2.85
   1  -1 -41    2.01    3.77
   1  -1  41    5.59    4.82
  -1   1 -41   -1.91    3.36
   1   1  42    9.67    4.34
   1   1  42   -0.15    3.23
  -1  -1 -42    0.55    4.13
  -1  -1  42    0.26    5.63
  -1  -1  42   -2.69    3.59
  -1   1  42   -1.06    4.60
  -1   1  42    0.16    2.68
   1  -1  42    0.40    4.92
  -1   1 -42   -2.41    3.45
   1   1  43    2.81    4.87
   1   1  43    6.39    3.58
  -1  -1 -43   -0.57    3.93
  -1  -1  43   -8.16    5.24
  -1  -1  43    1.78    3.74
  -1   1  43    5.53    5.50
  -1   1  43    0.95    2.91
   1  -1  43    1.33    5.14
  -1   1 -43    5.63    3.64
   1   1  44   -0.97    4.80
   1   1  44    4.18    3.57
  -1  -1 -44    2.29    3.05
  -1  -1  44    0.61    5.90
  -1  -1  44   -1.94    3.71
  -1   1  44   -0.16    5.75
  -1   1  44    3.35    2.96
   1  -1  44   -1.34    4.80
  -1   1 -44   -1.04    3.58
   1   1  45    7.38    5.69
   1   1  45    2.69    3.72
  -1  -1 -45    7.15    4.19
  -1  -1  45    2.17    5.43
  -1  -1  45    4.98    3.98
   1   1 -45    9.89    3.82
  -1   1  45   11.46    5.68
  -1   1  45    0.12    3.01
   1  -1 -45    6.29    3.99
   1  -1  45    4.42    5.48
  -1   1 -45    2.72    3.53
   1   1  46   -0.37    5.16
   1   1  46    3.88    4.36
  -1  -1 -46    1.34    3.88
  -1  -1  46    6.95    6.32
  -1  -1  46    1.71    4.54
   1   1 -46    8.23    3.73
  -1   1  46    2.08    6.14
  -1   1  46    3.42    3.20
   1  -1 -46    2.19    3.76
   1  -1  46   -1.29    5.57
  -1   1 -46    0.95    3.08
   1   1  47   -3.16    5.89
   1   1  47    0.80    4.08
  -1  -1 -47   -2.74    3.39
  -1  -1  47   -0.56    5.74
  -1  -1  47    0.41    4.23
   1   1 -47   -3.13    3.75
  -1   1  47    0.68    5.81
  -1   1  47   -0.70    3.43
   1  -1 -47    3.98    3.87
   1  -1  47   -4.40    5.83
  -1   1 -47    3.27    3.61
   1   1  48    8.15    4.32
  -1  -1 -48    0.59    3.74
  -1  -1  48   -2.98    6.60
  -1  -1  48   -6.49    4.63
   1   1 -48   -2.20    3.78
  -1   1  48    0.95    6.06
  -1   1  48    3.35    3.65
   1  -1 -48    3.88    3.82
   1  -1  48    0.09    6.05
   1   1  49   -0.44    4.40
  -1  -1  49    2.85    6.58
  -1  -1  49    6.39    4.82
   1   1 -49   -3.06    3.71
  -1   1  49    2.02    3.65
   1  -1 -49   -5.03    3.90
   1  -1  49   -5.10    6.24
   1   1  50   -2.49    6.36
   1   1  50   -0.90    5.15
  -1  -1  50    4.22    6.98
  -1   1  50    0.53    3.90
   1  -1  50    0.42    6.13
   1   1  51    2.27    5.90
   1   1  51    1.57    5.15
  -1  -1  51    3.24    7.44
  -1   1  51    4.28    7.62
  -1   1  51    8.62    4.22
   1  -1  51    0.35    6.34
   1   1  52   -3.47    6.80
   1   1  52    9.61    5.48
  -1  -1  52   -6.64    7.74
  -1   1  52  -10.44    7.24
  -1   1  52    0.50    4.47
   1   1  53    0.91    6.68
   1   1  53    6.71    6.25
  -1   1  53    4.78    7.55
  -1   1  53    3.53    4.57
   1  -1  53    0.58    6.47
   1   1  54    2.99    6.24
   1   1  54    5.80    5.19
  -1  -1  54   -0.70    7.45
  -1   1  54   -2.63    7.62
   1  -1  54    4.67    6.75
   1   2   0   88.12    7.78
   1   2   0   38.96    4.03
  -1  -2   0   81.25    7.19
  -1   2   0   34.05    3.63
   1  -2   0   77.07    6.91
   1  -2   0   40.01    4.12
   1   2   1  177.03   15.52
  -1  -2  -1  193.27   16.94
  -1  -2   1  210.46   18.46
  -1  -2   1  184.99   16.46
   1   2  -1  165.31   14.76
  -1   2   1  171.61   15.13
   1  -2  -1  139.17   12.28
   1  -2   1  183.72   16.19
   1  -2   1  190.55   17.05
  -1   2  -1  152.56   13.76
   1   2   2  246.88   21.60
  -1  -2  -2  253.59   22.20
  -1  -2   2  262.20   23.20
   1   2  -2  275.09   24.36
   1  -2   2  172.98   15.26
   1  -2   2  257.32   22.86
  -1   2  -2  206.28   18.16
  -1   2  -2  231.10   20.65
   1   2   3  201.34   17.62
  -1  -2  -3  187.07   16.39
  -1  -2   3  257.96   22.92
   1   2  -3  237.46   21.29
   1  -2   3  209.04   18.41
   1  -2   3  223.50   20.09
  -1   2  -3  204.00   17.97
  -1   2  -3  215.72   19.43
   1   2   4   46.29    4.11
   1   2   4   40.15    3.64
  -1  -2   4   59.43    6.43
   1   2  -4   49.52    6.34
   1  -2   4   47.83    4.47
   1  -2   4   66.68    6.88
  -1   2  -4   70.11    6.35
   1   2   5   40.00    3.72
  -1  -2   5   53.29    7.24
   1   2  -5   48.86    7.73
   1  -2   5   42.90    4.12
   1  -2   5   41.91    5.74
  -1   2  -5   27.53    2.85
   1   2   6  248.31   21.81
  -1  -2   6  272.15   26.05
   1  -2   6  224.75   19.82
   1  -2   6  319.26   29.45
  -1   2  -6  234.79   20.68
   1   2   7  625.83   54.77
   1   2  -7  538.66   47.09
   1  -2   7  613.82   53.78
   1  -2   7  669.57   60.37
  -1   2  -7  966.65   84.57
   1   2   8  738.72   64.64
   1   2  -8  665.91   58.19
  -1   2  -8  742.55   65.04
   1   2   9  325.23   28.91
   1   2   9  271.63   23.89
   1   2  -9  285.82   25.02
  -1   2  -9  290.03   25.57
   1   2  10   27.10    4.09
   1   2 -10   31.90    2.98
  -1   2  10   37.71    4.74
   1  -2  10   52.74    5.22
  -1   2 -10   47.32    4.72
   1   2  11  289.82   25.82
   1   2 -11  333.32   29.18
  -1   2  11  353.60   31.41
   1  -2  11  340.73   30.01
   1   2  12  437.87   38.41
  -1  -2 -12  496.09   43.89
  -1  -2  12  405.49   35.54
   1   2 -12  450.82   39.44
  -1   2  12  497.41   43.95
   1  -2  12  527.39   46.31
  -1   2 -12  390.07   34.23
   1   2  13  409.13   35.92
  -1  -2 -13  421.67   37.42
  -1  -2  13  364.72   31.99
   1   2 -13  400.37   35.05
  -1   2  13  478.50   42.31
   1  -2 -13  440.48   39.08
   1  -2  13  338.94   29.90
  -1   2 -13  354.11   31.10
   1   2  14  153.63   13.67
  -1  -2 -14  171.74   15.78
  -1  -2  14  129.22   11.49
   1   2 -14  145.20   12.81
  -1   2  14  152.33   14.04
   1  -2 -14  178.06   16.29
   1  -2  14  166.05   14.89
  -1   2 -14  138.48   12.32
   1   2  15   79.08    7.25
  -1  -2 -15   76.17    7.80
  -1  -2  15   81.27    7.38
   1   2 -15   84.69    7.57
  -1   2  15   80.15    7.96
   1  -2 -15   78.62    7.92
   1  -2  15   95.15    8.82
  -1   2 -15   75.69    6.90
   1   2  16  111.16   10.05
  -1  -2 -16  137.90   13.00
  -1  -2  16  115.98   10.38
   1   2 -16  126.55   11.20
  -1   2  16  139.44   12.94
  -1   2  16  126.19   11.29
   1  -2 -16  139.55   13.09
   1  -2  16  129.03   11.72
  -1   2 -16  119.85   10.70
   1   2  17  110.38   10.49
   1   2  17   89.65    8.18
  -1  -2 -17  102.41   10.02
  -1  -2  17   80.87    7.39
   1   2 -17   89.62    8.01
  -1   2  17   91.65    8.90
  -1   2  17   90.02    8.19
   1  -2  17  105.40    9.73
  -1   2 -17   84.31    7.63
   1   2  18   59.26    5.66
  -1  -2 -18   65.13    6.96
  -1  -2  18   61.24    5.73
  -1   2  18   67.44    6.86
  -1   2  18   70.54    6.50
   1  -2 -18   83.61    8.44
   1  -2  18   89.93    8.43
  -1   2 -18   65.32    6.01
   1   2  19  105.06   10.02
  -1  -2 -19  120.16   11.52
  -1  -2  19   98.91    8.95
  -1   2  19  130.91   12.18
  -1   2  19   91.84    8.36
   1  -2 -19  108.35   10.54
   1  -2  19  106.63    9.87
   1   2  20   91.90    8.90
   1   2  20   78.70    7.30
  -1  -2 -20   89.75    8.99
  -1  -2  20   79.20    7.31
   1   2 -20   74.71    6.74
  -1   2  20   84.64    8.29
   1  -2 -20   77.81    7.95
   1  -2  20   70.76    6.84
   1   2  21   23.77    3.29
   1   2  21   27.52    3.22
  -1  -2 -21   19.91    3.92
  -1  -2  21   24.44    2.93
   1   2 -21   22.80    2.42
  -1   2  21   16.84    3.18
  -1   2  21   25.91    2.95
   1  -2 -21   29.23    4.47
   1  -2  21   28.68    3.66
  -1   2 -21   22.22    2.51
   1   2  22   86.53    8.48
   1   2  22   76.20    7.15
  -1  -2 -22   76.95    8.08
  -1  -2  22   59.92    5.76
   1   2 -22   76.89    6.96
  -1   2  22   79.33    7.86
  -1   2  22   75.73    7.03
   1  -2 -22   90.92    9.16
   1  -2  22   72.09    7.10
  -1   2 -22   73.07    6.70
   1   2  23  162.00   14.92
   1   2  23  163.40   14.67
  -1  -2 -23  185.22   17.19
  -1  -2  23  132.25   11.95
   1   2 -23  160.37   14.21
  -1   2  23  170.51   15.63
  -1   2  23  154.98   13.86
   1  -2 -23  158.50   14.88
   1  -2  23  139.54   12.80
  -1   2 -23  148.42   13.21
   1   2  24  157.08   14.50
   1   2  24  125.81   11.40
  -1  -2 -24  146.29   13.94
  -1  -2  24  111.61   10.17
   1   2 -24   98.08    8.75
  -1   2  24  144.10   13.29
  -1   2  24  129.63   11.67
   1  -2 -24  144.47   13.73
   1  -2  24  123.05   11.51
  -1   2 -24  132.98   11.87
   1   2  25   28.90    3.95
   1   2  25   30.19    3.49
  -1  -2 -25   34.89    4.71
  -1   2  25   29.89    4.01
  -1   2  25   32.03    3.42
   1  -2 -25   35.41    4.99
   1  -2  25   28.16    3.90
   1   2  26    2.34    2.56
   1   2  26    3.70    2.03
  -1  -2 -26    5.74    3.58
  -1   2  26    2.15    2.51
  -1   2  26    2.24    1.69
   1  -2 -26    3.70    3.49
   1  -2  26    4.64    3.13
  -1   2 -26    6.35    1.48
   1   2  27   18.84    3.40
   1   2  27   12.91    2.41
  -1  -2 -27   13.29    3.80
  -1  -2  27   15.80    2.68
  -1   2  27   21.77    3.41
  -1   2  27   14.07    2.17
   1  -2 -27   12.08    3.59
   1  -2  27   21.65    3.82
  -1   2 -27   21.35    2.49
   1   2  28   37.53    4.53
   1   2  28   32.91    3.70
  -1  -2 -28   37.72    5.20
  -1   2  28   36.93    4.51
  -1   2  28   29.72    3.33
   1  -2 -28   38.87    5.30
   1  -2  28   32.24    4.45
  -1   2 -28   34.80    3.50
   1   2  29   10.85    2.47
   1   2  29    5.35    2.12
  -1  -2 -29    7.38    3.60
  -1  -2  29    7.47    2.34
   1   2 -29    6.08    2.36
  -1   2  29   11.85    2.81
  -1   2  29    6.76    1.92
   1  -2 -29   12.72    3.49
   1  -2  29    8.26    3.11
  -1   2 -29    8.82    2.53
  -1   2 -29   10.11    1.68
   1   2  30    5.37    2.57
   1   2  30    8.20    2.16
  -1  -2 -30    8.64    3.72
  -1  -2  30    9.89    2.44
   1   2 -30   12.20    2.73
  -1   2  30   10.14    2.76
  -1   2  30   12.26    2.20
   1  -2 -30    4.82    3.40
   1  -2  30    4.79    3.41
  -1   2 -30   13.06    2.84
  -1   2 -30    5.71    1.51
   1   2  31   16.00    2.70
   1   2  31   10.16    2.37
  -1  -2 -31    9.07    3.59
  -1  -2  31    8.04    2.41
   1   2 -31   11.24    2.78
  -1   2  31   10.87    2.72
  -1   2  31    9.82    2.18
   1  -2 -31   12.44    3.57
   1  -2  31    8.36    3.66
  -1   2 -31   14.81    2.85
  -1   2 -31    7.36    1.50
   1   2  32   31.57    4.11
   1   2  32   34.94    4.03
  -1  -2 -32   30.89    4.61
  -1  -2  32   33.91    5.27
  -1  -2  32   30.27    3.78
   1   2 -32   55.98    5.95
  -1   2  32   42.04    4.85
  -1   2  32   30.95    3.57
   1  -2 -32   31.38    4.72
   1  -2  32   30.92    4.87
  -1   2 -32   39.69    4.76
  -1   2 -32   32.30    3.31
   1   2  33    8.48    2.33
  -1  -2 -33    8.28    3.64
  -1  -2  33    4.75    3.70
  -1  -2  33   11.07    2.72
   1   2 -33    6.45    2.62
  -1   2  33   10.32    2.20
   1  -2 -33    4.86    3.47
   1  -2  33   11.97    3.60
  -1   2 -33    7.62    2.74
  -1   2 -33    8.02    1.51
   1   2  34   17.64    3.73
   1   2  34    6.07    2.46
  -1  -2  34    7.03    3.94
  -1  -2  34   11.56    2.74
   1   2 -34   12.47    2.99
  -1   2  34   12.59    2.45
   1  -2 -34   10.81    3.22
  -1   2 -34    9.21    2.68
  -1   2 -34    9.33    1.56
   1   2  35   13.87    3.77
   1   2  35   15.15    2.96
  -1  -2 -35    8.71    3.52
  -1  -2  35    6.82    2.78
   1  -2 -35   12.61    3.87
  -1   2 -35   16.25    3.26
  -1   2 -35   14.33    1.95
   1   2  36   13.11    3.83
  -1  -2 -36   12.83    3.72
  -1  -2  36   11.65    3.00
   1   2 -36   20.44    3.64
   1  -2 -36   14.20    3.89
   1  -2  36   20.23    4.35
  -1   2 -36   14.40    2.88
   1   2  37   10.99    3.68
  -1  -2 -37    5.71    3.82
  -1  -2  37   12.02    4.56
  -1  -2  37    3.58    3.25
   1   2 -37    8.77    3.17
  -1   2  37    3.66    2.32
   1  -2 -37    7.95    3.72
   1  -2  37    8.86    3.95
  -1   2 -37   12.40    3.28
   1   2  38    8.62    3.99
   1   2  38    5.02    2.65
  -1  -2 -38   19.82    4.46
  -1  -2  38   13.62    4.85
  -1  -2  38    2.91    3.10
   1   2 -38    9.04    3.16
  -1   2  38   11.24    2.57
   1  -2 -38    9.13    3.91
   1  -2  38   11.32    4.60
  -1   2 -38    6.22    3.02
   1   2  39    0.49    4.00
   1   2  39    3.53    2.70
  -1  -2 -39    1.28    3.56
  -1  -2  39    6.17    5.18
  -1  -2  39    3.34    3.13
   1   2 -39    1.78    3.03
  -1   2  39    0.79    2.39
   1  -2 -39   -0.53    3.66
   1  -2  39    7.38    4.58
  -1   2 -39    5.99    3.09
   1   2  40   -0.44    3.98
  -1  -2 -40    1.54    3.52
  -1  -2  40    3.01    5.33
  -1  -2  40   -0.14    3.52
   1   2 -40    3.20    3.01
  -1   2  40   -1.46    2.48
   1  -2 -40   -2.16    3.72
   1  -2  40   -6.09    5.07
  -1   2 -40    2.21    3.28
   1   2  41    3.09    4.30
   1   2  41    1.09    3.13
  -1  -2 -41    0.30    3.84
  -1  -2  41    1.17    5.37
  -1  -2  41   -4.37    2.92
  -1   2  41    0.43    2.73
   1  -2 -41   -0.95    3.64
   1  -2  41   -3.72    5.15
  -1   2 -41    0.27    3.28
   1   2  42    5.70    4.55
   1   2  42   -0.92    3.21
  -1  -2 -42    1.29    3.69
  -1  -2  42   -2.17    5.89
  -1   2  42   -1.47    2.70
   1  -2 -42   -1.99    3.33
   1  -2  42   -2.67    5.19
  -1   2 -42    0.16    3.43
   1   2  43   -0.43    4.59
   1   2  43    3.50    3.39
  -1  -2 -43    2.96    3.99
  -1  -2  43    3.67    5.99
  -1   2  43    0.69    2.83
   1  -2  43    0.48    5.25
  -1   2 -43    2.24    3.35
   1   2  44    8.82    4.94
   1   2  44   -0.24    3.45
  -1  -2 -44   -1.05    4.05
  -1  -2  44    4.64    6.24
   1   2 -44   -1.01    3.43
  -1   2  44   -2.05    5.03
  -1   2  44    3.83    2.86
   1  -2  44   -3.66    5.61
  -1   2 -44    2.89    3.50
   1   2  45    5.56    5.22
   1   2  45    5.50    3.46
  -1  -2 -45    0.34    3.81
  -1  -2  45    6.03    6.36
   1   2 -45    0.85    3.41
  -1   2  45    7.80    6.46
  -1   2  45   -0.69    3.17
   1  -2  45   -3.04    5.29
  -1   2 -45    7.29    3.56
   1   2  46    2.77    3.73
  -1  -2 -46   11.67    4.17
  -1  -2  46    7.97    6.72
   1   2 -46    5.49    3.75
  -1   2  46   -2.32    6.04
  -1   2  46    3.93    3.09
   1  -2 -46    3.96    3.86
   1  -2  46   -0.11    5.73
  -1   2 -46   10.39    3.72
   1   2  47    4.59    3.73
  -1  -2 -47   17.36    4.44
  -1  -2  47    8.77    7.02
   1   2 -47   13.06    3.91
  -1   2  47   13.01    3.47
   1  -2 -47    3.49    3.95
   1  -2  47    8.78    6.20
   1   2  48    4.35    5.73
   1   2  48   -3.92    4.46
  -1  -2 -48   10.55    4.07
  -1  -2  48   17.43    6.55
   1   2 -48    0.57    3.40
  -1   2  48    3.74    3.21
   1  -2 -48    6.79    3.95
   1  -2  48    4.33    5.76
   1   2  49    8.52    5.80
   1   2  49    3.50    4.17
  -1  -2  49   -4.29    6.86
   1   2 -49    6.54    3.46
  -1   2  49    8.91    6.97
  -1   2  49   -1.99    3.71
   1  -2 -49    4.06    3.72
   1  -2  49    4.62    6.29
   1   2  50   -1.73    6.20
   1   2  50   -1.45    4.64
  -1  -2  50   -0.20    6.86
  -1   2  50    8.68    7.51
  -1   2  50    1.11    3.53
   1  -2  50    1.72    5.70
   1   2  51    7.66    6.20
   1   2  51    4.73    4.55
  -1  -2  51    0.58    7.65
  -1   2  51   11.84    7.64
  -1   2  51   -2.80    3.60
   1  -2  51    4.02    6.59
   1   2  52    7.05    6.32
   1   2  52   -2.37    4.80
  -1  -2  52    3.33    8.00
  -1   2  52    3.17    7.02
  -1   2  52    1.48    3.77
   1  -2  52   -0.57    6.71
   1   2  53    4.95    6.30
   1   2  53   -1.12    4.81
  -1  -2  53    3.52    7.55
  -1   2  53   -6.40    7.30
  -1   2  53    4.50    3.93
   1  -2  53   -9.78    6.44
   1   2  54    2.14    6.35
   1   2  54    1.44    5.40
  -1  -2  54    1.87    7.55
  -1   2  54    3.19    7.14
  -1   2  54    8.39    4.87
   1   3   0   50.08    4.58
   1   3   0   54.76    5.82
  -1  -3   0   52.30    4.80
  -1   3   0   41.71    4.04
   1  -3   0   28.70    3.01
   1  -3   0   61.88    6.30
   1   3   1   58.42    5.29
  -1  -3  -1   50.19    4.61
  -1  -3   1   62.49    5.67
  -1  -3   1   45.61    4.97
   1   3  -1   53.10    4.88
   1   3  -1   48.22    5.03
  -1   3   1   53.86    5.06
   1  -3  -1   34.74    3.54
   1  -3   1   52.69    5.04
   1  -3   1   60.59    6.43
  -1   3  -1   38.71    3.89
   1   3   2   52.23    4.75
  -1  -3  -2   54.01    4.93
  -1  -3   2   54.17    4.99
  -1  -3   2   61.48    6.23
   1   3  -2   57.00    5.23
   1   3  -2   57.93    6.04
  -1   3   2   48.85    4.70
   1  -3  -2   47.29    4.56
   1  -3   2   34.30    3.50
   1  -3   2   76.74    7.48
  -1   3  -2   53.75    5.08
   1   3   3  603.80   52.81
  -1  -3  -3  663.89   58.06
  -1  -3   3  686.10   60.06
  -1  -3   3  674.75   59.38
   1   3  -3  674.59   59.40
  -1   3   3  467.95   41.05
   1  -3   3  579.95   50.85
   1  -3   3  703.54   61.99
   1   3   4 1031.75   90.17
  -1  -3  -4 1048.78   91.65
  -1  -3   4 1140.09   99.73
  -1  -3   4  978.60   85.97
   1   3  -4 1096.44   96.38
   1  -3   4 1040.72   91.07
   1  -3   4 1101.37   96.80
   1   3   5  340.78   29.84
  -1  -3   5  376.24   33.06
  -1  -3   5  322.06   28.98
   1   3  -5  383.41   34.57
   1  -3   5  374.73   32.97
   1  -3   5  409.70   36.57
  -1   3  -5  324.53   28.57
   1   3   6   23.52    2.37
  -1  -3   6   35.14    3.73
  -1  -3   6   23.58    5.68
   1   3  -6   37.92    7.27
   1  -3   6   26.49    3.24
   1  -3   6   28.57    6.48
  -1   3  -6   26.14    3.19
  -1   3  -6   22.69    6.87
  -1  -3   7  477.15   41.89
  -1  -3   7  487.95   43.95
   1   3  -7  462.32   42.73
   1  -3   7  425.49   37.40
   1  -3   7  510.60   45.84
  -1   3  -7  401.67   35.30
  -1   3  -7  479.85   44.19
  -1  -3   8  773.20   67.78
  -1  -3   8  745.26   66.76
   1  -3   8  720.72   63.17
   1  -3   8  668.20   59.82
  -1   3  -8  782.81   68.59
  -1   3  -8  754.61   68.28
   1   3   9  300.56   26.43
  -1  -3   9  308.07   27.22
  -1  -3   9  363.13   34.31
   1  -3   9  347.40   30.63
   1  -3   9  364.42   34.28
  -1   3  -9  316.25   27.88
   1   3  10  198.25   17.52
  -1  -3  10  178.60   20.71
   1  -3  10  276.62   24.47
   1  -3  10  200.81   23.17
  -1   3 -10  201.33   17.92
   1   3  11   97.63    8.84
   1   3 -11   91.74    8.14
   1  -3  11  129.42   19.29
  -1   3 -11   99.54    9.15
   1   3 -12   64.44    5.80
  -1   3 -12   72.78    7.04
   1   3 -13  224.26   19.68
  -1   3  13  276.20   24.83
   1  -3  13  250.48   22.27
   1   3 -14  320.76   28.10
  -1   3  14  369.48   32.90
   1  -3  14  442.32   38.95
   1   3  15  383.96   33.75
  -1   3  15  442.44   39.28
   1  -3  15  393.84   34.76
   1   3  16  292.51   25.79
  -1   3  16  324.63   29.01
  -1   3 -16  276.63   24.34
   1   3  17  151.10   14.05
   1   3 -17  127.74   11.30
  -1   3  17  137.78   12.98
   1  -3  17  167.06   15.09
   1   3  18  145.09   13.64
   1   3  18  134.45   12.06
   1   3 -18  132.46   11.71
  -1   3  18  162.63   15.09
   1  -3  18  135.89   12.43
   1   3  19   79.25    8.09
   1   3  19   82.62    7.61
   1   3 -19   74.70    6.72
  -1   3  19   89.39    8.89
  -1   3  19   70.48    6.53
   1  -3  19  100.37    9.43
  -1   3 -19   73.27    6.71
   1   3  20   95.47    9.44
   1   3  20   88.69    8.15
  -1  -3 -20  106.88   10.52
   1   3 -20   83.55    7.49
  -1   3  20   89.97    8.95
  -1   3  20   82.50    7.57
   1  -3  20   84.94    8.19
  -1   3 -20   91.68    8.28
   1   3  21  122.54   11.70
   1   3  21  120.38   10.89
  -1  -3 -21  119.89   11.65
   1   3 -21  112.87   10.04
  -1   3  21  122.92   11.76
  -1   3  21  114.27   10.33
   1  -3  21  183.73   16.64
  -1   3 -21  119.80   10.72
   1   3  22  156.71   14.60
   1   3  22  158.19   14.19
  -1  -3 -22  167.05   15.66
   1   3 -22  158.07   13.98
  -1   3  22  171.02   15.85
  -1   3  22  156.01   13.95
   1  -3  22  185.03   16.78
  -1   3 -22  162.00   14.38
   1   3  23   99.83    9.77
   1   3  23   81.50    7.61
  -1  -3 -23   98.10    9.91
   1   3 -23   92.12    8.25
  -1   3  23  109.54   10.59
  -1   3  23   83.52    7.71
   1  -3 -23   86.03    8.91
   1  -3  23  100.33    9.58
  -1   3 -23   85.72    7.78
   1   3  24   10.86    2.68
   1   3  24    7.46    2.09
  -1  -3 -24   19.01    4.09
  -1  -3  24    5.37    2.83
   1   3 -24    6.74    1.35
  -1   3  24    7.55    3.14
  -1   3  24    6.12    1.81
   1  -3 -24   10.60    3.89
   1  -3  24    9.82    3.07
  -1   3 -24    7.09    1.61
   1   3  25    8.97    3.13
   1   3  25    5.80    1.85
  -1  -3 -25    3.72    3.74
  -1  -3  25   12.42    3.36
   1   3 -25    7.11    1.35
  -1   3  25    6.87    3.00
  -1   3  25    7.15    1.98
   1  -3 -25   10.36    3.87
   1  -3  25   12.31    3.20
  -1   3 -25    5.24    1.43
   1   3  26   18.66    3.55
   1   3  26   15.93    2.38
  -1  -3 -26   14.32    3.34
  -1  -3  26   11.57    3.46
   1   3 -26   11.51    1.59
  -1   3  26   10.36    3.16
  -1   3  26   16.28    2.35
   1  -3 -26   14.90    3.87
   1  -3  26   10.07    3.23
  -1   3 -26   13.22    1.88
   1   3  27   16.35    3.44
   1   3  27   13.43    2.46
  -1  -3 -27   16.90    4.06
  -1  -3  27   14.28    3.64
   1   3 -27   16.76    1.98
  -1   3  27   16.41    3.42
  -1   3  27   17.27    2.38
   1  -3 -27   15.52    3.79
   1  -3  27   22.16    3.91
   1   3  28    2.58    2.29
   1   3  28    0.32    1.85
  -1  -3 -28    4.38    3.42
  -1  -3  28    0.42    3.19
   1   3 -28   -0.24    1.06
  -1   3  28    4.99    2.77
  -1   3  28    1.17    1.60
   1  -3 -28    1.43    3.18
   1  -3  28    2.00    3.19
  -1   3 -28    3.05    1.29
   1   3  29    1.14    2.63
   1   3  29    3.59    1.89
  -1  -3 -29    1.67    3.32
  -1  -3  29   -1.47    3.42
  -1   3  29    2.37    2.61
  -1   3  29   -0.21    1.66
   1  -3 -29    0.17    3.16
   1  -3  29   -3.11    3.22
  -1   3 -29    0.79    1.34
   1   3  30   25.84    4.02
   1   3  30   15.71    2.67
  -1  -3 -30   20.94    4.30
  -1  -3  30   19.00    4.17
  -1   3  30   19.48    3.43
  -1   3  30   19.29    2.66
   1  -3 -30   19.29    4.02
   1  -3  30   18.98    4.13
  -1   3 -30   19.94    2.29
   1   3  31    8.21    2.90
   1   3  31    6.45    2.19
  -1  -3 -31    4.48    3.44
  -1  -3  31   12.85    3.83
  -1   3  31    8.89    2.86
  -1   3  31    1.61    1.82
   1  -3 -31    6.06    2.95
   1  -3  31    4.09    3.23
  -1   3 -31    5.18    1.35
   1   3  32    8.04    2.79
   1   3  32    8.35    2.37
  -1  -3 -32   15.12    3.92
  -1  -3  32   14.23    4.04
  -1   3  32    6.02    2.96
  -1   3  32   10.09    2.17
   1  -3 -32   13.55    3.67
   1  -3  32   17.15    4.18
  -1   3 -32    9.56    1.56
   1   3  33   11.89    3.05
   1   3  33    4.71    2.28
  -1  -3 -33    5.12    3.61
  -1  -3  33   14.49    4.26
  -1   3  33    8.30    2.87
  -1   3  33   12.77    2.25
   1  -3 -33   15.71    3.75
   1  -3  33   14.09    3.91
  -1   3 -33   10.88    1.70
   1   3  34   25.25    3.84
   1   3  34   31.03    3.86
  -1  -3 -34   30.62    4.34
  -1  -3  34   28.56    5.02
  -1   3  34   33.96    4.36
  -1   3  34   20.80    2.90
   1  -3 -34   23.77    4.17
   1  -3  34   22.71    4.43
  -1   3 -34   31.26    3.16
   1   3  35   11.11    2.96
   1   3  35    8.08    2.46
  -1  -3 -35    1.81    3.36
  -1  -3  35   11.88    4.44
   1   3 -35   11.53    2.89
  -1   3  35    9.12    2.94
  -1   3  35    8.11    2.27
   1  -3 -35    8.13    3.70
   1  -3  35    2.17    3.68
  -1   3 -35    4.57    1.30
   1   3  36   30.64    4.19
   1   3  36   12.93    3.19
   1   3  36   14.83    2.96
  -1  -3 -36   23.74    4.58
  -1  -3  36    8.66    4.36
   1   3 -36   26.68    3.92
  -1   3  36   14.56    3.16
  -1   3  36   14.11    2.55
   1  -3 -36   19.69    4.24
  -1   3 -36   14.84    3.11
  -1   3 -36   14.96    1.97
   1   3  37   11.64    4.04
   1   3  37    8.17    2.96
   1   3  37    8.18    2.66
  -1  -3 -37    4.51    3.83
   1   3 -37   12.79    3.06
  -1   3  37   11.41    3.02
  -1   3  37    6.46    1.96
   1  -3 -37    5.54    3.79
  -1   3 -37   25.65    3.79
  -1   3 -37   14.45    1.89
   1   3  38   11.14    4.09
   1   3  38    7.28    2.87
  -1  -3 -38    2.41    3.76
   1   3 -38    6.18    2.79
  -1   3  38    7.25    2.90
   1  -3 -38    8.42    3.72
  -1   3 -38   14.87    3.32
  -1   3 -38   13.43    1.78
   1   3  39    9.15    3.99
   1   3  39   13.68    2.83
  -1  -3 -39   12.41    3.90
  -1  -3  39    9.11    4.98
   1   3 -39   14.27    3.42
  -1   3  39   11.02    2.97
  -1   3  39    8.87    2.65
   1  -3 -39   10.08    3.79
   1  -3  39    8.74    4.48
  -1   3 -39    9.13    3.07
   1   3  40    2.75    4.01
  -1  -3 -40   14.12    4.20
  -1  -3  40    5.80    5.12
  -1   3  40    2.05    2.40
   1  -3 -40    6.50    3.83
   1  -3  40    9.26    5.27
  -1   3 -40    9.65    3.27
   1   3  41   -1.03    4.10
   1   3  41    3.28    3.09
  -1  -3 -41    2.57    3.80
  -1  -3  41   14.35    5.63
  -1   3  41    0.53    2.60
   1  -3 -41   -0.14    3.80
   1  -3  41    1.01    4.91
  -1   3 -41    2.76    3.18
   1   3  42   12.81    4.93
   1   3  42   -1.04    3.02
  -1  -3 -42    2.23    3.79
  -1  -3  42    5.43    5.46
  -1   3  42    5.77    2.84
   1  -3 -42    0.80    3.89
   1  -3  42   -1.41    5.01
  -1   3 -42    1.86    3.11
   1   3  43    9.05    4.56
   1   3  43    1.10    3.17
  -1  -3 -43   -2.35    3.20
  -1  -3  43   -6.47    5.73
  -1   3  43    0.62    2.54
   1  -3  43    1.13    5.26
  -1   3 -43   -2.86    3.16
   1   3  44   -0.75    2.92
  -1  -3 -44    3.90    3.39
  -1  -3  44   -1.15    6.48
   1   3 -44    6.72    3.33
  -1   3  44    2.20    2.64
   1  -3  44   -0.27    5.63
  -1   3 -44    4.49    2.67
   1   3  45    4.60    3.41
  -1  -3 -45    4.78    3.76
  -1  -3  45    2.70    5.91
   1   3 -45    6.63    3.29
  -1   3  45    7.52    3.06
   1  -3  45   11.13    6.18
  -1   3 -45    2.56    3.15
   1   3  46   -2.17    5.01
   1   3  46    9.33    3.60
  -1  -3 -46    6.98    3.88
  -1  -3  46    2.20    6.21
   1   3 -46    4.49    3.38
  -1   3  46    3.16    2.96
   1  -3 -46    3.91    3.67
   1  -3  46    1.86    6.24
  -1   3 -46    3.35    3.31
   1   3  47   -0.86    5.38
   1   3  47    9.12    3.91
  -1  -3 -47    0.53    3.93
  -1  -3  47   -1.76    7.30
   1   3 -47    1.31    3.18
  -1   3  47   -2.21    6.03
  -1   3  47    3.30    3.11
   1  -3 -47    8.95    3.98
   1  -3  47    7.42    6.17
   1   3  48    3.92    5.25
   1   3  48    5.71    3.52
  -1  -3 -48    5.41    3.10
  -1  -3  48    6.48    7.11
   1   3 -48   10.25    3.61
  -1   3  48    9.89    6.42
  -1   3  48   -0.32    3.14
   1  -3 -48    0.08    3.50
   1  -3  48   14.82    6.63
   1   3  49    0.68    5.56
   1   3  49    3.18    3.78
  -1  -3  49    2.23    6.90
   1   3 -49    3.59    3.33
  -1   3  49   -8.79    6.90
  -1   3  49    4.37    3.29
   1  -3  49   -2.17    5.94
   1   3  50    0.97    5.46
   1   3  50    0.97    3.95
  -1  -3  50    5.60    7.12
  -1   3  50   -3.62    6.74
  -1   3  50   -0.50    3.46
   1  -3  50   -4.58    6.15
   1   3  51    4.73    4.14
  -1  -3  51    5.14    7.45
  -1   3  51   -8.35    7.16
  -1   3  51   -0.70    3.30
   1  -3  51   -4.26    7.03
   1   3  52    8.81    6.10
   1   3  52   -2.43    4.32
  -1  -3  52    5.36    7.98
  -1   3  52   -2.88    7.25
  -1   3  52    1.17    3.59
   1  -3  52    0.46    6.33
   1   3  53    9.10    6.11
   1   3  53   -0.72    4.43
  -1  -3  53    3.11    8.49
  -1   3  53   -7.01    7.14
  -1   3  53    4.09    3.83
   1  -3  53    1.04    6.50
   1   3  54    7.76    6.26
   1   3  54   -3.01    4.82
  -1  -3  54   -9.27    8.70
  -1   3  54    4.12    7.37
  -1   3  54   -0.60    3.86
   1  -3  54   -5.86    7.65
   1   4   0    6.53    1.71
   1   4   0    1.88    3.57
  -1  -4   0   11.33    1.99
  -1   4   0   10.67    2.25
  -1   4   0   -1.58    3.33
   1  -4   0    5.83    2.10
   1  -4   0    3.09    3.93
   1   4   1  994.67   86.99
   1   4   1  997.00   87.69
  -1  -4  -1  916.46   80.18
  -1  -4   1  923.34   80.79
  -1  -4   1 1084.58   95.30
   1   4  -1 1113.41   97.39
   1   4  -1 1038.00   91.20
  -1   4   1  951.01   83.24
  -1   4   1 1271.68  111.74
   1  -4  -1  807.63   70.73
   1  -4   1 1306.76  114.34
   1  -4   1 1059.61   93.17
  -1   4  -1  927.91   81.23
  -1   4  -1 1179.28  103.58
   1   4   2  685.76   60.01
  -1  -4  -2  641.09   56.14
  -1  -4   2  630.84   55.27
  -1  -4   2  677.48   59.76
   1   4  -2  675.60   59.18
   1   4  -2  668.68   58.98
  -1   4   2  550.96   48.33
   1  -4  -2  609.39   53.46
   1  -4   2  518.90   45.56
   1  -4   2  552.63   48.92
  -1   4  -2  706.59   61.92
  -1   4  -2  614.58   54.39
   1   4   3  168.66   14.91
  -1  -4  -3  165.10   14.62
  -1  -4   3  195.87   17.36
  -1  -4   3  163.54   15.01
   1   4  -3  190.84   16.92
   1   4  -3  187.22   17.10
  -1   4   3  144.09   12.89
   1  -4  -3  127.33   11.44
   1  -4   3  152.65   13.73
   1  -4   3  179.34   16.66
  -1   4  -3  177.53   15.83
  -1   4  -3  194.23   17.87
   1   4   4  184.62   16.27
  -1  -4  -4  152.57   13.53
  -1  -4   4  190.05   16.88
  -1  -4   4  146.61   13.73
   1   4  -4  192.02   17.05
   1   4  -4  151.24   14.39
  -1   4   4  223.87   19.81
   1  -4   4  183.81   16.43
   1  -4   4  162.97   15.34
  -1   4  -4  159.50   14.28
  -1   4  -4  143.18   13.70
   1   4   5  644.91   56.44
  -1  -4  -5  718.65   62.91
  -1  -4   5  643.26   56.39
  -1  -4   5  812.34   71.57
   1   4  -5  624.58   55.45
  -1   4   5  628.07   55.04
   1  -4   5  672.39   58.98
   1  -4   5  606.85   53.81
  -1   4  -5  781.51   68.46
  -1   4  -5  837.75   74.11
   1   4   6  498.26   43.62
  -1  -4   6  580.40   50.92
  -1  -4   6  503.64   44.79
   1   4  -6  610.56   54.45
   1  -4   6  451.33   39.71
   1  -4   6  516.88   46.03
  -1   4  -6  596.16   53.18
   1   4   7   45.80    4.29
  -1  -4   7   43.78    4.45
  -1  -4   7   46.28    6.20
   1   4  -7   36.63    7.95
   1  -4   7   44.45    4.60
   1  -4   7   39.07    5.98
  -1   4  -7   41.81    7.52
   1   4   8  180.42   15.91
  -1  -4   8  127.39   11.56
  -1  -4   8  153.26   15.41
   1   4  -8  145.09   16.34
   1  -4   8  128.02   11.63
   1  -4   8  170.62   16.63
  -1   4  -8  109.53   10.00
  -1   4  -8  134.46   15.50
  -1  -4   9  270.99   24.00
  -1  -4   9  259.44   24.31
   1   4  -9  296.57   28.95
   1  -4   9  331.29   29.29
   1  -4   9  248.48   23.52
  -1   4  -9  276.64   24.51
  -1   4  -9  272.34   27.57
  -1  -4  10  234.93   20.86
  -1  -4  10  252.10   24.31
   1  -4  10  201.70   18.06
   1  -4  10  278.12   26.30
  -1   4 -10  186.57   16.70
  -1   4 -10  245.84   25.64
  -1  -4  11  293.14   25.95
  -1  -4  11  377.83   35.61
   1  -4  11  326.89   28.94
   1  -4  11  348.60   33.01
  -1   4 -11  272.44   24.14
   1   4  12  242.56   21.42
  -1  -4  12  208.91   18.68
  -1  -4  12  311.08   30.62
   1  -4  12  263.21   23.41
   1  -4  12  286.56   28.42
  -1   4 -12  218.83   19.54
   1   4  13   93.31    8.49
  -1  -4  13  128.95   17.66
   1  -4  13  158.46   19.43
  -1   4 -13  106.53    9.91
   1   4  14  172.16   15.31
  -1  -4  14  182.62   22.22
   1   4 -14  165.79   14.60
   1  -4  14  184.70   20.79
   1   4 -15  166.45   14.68
   1  -4  15  201.44   18.11
   1  -4  15  203.79   23.32
  -1  -4  16  112.12   10.40
   1   4 -16  111.15    9.86
   1  -4  16  103.81    9.69
   1   4  17  154.15   14.41
   1   4  17  151.75   13.59
  -1  -4  17  171.83   15.58
   1   4 -17  151.40   13.36
  -1   4  17  164.01   15.25
   1  -4  17  215.50   19.36
   1   4  18  187.81   17.39
   1   4  18  163.41   14.60
  -1  -4  18  215.77   19.41
   1   4 -18  167.27   14.74
  -1   4  18  196.30   18.07
   1  -4  18  213.01   19.16
   1   4  19  156.06   14.68
   1   4  19  141.39   12.69
  -1  -4  19  168.44   15.31
   1   4 -19  143.29   12.66
  -1   4  19  153.57   14.41
   1  -4  19  182.24   16.54
  -1   4 -19  127.88   11.44
   1   4  20  323.72   29.14
   1   4  20  293.63   25.94
  -1  -4  20  336.12   29.89
   1   4 -20  287.60   25.24
  -1   4  20  321.25   28.91
   1  -4  20  405.01   35.90
  -1   4 -20  288.67   25.43
   1   4  21  246.92   22.45
   1   4  21  235.00   20.85
  -1  -4  21  256.98   23.07
   1   4 -21  240.62   21.15
  -1   4  21  264.02   23.98
  -1   4  21  246.73   21.84
   1  -4  21  272.43   24.38
  -1   4 -21  241.15   21.28
   1   4  22  180.50   16.84
   1   4  22  149.62   13.44
  -1  -4  22  139.50   12.97
   1   4 -22  148.77   13.15
  -1   4  22  161.16   15.12
  -1   4  22  149.72   13.40
   1  -4  22  231.94   20.92
  -1   4 -22  143.16   12.76
   1   4  23   75.92    8.10
   1   4  23   56.48    5.50
  -1  -4  23   46.04    5.40
   1   4 -23   48.76    4.51
  -1   4  23   60.45    6.50
  -1   4  23   59.15    5.66
   1  -4  23   53.24    5.90
  -1   4 -23   50.94    4.83
   1   4  24   42.21    5.58
   1   4  24   33.81    3.67
  -1  -4  24   40.11    4.99
   1   4 -24   33.03    3.20
  -1   4  24   45.35    5.62
  -1   4  24   35.87    3.74
   1  -4  24   50.30    5.59
  -1   4 -24   34.92    3.52
   1   4  25   41.46    5.05
   1   4  25   42.21    4.35
  -1  -4  25   54.90    6.23
   1   4 -25   41.85    3.94
  -1   4  25   42.99    5.51
  -1   4  25   38.42    3.94
   1  -4  25   33.54    4.69
  -1   4 -25   43.00    4.17
   1   4  26   24.96    4.25
   1   4  26   24.23    2.97
  -1  -4  26   37.03    4.72
   1   4 -26   19.59    2.13
  -1   4  26   23.56    3.66
  -1   4  26   15.20    2.35
   1  -4  26   11.85    3.43
  -1   4 -26   18.21    2.19
   1   4  27   17.78    3.77
   1   4  27   15.86    2.56
  -1  -4  27   11.90    3.66
   1   4 -27   14.06    1.73
  -1   4  27   17.69    3.77
  -1   4  27   12.31    2.24
   1  -4  27   13.49    3.62
  -1   4 -27   14.00    1.93
   1   4  28    9.96    3.23
   1   4  28    4.11    1.86
  -1  -4  28    5.11    3.38
   1   4 -28    5.18    1.20
  -1   4  28    4.25    3.09
  -1   4  28    6.03    1.76
   1  -4  28    3.54    3.04
   1   4  29    3.89    2.73
   1   4  29    0.57    2.03
  -1  -4  29    3.93    3.60
   1   4 -29    1.49    1.09
  -1   4  29   -2.36    2.96
  -1   4  29    1.86    1.63
   1  -4  29   -0.04    3.31
  -1   4 -29    0.09    1.28
   1   4  30    4.81    2.44
   1   4  30    4.69    1.91
  -1  -4  30    1.86    3.65
   1   4 -30    3.30    1.07
  -1   4  30    1.77    2.78
  -1   4  30    4.14    1.88
   1  -4  30    1.20    3.27
  -1   4 -30    2.34    1.29
   1   4  31    2.75    2.93
   1   4  31    0.08    2.13
  -1  -4  31   -0.76    3.71
   1   4 -31    2.08    1.06
  -1   4  31    2.29    2.75
  -1   4  31    0.11    1.77
   1  -4  31    3.30    3.61
  -1   4 -31    1.25    1.25
   1   4  32    7.55    3.08
   1   4  32   11.62    2.31
  -1  -4  32   11.43    4.04
  -1   4  32    2.32    2.89
  -1   4  32    9.11    1.96
   1  -4  32   14.67    4.09
  -1   4 -32   11.22    1.65
   1   4  33    8.43    3.05
   1   4  33   10.28    2.32
  -1  -4  33    2.93    3.88
  -1   4  33    8.67    3.07
  -1   4  33    9.38    2.18
   1  -4  33    3.22    3.77
  -1   4 -33    6.18    1.37
   1   4  34    9.58    3.19
   1   4  34    8.52    2.60
  -1  -4  34   15.22    4.62
  -1   4  34    5.54    3.04
  -1   4  34    7.48    2.15
   1  -4  34    8.85    4.16
  -1   4 -34    3.44    1.28
   1   4  35    9.34    3.17
   1   4  35    7.82    2.51
  -1  -4  35   15.61    4.57
  -1   4  35   21.92    3.77
  -1   4  35   10.27    2.14
   1  -4  35   13.14    4.27
  -1   4 -35   13.81    1.81
   1   4  36   22.96    3.95
  -1  -4  36   22.31    5.08
  -1   4  36   22.68    3.86
  -1   4  36   11.66    2.54
   1  -4  36   22.01    5.15
  -1   4 -36   19.54    2.25
   1   4  37    5.74    2.92
   1   4  37   10.43    2.61
  -1  -4  37   12.92    5.07
  -1   4  37   15.69    3.50
  -1   4  37   10.43    2.41
   1  -4  37   14.09    4.71
  -1   4 -37   11.12    1.67
   1   4  38   43.90    5.36
   1   4  38    7.21    3.15
   1   4  38   17.62    3.02
  -1  -4 -38   10.51    3.36
  -1  -4  38   -0.13    4.92
  -1   4  38   14.54    3.45
  -1   4  38   15.39    2.79
   1   4  39   10.65    4.26
   1   4  39   10.38    3.31
   1   4  39    7.11    2.72
  -1  -4 -39   11.72    3.48
  -1  -4  39    2.33    5.09
  -1   4  39   23.72    3.98
  -1   4  39    9.59    2.56
   1   4  40    2.37    3.93
   1   4  40   11.51    3.42
   1   4  40    6.18    2.81
  -1  -4 -40   10.06    4.06
  -1   4  40    4.07    2.91
   1  -4  40   12.73    5.11
  -1   4 -40    4.52    1.35
   1   4  41   -6.77    4.47
   1   4  41    4.49    3.04
  -1  -4 -41    4.82    4.00
  -1  -4  41    9.54    5.80
  -1   4  41    4.19    3.03
   1  -4  41    2.45    5.22
  -1   4 -41   -0.03    2.90
   1   4  42    1.26    2.42
  -1  -4 -42   -1.84    3.94
  -1  -4  42   -2.47    5.78
  -1   4  42   -0.76    2.84
  -1   4  42   -0.36    2.48
   1  -4  42    6.22    5.43
  -1   4 -42    4.56    2.91
   1   4  43    2.54    4.35
   1   4  43    2.59    2.94
   1   4  43    0.88    2.84
  -1  -4 -43    1.83    3.58
  -1  -4  43   -1.06    5.94
   1   4 -43    0.60    2.87
  -1   4  43    2.78    3.09
  -1   4  43    2.19    2.69
   1  -4  43   -2.96    5.55
  -1   4 -43   -1.36    3.07
   1   4  44   -2.85    4.88
   1   4  44    0.49    2.94
   1   4  44    3.37    3.09
  -1  -4 -44    3.26    3.08
  -1  -4  44    2.18    6.80
   1   4 -44    4.12    3.28
  -1   4  44    5.23    2.94
  -1   4  44    1.45    2.82
   1  -4  44    0.14    5.44
  -1   4 -44    2.51    3.06
   1   4  45    0.75    4.98
   1   4  45    1.89    3.29
  -1  -4 -45   -0.17    3.24
  -1  -4  45   -1.17    6.40
   1   4 -45   -0.82    3.29
  -1   4  45    6.06    2.68
   1  -4  45    3.33    5.54
  -1   4 -45   -0.86    3.10
   1   4  46    3.32    4.78
   1   4  46    1.34    3.42
  -1  -4 -46   -8.29    5.79
  -1  -4  46    3.73    6.52
   1   4 -46    1.86    3.17
  -1   4  46    2.86    2.86
   1  -4  46   -0.96    5.75
   1   4  47    6.69    5.31
   1   4  47   15.99    3.92
  -1  -4  47   -0.49    6.71
   1   4 -47    2.41    3.14
  -1   4  47    0.41    4.76
  -1   4  47    1.24    2.69
   1  -4  47    8.63    6.08
   1   4  48    1.39    5.28
   1   4  48    2.29    3.40
  -1  -4  48   -3.08    7.18
   1   4 -48    2.38    3.12
  -1   4  48    4.90    6.69
  -1   4  48   -1.29    2.97
   1  -4  48   -4.52    6.96
   1   4  49   -1.42    5.43
   1   4  49    9.14    3.88
  -1  -4  49   -2.74    7.34
  -1   4  49    1.53    6.97
  -1   4  49    1.03    2.85
   1  -4  49   -1.35    6.62
   1   4  50   -1.54    5.77
   1   4  50    4.96    3.85
  -1  -4  50    6.04    7.80
  -1   4  50    1.15    6.92
  -1   4  50    0.60    3.05
   1  -4  50   -4.73    7.15
   1   4  51   -2.19    5.77
   1   4  51   -2.44    3.71
  -1  -4  51   11.62    7.92
  -1   4  51   -0.85    7.62
  -1   4  51    1.12    3.40
   1  -4  51   14.72    7.64
   1   4  52   -3.55    6.00
   1   4  52   -0.99    4.14
  -1  -4  52    6.03    7.58
  -1   4  52    5.03    8.09
  -1   4  52   -2.79    3.49
   1  -4  52    1.94    7.39
   1   4  53    1.91    6.29
   1   4  53   -2.29    4.32
  -1   4  53    8.02    6.96
  -1   4  53   -1.41    3.80
   1  -4  53   10.01    7.14
   1   5   0   21.83    2.72
   1   5   0    0.07    3.18
  -1  -5   0   27.38    3.20
  -1   5   0   19.02    2.75
  -1   5   0    6.43    4.57
   1  -5   0   22.14    3.15
   1  -5   0    6.69    4.40
   1   5   1  227.71   20.12
   1   5   1  233.64   21.27
  -1  -5  -1  231.30   20.48
  -1  -5   1  234.80   20.77
  -1  -5   1  235.69   21.41
   1   5  -1  276.03   24.35
   1   5  -1  196.42   18.18
  -1   5   1  254.15   22.49
  -1   5   1  233.14   21.37
   1  -5  -1  250.05   22.17
   1  -5   1  277.52   24.57
   1  -5   1  200.51   18.48
  -1   5  -1  223.49   19.84
  -1   5  -1  234.28   21.57
   1   5   2   46.63    4.54
  -1  -5  -2   44.53    4.48
  -1  -5   2   52.52    5.12
  -1  -5   2   43.65    5.35
   1   5  -2   43.26    4.40
   1   5  -2   44.26    5.91
  -1   5   2   34.95    3.87
  -1   5   2   39.15    5.37
   1  -5  -2   47.93    4.94
   1  -5   2   48.15    5.11
   1  -5   2   39.69    5.34
  -1   5  -2   36.19    4.02
  -1   5  -2   34.85    5.66
   1   5   3  294.85   25.93
  -1  -5  -3  211.27   18.70
  -1  -5   3  302.52   26.70
  -1  -5   3  258.92   23.54
   1   5  -3  293.67   25.91
   1   5  -3  282.59   25.59
  -1   5   3  241.21   21.35
   1  -5  -3  239.77   21.29
   1  -5   3  267.67   23.75
   1  -5   3  311.28   28.06
  -1   5  -3  296.30   26.19
  -1   5  -3  246.71   22.51
   1   5   4  310.15   27.27
  -1  -5  -4  237.04   20.93
  -1  -5   4  253.85   22.48
  -1  -5   4  272.16   24.58
   1   5  -4  269.11   23.80
   1   5  -4  231.98   21.35
  -1   5   4  244.66   21.65
   1  -5  -4  237.19   20.94
   1  -5   4  326.80   28.91
   1  -5   4  250.38   22.83
  -1   5  -4  284.89   25.21
  -1   5  -4  249.85   22.88
   1   5   5   78.40    7.15
  -1  -5  -5   75.06    6.95
  -1  -5   5   89.22    8.33
  -1  -5   5   79.32    8.48
   1   5  -5   68.97    6.58
   1   5  -5   62.43    7.82
  -1   5   5   97.07    8.90
   1  -5   5   87.67    8.30
   1  -5   5   86.04    8.92
  -1   5  -5   76.10    7.19
  -1   5  -5   84.96    9.24
   1   5   6  569.33   49.86
  -1  -5  -6  553.53   48.55
  -1  -5   6  587.19   51.57
  -1  -5   6  598.08   53.07
   1   5  -6  631.28   55.45
   1   5  -6  631.64   56.28
  -1   5   6  513.29   45.06
   1  -5   6  754.44   66.20
   1  -5   6  618.05   54.92
  -1   5  -6  549.39   48.28
  -1   5  -6  647.16   57.74
   1   5   7  483.60   42.37
  -1  -5   7  379.30   33.46
  -1  -5   7  507.56   45.22
   1   5  -7  467.89   42.26
  -1   5   7  429.55   37.74
   1  -5   7  463.04   40.80
   1  -5   7  510.18   45.55
  -1   5  -7  641.52   56.33
  -1   5  -7  490.60   44.20
   1   5   8  115.66   10.30
  -1  -5   8  120.65   11.00
  -1  -5   8  114.17   11.47
   1   5  -8  118.75   13.28
   1  -5   8   90.22    8.48
   1  -5   8  118.03   11.97
  -1   5  -8  118.16   12.87
   1   5   9   37.61    3.66
  -1  -5   9   36.17    3.98
  -1  -5   9   39.46    6.68
   1   5  -9   36.58    8.08
   1  -5   9   38.99    4.34
   1  -5   9   43.64    7.35
  -1   5  -9   31.90    7.70
   1   5  10   12.99    1.82
  -1  -5  10   11.96    2.41
  -1  -5  10   13.28    6.11
   1   5 -10   -8.56    8.17
   1  -5  10   11.35    2.84
   1  -5  10    7.35    5.28
  -1   5 -10   11.52    2.63
  -1   5 -10    2.02    7.65
  -1  -5  11  148.65   15.60
   1   5 -11   98.87   14.31
   1  -5  11  124.92   13.38
  -1   5 -11  106.29    9.84
  -1   5 -11  102.21   15.73
  -1  -5  12  281.46   25.03
  -1  -5  12  265.11   25.63
   1  -5  12  248.82   22.21
   1  -5  12  257.53   24.73
  -1   5 -12  233.64   20.90
  -1   5 -12  293.19   29.93
  -1  -5  13  206.57   18.53
  -1  -5  13  275.40   26.36
   1  -5  13  238.96   21.39
  -1   5 -13  294.78   26.21
   1   5  14  161.68   14.84
  -1  -5  14  140.22   12.87
  -1  -5  14  183.09   18.96
   1  -5  14  163.35   14.88
   1  -5  14  200.70   21.14
  -1   5 -14  161.75   14.72
   1   5  15  153.62   13.72
  -1  -5  15  201.86   18.15
  -1  -5  15  251.33   25.28
   1  -5  15  174.84   15.83
   1  -5  15  177.23   19.04
   1   5  16   74.77    6.95
  -1  -5  16  106.62    9.97
  -1  -5  16   76.44   12.41
   1  -5  16   97.25   13.70
   1   5  17  113.82   10.30
  -1  -5  17  128.42   18.33
   1   5 -17  100.21    8.95
   1  -5  17  113.88   15.47
  -1  -5  18  252.81   28.43
   1   5 -18  203.68   17.94
   1  -5  18  245.05   21.98
   1  -5  18  227.38   24.90
   1   5  19  269.97   24.54
  -1  -5  19  254.68   22.84
  -1  -5  19  297.95   32.89
   1   5 -19  244.91   21.53
   1  -5  19  316.01   28.21
   1  -5  19  367.08   36.99
   1   5  20  192.77   17.90
   1   5  20  189.69   16.90
  -1  -5  20  198.08   18.03
   1   5 -20  173.08   15.27
  -1   5  20  203.83   18.81
   1  -5  20  248.25   22.35
   1  -5  20  216.81   26.81
   1   5  21   76.15    8.22
   1   5  21   74.26    6.97
  -1  -5  21   71.56    7.50
   1   5 -21   69.56    6.29
  -1   5  21   79.59    8.34
   1  -5  21   88.53    8.80
   1  -5  21   47.52   14.44
  -1   5 -21   61.53    5.84
   1   5  22   98.47    9.94
   1   5  22   85.62    7.94
  -1  -5  22  101.38    9.85
   1   5 -22   94.03    8.40
  -1   5  22   86.44    8.95
   1  -5  22   66.71    7.16
  -1   5 -22   82.09    7.54
   1   5  23   92.09    9.46
   1   5  23  101.66    9.33
  -1  -5  23  119.46   11.43
   1   5 -23  101.30    9.03
  -1   5  23  130.73   12.60
  -1   5  23  110.40   10.03
   1  -5  23  106.63   10.41
  -1   5 -23  100.93    9.15
   1   5  24  163.71   15.46
   1   5  24  132.53   12.03
  -1  -5  24  127.73   12.08
   1   5 -24  133.86   11.86
  -1   5  24  172.76   16.22
  -1   5  24  147.74   13.27
   1  -5  24  122.60   11.73
  -1   5 -24  126.46   11.33
   1   5  25  105.66   10.46
   1   5  25   83.00    7.79
  -1  -5  25   93.74    9.39
   1   5 -25   97.33    8.69
  -1   5  25  101.72   10.21
  -1   5  25   88.98    8.22
   1  -5  25   89.10    8.94
  -1   5 -25   90.27    8.20
   1   5  26   54.21    6.54
   1   5  26   37.55    4.09
  -1  -5  26   36.23    5.15
   1   5 -26   41.84    3.93
  -1   5  26   50.93    6.15
  -1   5  26   39.05    4.03
   1  -5  26   27.58    4.26
  -1   5 -26   38.62    3.83
   1   5  27   13.37    3.85
   1   5  27    5.75    1.88
   1   5 -27    9.95    1.41
  -1   5  27   11.47    3.68
  -1   5  27   10.96    2.07
   1  -5  27   10.84    3.69
  -1   5 -27    9.82    1.77
   1   5  28    3.97    3.22
   1   5  28    6.07    1.92
  -1  -5  28    5.64    3.43
   1   5 -28    6.23    1.23
  -1   5  28    3.56    3.33
  -1   5  28    5.09    1.74
   1  -5  28    1.70    3.59
  -1   5 -28    2.90    1.45
   1   5  29   14.66    3.71
   1   5  29    9.41    2.16
  -1  -5  29   13.94    3.77
   1   5 -29   19.96    2.14
  -1   5  29   17.94    3.92
  -1   5  29   15.67    2.32
   1  -5  29   12.14    3.62
  -1   5 -29   15.90    2.06
   1   5  30   15.31    3.28
   1   5  30   14.80    2.52
  -1  -5  30   17.66    4.36
   1   5 -30   19.25    2.10
  -1   5  30   25.13    4.34
  -1   5  30   19.15    2.60
   1  -5  30    9.57    3.93
   1   5  31   -1.61    3.01
   1   5  31   -0.04    1.89
  -1  -5  31    1.36    3.90
   1   5 -31    0.85    1.01
  -1   5  31    3.91    3.16
  -1   5  31   -0.16    1.73
   1  -5  31    2.80    3.60
  -1   5 -31    0.40    1.28
   1   5  32    9.48    3.28
   1   5  32    4.85    2.20
  -1  -5  32    6.00    3.79
  -1   5  32    8.25    3.06
  -1   5  32    2.21    1.94
   1  -5  32   11.83    4.00
  -1   5 -32    5.07    1.39
   1   5  33    5.40    3.07
   1   5  33    3.08    2.01
   1   5 -33    4.35    1.12
  -1   5  33    1.18    3.01
  -1   5  33    1.89    1.80
   1  -5  33    5.89    4.14
  -1   5 -33    2.75    1.29
   1   5  34    3.54    3.13
  -1  -5  34   13.08    4.70
   1   5 -34    6.07    1.02
  -1   5  34    8.77    2.77
  -1   5  34    9.01    2.06
   1  -5  34   12.29    4.46
  -1   5 -34    5.21    1.35
   1   5  35    1.59    2.41
   1   5  35    1.01    2.27
  -1  -5  35    5.43    4.58
  -1   5  35   -0.04    3.03
  -1   5  35    7.27    2.12
   1  -5  35    4.73    4.30
  -1   5 -35    5.33    1.34
   1   5  36   11.53    3.31
   1   5  36   11.07    2.56
  -1  -5  36   10.66    5.14
  -1   5  36    3.80    3.07
  -1   5  36   12.16    2.32
   1  -5  36   17.69    5.01
   1   5  37   14.23    3.59
   1   5  37   12.43    2.72
  -1  -5  37   12.40    5.08
  -1   5  37   14.12    2.96
  -1   5  37   11.45    2.41
   1  -5  37   16.78    5.03
   1   5  38    8.79    3.34
   1   5  38    3.16    2.67
  -1  -5  38    3.20    5.23
  -1   5  38    7.34    3.29
  -1   5  38    6.34    2.15
   1  -5  38   15.81    5.19
  -1   5 -38    8.03    1.45
   1   5  39    9.76    3.33
   1   5  39    7.53    2.86
  -1  -5  39   11.91    5.61
  -1   5  39   13.04    3.50
  -1   5  39    6.74    2.41
   1  -5  39   10.02    5.36
  -1   5 -39   11.16    1.68
   1   5  40    6.16    3.42
   1   5  40    4.74    2.93
  -1  -5  40    5.46    5.74
  -1   5  40    5.07    2.82
  -1   5  40   -0.08    2.34
   1  -5  40    4.09    5.60
  -1   5 -40    7.97    1.45
   1   5  41    1.75    4.47
   1   5  41    0.13    3.06
   1   5  41    4.06    2.81
  -1  -5  41   -6.10    6.13
  -1   5  41   11.77    3.42
  -1   5  41    6.69    2.55
  -1   5 -41    5.89    1.38
   1   5  42    2.76    4.51
   1   5  42    1.80    3.02
   1   5  42    2.21    2.67
  -1   5  42   -0.19    2.44
   1  -5  42   -2.68    5.41
  -1   5 -42    1.00    1.00
   1   5  43    0.72    4.25
   1   5  43   -0.38    3.06
  -1  -5  43    4.46    6.24
  -1   5  43    0.83    3.02
   1  -5  43    1.68    5.64
   1   5  44    0.37    4.40
   1   5  44    1.37    3.10
  -1  -5  44   -0.81    6.44
  -1   5  44    1.33    3.34
  -1   5  44    2.88    2.76
   1  -5  44   13.33    6.19
   1   5  45    0.09    4.49
   1   5  45    1.81    2.49
   1   5  45    1.69    2.94
  -1  -5  45    3.53    6.63
   1   5 -45    3.97    2.97
  -1   5  45    0.19    3.05
  -1   5  45    2.15    2.47
   1  -5  45    6.36    5.91
   1   5  46    1.73    5.09
   1   5  46    6.63    3.32
   1   5  46    2.23    3.00
  -1  -5  46   -8.11    7.10
   1   5 -46    1.81    2.97
  -1   5  46   -0.98    3.09
  -1   5  46    2.26    2.85
   1  -5  46    9.83    6.43
   1   5  47   -5.27    4.97
   1   5  47   -0.92    3.12
   1   5  47    2.48    3.03
  -1  -5  47   -1.63    6.99
   1   5 -47    3.04    3.09
  -1   5  47   -3.62    3.24
  -1   5  47    3.11    3.00
   1  -5  47    5.54    6.27
   1   5  48    0.50    5.02
   1   5  48    2.51    3.21
  -1  -5  48   -3.52    7.48
  -1   5  48   -0.30    3.04
  -1   5  48    0.13    2.73
   1  -5  48   -2.98    6.58
   1   5  49    1.45    5.56
   1   5  49    1.73    3.33
  -1  -5  49    6.85    7.76
  -1   5  49    2.84    6.45
  -1   5  49    0.55    3.04
   1  -5  49   -1.88    6.52
   1   5  50   -0.21    5.37
   1   5  50    0.07    3.47
  -1  -5  50    3.40    7.70
  -1   5  50    4.58    6.98
  -1   5  50    0.16    2.84
   1  -5  50    0.87    6.50
   1   5  51    2.16    6.12
   1   5  51   -0.90    3.75
  -1   5  51    0.64    7.02
  -1   5  51    2.90    3.26
   1  -5  51    0.22    7.17
   1   5  52    6.89    5.75
  -1   5  52    5.72    7.39
   1   5  53    3.62    5.67
  -1   5  53   -3.50    6.95
   1   6   0   10.35    2.13
   1   6   0    7.22    4.17
  -1  -6   0    9.89    2.29
  -1   6   0    8.13    2.31
  -1   6   0    4.54    4.70
   1  -6   0    7.99    2.66
   1  -6   0    1.68    4.21
   1   6   1   71.38    6.68
   1   6   1   72.82    7.79
  -1  -6  -1   77.43    7.32
  -1  -6   1   62.09    5.98
  -1  -6   1   67.54    7.52
   1   6  -1   94.09    8.67
   1   6  -1   51.57    6.11
  -1   6   1   65.02    6.32
  -1   6   1   67.36    7.98
   1  -6  -1   65.94    6.47
   1  -6   1   60.50    6.13
   1  -6   1   53.59    6.89
  -1   6  -1   82.35    7.75
  -1   6  -1   81.45    9.11
   1   6   2  120.71   10.86
   1   6   2   95.61    9.94
  -1  -6  -2   99.68    9.14
  -1  -6   2  113.49   10.36
  -1  -6   2   91.10    9.42
   1   6  -2  119.04   10.78
   1   6  -2  102.56   10.48
  -1   6   2  124.96   11.36
  -1   6   2   93.70    9.68
   1  -6  -2   85.38    8.11
   1  -6   2  128.31   11.79
   1  -6   2   92.69    9.81
  -1   6  -2  130.32   11.84
  -1   6  -2   98.03    9.99
   1   6   3  122.94   11.06
  -1  -6  -3  106.44    9.70
  -1  -6   3  118.72   10.82
  -1  -6   3  126.35   12.35
   1   6  -3  111.44   10.14
   1   6  -3  134.97   12.92
  -1   6   3  123.29   11.19
  -1   6   3  125.48   12.32
   1  -6  -3  158.67   14.27
   1  -6   3  130.11   11.91
   1  -6   3  119.64   11.77
  -1   6  -3  128.67   11.71
  -1   6  -3  145.29   13.93
   1   6   4  281.29   24.79
  -1  -6  -4  241.57   21.37
  -1  -6   4  289.51   25.64
  -1  -6   4  346.56   31.22
   1   6  -4  301.36   26.64
   1   6  -4  331.73   29.91
  -1   6   4  246.06   21.81
   1  -6  -4  266.89   23.64
   1  -6   4  287.26   25.51
   1  -6   4  273.50   25.03
  -1   6  -4  222.68   19.84
  -1   6  -4  296.00   26.96
   1   6   5  385.12   33.84
  -1  -6  -5  318.71   28.07
  -1  -6   5  304.34   26.94
  -1  -6   5  370.27   33.29
   1   6  -5  373.86   32.97
   1   6  -5  310.79   28.20
  -1   6   5  321.03   28.33
   1  -6   5  321.63   28.52
   1  -6   5  357.64   32.22
  -1   6  -5  346.63   30.63
  -1   6  -5  381.60   34.57
   1   6   6  161.98   14.38
  -1  -6  -6  147.50   13.19
  -1  -6   6  181.81   16.34
  -1  -6   6  164.39   15.64
   1   6  -6  164.47   14.76
   1   6  -6  145.36   14.42
  -1   6   6  157.93   14.15
   1  -6   6  142.19   13.00
   1  -6   6  149.63   14.30
  -1   6  -6  170.31   15.36
  -1   6  -6  170.16   16.39
   1   6   7  103.80    9.34
  -1  -6   7  111.82   10.30
  -1  -6   7   97.76   10.16
   1   6  -7  112.61   10.38
   1   6  -7   78.07    9.51
  -1   6   7  131.68   11.85
   1  -6   7  117.07   10.85
   1  -6   7   99.09   10.40
  -1   6  -7   95.52    8.91
  -1   6  -7   95.77   10.96
   1   6   8  297.53   26.17
  -1  -6   8  297.56   27.18
   1   6  -8  358.41   32.83
  -1   6   8  258.83   22.89
   1  -6   8  320.77   29.17
  -1   6  -8  298.26   26.45
  -1   6  -8  259.13   24.38
   1   6   9  358.60   31.48
  -1  -6   9  393.19   34.76
  -1  -6   9  373.51   33.88
   1   6  -9  351.90   32.76
  -1   6   9  461.26   40.53
   1  -6   9  342.51   30.39
   1  -6   9  356.19   32.36
  -1   6  -9  403.78   35.65
  -1   6  -9  420.13   38.73
   1   6  10  179.08   15.84
  -1  -6  10  205.20   18.42
  -1  -6  10  221.73   20.96
   1   6 -10  247.76   24.34
  -1   6  10  210.63   18.56
   1  -6  10  195.78   17.68
  -1   6 -10  196.36   19.76
   1   6  11  118.33   10.54
  -1  -6  11  122.67   11.28
  -1  -6  11  102.77   11.00
   1   6 -11  139.15   15.63
   1  -6  11  108.00   10.09
   1  -6  11  140.41   14.23
  -1   6 -11  115.08   13.95
   1   6  12  146.34   12.97
  -1  -6  12  128.61   11.85
   1   6 -12  201.22   21.52
   1  -6  12  149.82   13.75
   1  -6  12  166.34   16.53
   1   6  13  136.61   12.10
  -1  -6  13  114.70   10.76
  -1  -6  13  198.21   19.62
   1   6 -13  131.45   18.46
   1  -6  13  151.22   13.88
   1  -6  13  131.81   13.86
  -1   6 -13  148.71   13.57
  -1   6 -13  167.05   19.45
  -1  -6  14  188.70   17.06
  -1  -6  14  170.21   17.70
   1  -6  14  142.60   13.17
   1  -6  14  165.51   17.40
  -1   6 -14  175.98   15.97
  -1   6 -14  248.14   27.96
  -1  -6  15  363.40   32.26
  -1  -6  15  414.52   38.42
   1  -6  15  436.72   38.69
   1  -6  15  444.59   41.33
  -1   6 -15  381.54   33.89
   1   6  16  198.87   18.11
  -1  -6  16  265.55   23.78
  -1  -6  16  257.60   25.65
   1  -6  16  350.30   31.18
   1  -6  16  278.09   27.04
   1   6  17  175.45   15.66
  -1  -6  17  169.10   15.51
  -1  -6  17  143.18   16.13
   1  -6  17  186.32   17.00
   1  -6  17  149.49   16.80
   1   6  18  108.20    9.85
  -1  -6  18  107.64   10.24
  -1  -6  18  136.74   17.17
   1  -6  18  113.55   14.40
   1   6  19    7.26    1.94
  -1  -6  19    3.47    3.21
  -1  -6  19    3.24   11.10
   1  -6  19   -6.97   10.72
   1   6  20   17.20    2.46
  -1  -6  20   38.51   11.44
   1   6 -20   18.56    2.22
   1  -6  20   20.64    4.08
   1  -6  20    1.00   11.31
  -1  -6  21  105.32   15.95
   1   6 -21   75.99    6.89
   1  -6  21  112.09   10.91
   1  -6  21   99.72   15.52
   1   6  22  109.23   10.93
  -1  -6  22  109.97   10.70
  -1  -6  22  148.41   21.51
   1   6 -22  105.54    9.41
  -1   6  22  118.03   11.47
   1  -6  22  172.38   15.90
   1  -6  22  110.08   18.25
   1   6  23  116.17   11.34
   1   6  23   77.61    7.29
  -1  -6  23  111.93   10.87
  -1  -6  23   75.49   17.81
   1   6 -23   88.47    7.93
  -1   6  23   95.51    9.50
   1  -6  23  109.05   10.70
   1  -6  23  121.93   19.94
   1   6  24   65.65    7.49
   1   6  24   49.63    4.97
  -1  -6  24   63.77    7.07
  -1  -6  24   71.42   18.71
   1   6 -24   65.03    5.90
  -1   6  24   68.61    7.60
  -1   6  24   57.57    5.56
   1  -6  24   61.71    6.75
   1  -6  24   43.53   15.92
  -1   6 -24   58.87    5.62
   1   6  25   37.49    5.41
   1   6  25   34.36    3.74
  -1  -6  25   56.91    6.56
  -1  -6  25   54.11   15.97
   1   6 -25   38.57    3.66
  -1   6  25   27.98    4.49
  -1   6  25   34.68    3.68
   1  -6  25   46.36    5.59
   1  -6  25   28.06   13.28
  -1   6 -25   32.47    3.47
   1   6  26   52.33    6.41
   1   6  26   49.39    4.97
  -1  -6  26   74.31    8.08
   1   6 -26   56.64    5.18
  -1   6  26   63.67    7.16
  -1   6  26   51.82    5.09
   1  -6  26   55.01    6.21
   1  -6  26   61.30   19.12
  -1   6 -26   55.74    5.32
   1   6  27   60.09    7.04
   1   6  27   42.54    4.44
  -1  -6  27   52.18    6.40
   1   6 -27   53.17    4.89
  -1   6  27   53.86    6.42
  -1   6  27   52.97    5.25
   1  -6  27   45.24    5.82
   1  -6  27   67.73   19.39
  -1   6 -27   46.02    4.47
   1   6  28   28.42    4.72
   1   6  28   31.94    3.60
  -1  -6  28   52.93    6.44
   1   6 -28   32.52    3.15
  -1   6  28   34.75    5.12
  -1   6  28   26.15    3.19
   1  -6  28   34.72    4.94
  -1   6 -28   32.80    3.37
   1   6  29    3.66    3.45
   1   6  29    4.47    1.88
  -1  -6  29    6.17    4.01
   1   6 -29    3.43    1.13
  -1   6  29    6.50    3.67
  -1   6  29    1.77    1.89
   1  -6  29    7.91    3.50
  -1   6 -29    5.10    1.54
   1   6  30    5.17    3.75
   1   6  30    1.97    1.87
  -1  -6  30    1.60    3.64
   1   6 -30    3.54    1.07
  -1   6  30    8.26    3.65
  -1   6  30    2.05    1.76
   1  -6  30   -0.13    3.60
  -1   6 -30    3.25    1.47
   1   6  31    7.86    3.00
   1   6  31    4.32    2.02
  -1  -6  31    3.15    3.86
   1   6 -31    2.94    1.07
  -1   6  31    3.00    2.64
  -1   6  31    2.53    1.78
   1   6  32    8.43    3.58
   1   6  32    4.82    2.07
  -1  -6  32    6.45    4.39
  -1   6  32    8.92    2.04
   1  -6  32    8.53    4.36
  -1   6 -32    9.81    1.67
   1   6  33    3.39    2.86
   1   6  33    4.03    2.06
  -1  -6  33    5.86    4.69
  -1   6  33   -1.13    3.32
  -1   6  33    5.66    1.86
   1  -6  33    5.64    4.16
  -1   6 -33    2.81    1.24
   1   6  34    5.62    3.39
   1   6  34    8.14    2.27
  -1  -6  34   14.18    5.20
  -1   6  34   14.11    3.65
  -1   6  34    4.07    2.15
   1  -6  34    9.19    4.16
   1   6  35   12.26    3.72
   1   6  35    5.92    2.28
  -1  -6  35   14.20    5.39
   1   6 -35   15.98    1.83
  -1   6  35   17.06    3.87
  -1   6  35   16.53    2.57
   1  -6  35    7.65    4.78
  -1   6 -35   18.55    2.17
   1   6  36    5.24    3.43
   1   6  36    8.18    2.59
  -1  -6  36   21.48    5.11
   1   6 -36    9.91    1.25
  -1   6  36   11.45    3.77
  -1   6  36    6.85    2.10
   1  -6  36   22.36    4.97
  -1   6 -36   10.97    1.66
   1   6  37   12.20    3.69
   1   6  37   13.34    2.68
  -1  -6  37   11.93    5.48
  -1   6  37   12.65    3.63
  -1   6  37   11.10    2.34
   1  -6  37   10.93    5.14
  -1   6 -37   11.83    1.72
   1   6  38   22.63    4.30
   1   6  38   21.59    3.30
  -1  -6  38   24.69    5.92
  -1   6  38   19.16    3.99
  -1   6  38   19.39    2.89
   1  -6  38   30.11    6.33
  -1   6 -38   28.63    2.92
   1   6  39   10.76    3.72
   1   6  39    5.11    2.80
  -1  -6  39    3.25    5.02
  -1   6  39    3.07    2.66
  -1   6  39   10.41    2.41
   1  -6  39    5.93    5.40
  -1   6 -39   10.31    1.58
   1   6  40    0.22    3.29
   1   6  40   10.95    2.99
  -1  -6  40    7.25    6.28
  -1   6  40   -0.02    3.29
  -1   6  40    3.53    2.31
   1  -6  40   13.17    5.84
  -1   6 -40    6.36    1.37
   1   6  41    2.01    3.54
   1   6  41    3.51    3.31
   1   6  41    0.69    2.64
  -1  -6  41    3.15    6.15
  -1   6  41    1.24    3.16
  -1   6  41    5.90    2.34
   1  -6  41    6.17    5.93
  -1   6 -41    7.69    1.40
   1   6  42    5.54    4.23
   1   6  42    6.64    3.48
   1   6  42    1.37    2.76
  -1  -6  42    2.62    5.99
  -1   6  42    0.13    3.06
  -1   6  42    3.02    2.34
   1  -6  42    5.67    5.94
  -1   6 -42    3.00    1.15
   1   6  43    2.52    4.58
   1   6  43    4.26    3.39
   1   6  43    4.21    2.82
  -1  -6  43    3.26    6.65
  -1   6  43    2.53    3.30
  -1   6  43    3.31    2.45
  -1   6 -43    4.98    1.24
   1   6  44    2.35    4.71
   1   6  44    0.84    3.15
   1   6  44    0.35    2.86
  -1   6  44    2.20    3.19
   1  -6  44    0.56    6.09
   1   6  45   -5.19    4.64
   1   6  45   -1.53    3.21
   1   6  45    3.05    3.24
  -1  -6  45    2.88    6.33
  -1   6  45   -1.21    3.19
   1  -6  45   -1.04    5.94
   1   6  46   -1.54    4.54
   1   6  46   -3.41    3.33
  -1  -6  46    6.22    7.19
  -1   6  46    2.51    3.28
  -1   6  46    2.79    2.56
   1  -6  46   -5.32    6.30
   1   6  47   -3.00    4.85
   1   6  47   -2.43    3.51
  -1  -6  47    4.23    6.58
  -1   6  47    4.77    3.25
  -1   6  47    1.15    2.95
   1  -6  47   -4.93    6.39
   1   6  48    2.63    5.00
   1   6  48   -0.38    3.27
  -1  -6  48   -5.16    7.53
  -1   6  48    2.01    2.67
   1  -6  48   -4.31    6.85
   1   6  49    7.26    5.43
   1   6  49   -0.00    3.41
  -1   6  49   -6.18    4.87
  -1   6  49   -2.17    3.09
   1  -6  49    5.04    6.50
   1   6  50    6.12    5.32
  -1   6  50    1.53    7.04
   1   6  51   -0.34    5.32
  -1   6  51    0.71    7.03
   1   6  52   -6.65    5.92
  -1   6  52    3.05    7.74
   1   7   0  197.45   17.59
   1   7   0  185.17   17.50
  -1  -7   0  201.91   18.05
  -1   7   0  186.78   16.72
  -1   7   0  205.62   19.40
   1  -7   0  184.45   16.58
   1   7   1   30.97    3.51
   1   7   1   26.24    4.48
  -1  -7  -1   24.97    3.20
  -1  -7   1   25.28    3.25
  -1  -7   1   35.33    5.49
   1   7  -1   34.34    3.88
   1   7  -1   20.71    4.90
  -1   7   1   33.00    3.83
  -1   7   1   30.46    5.75
   1  -7  -1   26.20    3.51
   1  -7   1   37.77    4.41
  -1   7  -1   24.52    3.23
  -1   7  -1   29.97    4.91
   1   7   2  107.26    9.79
   1   7   2   97.62   10.21
  -1  -7  -2  115.10   10.55
  -1  -7   2   84.50    8.02
  -1  -7   2  106.52   10.89
   1   7  -2  109.24   10.00
   1   7  -2   95.19   10.01
  -1   7   2  115.64   10.57
  -1   7   2  102.37   10.54
   1  -7  -2  157.86   14.29
   1  -7   2  115.30   10.70
  -1   7  -2   84.50    7.99
  -1   7  -2   69.42    8.25
   1   7   3  147.66   13.23
   1   7   3  125.90   12.56
  -1  -7  -3  123.64   11.24
  -1  -7   3  157.10   14.23
  -1  -7   3  153.12   14.72
   1   7  -3  156.52   14.13
   1   7  -3  155.05   14.75
  -1   7   3  155.34   13.98
  -1   7   3  128.41   12.96
   1  -7  -3  136.86   12.43
   1  -7   3  111.27   10.34
  -1   7  -3  137.06   12.48
  -1   7  -3  139.13   13.54
   1   7   4   87.61    8.05
  -1  -7   4  103.47    9.63
  -1  -7   4   94.00    9.56
   1   7  -4   91.05    8.58
   1   7  -4  100.73   10.50
  -1   7   4   87.71    8.19
   1  -7  -4   68.16    6.64
   1  -7   4   98.02    9.24
  -1   7  -4   90.66    8.54
  -1   7  -4  108.40   11.37
   1   7   5  171.08   15.23
  -1  -7   5  160.00   14.47
  -1  -7   5  179.88   16.98
   1   7  -5  161.55   14.56
   1   7  -5  183.71   17.49
  -1   7   5  144.35   13.01
   1  -7   5  166.85   16.03
  -1   7  -5  182.61   16.44
  -1   7  -5  163.02   15.96
   1   7   6  241.31   21.33
  -1  -7  -6  191.29   17.02
  -1  -7   6  272.29   24.24
  -1  -7   6  252.49   23.22
   1   7  -6  230.28   20.56
   1   7  -6  247.92   23.12
  -1   7   6  236.06   20.94
   1  -7   6  204.53   18.45
   1  -7   6  253.02   23.40
  -1   7  -6  217.95   19.51
  -1   7  -6  250.21   23.48
   1   7   7  131.69   11.79
  -1  -7  -7  113.09   10.24
  -1  -7   7  132.42   12.16
  -1  -7   7  131.28   13.00
   1   7  -7  156.37   15.58
  -1   7   7  129.00   11.67
   1  -7   7  143.48   13.18
   1  -7   7  138.21   13.48
  -1   7  -7  164.74   16.13
   1   7   8  101.55    9.18
  -1  -7   8   78.77    7.70
   1   7  -8   93.66    8.91
   1   7  -8  116.65   12.67
  -1   7   8   98.36    9.03
   1  -7   8   99.35    9.49
   1  -7   8  108.64   11.35
  -1   7  -8  106.46    9.97
   1   7   9   71.49    6.60
  -1  -7   9   92.23    8.83
  -1  -7   9   66.16    7.85
   1   7  -9   79.01    9.49
  -1   7   9   76.70    7.16
   1  -7   9   55.12    5.92
   1  -7   9   64.31    7.94
  -1   7  -9   76.94    7.44
  -1   7  -9   75.88   10.44
   1   7  10   51.74    4.92
  -1  -7  10   40.89    4.56
  -1  -7  10   62.02    7.90
   1   7 -10   76.27    9.74
  -1   7  10   35.21    3.78
   1  -7  10   51.62    5.71
   1  -7  10   62.07    7.62
  -1   7 -10   53.13    5.64
  -1   7 -10   74.49    9.65
   1   7  11   97.16    8.75
  -1  -7  11   93.44    8.89
  -1  -7  11  145.95   14.69
  -1   7  11  119.96   10.87
   1  -7  11  108.25   10.30
   1  -7  11  126.88   12.89
  -1   7 -11  135.61   12.53
  -1   7 -11  138.55   15.20
  -1  -7  12  284.46   25.43
  -1  -7  12  329.71   30.43
   1   7 -12  317.71   31.05
  -1   7  12  240.28   21.24
   1  -7  12  325.72   29.04
   1  -7  12  286.73   26.92
  -1   7 -12  280.04   25.05
  -1   7 -12  330.51   32.03
  -1  -7  13  354.59   31.52
  -1  -7  13  316.04   29.47
   1   7 -13  288.46   28.86
   1  -7  13  250.20   22.53
   1  -7  13  263.18   24.84
  -1   7 -13  285.44   29.08
   1   7  14  199.72   17.64
  -1  -7  14  128.89   12.02
  -1  -7  14  184.29   18.61
   1   7 -14  161.44   20.76
   1  -7  14  161.89   14.96
   1  -7  14  187.65   18.59
  -1   7 -14  217.51   24.79
   1   7  15  294.41   25.89
  -1  -7  15  225.26   20.39
  -1  -7  15  303.60   28.87
   1   7 -15  325.11   34.48
   1  -7  15  238.61   21.52
   1  -7  15  304.59   28.79
  -1   7 -15  287.93   30.26
   1   7  16   23.03    2.50
  -1  -7  16   10.60    3.04
  -1  -7  16   11.09    6.06
   1  -7  16   10.46    3.47
   1  -7  16   10.82    7.45
  -1   7 -16    4.04    3.05
  -1   7 -16   12.17   13.17
  -1  -7  17   19.96    4.04
  -1  -7  17   21.23    6.90
   1  -7  17   22.46    3.88
   1  -7  17   30.80    7.36
   1   7  18    6.53    1.90
  -1  -7  18    7.94    3.19
  -1  -7  18   10.16    7.09
   1  -7  18    7.04    3.08
   1  -7  18    5.43    6.57
   1   7  19   18.12    2.53
  -1  -7  19   26.90    4.13
  -1  -7  19   33.37    9.99
   1  -7  19   23.19    4.21
   1  -7  19   15.79    9.27
   1   7  20   78.74    7.36
  -1  -7  20   84.78    8.70
  -1  -7  20  116.43   15.69
   1  -7  20   85.20    8.74
   1  -7  20   82.69   12.11
   1   7  21   25.92    3.16
  -1  -7  21   23.21    3.99
  -1  -7  21   28.34    9.23
   1  -7  21   57.46   10.48
   1   7  22   61.75    5.97
  -1  -7  22   57.18   13.13
   1   7 -22   57.78    5.39
   1  -7  22   59.05   12.71
  -1  -7  23   73.30   14.46
   1   7 -23   43.58    4.17
   1  -7  23   49.01    6.03
   1  -7  23   42.40   12.13
   1   7  24   85.40    9.04
  -1  -7  24   71.45    7.86
  -1  -7  24   71.20   15.43
   1   7 -24   75.60    6.85
   1  -7  24   76.44    7.93
   1  -7  24   89.34   16.12
   1   7  25  105.58   10.63
   1   7  25   84.66    7.88
  -1  -7  25   82.74    8.78
  -1  -7  25   94.08   15.44
   1   7 -25   90.65    8.13
  -1   7  25   84.27    8.96
  -1   7  25   90.15    8.27
   1  -7  25  109.07   10.84
   1  -7  25   96.09   17.04
   1   7  26   95.90    9.83
   1   7  26   74.61    7.06
  -1  -7  26   71.83    7.79
  -1  -7  26   80.94   17.29
   1   7 -26   78.78    7.10
  -1   7  26   89.34    9.32
  -1   7  26   68.16    6.49
   1  -7  26   98.77   10.10
   1  -7  26  113.90   17.39
  -1   7 -26   68.24    6.44
   1   7  27   28.73    4.88
   1   7  27   17.24    2.52
  -1  -7  27   20.53    4.65
  -1  -7  27   24.50   15.41
   1   7 -27   23.90    2.48
  -1   7  27   36.27    5.23
  -1   7  27   23.98    2.87
   1  -7  27   26.94    4.82
   1  -7  27   43.09   13.73
  -1   7 -27   20.85    2.67
   1   7  28   22.65    4.35
   1   7  28   22.36    2.93
  -1  -7  28   23.25    5.07
  -1  -7  28   14.56   15.94
   1   7 -28   22.51    2.36
  -1   7  28   42.87    5.67
  -1   7  28   23.68    2.91
   1  -7  28   11.99    3.76
   1  -7  28   25.94   16.04
  -1   7 -28   21.15    2.60
   1   7  29   14.44    3.92
   1   7  29   21.58    2.83
  -1  -7  29   21.35    4.64
   1   7 -29   20.15    2.17
  -1   7  29   19.51    3.77
  -1   7  29   18.73    2.56
   1  -7  29   25.20    4.90
   1  -7  29   21.89   14.07
  -1   7 -29   19.87    2.45
   1   7  30    4.24    3.58
   1   7  30    3.43    1.94
  -1  -7  30    7.16    4.44
  -1   7  30   -0.84    3.37
  -1   7  30    6.78    1.83
   1  -7  30   13.01    4.68
   1  -7  30   12.19   18.59
  -1   7 -30    1.85    1.47
   1   7  31    4.64    3.67
   1   7  31    1.97    1.88
  -1  -7  31    0.93    4.58
  -1   7  31    1.09    3.27
  -1   7  31    2.97    1.79
   1  -7  31    1.56    4.20
   1  -7  31   -2.05   14.38
   1   7  32    5.62    3.61
   1   7  32   -0.66    1.99
  -1  -7  32    0.66    4.49
   1   7 -32    0.87    1.04
  -1   7  32    6.24    3.34
  -1   7  32    0.27    1.76
   1  -7  32   -2.63    4.41
   1  -7  32   -9.38   18.35
   1   7  33    7.00    3.65
   1   7  33    1.16    2.01
  -1  -7  33   -0.73    4.78
   1   7 -33    2.98    1.04
  -1   7  33    3.62    3.47
  -1   7  33   -0.12    1.99
   1  -7  33    1.33    4.44
   1  -7  33   16.59   19.32
   1   7  34   16.18    4.19
   1   7  34    9.58    2.27
  -1  -7  34    9.95    5.23
   1   7 -34    6.16    1.20
  -1   7  34    8.39    3.72
  -1   7  34    3.81    1.86
   1  -7  34   14.02    4.53
   1  -7  34   -0.73   18.17
  -1   7 -34    7.61    1.57
   1   7  35    3.65    3.52
   1   7  35    8.16    2.35
  -1  -7  35   14.06    5.04
   1   7 -35    9.05    1.35
  -1   7  35   12.15    4.00
  -1   7  35    6.44    2.03
   1  -7  35    7.25    4.73
   1  -7  35  -50.25   21.15
  -1   7 -35   10.67    1.73
   1   7  36   11.22    4.02
   1   7  36    9.46    2.64
  -1  -7  36   17.83    6.07
  -1   7  36   15.63    4.19
  -1   7  36    8.10    2.23
   1  -7  36   22.14    5.84
   1  -7  36   79.03   34.95
  -1   7 -36   10.63    1.68
   1   7  37   23.18    4.54
   1   7  37   18.54    3.09
  -1  -7  37   17.03    6.13
   1   7 -37   24.37    2.45
  -1   7  37   25.49    4.76
  -1   7  37   28.78    3.62
   1  -7  37   32.91    6.55
  -1   7 -37   25.43    2.70
   1   7  38   29.18    4.93
   1   7  38   16.83    3.12
  -1  -7  38   19.01    6.76
  -1   7  38   30.81    4.51
  -1   7  38   17.81    2.96
   1  -7  38   22.38    6.19
  -1   7 -38   23.11    2.50
   1   7  39   18.18    3.65
   1   7  39   16.23    3.37
  -1  -7  39    3.36    6.16
  -1   7  39   18.52    4.25
  -1   7  39   12.72    2.79
   1  -7  39   12.37    6.10
  -1   7 -39   19.48    2.20
   1   7  40   35.96    5.30
   1   7  40   24.18    3.68
  -1  -7  40   22.08    6.81
  -1   7  40   26.23    4.69
  -1   7  40   23.72    3.44
   1  -7  40   23.79    5.98
  -1   7 -40   32.50    3.21
   1   7  41   15.20    4.16
   1   7  41   23.62    3.64
  -1  -7  41   37.77    7.82
  -1   7  41   23.36    4.41
  -1   7  41   23.92    3.45
   1  -7  41   19.90    6.59
  -1   7 -41   24.34    2.54
   1   7  42   -2.04    3.89
   1   7  42    1.43    3.53
   1   7  42    3.35    2.62
  -1  -7  42    3.62    6.79
  -1   7  42    1.07    3.31
  -1   7  42    3.95    2.33
   1  -7  42   -0.88    6.25
  -1   7 -42    3.52    1.18
   1   7  43   10.37    4.46
   1   7  43    2.26    3.39
   1   7  43    2.68    2.81
  -1  -7  43    3.34    6.98
  -1   7  43    7.48    3.45
  -1   7  43    2.61    2.42
   1  -7  43    3.64    6.36
  -1   7 -43    3.86    1.16
   1   7  44    4.38    4.52
   1   7  44   -0.19    2.68
   1   7  44    5.58    3.16
  -1  -7  44    3.35    6.31
  -1   7  44   -2.29    3.39
  -1   7  44    0.09    2.58
   1  -7  44    3.58    6.60
  -1   7 -44    1.39    1.04
   1   7  45    2.07    4.63
   1   7  45    5.40    3.46
   1   7  45   -1.99    3.17
  -1  -7  45   -2.61    7.30
  -1   7  45    1.37    3.36
  -1   7  45    1.58    2.40
  -1   7 -45    2.07    0.80
   1   7  46   -2.26    4.69
   1   7  46    0.17    3.13
  -1   7  46    1.52    3.20
  -1   7  46   -2.57    2.67
   1  -7  46   -2.56    5.42
   1   7  47    4.57    4.68
   1   7  47   -0.91    3.32
   1  -7  47   -3.34    6.16
   1   7  48   -0.69    4.82
   1   7  49    2.93    5.03
   1   7  50   -0.34    5.60
  -1   7  50   -3.57    6.77
   1   7  51  -11.90    5.27
  -1   7  51   -4.79    7.07
   1   8   0   13.13    2.56
  -1  -8   0   11.87    2.72
  -1   8   0   12.36    2.57
  -1   8   0    6.27    4.50
   1  -8   0    9.81    2.65
   1   8   1  116.92   10.67
  -1  -8   1   99.07    9.29
   1   8  -1  114.45   10.54
  -1   8   1  138.60   12.58
  -1   8   1   89.34    9.80
   1  -8   1   97.31    9.18
   1  -8   1  104.00   10.96
  -1   8  -1  139.62   12.76
  -1   8  -1  108.77   11.13
   1   8   2  158.32   14.22
   1   8   2  167.76   16.08
  -1  -8   2  179.15   16.16
  -1  -8   2  189.33   17.93
   1   8  -2  154.55   13.98
  -1   8   2  155.02   14.01
  -1   8   2  148.10   14.41
   1  -8  -2  148.28   13.47
   1  -8   2  127.22   11.78
   1  -8   2  162.93   15.69
  -1   8  -2  172.31   15.59
  -1   8  -2  143.07   14.27
   1   8   3   45.87    4.66
   1   8   3   31.93    4.99
  -1  -8  -3   39.41    4.27
  -1  -8   3   62.12    6.25
  -1  -8   3   60.24    6.99
   1   8  -3   46.70    4.97
  -1   8   3   33.52    3.87
  -1   8   3   65.67    7.63
   1  -8   3   33.20    4.37
   1  -8   3   41.22    6.22
  -1   8  -3   48.47    5.16
  -1   8  -3   44.71    6.80
   1   8   4  212.29   18.88
   1   8   4  187.84   17.70
  -1  -8  -4  185.44   16.60
  -1  -8   4  213.23   19.17
  -1  -8   4  199.41   18.67
  -1   8   4  210.95   18.82
  -1   8   4  257.27   23.77
   1  -8   4  248.42   22.25
   1  -8   4  210.38   19.85
  -1   8  -4  198.65   17.85
  -1   8  -4  208.07   19.60
   1   8   5  329.47   29.07
  -1  -8  -5  287.84   25.47
  -1  -8   5  299.44   26.65
  -1  -8   5  354.08   32.12
   1   8  -5  309.86   27.51
  -1   8   5  265.21   23.55
   1  -8  -5  363.43   32.11
   1  -8   5  442.18   39.12
   1  -8   5  353.40   32.19
  -1   8  -5  323.14   28.70
  -1   8  -5  318.77   29.16
   1   8   6  214.40   19.05
  -1  -8  -6  174.24   15.60
  -1  -8   6  226.76   20.36
  -1  -8   6  195.95   18.53
   1   8  -6  197.54   17.79
   1   8  -6  189.35   18.29
  -1   8   6  189.79   16.97
   1  -8   6  210.93   19.06
   1  -8   6  233.25   21.71
  -1   8  -6  213.50   19.19
  -1   8  -6  188.76   18.15
   1   8   7  243.68   21.58
  -1  -8  -7  349.75   30.86
  -1  -8   7  252.87   22.65
  -1  -8   7  263.86   24.35
   1   8  -7  248.04   22.21
   1   8  -7  249.10   23.33
  -1   8   7  254.40   22.58
   1  -8   7  270.42   24.23
   1  -8   7  250.84   23.40
  -1   8  -7  238.90   21.40
  -1   8  -7  249.31   23.71
   1   8   8  417.87   36.75
  -1  -8  -8  345.41   30.40
  -1  -8   8  360.62   32.04
  -1  -8   8  406.55   36.73
   1   8  -8  406.18   36.00
   1   8  -8  391.24   35.93
  -1   8   8  402.37   35.46
   1  -8   8  497.69   44.00
   1  -8   8  392.61   35.53
  -1   8  -8  387.30   34.33
  -1   8  -8  391.05   35.82
  -1  -8   9  191.81   17.38
  -1  -8   9  179.74   17.30
   1   8  -9  253.59   23.46
   1   8  -9  171.26   17.65
  -1   8   9  209.72   18.67
   1  -8   9  235.20   21.22
   1  -8   9  197.20   18.66
  -1   8  -9  160.81   14.76
  -1   8  -9  219.18   21.62
  -1  -8  10   96.70    9.25
  -1  -8  10  125.46   12.53
   1   8 -10  102.44   12.37
   1  -8  10   70.11    7.16
   1  -8  10  146.68   14.70
  -1   8 -10  103.19    9.93
  -1   8 -10  122.95   14.13
   1   8  11  379.34   33.35
  -1  -8  11  300.54   26.85
  -1  -8  11  423.17   38.33
   1   8 -11  334.10   31.78
   1  -8  11  284.74   25.55
   1  -8  11  377.74   34.40
  -1   8 -11  349.36   31.07
  -1   8 -11  417.65   38.77
   1   8  12  132.60   11.88
  -1  -8  12  128.51   12.10
  -1  -8  12  168.70   16.70
   1   8 -12  131.51   14.87
  -1   8  12  175.70   15.71
   1  -8  12  157.03   14.46
   1  -8  12  149.43   15.20
  -1   8 -12  105.66   10.05
  -1   8 -12  106.76   13.06
   1   8  13   18.25    2.42
  -1  -8  13   22.93    3.95
  -1  -8  13   18.15    5.85
   1   8 -13   35.07    8.78
  -1   8  13   22.07    2.83
   1  -8  13   17.41    3.73
   1  -8  13   23.79    5.53
  -1   8 -13    8.27    3.02
  -1   8 -13   12.00   10.06
   1   8  14   84.69    7.73
  -1  -8  14   87.40    8.63
  -1  -8  14   82.55   10.18
   1   8 -14   84.92   13.11
  -1   8  14   89.82    8.30
   1  -8  14   79.73    8.18
   1  -8  14   98.40   11.58
  -1   8 -14   84.89    8.53
  -1   8 -14  126.27   16.91
   1   8  15    8.87    1.69
  -1  -8  15    1.52    2.85
  -1  -8  15   13.41    5.46
   1   8 -15    8.02   10.45
  -1   8  15   15.60    2.30
   1  -8  15   12.15    3.37
   1  -8  15    8.37    6.43
  -1   8 -15   11.63    3.50
  -1   8 -15   -7.68   12.97
   1   8  16   66.98    6.19
  -1  -8  16   50.24    5.93
  -1  -8  16   63.07    8.66
   1   8 -16   50.09   15.20
   1  -8  16   64.66    6.90
   1  -8  16   56.44    8.40
  -1   8 -16   57.49   13.75
   1   8  17   22.07    2.52
  -1  -8  17   11.00    3.56
  -1  -8  17   13.12    7.05
   1   8 -17   26.65   16.12
   1  -8  17   20.38    4.18
   1  -8  17   25.34    7.64
  -1   8 -17    9.58   12.67
   1   8  18   44.81    4.24
  -1  -8  18   46.76    5.75
  -1  -8  18   29.57    8.26
   1  -8  18   55.49    6.37
   1  -8  18   53.47   10.01
  -1   8 -18   19.14   17.41
   1   8  19  123.77   11.00
   1   8  19   89.83    8.25
  -1  -8  19  102.96   10.18
  -1  -8  19   92.78   12.39
   1  -8  19   82.90    8.49
   1  -8  19  104.77   12.73
   1   8  20  100.80    9.25
  -1  -8  20  104.04   10.34
  -1  -8  20  125.32   15.10
   1  -8  20  100.91    9.90
   1  -8  20  114.26   14.62
   1   8  21   37.46    3.97
  -1  -8  21   60.67    6.82
  -1  -8  21   28.44    9.85
   1  -8  21   38.26    5.07
   1  -8  21   33.62    9.37
   1   8  22   47.60    4.78
  -1  -8  22   58.58    6.66
  -1  -8  22   54.35    9.85
   1  -8  22   49.32    6.18
   1  -8  22   59.43   11.36
   1   8  23   73.11    6.91
  -1  -8  23   70.92    7.64
   1  -8  23   71.34    7.72
   1  -8  23   85.28   13.05
   1   8  24   47.33    4.77
  -1  -8  24   38.53    5.42
   1   8 -24   44.36    4.33
   1  -8  24   68.36   11.59
   1   8  25   15.80    2.41
   1   8 -25   17.18    2.17
   1  -8  25   27.12    4.37
   1  -8  25   30.36    9.65
   1   8  26   18.18    4.24
   1   8 -26   15.06    1.95
   1  -8  26   13.37    9.71
   1   8  27   23.38    4.08
  -1  -8  27   23.13    5.08
  -1   8  27   28.62    4.74
  -1   8  27   19.19    2.59
   1  -8  27   22.55    4.78
   1  -8  27    7.48   12.44
   1   8  28    0.57    3.65
   1   8  28    3.86    1.88
  -1  -8  28    9.11    4.49
  -1   8  28    3.56    3.64
  -1   8  28    5.01    1.81
   1  -8  28    9.02    4.42
   1  -8  28   -3.06   12.04
   1   8  29    2.96    3.61
   1   8  29    2.75    1.91
  -1  -8  29   12.05    4.61
  -1  -8  29   -5.89   13.30
   1   8 -29    2.76    1.18
  -1   8  29    0.09    2.93
  -1   8  29    4.22    1.92
   1  -8  29    3.18    4.31
   1  -8  29   11.01   11.45
   1   8  30    3.55    3.58
   1   8  30    6.84    2.09
  -1  -8  30    4.51    4.06
   1   8 -30    8.44    1.36
  -1   8  30    9.79    3.26
  -1   8  30    8.63    1.98
   1  -8  30   15.39    4.89
   1  -8  30    7.05   11.52
  -1   8 -30    6.59    1.83
   1   8  31    3.51    3.40
   1   8  31    1.99    1.99
  -1  -8  31    3.10    4.76
  -1  -8  31    7.00   12.74
   1   8 -31    0.78    1.07
  -1   8  31    1.98    3.62
  -1   8  31   -0.20    1.84
   1  -8  31   -0.85    4.03
   1  -8  31   -6.91   14.74
  -1   8 -31    3.30    1.65
   1   8  32    2.01    3.44
   1   8  32   -1.08    1.92
  -1  -8  32    7.50    4.70
  -1  -8  32   -6.80   13.50
   1   8 -32    0.50    0.97
  -1   8  32    2.88    3.61
  -1   8  32   -0.91    1.87
   1  -8  32    0.77    4.73
   1  -8  32   16.37   17.17
  -1   8 -32    2.42    1.55
   1   8  33    2.77    3.61
   1   8  33   -0.33    2.05
  -1  -8  33    4.96    4.91
  -1  -8  33   23.74   17.76
   1   8 -33    1.93    1.02
  -1   8  33    1.17    3.61
  -1   8  33    2.20    1.87
   1  -8  33   -2.62    4.44
  -1   8 -33    1.65    1.49
   1   8  34    2.11    3.62
   1   8  34    0.75    2.11
  -1  -8  34    3.39    5.43
  -1  -8  34  -18.18   15.49
   1   8 -34    0.68    0.98
  -1   8  34    3.57    3.57
  -1   8  34    2.37    1.84
   1  -8  34    1.22    4.55
   1   8  35    8.71    3.99
   1   8  35   11.85    2.58
  -1  -8  35   22.23    6.17
  -1  -8  35   13.73   18.74
   1   8 -35   11.57    1.47
  -1   8  35   14.84    4.38
  -1   8  35   10.10    2.34
   1  -8  35    5.52    5.09
  -1   8 -35   11.22    1.81
   1   8  36   12.24    4.17
   1   8  36    1.40    2.25
  -1  -8  36   11.01    5.41
  -1  -8  36  -15.77   16.82
   1   8 -36    6.08    1.12
  -1   8  36    4.21    3.83
  -1   8  36    2.54    2.00
   1  -8  36    7.07    5.22
  -1   8 -36    7.21    1.53
   1   8  37    8.97    4.00
   1   8  37    5.42    2.48
  -1  -8  37   12.36    6.01
  -1  -8  37    1.49   17.18
   1   8 -37    9.72    1.35
  -1   8  37   10.36    4.00
  -1   8  37   10.70    2.39
   1  -8  37   22.60    6.16
  -1   8 -37    8.97    1.62
   1   8  38   13.49    4.27
   1   8  38   12.93    2.87
  -1  -8  38   20.46    6.74
  -1  -8  38   -8.28   18.22
  -1   8  38   14.58    3.86
  -1   8  38   10.88    2.54
   1  -8  38    9.16    5.85
  -1   8 -38   12.55    1.74
   1   8  39   22.68    4.74
   1   8  39    7.08    2.83
  -1  -8  39   12.57    5.85
  -1  -8  39    8.66   23.50
   1   8 -39    8.79    1.06
  -1   8  39   14.95    4.28
  -1   8  39    7.33    2.47
   1  -8  39   17.10    6.26
   1  -8  39   34.58   19.77
  -1   8 -39   14.90    1.86
   1   8  40    7.61    3.95
   1   8  40    7.46    2.68
  -1  -8  40   11.05    6.57
  -1  -8  40    0.00   23.69
  -1   8  40   13.10    4.09
  -1   8  40    2.68    2.24
   1  -8  40    0.60    6.13
   1  -8  40   -2.70   23.60
  -1   8 -40    7.19    1.36
   1   8  41    9.59    3.93
   1   8  41    6.66    2.67
  -1  -8  41   12.11    6.92
  -1  -8  41   16.10   24.98
  -1   8  41    1.15    3.69
  -1   8  41    8.33    2.39
   1  -8  41   -6.51    6.38
   1  -8  41   65.48   26.84
  -1   8 -41    6.99    1.27
   1   8  42   -1.19    3.63
   1   8  42    5.22    2.67
  -1  -8  42   -2.30    6.79
  -1  -8  42    0.62   21.00
  -1   8  42   -2.07    3.57
  -1   8  42    1.51    2.17
   1  -8  42    2.55    5.84
   1  -8  42  -25.00   20.60
  -1   8 -42    1.79    1.08
   1   8  43    8.89    4.57
   1   8  43   18.32    4.45
   1   8  43   12.96    3.14
  -1  -8  43    8.70    6.57
  -1  -8  43  -10.65   26.50
  -1   8  43   30.27    4.67
  -1   8  43   11.02    2.77
   1  -8  43   14.48    7.18
   1  -8  43   19.21   25.24
  -1   8 -43   14.57    1.75
   1   8  44    5.40    4.51
   1   8  44   12.72    4.04
   1   8  44    4.92    2.90
  -1  -8  44   -5.93    6.63
  -1  -8  44   11.34   27.49
  -1   8  44    2.71    3.54
  -1   8  44    3.21    2.44
   1  -8  44    9.57    6.83
   1  -8  44  -22.70   20.66
  -1   8 -44    3.69    1.10
   1   8  45    5.92    4.43
   1   8  45    5.10    3.19
  -1  -8  45   17.41   26.36
  -1   8  45    2.71    3.45
  -1   8  45    4.24    2.50
  -1   8 -45    3.48    1.03
   1   8  46   -1.30    4.60
  -1   8 -46    1.03    0.73
   1   8  47    2.03    4.63
   1   8  48    4.36    4.86
   1   8  49    7.26    4.90
   1   8  50    1.77    4.95
  -1   8  50  -11.68    4.96
   1   9   0   84.54    8.14
   1   9   0  104.56   10.91
  -1   9   0   89.84    9.88
   1   9   1    8.89    2.93
   1   9   1    0.28    4.86
  -1  -9  -1    4.67    2.68
   1   9  -1   13.39    4.43
  -1   9   1    9.09    2.69
  -1   9   1    8.61    4.37
   1  -9   1    6.28    2.88
   1  -9   1   10.10    5.35
  -1   9  -1    2.82    2.82
  -1   9  -1   -0.82    5.61
   1   9   2   63.26    6.28
   1   9   2   77.57    9.14
  -1  -9  -2   77.19    7.49
  -1  -9   2   76.87    7.76
  -1  -9   2   89.14    9.73
   1   9  -2   93.27    8.92
   1   9  -2   79.39    8.99
  -1   9   2   73.06    7.10
  -1   9   2   80.54    9.51
   1  -9   2   62.21    6.65
   1  -9   2   73.21    8.53
  -1   9  -2   82.33    8.09
  -1   9  -2   73.11    9.08
   1   9   3  130.89   11.93
   1   9   3  129.08   12.88
  -1  -9  -3  166.92   15.09
  -1  -9   3  148.72   13.74
  -1  -9   3  105.06   10.87
   1   9  -3  126.26   11.67
   1   9  -3  147.31   14.43
  -1   9   3  142.38   12.97
  -1   9   3  120.24   12.51
   1  -9  -3  117.14   10.89
   1  -9   3  103.99   10.04
   1  -9   3  128.99   13.04
  -1   9  -3  131.41   12.25
  -1   9  -3  122.04   12.79
   1   9   4   41.91    4.51
   1   9   4   38.91    6.21
  -1  -9  -4   48.61    5.10
  -1  -9   4   47.87    5.49
  -1  -9   4   49.14    6.84
   1   9  -4   40.37    4.71
   1   9  -4   47.29    7.00
  -1   9   4   56.04    5.74
  -1   9   4   43.29    6.14
   1  -9  -4   61.93    6.21
   1  -9   4   63.11    6.64
   1  -9   4   46.12    6.80
  -1   9  -4   52.82    5.73
  -1   9  -4   44.72    7.12
   1   9   5  182.22   16.32
  -1  -9  -5  213.03   19.02
  -1  -9   5  159.33   14.65
  -1  -9   5  180.72   17.18
   1   9  -5  188.75   17.09
   1   9  -5  170.62   16.61
  -1   9   5  199.85   17.93
  -1   9   5  210.86   19.88
   1  -9  -5  175.28   15.81
   1  -9   5  164.77   15.23
   1  -9   5  158.71   15.44
  -1   9  -5  182.68   16.63
  -1   9  -5  163.14   15.98
  -1  -9  -6  306.72   27.17
  -1  -9   6  292.13   26.10
  -1  -9   6  270.40   25.01
   1   9  -6  319.32   28.44
   1   9  -6  286.84   26.52
  -1   9   6  272.87   24.24
   1  -9  -6  209.94   18.71
   1  -9   6  274.34   24.62
   1  -9   6  291.32   26.97
  -1   9  -6  271.93   24.35
  -1   9  -6  278.43   25.95
  -1  -9  -7  145.34   13.15
  -1  -9   7  164.42   15.15
  -1  -9   7  126.20   12.62
   1   9  -7  138.94   12.90
   1   9  -7  152.25   15.44
   1  -9   7  132.65   12.44
   1  -9   7  181.82   17.42
  -1   9  -7  145.01   13.43
  -1   9  -7  140.52   14.34
   1   9   8  272.32   24.11
  -1  -9  -8  236.33   21.00
  -1  -9   8  218.87   19.80
  -1  -9   8  291.96   26.95
   1   9  -8  299.47   26.79
   1   9  -8  278.77   26.30
   1  -9   8  267.64   24.03
   1  -9   8  300.67   27.80
  -1   9  -8  308.33   27.54
  -1   9  -8  232.21   22.61
   1   9   9  232.98   20.68
  -1  -9   9  247.01   22.27
  -1  -9   9  243.16   22.77
   1   9  -9  211.86   19.21
   1   9  -9  239.50   23.18
  -1   9   9  199.48   17.85
   1  -9   9  230.23   20.82
   1  -9   9  245.97   23.11
  -1   9  -9  254.13   22.86
  -1   9  -9  168.35   17.44
   1   9  10    7.33    2.04
  -1  -9  10    6.83    3.13
  -1  -9  10   -3.43    4.50
   1   9 -10    7.85    6.46
  -1   9  10    5.17    2.42
   1  -9  10    5.70    3.28
   1  -9  10    0.41    4.82
  -1   9 -10    1.37    2.98
  -1   9 -10   -2.27    6.95
   1   9  11   45.08    4.52
  -1  -9  11   36.47    4.63
  -1  -9  11   54.12    7.30
   1   9 -11   32.24    8.61
  -1   9  11   49.98    5.08
   1  -9  11   32.82    4.45
   1  -9  11   31.21    6.16
  -1   9 -11   40.94    4.88
  -1   9 -11   28.26    8.47
   1   9  12   40.23    4.12
  -1  -9  12   48.16    5.77
  -1  -9  12   40.52    6.04
   1   9 -12   16.32    8.11
  -1   9  12   45.35    4.71
   1  -9  12   33.14    4.53
   1  -9  12   51.85    7.56
  -1   9 -12   34.97    4.84
  -1   9 -12   28.68    9.15
   1   9  13   20.21    2.62
  -1  -9  13   13.66    3.76
  -1  -9  13   22.03    5.68
   1   9 -13   26.35    8.02
  -1   9  13   25.26    3.16
   1  -9  13   16.50    3.89
   1  -9  13   21.57    5.92
  -1   9 -13   12.48    3.60
  -1   9 -13   23.20    7.81
   1   9  14   10.66    1.99
  -1  -9  14   14.94    3.75
  -1  -9  14   15.31    4.65
   1   9 -14    6.57    7.72
  -1   9  14   12.76    2.32
   1  -9  14   10.65    3.50
   1  -9  14   14.20    4.69
  -1   9 -14    8.34    3.56
  -1   9 -14   21.61    8.59
   1   9  15    5.74    1.81
  -1  -9  15    4.94    3.42
  -1  -9  15   10.54    5.88
   1   9 -15    1.04    8.53
  -1   9  15    8.83    2.04
   1  -9  15    3.95    3.45
   1  -9  15    3.00    4.70
  -1   9 -15    3.84    3.24
  -1   9 -15    8.61    8.96
   1   9  16    4.11    1.61
  -1  -9  16    3.98    3.35
  -1  -9  16    2.95    5.03
   1   9 -16    7.01    9.94
  -1   9  16    4.70    1.90
   1  -9  16    4.48    3.66
   1  -9  16    4.07    5.90
  -1   9 -16    8.58    3.81
  -1   9 -16   11.80   12.44
   1   9  17   16.58    2.24
  -1  -9  17   23.09    3.94
   1   9 -17   18.53   13.66
  -1   9  17   28.43    3.22
   1  -9  17   13.34    3.77
   1  -9  17    6.10    6.49
  -1   9 -17   18.46    3.65
  -1   9 -17   14.28   11.78
   1   9  18   19.44    2.38
  -1  -9  18   18.49    3.84
   1   9 -18   32.47   12.84
  -1   9  18   27.39    3.02
   1  -9  18   31.63    4.78
   1  -9  18   29.46    7.80
  -1   9 -18   62.36   14.28
   1   9  19   20.38    2.43
  -1  -9  19    9.81    3.71
  -1   9  19   19.23    3.11
   1  -9  19   12.90    3.63
   1  -9  19    8.64    5.72
  -1   9 -19   24.85   16.55
   1   9  20   13.24    1.88
   1   9  20    8.02    1.62
  -1  -9  20   10.49    3.88
   1  -9  20   11.81    3.97
   1  -9  20   27.79    8.14
   1   9  21   65.58    6.01
   1   9  21   51.13    5.06
  -1  -9  21   52.60    6.20
   1  -9  21   63.24    7.29
   1  -9  21   84.99   11.92
   1   9  22   80.44    7.28
   1   9  22   81.41    7.63
  -1  -9  22  103.62   10.47
   1  -9  22   96.43    9.76
   1  -9  22  100.55   13.39
   1   9  23   55.26    5.02
   1   9  23   41.69    4.30
  -1  -9  23   35.75    5.25
  -1  -9  23   55.03   10.20
   1  -9  23   49.71    6.41
   1  -9  23   61.54   10.44
   1   9  24   23.11    2.91
  -1  -9  24   15.46    4.60
  -1  -9  24   18.40    9.08
   1  -9  24   14.08    4.47
   1  -9  24   19.45    7.78
   1   9  25   36.92    3.90
  -1  -9  25   56.02    6.97
  -1  -9  25   63.53   10.77
   1  -9  25   60.90    7.38
   1  -9  25   66.95   11.01
   1   9  26   24.69    3.06
  -1  -9  26   28.92    5.18
  -1  -9  26    7.35    8.40
   1   9 -26   23.08    2.71
   1  -9  26   43.79   10.29
   1   9  27   16.97    2.52
  -1  -9  27   21.23    9.46
   1   9 -27   19.20    2.34
   1  -9  27   22.01    8.72
   1   9  28   22.60    2.96
  -1  -9  28   21.01    9.88
   1   9 -28   20.91    2.37
   1  -9  28   30.00    5.64
   1   9  29   22.24    4.67
  -1  -9  29   13.08    4.63
  -1  -9  29    8.31    9.34
   1   9 -29   20.71    2.30
  -1   9  29   19.10    4.28
  -1   9  29   19.36    2.65
   1  -9  29   25.38    5.49
  -1   9 -29   18.63    2.60
   1   9  30    2.16    2.97
  -1  -9  30   -0.50    4.45
  -1  -9  30   -4.78   11.89
   1   9 -30    1.46    1.18
  -1   9  30   -1.43    3.80
  -1   9  30    1.97    1.82
   1  -9  30    6.13    4.45
  -1   9 -30    2.67    2.03
   1   9  31    8.86    3.90
   1   9  31    7.17    2.12
  -1  -9  31    6.50    4.45
  -1  -9  31   23.19   13.06
   1   9 -31    9.00    1.45
  -1   9  31   10.61    3.70
  -1   9  31   12.85    2.26
   1  -9  31   21.23    5.40
  -1   9 -31   10.40    2.18
   1   9  32    5.93    3.81
   1   9  32    5.38    2.05
  -1  -9  32    3.32    5.13
  -1  -9  32   20.17   11.00
   1   9 -32    2.64    1.09
  -1   9  32    2.78    3.55
  -1   9  32    3.19    1.96
   1  -9  32   -3.61    4.45
  -1   9 -32    1.74    1.73
   1   9  33    3.42    3.79
   1   9  33    2.55    2.11
  -1  -9  33   -2.13    5.70
  -1  -9  33   -4.03   14.32
   1   9 -33    2.58    1.07
  -1   9  33    2.45    3.60
  -1   9  33    2.05    1.87
   1  -9  33    7.36    4.94
   1  -9  33    8.10   14.19
  -1   9 -33    1.00    1.62
   1   9  34    4.43    3.61
   1   9  34    7.04    2.27
  -1  -9  34    0.36    5.72
  -1  -9  34   11.68   11.91
   1   9 -34    3.95    1.07
  -1   9  34    5.00    3.63
  -1   9  34    3.96    2.01
   1  -9  34    6.96    5.07
   1  -9  34   18.42   13.07
  -1   9 -34    5.80    1.66
   1   9  35   12.73    4.25
   1   9  35    3.28    2.11
  -1  -9  35    7.50    5.24
  -1  -9  35   13.21   16.30
   1   9 -35    5.09    1.06
  -1   9  35    9.04    3.46
  -1   9  35    5.57    2.14
   1  -9  35    5.50    5.44
   1  -9  35    3.13   15.93
  -1   9 -35    5.40    1.59
   1   9  36    5.50    3.91
   1   9  36   -0.01    2.24
  -1  -9  36    6.15    5.41
  -1  -9  36  -25.66   18.25
   1   9 -36    5.50    1.09
  -1   9  36   -0.62    3.66
  -1   9  36    6.79    2.16
   1  -9  36    5.73    5.88
   1  -9  36    8.33   16.89
   1   9  37   25.89    4.84
   1   9  37   21.38    3.26
  -1  -9  37   22.65    6.43
  -1  -9  37   28.02   18.27
   1   9 -37   21.08    2.16
  -1   9  37   31.76    5.41
  -1   9  37   24.25    3.29
   1  -9  37   20.63    6.01
   1  -9  37   39.52   19.61
  -1   9 -37   28.99    3.03
   1   9  38   20.14    4.64
   1   9  38   24.11    3.51
  -1  -9  38   14.75    6.23
  -1  -9  38   27.37   20.14
   1   9 -38   21.76    2.20
  -1   9  38   19.90    4.67
  -1   9  38   23.14    3.17
   1  -9  38   19.27    6.91
   1  -9  38   12.86   18.04
  -1   9 -38   27.52    2.86
   1   9  39    9.63    4.31
   1   9  39    3.53    2.39
  -1  -9  39   20.80    7.08
  -1  -9  39   19.54   20.77
   1   9 -39    9.46    1.27
  -1   9  39   12.23    4.40
  -1   9  39    9.75    2.40
   1  -9  39    7.21    6.33
   1  -9  39   32.85   21.12
  -1   9 -39   10.97    1.63
   1   9  40    8.94    4.30
   1   9  40   11.21    2.92
  -1  -9  40   14.44    7.24
  -1  -9  40  -13.10   20.79
  -1   9  40   16.89    4.60
  -1   9  40   14.11    2.64
   1  -9  40   10.28    6.16
   1  -9  40   16.96   21.35
  -1   9 -40   13.52    1.75
   1   9  41   23.10    4.82
   1   9  41   22.18    3.67
  -1  -9  41   37.70    7.83
  -1  -9  41    4.95   17.21
  -1   9  41   24.81    4.97
  -1   9  41   22.34    3.19
   1  -9  41   24.52    6.82
   1  -9  41  -18.52   19.19
  -1   9 -41   22.64    2.37
   1   9  42    0.63    3.92
   1   9  42    3.79    2.94
  -1  -9  42   17.90    7.86
  -1  -9  42  -17.55   18.62
  -1   9  42    8.11    4.01
  -1   9  42    5.56    2.36
   1  -9  42    6.55    6.26
   1  -9  42    1.38   17.40
  -1   9 -42    9.72    1.44
   1   9  43    9.97    4.40
   1   9  43   -0.86    3.67
   1   9  43    2.78    2.74
  -1  -9  43   21.49   19.32
  -1   9  43   10.03    3.90
  -1   9  43    6.43    2.48
   1  -9  43    9.05   18.96
  -1   9 -43    8.53    1.29
  -1  -9  44   -3.34   24.22
  -1   9 -44    1.36    0.99
   1   9  45   -0.32    4.43
  -1   9 -45    1.60    0.94
   1   9  46    0.18    4.41
   1   9  47   -4.21    4.58
   1   9  48    0.53    4.23
   1  10   0   -1.53    2.57
   1  10   0   -1.96    3.51
  -1 -10   0   -0.28    2.57
  -1  10   0    1.29    2.62
  -1  10   0   -0.60    4.61
   1 -10   0    0.98    2.81
   1  10   1   25.81    3.59
   1  10   1   23.97    5.37
  -1 -10  -1   35.77    4.34
  -1 -10   1   25.47    3.72
   1  10  -1   23.79    3.53
   1  10  -1   27.46    4.89
  -1  10   1   24.15    3.62
  -1  10   1   33.06    5.44
   1 -10  -1   27.17    3.87
   1 -10   1   15.50    3.18
  -1  10  -1   25.79    3.67
  -1  10  -1   25.83    5.61
   1  10   2   28.15    4.81
  -1 -10  -2   31.80    4.07
  -1 -10   2   32.45    4.32
   1  10  -2   22.61    3.64
   1  10  -2   28.45    5.74
  -1  10   2   23.79    3.54
  -1  10   2   21.37    4.65
   1 -10  -2   29.22    3.91
   1 -10   2   34.82    5.47
  -1  10  -2   26.75    3.88
  -1  10  -2   26.57    5.78
   1  10   3    7.14    3.84
  -1 -10  -3    2.60    2.61
  -1 -10   3   13.92    4.01
   1  10  -3   11.10    2.93
   1  10  -3    8.03    4.77
  -1  10   3    6.39    4.70
   1 -10  -3    4.07    2.59
   1 -10   3    1.91    4.44
  -1  10  -3    7.47    2.81
  -1  10  -3    3.52    4.92
   1  10   4   58.23    7.63
  -1 -10  -4   52.55    5.31
  -1 -10   4   70.51    8.12
   1  10  -4   63.55    6.67
   1  10  -4   65.67    7.78
  -1  10   4   47.84    5.05
  -1  10   4   46.61    6.41
   1 -10  -4   61.33    6.35
   1 -10   4   71.58    7.32
   1 -10   4   58.74    7.79
  -1  10  -4   67.40    6.87
  -1  10  -4   73.36    8.93
   1  10   5   33.11    3.95
   1  10   5   46.26    6.23
  -1 -10  -5   35.21    4.12
  -1 -10   5   35.54    4.76
  -1 -10   5   32.27    5.64
   1  10  -5   28.21    4.23
   1  10  -5   19.92    5.65
  -1  10   5   31.25    5.40
   1 -10   5   39.70    5.04
   1 -10   5   47.68    6.41
  -1  10  -5   40.36    4.91
  -1  10  -5   29.89    5.65
   1  10   6   53.47    5.45
  -1 -10  -6   48.15    5.02
  -1 -10   6   50.53    5.74
  -1 -10   6   44.14    5.99
   1  10  -6   44.97    5.45
   1  10  -6   34.82    6.55
  -1  10   6   43.38    4.60
  -1  10   6   53.45    6.84
   1 -10  -6   58.07    5.83
   1 -10   6   38.46    4.95
   1 -10   6   36.06    5.77
  -1  10  -6   53.58    5.93
  -1  10  -6   54.68    7.39
   1  10   7   56.70    5.67
  -1 -10  -7   48.72    4.99
  -1 -10   7   46.43    5.40
  -1 -10   7   58.67    7.54
   1  10  -7   52.68    5.90
   1  10  -7   43.02    7.29
  -1  10   7   59.40    6.00
   1 -10   7   50.35    5.82
   1 -10   7   35.62    6.30
  -1  10  -7   52.38    5.90
  -1  10  -7   44.59    7.68
   1  10   8   16.68    2.77
  -1 -10  -8   21.96    2.85
  -1 -10   8   20.26    3.84
  -1 -10   8   15.92    4.78
   1  10  -8   19.64    3.83
   1  10  -8   20.59    5.36
  -1  10   8   24.45    3.56
   1 -10   8   20.29    3.97
   1 -10   8   29.25    5.19
  -1  10  -8   17.36    3.70
  -1  10  -8   17.99    5.42
   1  10   9    9.44    2.26
  -1 -10  -9    5.76    1.68
  -1 -10   9    9.24    3.34
  -1 -10   9    2.54    3.60
   1  10  -9    5.26    2.93
   1  10  -9   12.68    5.07
  -1  10   9   14.75    2.70
   1 -10   9    5.33    3.35
   1 -10   9    5.09    4.79
  -1  10  -9   15.62    3.50
  -1  10  -9    1.51    4.87
   1  10  10    3.73    2.01
  -1 -10  10    5.41    3.20
   1  10 -10   13.22    5.38
  -1  10  10    8.03    2.38
   1 -10  10    8.01    3.39
   1 -10  10    3.49    4.86
  -1  10 -10    5.97    3.33
  -1  10 -10    7.64    6.88
   1  10  11   21.15    2.87
  -1 -10  11   18.34    3.72
   1  10 -11   32.55    6.87
  -1  10  11   25.30    3.44
   1 -10  11   26.27    4.32
   1 -10  11   27.61    5.21
  -1  10 -11   18.95    3.90
  -1  10 -11   16.02    7.46
   1  10  12   21.92    2.92
  -1 -10  12   22.48    4.07
   1  10 -12   33.48    8.54
  -1  10  12   22.32    3.07
   1 -10  12   24.08    4.20
   1 -10  12   24.83    5.08
  -1  10 -12   28.40    4.48
  -1  10 -12   23.06    8.71
   1  10  13    1.17    1.79
  -1 -10  13    0.01    3.34
   1  10 -13   -2.17    6.54
  -1  10  13   -0.66    2.01
   1 -10  13    2.04    3.00
   1 -10  13   -1.66    3.95
  -1  10 -13    5.32    3.62
  -1  10 -13   -0.02    8.46
   1  10  14    2.31    1.78
  -1 -10  14    1.07    3.39
   1  10 -14   -1.63    8.51
  -1  10  14    0.63    1.98
   1 -10  14   -0.85    3.07
   1 -10  14   -0.41    4.87
  -1  10 -14   -3.87    3.86
  -1  10 -14   13.59    7.81
   1  10  15    1.75    1.77
  -1 -10  15    2.84    3.61
   1  10 -15    6.21    9.72
  -1  10  15    1.31    1.88
   1 -10  15    1.46    3.51
   1 -10  15    0.79    5.22
  -1  10 -15    1.06    3.26
  -1  10 -15   -0.92    7.98
   1  10  16    1.19    1.68
  -1 -10  16    1.35    3.51
   1  10 -16   13.32   10.48
  -1  10  16   -0.33    1.84
   1 -10  16    0.07    3.60
   1 -10  16   -0.26    5.27
  -1  10 -16    5.10    3.65
  -1  10 -16    0.63   10.75
   1  10  17    1.07    1.68
  -1 -10  17    0.15    3.28
  -1 -10  17    1.03    5.61
   1  10 -17   13.76   10.22
  -1  10  17    3.22    1.90
   1 -10  17   -0.74    3.49
   1 -10  17    6.13    4.64
  -1  10 -17    2.66    3.25
  -1  10 -17   -2.09   11.80
   1  10  18    4.10    1.75
  -1 -10  18    2.35    3.85
  -1 -10  18   11.33    6.06
   1  10 -18   20.04   12.00
  -1  10  18    4.26    1.84
   1 -10  18    0.50    3.27
   1 -10  18    6.26    5.11
  -1  10 -18    4.12   10.85
   1  10  19    6.61    1.66
  -1 -10  19    8.18    3.43
  -1 -10  19    4.61    6.13
   1  10 -19   35.32   15.73
  -1  10  19    3.58    1.73
   1 -10  19    2.62    3.69
   1 -10  19   10.57    5.43
  -1  10 -19   15.81   12.48
   1  10  20   13.46    2.03
  -1 -10  20   13.37    4.29
  -1 -10  20   17.87    6.88
   1  10 -20   43.29   17.11
  -1  10  20   21.37    2.63
   1 -10  20   12.98    3.97
   1 -10  20    9.37    6.53
  -1  10 -20   54.77   18.20
   1  10  21    4.66    1.59
   1  10  21    7.22    1.72
  -1 -10  21   -0.36    3.70
  -1 -10  21    4.63    7.25
  -1  10  21    1.35    1.59
   1 -10  21   10.95    4.35
   1 -10  21    0.12    5.44
  -1  10 -21  -13.00   14.38
   1  10  22    8.99    1.73
   1  10  22    6.56    1.80
  -1 -10  22    8.31    4.02
  -1 -10  22    0.83    7.09
  -1  10  22    9.14    1.72
   1 -10  22    5.35    3.89
   1  10  23   24.55    2.70
   1  10  23   22.93    2.89
  -1 -10  23   35.13    5.72
  -1 -10  23   30.62    8.66
   1 -10  23   38.33    5.91
   1  10  24   38.07    3.73
   1  10  24   26.39    3.23
  -1 -10  24   34.71    5.75
  -1 -10  24   29.44    8.85
   1 -10  24   43.24    5.88
   1  10  25   12.52    1.79
   1  10  25   11.50    2.16
  -1 -10  25   17.07    4.91
  -1 -10  25    5.61    8.05
   1 -10  25   10.97    4.24
   1  10  26   13.86    1.84
   1  10  26   17.97    2.57
  -1 -10  26   23.22    5.30
  -1 -10  26   36.43    9.76
   1 -10  26   25.28    5.61
   1  10  27   27.40    2.74
   1  10  27   26.56    3.22
  -1 -10  27   43.81    6.81
  -1 -10  27   27.18    8.53
   1 -10  27   41.93    6.09
   1  10  28   15.40    2.43
  -1 -10  28   15.56    4.85
  -1 -10  28   19.15    8.37
   1  10 -28    9.10    1.90
  -1  10  28    9.72    2.08
   1 -10  28    7.27    5.13
   1 -10  28    5.75    8.54
   1  10  29   12.55    2.38
  -1 -10  29   24.37    5.93
  -1 -10  29   17.63   10.75
   1  10 -29   11.86    1.85
  -1  10  29   15.34    2.38
   1 -10  29    3.70    9.83
   1  10  30    7.91    2.19
  -1 -10  30   30.50   11.77
   1  10 -30   10.27    1.67
   1 -10  30   18.16    9.60
   1  10  31    4.03    3.76
   1  10  31   -0.50    1.77
  -1 -10  31    3.58    9.11
   1  10 -31    0.75    1.22
  -1  10  31    2.01    3.61
   1 -10  31    3.14    4.77
   1 -10  31   -1.89   11.86
  -1  10 -31    0.52    2.06
   1  10  32    6.73    3.69
  -1 -10  32    6.01    5.65
  -1 -10  32    3.24    9.93
  -1  10  32   14.80    4.24
  -1  10  32    2.98    1.89
   1 -10  32    4.73    5.59
   1 -10  32   21.18   12.52
  -1  10 -32    8.92    2.18
   1  10  33   12.64    4.11
  -1 -10  33    9.05    6.00
  -1 -10  33   -1.83   12.21
   1  10 -33    6.51    1.29
  -1  10  33    4.74    3.79
  -1  10  33    5.17    2.25
   1 -10  33    9.39    5.12
   1 -10  33    6.81   10.56
  -1  10 -33    2.55    1.83
   1  10  34    1.17    3.79
   1  10  34   -0.41    2.14
  -1 -10  34   -1.74    5.66
  -1 -10  34    1.33   10.86
   1  10 -34    1.09    0.91
  -1  10  34    0.19    3.82
  -1  10  34    0.15    1.96
   1 -10  34    2.99    6.00
   1 -10  34    8.55   13.66
  -1  10 -34    1.28    1.70
   1  10  35   18.46    4.00
   1  10  35   18.73    3.09
  -1 -10  35   17.08    6.80
  -1 -10  35    0.10   11.42
   1  10 -35   21.95    2.25
  -1  10  35   37.05    5.53
  -1  10  35   16.82    2.71
   1 -10  35   23.46    7.07
   1 -10  35   19.36   12.06
  -1  10 -35   17.18    2.30
   1  10  36   21.28    4.81
   1  10  36   11.94    2.64
  -1 -10  36   20.15    6.44
  -1 -10  36   31.28   15.76
   1  10 -36   19.74    2.03
  -1  10  36   20.94    4.59
  -1  10  36   15.84    2.63
   1 -10  36   14.95    6.43
   1 -10  36   12.49   14.82
  -1  10 -36   19.10    2.38
   1  10  37   -3.51    3.98
   1  10  37    6.41    2.33
  -1 -10  37    3.11    6.50
  -1 -10  37   12.90   15.13
   1  10 -37    4.67    1.01
  -1  10  37    7.42    3.99
  -1  10  37    1.04    1.97
   1 -10  37   -0.42    5.55
   1 -10  37   12.45   12.49
   1  10  38   12.50    4.31
   1  10  38    9.72    2.57
  -1 -10  38    6.47    6.67
  -1 -10  38   13.87   15.20
   1  10 -38   10.36    1.31
  -1  10  38   11.14    3.90
  -1  10  38    6.94    2.26
   1 -10  38   11.40    6.72
   1 -10  38   13.64   16.31
  -1  10 -38   11.61    1.77
   1  10  39    7.29    4.11
   1  10  39   15.19    2.90
  -1 -10  39    6.54    7.02
  -1 -10  39   10.83   13.73
   1  10 -39   11.92    1.40
  -1  10  39   19.10    3.98
  -1  10  39   15.06    2.67
   1 -10  39   21.40    6.74
   1 -10  39   20.82   14.60
  -1  10 -39   10.58    1.67
   1  10  40    8.81    4.22
   1  10  40   10.75    2.84
  -1 -10  40   21.95   14.29
   1  10 -40   11.98    1.40
  -1  10  40   15.56    4.39
  -1  10  40   18.09    2.82
   1 -10  40   26.62    7.47
   1 -10  40   17.57   17.03
  -1  10 -40   12.04    1.68
   1  10  41   10.28    4.34
  -1 -10  41   22.92   15.07
  -1  10  41    5.00    4.13
  -1  10  41    7.52    2.34
   1 -10  41   -6.83   14.44
  -1  10 -41    8.39    1.37
  -1 -10  42   -2.08   18.72
  -1  10  42   11.34    4.06
   1 -10  42   -2.32   15.00
  -1  10 -42    2.05    1.02
   1  10  43   11.25    4.26
  -1 -10  43  -40.59   17.92
   1  10  44    3.10    4.09
   1  10  45    0.74    4.02
   1  11   0   32.11    5.24
  -1 -11   0   42.52    4.94
  -1  11   0   37.92    4.65
  -1  11   0   45.63    6.95
   1 -11   0   43.43    4.99
   1  11   1   20.93    5.26
  -1 -11  -1   31.62    4.14
  -1 -11   1   23.24    3.59
   1  11  -1   39.40    4.73
   1  11  -1   37.67    6.17
  -1  11   1   31.91    4.13
  -1  11   1   44.78    6.30
   1 -11  -1   30.01    4.04
   1 -11   1   41.05    5.01
  -1  11  -1   33.73    4.34
  -1  11  -1   45.35    6.35
   1  11   2   42.23    4.94
   1  11   2   42.66    6.40
  -1 -11  -2   60.83    6.22
  -1 -11   2   48.67    5.44
   1  11  -2   50.22    5.55
   1  11  -2   52.17    7.33
  -1  11   2   43.72    6.41
   1 -11  -2   64.85    6.63
   1 -11   2   40.34    5.02
  -1  11  -2   41.44    5.07
  -1  11  -2   44.50    6.39
   1  11   3   53.70    5.63
   1  11   3   56.43    7.48
  -1 -11  -3   75.83    7.37
  -1 -11   3   58.48    6.22
   1  11  -3   61.89    6.63
   1  11  -3   58.76    7.64
  -1  11   3   59.66    7.40
   1 -11  -3   49.88    5.35
   1 -11   3   45.67    5.35
   1 -11   3   61.53    8.06
  -1  11  -3   60.01    6.36
  -1  11  -3   58.93    7.55
   1  11   4   54.67    5.77
   1  11   4   47.12    6.26
  -1 -11  -4   50.47    5.35
  -1 -11   4   53.25    6.04
   1  11  -4   43.54    5.11
   1  11  -4   38.83    6.37
  -1  11   4   40.69    4.83
  -1  11   4   49.90    7.26
   1 -11  -4   37.79    4.42
   1 -11   4   47.78    5.46
   1 -11   4   50.78    7.07
  -1  11  -4   54.97    6.07
  -1  11  -4   41.40    6.80
   1  11   5   32.66    5.91
  -1 -11  -5   37.03    4.23
  -1 -11   5   43.15    5.18
   1  11  -5   37.57    4.94
   1  11  -5   44.83    6.61
  -1  11   5   45.97    5.15
  -1  11   5   35.86    6.21
   1 -11  -5   58.78    6.05
   1 -11   5   38.52    5.80
  -1  11  -5   52.56    5.84
  -1  11  -5   37.66    6.70
   1  11   6   72.74    7.18
   1  11   6   75.52    8.53
  -1 -11  -6   63.71    6.26
   1  11  -6   79.07    8.05
   1  11  -6   48.92    7.43
  -1  11   6   73.84    7.26
  -1  11   6   64.19    7.82
   1 -11  -6   80.51    7.66
   1 -11   6   68.66    8.00
  -1  11  -6   70.24    7.35
  -1  11  -6   60.10    8.22
   1  11   7   41.95    4.65
   1  11   7   43.25    6.66
   1  11  -7   65.77    7.09
   1  11  -7   39.04    7.04
  -1  11   7   41.15    6.07
   1 -11   7   50.75    5.85
   1 -11   7   57.25    7.19
  -1  11  -7   55.06    6.22
  -1  11  -7   64.09    8.26
   1  11   8    7.73    2.36
  -1 -11  -8    1.57    2.13
  -1 -11   8    5.41    3.20
   1  11  -8    1.94    3.40
   1  11  -8   -0.88    4.45
  -1  11   8    1.82    2.21
   1 -11   8    3.18    3.24
   1 -11   8    6.18    4.46
  -1  11  -8    4.09    3.13
  -1  11  -8    2.13    5.90
   1  11   9   29.71    3.59
  -1 -11  -9   23.77    2.91
  -1 -11   9   45.07    5.53
   1  11  -9   41.16    4.86
   1  11  -9   45.33    7.94
  -1  11   9   29.15    3.64
   1 -11   9   23.75    4.12
   1 -11   9   18.23    5.39
  -1  11  -9   20.50    4.07
  -1  11  -9   35.74    6.78
   1  11  10   31.64    3.73
  -1 -11  10   25.84    4.28
  -1 -11  10   31.39    5.26
   1  11 -10   24.55    7.08
  -1  11  10   27.58    3.56
   1 -11  10   33.55    4.62
   1 -11  10   25.47    4.96
  -1  11 -10   32.49    4.86
  -1  11 -10   28.10    6.87
   1  11  11   14.26    2.59
  -1 -11  11    9.31    3.43
  -1 -11  11    3.01    3.92
   1  11 -11   17.99    6.13
  -1  11  11   13.81    2.73
   1 -11  11   11.49    3.72
   1 -11  11   13.52    5.06
  -1  11 -11   13.18    3.98
  -1  11 -11   19.96    7.73
   1  11  12   17.34    2.67
  -1 -11  12    8.65    3.64
  -1 -11  12   17.40    5.05
   1  11 -12   12.83    7.78
  -1  11  12   11.97    2.50
   1 -11  12    6.82    3.25
   1 -11  12    9.22    4.05
  -1  11 -12    6.81    3.85
  -1  11 -12   16.19    7.01
   1  11  13   11.86    2.30
  -1 -11  13   13.35    3.44
  -1 -11  13    9.18    4.85
   1  11 -13   17.84    6.80
  -1  11  13   10.75    2.42
   1 -11  13    3.31    3.39
   1 -11  13   14.48    4.51
  -1  11 -13   11.94    3.92
  -1  11 -13   -0.92    6.53
   1  11  14   14.76    2.44
  -1 -11  14   17.61    3.92
  -1 -11  14    7.74    4.08
   1  11 -14   26.72    8.98
  -1  11  14   18.78    2.95
   1 -11  14   13.12    3.50
   1 -11  14   13.31    4.45
  -1  11 -14   18.54    4.35
  -1  11 -14   22.12    9.03
   1  11  15    9.81    2.17
  -1 -11  15    6.45    3.76
  -1 -11  15   -0.22    3.88
   1  11 -15   15.98    7.52
  -1  11  15    8.01    2.29
   1 -11  15    9.74    3.84
   1 -11  15   23.51    4.80
  -1  11 -15    4.28    4.03
  -1  11 -15    0.14    9.55
   1  11  16    4.19    1.91
  -1 -11  16    6.55    3.84
  -1 -11  16    6.42    4.17
   1  11 -16   -2.25    9.88
  -1  11  16    8.28    2.22
   1 -11  16    9.67    3.98
  -1  11 -16    5.92    3.98
  -1  11 -16   10.65    8.29
   1  11  17    6.83    1.94
  -1 -11  17    7.65    3.45
  -1 -11  17   10.83    5.40
   1  11 -17    2.42   11.11
  -1  11  17    6.99    2.17
   1 -11  17   11.55    3.65
  -1  11 -17   -4.62   10.83
   1  11  18    1.95    1.80
  -1 -11  18    3.94    5.29
   1  11 -18   15.56   13.75
  -1  11  18    0.81    1.85
   1 -11  18   -0.22    3.65
  -1  11 -18  -11.50    9.90
   1  11  19    1.61    1.71
  -1 -11  19   -1.07    3.95
  -1 -11  19   -0.49    4.40
   1  11 -19  -10.41   14.53
  -1  11  19    0.24    1.85
   1 -11  19   -0.51    3.53
  -1  11 -19    0.91   13.35
   1  11  20   -0.32    1.73
  -1 -11  20    3.25    4.19
  -1 -11  20    2.05    6.09
   1  11 -20   -0.33   15.59
  -1  11  20    0.86    1.78
   1 -11  20    5.26    4.24
  -1  11 -20   -1.72   16.08
   1  11  21   12.00    2.10
  -1 -11  21    6.93    4.43
  -1 -11  21    4.29    5.72
   1  11 -21   14.33   17.44
  -1  11  21   11.44    2.14
   1 -11  21    5.93    4.39
  -1  11 -21    2.46   16.93
   1  11  22   18.06    2.43
   1  11  22   17.35    2.43
  -1 -11  22   27.43    4.99
  -1 -11  22   25.23    6.10
  -1  11  22   22.20    2.73
   1 -11  22   16.37    4.90
   1 -11  22    7.24    5.87
  -1  11 -22   27.48   19.55
   1  11  23    2.32    1.67
   1  11  23    3.83    1.76
  -1 -11  23    6.72    4.12
  -1 -11  23   -4.84    5.69
  -1  11  23    5.69    1.79
   1 -11  23    0.11    4.44
   1 -11  23    1.29    7.02
   1  11  24   10.87    1.92
   1  11  24   10.78    2.08
  -1 -11  24   17.73    5.27
  -1 -11  24    6.47    7.70
  -1  11  24    7.94    1.82
   1 -11  24   11.93    4.78
   1 -11  24    8.62    7.66
   1  11  25   18.99    2.64
  -1 -11  25   19.33    4.87
  -1 -11  25   38.75    7.94
  -1  11  25   22.90    2.65
   1 -11  25   32.40    6.04
   1 -11  25   15.39    8.08
   1  11  26   12.99    2.30
  -1 -11  26   19.01    5.53
  -1 -11  26   25.91    8.63
   1 -11  26   17.62    5.29
   1 -11  26   19.68    8.61
   1  11  27    6.80    1.60
   1  11  27    6.95    1.98
  -1 -11  27   11.58    5.46
  -1 -11  27   -0.13    6.90
   1 -11  27    5.97    5.00
   1 -11  27   20.76    7.54
   1  11  28    6.57    2.09
  -1 -11  28   10.49    5.40
  -1 -11  28    7.21    8.94
  -1  11  28    9.71    1.84
   1 -11  28   18.85    5.70
   1 -11  28    1.43    7.38
   1  11  29   -1.50    0.90
   1  11  29    6.13    2.07
  -1 -11  29   12.11    5.17
  -1 -11  29    9.31    7.89
   1  11 -29    6.16    1.92
  -1  11  29    3.59    1.92
   1 -11  29   11.46    4.89
   1 -11  29    2.00    9.63
   1  11  30    4.55    1.32
   1  11  30    7.40    2.19
  -1 -11  30    3.72    5.85
  -1 -11  30    3.88    9.68
   1  11 -30    2.38    1.66
  -1  11  30    3.81    1.96
   1 -11  30    2.63    4.95
   1 -11  30   16.30   10.29
   1  11  31    2.59    1.23
   1  11  31    6.34    2.21
  -1 -11  31   10.96    5.47
  -1 -11  31   -8.86    9.97
  -1  11  31    4.37    1.96
   1 -11  31   19.26   11.04
   1  11  32    1.11    1.07
   1  11  32    4.57    3.20
   1  11  32    0.50    2.06
  -1 -11  32   -6.96    5.66
  -1 -11  32   -2.59   10.23
  -1  11  32   -0.24    1.87
   1 -11  32   -7.45   11.06
  -1  11 -32   -0.05    2.21
   1  11  33    7.01    4.00
   1  11  33    2.45    2.13
  -1 -11  33    8.84   11.16
   1  11 -33    1.96    1.19
  -1  11  33    8.27    3.85
   1 -11  33   10.23    6.30
   1 -11  33   -1.07   11.13
  -1  11 -33    2.41    2.14
   1  11  34    7.45    4.14
  -1 -11  34   17.65    6.01
  -1 -11  34    6.99   11.17
   1  11 -34    4.99    1.24
  -1  11  34    4.83    3.87
   1 -11  34    8.63    5.91
   1 -11  34   26.48   10.79
  -1  11 -34    9.84    2.18
   1  11  35   -0.11    3.98
  -1 -11  35    1.67    6.46
  -1 -11  35   -1.01   12.11
  -1  11  35    2.97    2.89
  -1  11  35    2.04    1.95
   1 -11  35   -0.82    5.59
   1 -11  35   -8.78   10.36
  -1  11 -35   -0.57    1.76
   1  11  36    1.64    4.04
   1  11  36   -0.05    2.17
  -1 -11  36    5.54    6.94
  -1 -11  36   -2.40   13.03
   1  11 -36    2.54    0.95
  -1  11  36    2.83    3.63
  -1  11  36    1.07    2.04
   1 -11  36    4.56    5.68
   1 -11  36   -0.66   10.13
  -1  11 -36    1.25    1.57
   1  11  37    3.98    3.79
   1  11  37    6.87    2.38
  -1 -11  37   -1.51    6.94
  -1 -11  37   13.99   11.25
   1  11 -37    4.39    0.98
  -1  11  37    3.71    3.29
  -1  11  37    4.56    2.15
   1 -11  37    9.26    6.44
   1 -11  37   -1.33   13.22
  -1  11 -37    4.31    1.61
   1  11  38   11.40    4.10
   1  11  38   11.08    2.77
  -1 -11  38   10.41   13.34
   1  11 -38    6.13    0.84
  -1  11  38    7.21    3.86
  -1  11  38    9.07    2.34
   1 -11  38   21.84   14.79
  -1  11 -38   10.74    1.79
   1  11  39   10.74    4.05
  -1 -11  39   16.58   11.75
   1  11 -39    5.29    0.85
  -1  11  39    8.36    4.05
   1 -11  39   23.38   15.72
  -1 -11  40    7.43   11.73
  -1  11  40    9.21    3.62
   1 -11  40   -9.11   12.17
  -1  11 -40    6.20    1.38
  -1 -11  41   15.54   12.46
   1 -11  41   23.72   15.40
  -1 -11  42   11.06   12.86
   1  11  43    5.59    4.03
   1  12   0   46.77    5.46
   1  12   0   74.03    8.90
  -1 -12   0   64.41    6.71
  -1  12   0   61.11    8.12
   1 -12   0   57.49    6.23
   1  12   1   69.02    7.13
   1  12   1   65.72    7.91
  -1 -12  -1   45.45    5.12
  -1 -12   1   77.75    7.84
   1  12  -1   56.08    6.11
   1  12  -1   59.78    7.89
  -1  12   1   60.52    6.49
  -1  12   1   61.92    8.23
   1 -12  -1   58.23    6.14
   1 -12   1   56.30    6.06
  -1  12  -1   70.07    8.40
   1  12   2   48.84    5.49
   1  12   2   35.96    5.50
  -1 -12  -2   52.00    5.56
  -1 -12   2   50.15    5.68
   1  12  -2   54.52    7.52
  -1  12   2   45.92    5.28
  -1  12   2   48.10    6.64
   1 -12  -2   49.12    5.37
   1 -12   2   27.03    4.08
  -1  12  -2   44.19    5.41
  -1  12  -2   50.54    7.28
   1  12   3   63.68    6.68
   1  12   3   45.91    6.26
  -1 -12  -3   38.00    4.45
  -1 -12   3   38.31    5.05
   1  12  -3   52.90    7.49
  -1  12   3   52.73    5.76
  -1  12   3   61.65    7.70
   1 -12  -3   50.98    5.46
   1 -12   3   24.37    3.89
   1 -12   3   57.18    7.59
  -1  12  -3   42.61    5.23
  -1  12  -3   48.34    7.26
   1  12   4  120.63   11.28
   1  12   4  106.52   11.17
  -1 -12  -4   97.51    9.27
  -1 -12   4  110.13   10.61
  -1 -12   4   86.34    9.79
   1  12  -4  107.79   10.53
   1  12  -4  129.74   13.25
  -1  12   4  106.15   10.10
  -1  12   4  125.47   12.88
   1 -12  -4  113.19   10.67
   1 -12   4   88.73    8.84
   1 -12   4  147.78   14.87
  -1  12  -4  108.50   10.54
  -1  12  -4  125.87   13.31
   1  12   5   72.23    7.27
   1  12   5   73.99    8.47
  -1 -12  -5   55.43    5.74
  -1 -12   5   70.31    7.39
  -1 -12   5   72.72    8.69
   1  12  -5   70.37    7.63
   1  12  -5   69.27    8.25
  -1  12   5   80.12    7.93
  -1  12   5   85.65    9.84
   1 -12  -5   84.33    8.11
   1 -12   5   76.29    7.87
   1 -12   5   69.54    8.46
  -1  12  -5   76.15    7.90
  -1  12  -5   65.01    8.10
   1  12   6   28.42    3.97
   1  12   6   31.20    5.14
  -1 -12  -6   21.96    3.16
  -1 -12   6   12.46    3.43
  -1 -12   6   25.98    4.77
   1  12  -6   23.46    4.22
   1  12  -6   20.76    5.07
  -1  12   6   16.70    3.02
  -1  12   6    8.79    4.84
   1 -12  -6   16.79    2.82
   1 -12   6   19.01    3.82
   1 -12   6   16.91    4.42
  -1  12  -6   21.74    4.18
  -1  12  -6   27.87    5.57
   1  12   7   23.27    3.53
   1  12   7   12.14    4.22
  -1 -12  -7   12.86    2.55
  -1 -12   7   12.04    3.81
  -1 -12   7   20.01    4.48
   1  12  -7   12.81    3.78
   1  12  -7   35.06    6.09
  -1  12   7   17.60    3.09
  -1  12   7   15.22    4.28
   1 -12   7   24.71    4.27
   1 -12   7   12.31    4.86
  -1  12  -7   23.97    4.29
  -1  12  -7   15.33    5.27
   1  12   8   39.39    5.99
  -1 -12  -8   39.44    4.28
  -1 -12   8   45.53    5.62
  -1 -12   8   59.15    7.27
   1  12  -8   53.71    6.55
   1  12  -8   37.63    6.66
  -1  12   8   48.19    5.24
  -1  12   8   32.23    6.14
  -1  12  -8   41.88    5.49
  -1  12  -8   47.32    7.41
   1  12   9   39.53    4.56
  -1 -12  -9   18.77    2.61
  -1 -12   9   30.66    5.69
   1  12  -9   20.26    6.62
  -1  12   9   44.13    4.81
  -1  12  -9   43.09    5.66
  -1  12  -9   23.38    6.20
   1  12  10   15.25    2.85
  -1 -12  10   23.14    5.23
   1  12 -10   38.58    7.95
  -1  12  10   20.65    3.21
   1 -12  10   11.21    3.89
  -1  12 -10   17.39    4.12
  -1  12 -10   41.43    8.21
   1  12  11   11.49    2.62
  -1 -12  11    7.12    3.67
  -1 -12  11   12.83    4.81
   1  12 -11    8.90    6.63
   1 -12  11   19.99    3.90
  -1  12 -11    9.35    4.06
  -1  12 -11   13.21    7.63
   1  12  12   19.49    3.00
  -1 -12  12   14.59    4.16
  -1 -12  12   14.76    4.31
   1  12 -12   23.22    7.87
  -1  12  12   24.95    3.41
   1 -12  12   16.06    4.18
  -1  12 -12   24.05    4.79
  -1  12 -12   20.35    6.94
   1  12  13    7.77    2.37
  -1 -12  13    6.24    3.77
  -1 -12  13   14.58    4.31
   1  12 -13    4.57    7.60
  -1  12  13   12.68    2.89
   1 -12  13    8.69    3.68
  -1  12 -13   11.22    4.38
  -1  12 -13    4.57    8.04
   1  12  14   13.19    2.59
  -1 -12  14   18.65    4.25
  -1 -12  14   19.73    5.44
   1  12 -14   14.12    7.45
  -1  12  14   20.72    3.16
   1 -12  14   19.46    4.46
  -1  12 -14   14.16    4.68
  -1  12 -14   12.87    7.52
   1  12  15   21.01    2.98
  -1 -12  15   22.99    4.48
  -1 -12  15   22.37    4.93
   1  12 -15   11.92    9.42
  -1  12  15   17.29    2.74
   1 -12  15   20.60    4.67
   1 -12  15   25.59    5.13
  -1  12 -15   14.56    4.98
  -1  12 -15   16.40    8.86
   1  12  16   15.32    2.62
  -1 -12  16   21.96    4.37
  -1 -12  16   20.90    5.49
   1  12 -16   15.87   10.02
  -1  12  16   10.27    2.45
   1 -12  16   15.46    4.53
   1 -12  16   17.44    4.86
  -1  12 -16   28.39    5.97
  -1  12 -16   15.40    8.35
   1  12  17    5.94    2.13
  -1 -12  17    2.77    4.34
  -1 -12  17    5.86    4.88
   1  12 -17    6.10   11.01
  -1  12  17    5.00    2.20
   1 -12  17    6.51    4.12
   1 -12  17   10.58    4.52
  -1  12 -17    7.49   10.92
   1  12  18    5.85    2.13
  -1 -12  18    9.01    4.30
  -1 -12  18    0.12    5.11
   1  12 -18    5.28   11.99
  -1  12  18    4.32    2.22
   1 -12  18    2.46    4.18
   1 -12  18    2.53    4.48
  -1  12 -18   -2.28   12.19
   1  12  19   11.68    2.28
  -1 -12  19    6.64    4.41
  -1 -12  19   14.65    5.65
   1  12 -19   23.43   12.04
  -1  12  19   14.95    2.54
   1 -12  19   13.49    4.62
  -1  12 -19   -6.64   11.04
   1  12  20    8.71    2.21
  -1 -12  20   10.84    4.63
  -1 -12  20   10.24    4.54
   1  12 -20    6.86   15.78
  -1  12  20    8.70    2.24
   1 -12  20   15.15    4.35
   1 -12  20   16.45    5.06
  -1  12 -20   -1.36   15.84
   1  12  21    5.29    1.95
  -1 -12  21    3.39    4.10
  -1 -12  21    8.09    6.27
  -1  12  21    5.31    2.04
   1 -12  21    8.25    4.64
   1 -12  21    4.20    6.46
   1  12  22    3.63    1.69
  -1 -12  22    4.85    4.73
  -1 -12  22    8.30    5.38
  -1  12  22    2.73    1.95
   1 -12  22    1.66    4.74
   1 -12  22    1.29    5.44
  -1  12 -22   16.47   14.93
   1  12  23   12.40    2.27
  -1 -12  23   15.68    5.40
  -1 -12  23   12.10    6.88
   1 -12  23    0.78    4.27
   1 -12  23    9.19    6.85
  -1  12 -23   21.89   17.69
   1  12  24    9.84    1.97
   1  12  24    9.43    2.06
  -1 -12  24   18.41    5.50
  -1 -12  24   24.92    6.74
   1 -12  24    7.33    4.96
   1 -12  24    8.81    5.76
   1  12  25    4.84    1.83
   1  12  25    4.90    1.92
  -1 -12  25   -4.19    5.40
  -1 -12  25   -6.46    7.02
  -1  12  25    5.20    1.90
   1 -12  25   10.32    4.57
   1 -12  25    3.11    7.61
   1  12  26    3.85    1.63
   1  12  26    8.19    2.11
  -1 -12  26   10.35    5.35
  -1 -12  26    0.40    6.07
  -1  12  26    7.93    1.92
   1 -12  26    5.55    4.36
   1 -12  26   16.01    8.25
   1  12  27   13.72    2.18
   1  12  27   10.57    2.22
  -1 -12  27   12.68    5.47
  -1 -12  27   20.02    8.18
  -1  12  27   15.29    2.26
   1 -12  27   16.13    5.91
   1 -12  27   17.92    7.44
   1  12  28   12.12    1.99
   1  12  28    9.90    2.26
  -1 -12  28   13.22    5.30
  -1 -12  28   24.06    7.56
  -1  12  28   13.72    2.11
  -1  12  28   17.24    3.92
   1 -12  28   19.11    5.74
   1 -12  28   14.86    7.53
   1  12  29    4.94    1.61
   1  12  29    7.88    2.26
  -1 -12  29   -0.29    5.14
  -1 -12  29   32.24    8.26
  -1  12  29   12.45    1.97
  -1  12  29    6.96    2.08
   1 -12  29    5.13    5.80
   1 -12  29    6.93    8.97
   1  12  30    1.87    1.53
   1  12  30    2.23    2.09
  -1 -12  30   -0.44    6.15
  -1 -12  30   -0.25    8.45
   1  12 -30    2.27    1.57
  -1  12  30   -0.09    1.44
  -1  12  30    1.65    1.93
   1 -12  30   13.21    5.29
   1 -12  30   -1.62    7.55
   1  12  31    0.78    2.10
  -1 -12  31   11.53    6.24
  -1 -12  31   -3.76    9.19
  -1  12  31    2.38    1.39
  -1  12  31    1.17    1.93
   1 -12  31    2.23    5.13
   1 -12  31    6.19   10.03
   1  12  32    4.77    1.47
   1  12  32    4.28    2.14
  -1 -12  32    8.88    6.69
  -1 -12  32   -9.16    7.95
   1  12 -32    2.03    1.46
  -1  12  32    5.39    1.36
  -1  12  32    2.98    2.03
   1 -12  32    3.57    5.93
   1 -12  32   -0.62    8.57
   1  12  33    2.27    1.38
   1  12  33    5.95    2.23
  -1 -12  33    9.06    5.88
  -1 -12  33   11.60   11.36
   1  12 -33    4.20    1.37
  -1  12  33    4.47    2.08
   1 -12  33   13.54    6.56
   1 -12  33    1.40   10.17
  -1  12 -33   10.80    4.48
   1  12  34    0.17    1.14
   1  12  34   -3.13    3.75
   1  12  34   -0.00    2.18
  -1 -12  34    2.10    5.82
  -1 -12  34   10.02   10.74
   1  12 -34    1.40    1.20
  -1  12  34   -0.81    1.93
   1 -12  34  -10.74    9.06
  -1  12 -34   -0.74    2.29
   1  12  35   -1.47    0.67
   1  12  35   -1.39    3.04
   1  12  35    0.86    2.14
  -1 -12  35   -4.85   10.32
   1  12 -35    0.74    1.07
  -1  12  35   -2.13    3.59
  -1  12  35   -0.40    1.76
   1 -12  35   21.32   11.65
  -1  12 -35   -1.04    1.82
   1  12  36    5.70    1.21
   1  12  36    9.79    4.11
   1  12  36    6.54    2.41
  -1 -12  36   -0.48    9.00
  -1  12  36    9.84    3.83
   1 -12  36   28.43   12.12
  -1  12 -36    5.04    1.89
   1  12  37    1.92    1.05
   1  12  37   -1.27    3.77
  -1 -12  37   -6.02   10.36
  -1  12  37    3.97    3.15
   1 -12  37   -1.15   11.09
  -1  12 -37    2.30    1.56
   1  12  38    5.79    1.01
  -1 -12  38   14.21   12.81
   1 -12  38    4.12    9.65
   1  12  39    1.67    0.72
  -1 -12  39    0.85   12.01
   1 -12  39   -6.62   10.83
  -1 -12  40    7.41   12.68
   1  13   0   28.12    4.49
   1  13   0   35.82    6.42
  -1 -13   0   21.01    3.86
  -1  13   0   21.34    4.14
  -1  13   0   32.47    6.38
   1 -13   0   23.57    3.81
   1  13   1   20.97    4.16
   1  13   1   48.98    7.16
  -1 -13  -1   39.72    4.81
  -1 -13   1   48.81    5.56
   1  13  -1   37.68    5.13
   1  13  -1   53.08    7.56
  -1  13   1   35.94    4.94
  -1  13   1   41.34    6.26
   1 -13  -1   31.98    4.19
   1 -13   1   42.11    5.17
  -1  13  -1   32.48    4.95
  -1  13  -1   50.15    7.51
   1  13   2   78.61    8.05
   1  13   2  114.33   12.15
  -1 -13  -2   73.94    7.37
  -1 -13   2   84.85    8.61
   1  13  -2   79.92    8.48
   1  13  -2  107.69   11.48
  -1  13   2   77.98    7.96
  -1  13   2   81.77    9.34
   1 -13  -2   97.40    9.43
   1 -13   2   63.72    6.97
  -1  13  -2   83.99    8.74
  -1  13  -2   97.39   11.05
   1  13   3   64.36    6.83
   1  13   3   85.31   10.00
  -1 -13  -3   43.70    4.93
  -1 -13   3   62.80    6.91
   1  13  -3   52.29    6.23
   1  13  -3   50.49    7.55
  -1  13   3   48.59    5.62
  -1  13   3   78.76    9.17
   1 -13  -3   73.50    7.31
   1 -13   3   46.87    5.52
  -1  13  -3   61.01    7.95
   1  13   4   44.22    5.23
   1  13   4   48.40    6.60
  -1 -13  -4   31.71    3.99
  -1 -13   4   53.52    6.20
   1  13  -4   38.56    5.24
   1  13  -4   33.86    5.82
  -1  13   4   40.20    4.92
  -1  13   4   47.42    7.08
   1 -13  -4   56.05    5.96
   1 -13   4   53.01    6.19
  -1  13  -4   47.33    7.52
   1  13   5   31.20    4.39
   1  13   5   19.29    4.59
  -1 -13  -5   29.26    3.75
  -1 -13   5   41.29    5.26
  -1 -13   5   18.66    5.16
   1  13  -5   37.00    7.00
  -1  13   5   36.73    4.73
  -1  13   5   32.08    5.99
   1 -13  -5   21.27    3.13
   1 -13   5   32.02    4.67
  -1  13  -5   40.54    5.50
  -1  13  -5   31.79    6.44
   1  13   6   73.76    7.58
   1  13   6   76.87    9.23
  -1 -13  -6   83.41    8.02
  -1 -13   6   79.90    8.31
  -1 -13   6   85.33    9.69
   1  13  -6   75.90    9.65
  -1  13   6   78.15    7.84
  -1  13   6  103.35   11.40
   1 -13  -6   85.83    8.18
   1 -13   6   96.45    9.65
  -1  13  -6   83.09    8.76
  -1  13  -6   98.43   11.15
   1  13   7   50.33    5.64
   1  13   7   49.23    7.13
  -1 -13  -7   43.83    4.74
  -1 -13   7   26.30    4.27
  -1 -13   7   67.43    7.95
   1  13  -7   44.93    6.07
   1  13  -7   65.94    9.25
  -1  13   7   50.32    5.60
  -1  13   7   65.77    7.98
   1 -13   7   45.28    5.65
  -1  13  -7   51.80    6.32
  -1  13  -7   54.75    8.03
   1  13   8    9.76    2.88
   1  13   8   24.01    4.82
  -1 -13  -8   32.67    3.79
  -1 -13   8   12.43    3.87
  -1 -13   8   19.46    5.30
   1  13  -8    9.66    5.65
  -1  13   8   17.79    3.39
  -1  13   8    9.79    4.16
   1 -13   8   11.15    4.17
   1 -13   8    7.52    4.95
  -1  13  -8   14.25    4.31
  -1  13  -8   16.35    6.73
   1  13   9   15.58    3.22
   1  13   9    2.91    4.96
  -1 -13  -9    4.66    1.99
  -1 -13   9   19.41    4.16
  -1 -13   9    8.45    3.94
   1  13  -9    4.71    6.94
  -1  13   9    5.49    2.89
  -1  13   9   10.05    4.22
   1 -13   9    8.68    3.82
   1 -13   9    7.39    4.19
  -1  13  -9   13.26    4.35
  -1  13  -9    2.04    5.38
   1  13  10   15.23    3.33
  -1 -13  10   12.87    4.25
  -1 -13  10   17.29    4.36
   1  13 -10   32.36    8.37
  -1  13  10   30.64    4.15
  -1  13  10   22.20    4.92
   1 -13  10   19.94    4.32
   1 -13  10   21.27    5.69
  -1  13 -10   35.04    5.70
  -1  13 -10   19.61    7.55
   1  13  11    6.17    2.57
  -1 -13  11    2.90    3.76
  -1 -13  11    8.80    4.81
   1  13 -11    6.18    7.78
  -1  13  11    3.38    2.80
   1 -13  11    3.19    3.92
  -1  13 -11    6.55    4.51
  -1  13 -11    6.11    7.46
   1  13  12    8.38    2.57
  -1 -13  12   16.19    5.01
   1  13 -12    7.91    5.93
  -1  13  12   19.36    3.31
   1 -13  12   11.77    5.09
  -1  13 -12   16.31    4.53
  -1  13 -12   21.20    8.33
   1  13  13   13.46    2.84
  -1 -13  13   19.72    5.30
   1  13 -13   17.24    8.59
  -1  13  13   11.61    2.82
   1 -13  13    8.13    4.11
   1 -13  13   11.08    4.55
  -1  13 -13    6.98    4.30
  -1  13 -13   14.00    7.62
   1  13  14   12.98    2.73
  -1 -13  14   24.26    4.93
  -1 -13  14    5.12    3.99
   1 -13  14   22.88    4.86
   1 -13  14   13.09    4.51
  -1  13 -14   19.51    5.49
  -1  13 -14   12.08    9.48
   1  13  15    7.30    2.56
  -1 -13  15    0.00    3.73
  -1 -13  15    0.33    4.80
  -1  13  15    4.43    2.34
   1 -13  15    2.61    4.41
   1 -13  15    2.89    4.18
  -1  13 -15    2.70    5.26
  -1  13 -15   13.30    7.93
   1  13  16   15.99    2.86
  -1 -13  16    8.06    4.49
  -1 -13  16   14.25    4.53
  -1  13  16   12.98    2.74
   1 -13  16   17.60    4.70
   1 -13  16   13.84    5.71
  -1  13 -16   31.67   11.74
   1  13  17   14.65    2.85
  -1 -13  17   21.73    5.07
  -1 -13  17   11.90    4.62
  -1  13  17   19.75    3.11
   1 -13  17   21.24    4.58
   1 -13  17   20.19    5.15
   1  13  18    7.73    2.46
  -1 -13  18   11.46    4.57
  -1 -13  18   10.50    5.43
  -1  13  18   15.63    2.83
   1 -13  18    8.61    4.67
   1 -13  18   12.29    4.92
  -1  13 -18   -3.21   11.88
  -1 -13  19    8.13    4.68
  -1 -13  19    9.10    4.40
  -1  13  19    5.06    2.41
   1 -13  19    1.86    4.52
   1 -13  19    7.80    4.72
  -1  13 -19   37.65   14.75
  -1 -13  20   -2.97    4.78
  -1 -13  20    0.63    4.08
   1  13 -20  -15.76   14.55
  -1  13  20   -0.52    2.09
   1 -13  20   -2.35    4.34
   1 -13  20   -2.95    4.57
  -1  13 -20  -11.28   15.14
   1  13  21    5.71    2.25
  -1 -13  21    3.72    4.35
  -1 -13  21   10.14    5.90
   1  13 -21    9.65   16.18
   1 -13  21    7.99    4.96
   1 -13  21   -6.58    5.01
  -1  13 -21    5.89   13.29
   1  13  22    6.86    2.26
   1  13  22    4.13    1.88
  -1 -13  22    2.85    4.99
  -1 -13  22   10.83    6.14
   1  13 -22   40.89   16.65
  -1  13  22    2.67    2.23
   1 -13  22    5.02    4.87
   1 -13  22   14.55    6.36
  -1  13 -22  -10.97   14.60
   1  13  23    4.68    2.17
   1  13  23    5.11    1.88
  -1 -13  23    5.52    4.73
  -1 -13  23    5.70    5.84
   1  13 -23    6.56   15.80
  -1  13  23    1.32    2.19
   1 -13  23    0.38    4.51
   1 -13  23   -0.83    6.39
  -1  13 -23   -3.11   20.40
   1  13  24    5.74    2.10
   1  13  24    6.06    1.95
  -1 -13  24   10.05    4.92
  -1 -13  24    0.55    5.18
  -1  13  24    2.96    2.09
   1 -13  24   -3.24    5.17
   1 -13  24    1.36    6.48
  -1  13 -24   -0.10   17.61
   1  13  25   14.03    2.48
   1  13  25   13.88    2.38
  -1 -13  25   16.97    5.78
  -1 -13  25   27.38    7.93
  -1  13  25   13.97    2.48
   1 -13  25    2.31    4.92
   1 -13  25   15.92    7.33
   1  13  26   13.81    2.38
   1  13  26   13.96    2.41
  -1 -13  26   16.20    6.10
  -1 -13  26   14.33    7.42
  -1  13  26   19.39    2.80
   1 -13  26   17.59    6.02
   1 -13  26   18.61    7.68
   1  13  27    7.13    2.04
   1  13  27    8.89    2.19
  -1 -13  27    8.29    5.29
  -1 -13  27    5.59    7.07
  -1  13  27    6.91    2.10
   1 -13  27    5.27    5.09
   1 -13  27   11.48    6.59
   1  13  28    5.57    1.88
   1  13  28    7.67    2.22
  -1 -13  28    5.60    5.44
  -1 -13  28   11.11    8.26
  -1  13  28    5.78    1.99
   1 -13  28   11.49    5.18
   1 -13  28   20.86    7.21
   1  13  29    5.14    1.89
   1  13  29    6.50    2.20
  -1 -13  29   12.42    5.86
  -1 -13  29   15.58    8.45
  -1  13  29    9.16    2.04
  -1  13  29    4.87    1.94
   1 -13  29   10.48    6.23
   1 -13  29   19.75    8.99
   1  13  30    5.12    1.45
   1  13  30    2.22    2.03
  -1 -13  30    8.93    5.76
  -1 -13  30   -0.48    7.13
  -1  13  30    7.93    1.90
  -1  13  30    5.12    1.99
   1 -13  30    0.67    5.82
   1 -13  30   -2.19    7.50
   1  13  31    6.09    1.78
   1  13  31    5.66    2.16
  -1 -13  31    5.58    5.89
  -1 -13  31   10.74    9.30
  -1  13  31    6.69    1.80
  -1  13  31    5.93    2.06
   1 -13  31    6.31    5.52
   1 -13  31    0.67    7.23
   1  13  32    2.54    1.66
   1  13  32    5.95    2.12
  -1 -13  32    4.56    6.82
  -1 -13  32   11.26    7.79
  -1  13  32    6.40    1.67
  -1  13  32    2.22    1.85
   1 -13  32   -4.89    5.76
   1 -13  32    7.00    9.00
   1  13  33    8.26    1.03
   1  13  33    1.50    2.14
  -1 -13  33   15.35    9.96
  -1  13  33    0.88    1.46
  -1  13  33    1.89    1.94
   1 -13  33    1.87    9.36
   1  13  34    1.04    1.45
  -1 -13  34   10.67   10.09
   1  13 -34   -0.83    1.12
  -1  13  34    2.76    1.41
   1 -13  34    2.35    9.93
   1  13  35    2.75    0.88
  -1 -13  35   -4.06   10.58
  -1  13  35   -1.02    1.31
   1 -13  35   -8.23    8.93
  -1  13 -35    1.22    2.25
   1  13  36    3.76    1.19
  -1 -13  36   -2.09    9.89
  -1  13  36    7.63    1.47
   1 -13  36    5.69   10.73
   1  13  37    4.23    0.93
  -1 -13  37   -0.24    8.88
  -1  13  37    1.42    1.21
   1 -13  37   -4.57   11.68
   1  13  38    3.35    1.11
  -1 -13  38   -2.54   10.23
  -1  13  38    2.09    1.11
  -1 -13  39  -13.50    9.81
  -1  13  39    0.80    1.00
   1  14   0   29.92    5.04
   1  14   0   43.97    7.27
  -1 -14   0   31.38    4.41
  -1  14   0   33.65    4.98
  -1  14   0   41.72    7.00
   1 -14   0   44.84    5.33
   1  14   1   12.08    4.13
   1  14   1   17.46    5.53
  -1 -14  -1   33.02    4.40
  -1 -14   1   29.98    4.43
   1  14  -1   20.62    4.38
   1  14  -1   22.62    5.09
  -1  14   1   19.65    4.25
  -1  14   1   29.09    6.56
   1 -14  -1   34.35    4.46
   1 -14   1   15.39    3.40
  -1  14  -1   23.85    4.40
  -1  14  -1   23.29    6.25
   1  14   2    7.47    3.85
   1  14   2   18.60    4.79
  -1 -14  -2   25.94    3.91
  -1 -14   2   15.14    3.73
   1  14  -2   19.12    4.69
   1  14  -2   20.62    4.99
  -1  14   2   16.68    4.16
  -1  14   2   22.24    5.95
   1 -14  -2   23.07    3.66
   1 -14   2   19.77    3.89
  -1  14  -2   22.89    4.45
  -1  14  -2   31.97    5.97
   1  14   3    8.29    3.58
   1  14   3   10.29    4.25
  -1 -14  -3    4.80    2.66
  -1 -14   3   10.27    3.71
   1  14  -3    5.57    4.49
   1  14  -3   20.25    5.80
  -1  14   3    3.12    3.38
  -1  14   3    0.79    4.18
   1 -14  -3   12.36    2.95
   1 -14   3    5.01    3.51
  -1  14  -3    6.74    3.96
  -1  14  -3    9.80    4.64
   1  14   4   36.07    5.16
   1  14   4   47.79    6.80
  -1 -14  -4   49.93    5.55
  -1 -14   4   63.74    7.12
   1  14  -4   48.89    6.72
   1  14  -4   63.30    8.77
  -1  14   4   36.21    4.90
  -1  14   4   70.51    8.99
   1 -14  -4   62.51    6.40
   1 -14   4   40.46    5.22
  -1  14  -4   29.18    5.04
  -1  14  -4   48.24    7.80
   1  14   5   14.95    4.07
   1  14   5   26.60    5.64
  -1 -14  -5   13.96    3.01
  -1 -14   5   10.58    3.95
   1  14  -5   13.87    4.62
   1  14  -5   19.49    5.93
  -1  14   5   20.43    4.21
  -1  14   5   10.47    4.56
   1 -14  -5   16.01    3.02
   1 -14   5   19.26    4.29
   1 -14   5   23.36    5.74
  -1  14  -5   21.85    4.83
  -1  14  -5   25.63    5.80
   1  14   6   11.47    3.68
   1  14   6    8.50    4.09
  -1 -14  -6   12.01    2.78
  -1 -14   6    6.43    3.54
  -1 -14   6   18.46    5.22
   1  14  -6   13.80    4.80
   1  14  -6    9.00    5.69
  -1  14   6   14.74    3.63
  -1  14   6    7.31    5.30
   1 -14  -6   15.49    2.83
   1 -14   6   12.30    3.71
   1 -14   6   14.62    5.62
  -1  14  -6    6.26    6.05
   1  14   7    6.28    3.34
   1  14   7    1.04    3.99
  -1 -14  -7    1.45    2.31
  -1 -14   7    0.94    3.32
  -1 -14   7    4.36    4.51
  -1  14   7    2.98    3.31
  -1  14   7    0.59    4.00
   1 -14   7    3.70    3.53
   1 -14   7    8.51    5.01
  -1  14  -7    5.97    5.39
   1  14   8    7.91    3.56
   1  14   8   11.98    4.90
  -1 -14  -8   10.16    2.37
  -1 -14   8    5.44    3.91
  -1 -14   8   19.79    4.43
  -1  14   8    8.23    3.34
  -1  14   8   -0.40    3.90
   1 -14   8    9.56    3.82
   1 -14   8   11.89    4.07
  -1  14  -8    9.05    4.52
  -1  14  -8    9.38    7.22
   1  14   9    7.61    3.44
  -1 -14  -9   16.32    2.51
  -1 -14   9   12.77    4.01
  -1 -14   9   21.83    4.65
  -1  14   9    5.64    3.28
  -1  14   9   13.19    4.47
   1 -14   9    2.83    3.80
   1 -14   9   11.67    4.97
  -1  14  -9   10.11    4.74
  -1  14  -9   18.52    6.63
   1  14  10   14.52    3.55
   1  14  10   15.63    4.54
  -1 -14  10    8.68    4.04
  -1 -14  10   13.06    4.34
  -1  14  10    9.58    3.24
  -1  14  10   26.21    5.85
   1 -14  10   20.35    4.44
   1 -14  10   18.41    5.46
  -1  14 -10    6.52    4.99
   1  14  11   10.73    3.35
   1  14  11   18.94    4.83
  -1 -14  11    5.73    4.08
  -1  14  11    1.61    2.94
  -1  14  11    3.94    5.09
   1 -14  11    0.22    3.91
   1 -14  11    9.67    5.20
  -1  14 -11    6.19    5.02
  -1  14 -11   14.34    7.36
   1  14  12   11.07    3.53
  -1 -14  12   16.75    4.40
  -1 -14  12   14.38    5.06
  -1  14  12   10.72    3.29
   1 -14  12   18.43    4.77
   1 -14  12   19.61    5.84
  -1  14 -12    1.33    5.13
  -1  14 -12    8.75    7.61
   1  14  13    4.66    3.13
  -1 -14  13    5.28    4.03
  -1 -14  13    2.43    5.00
   1  14 -13   -3.07    7.10
  -1  14  13    5.24    2.86
   1 -14  13    6.36    4.16
   1 -14  13    4.36    4.97
  -1  14 -13   -0.31    5.31
  -1  14 -13    0.00    6.87
   1  14  14   14.52    3.37
  -1 -14  14   16.84    4.29
  -1 -14  14   20.67    5.47
   1  14 -14    9.99    7.78
  -1  14  14   14.18    3.15
   1 -14  14   20.00    5.86
  -1  14 -14    9.35    5.92
  -1  14 -14   19.14   10.07
  -1 -14  15    3.48    4.95
  -1  14  15    9.84    2.98
   1 -14  15    5.57    5.55
  -1  14 -15   22.53    4.96
  -1  14 -15   13.13   10.23
   1  14  16    3.12    2.67
  -1 -14  16   10.30    5.28
   1  14 -16    3.24   10.16
  -1  14  16    7.32    2.86
   1 -14  16    6.35    4.68
   1 -14  16    1.04    5.16
  -1  14 -16   -3.38    9.12
  -1 -14  17    3.43    4.27
  -1 -14  17    0.77    4.15
   1  14 -17   -1.27    9.07
  -1  14  17    7.47    2.97
   1 -14  17    9.03    4.46
   1 -14  17   -1.91    5.27
  -1  14 -17    0.25    9.37
   1  14  18   -1.73    2.75
  -1 -14  18    2.66    4.69
  -1 -14  18   -2.05    5.11
   1  14 -18  -17.01   10.86
   1 -14  18   -2.05    4.75
   1 -14  18   -1.75    5.20
  -1  14 -18  -15.75   12.77
   1  14  19    0.01    2.69
  -1 -14  19    6.49    4.89
  -1 -14  19   -0.51    4.24
   1  14 -19  -10.11   11.65
  -1  14  19    2.88    2.66
   1 -14  19   -0.77    4.73
   1 -14  19    3.38    5.37
   1  14  20    1.40    2.70
  -1 -14  20    1.43    5.16
  -1 -14  20    3.15    5.68
   1  14 -20    3.29   15.17
  -1  14  20    1.01    2.58
   1 -14  20    0.79    4.50
   1 -14  20   12.92    6.11
   1  14  21    1.28    2.52
  -1 -14  21    5.10    5.26
  -1 -14  21   -2.05    5.13
   1  14 -21   10.36   16.76
  -1  14  21    2.41    2.45
   1 -14  21   -3.27    5.13
   1 -14  21   -5.74    4.99
   1  14  22   -0.34    2.54
   1  14  22    3.35    1.79
  -1 -14  22   -2.60    4.77
  -1 -14  22   -0.98    4.47
   1  14 -22   15.04   18.75
  -1  14  22    2.22    2.48
   1 -14  22   -0.27    4.98
   1 -14  22   -5.60    6.16
   1  14  23    4.06    2.49
   1  14  23    5.40    1.89
  -1 -14  23    9.22    5.64
  -1 -14  23    3.65    4.98
   1  14 -23  -17.58   20.09
  -1  14  23    1.33    2.49
   1 -14  23    5.02    5.21
   1 -14  23    6.21    5.25
   1  14  24   12.32    2.77
   1  14  24    7.53    1.97
  -1 -14  24    0.49    5.59
  -1 -14  24   -3.00    4.81
   1  14 -24   -9.43   22.07
  -1  14  24    9.81    2.59
   1 -14  24    3.58    5.03
   1 -14  24   16.56    6.71
  -1  14 -24   13.84   17.10
   1  14  25    4.54    2.42
   1  14  25    2.03    1.73
  -1 -14  25    4.71    5.67
  -1 -14  25    5.86    6.37
  -1  14  25    3.66    2.34
   1 -14  25    0.71    5.50
   1 -14  25    2.41    6.22
  -1  14 -25   -8.25   21.86
   1  14  26    4.63    2.37
   1  14  26    3.88    1.87
  -1 -14  26   10.00    6.01
  -1 -14  26    4.29    6.77
  -1  14  26    3.62    2.30
   1 -14  26    2.92    5.39
   1 -14  26   -0.51    6.78
   1  14  27    1.91    2.31
   1  14  27    0.93    1.81
  -1 -14  27   -0.40    5.40
  -1 -14  27   -0.45    5.40
  -1  14  27    1.07    2.21
   1 -14  27    1.02    4.88
   1 -14  27    0.73    7.20
   1  14  28    6.95    2.34
   1  14  28    4.87    1.97
  -1 -14  28    6.53    6.24
  -1 -14  28    8.33    7.29
  -1  14  28    3.57    2.17
  -1  14  28    5.36    1.49
   1 -14  28   -4.86    5.95
   1 -14  28   11.31    7.30
   1  14  29    3.51    1.97
  -1 -14  29    0.37    6.34
  -1 -14  29   -1.42    6.36
  -1  14  29   -0.03    2.04
  -1  14  29   -0.46    1.81
   1 -14  29    0.69    6.02
   1 -14  29    2.33    6.09
   1  14  30    2.46    1.96
   1  14  30    2.83    2.19
  -1 -14  30    0.58    7.34
  -1  14  30    3.02    2.01
  -1  14  30    0.72    1.82
   1 -14  30    0.42    7.87
   1  14  31    1.38    1.99
   1  14  31    1.35    2.01
  -1 -14  31    4.01    6.60
  -1  14  31    1.60    1.90
  -1  14  31    3.45    1.96
   1 -14  31    0.28    7.68
   1  14  32    0.99    1.93
  -1 -14  32   -6.56    8.61
  -1  14  32   -0.00    1.86
   1 -14  32    1.33    6.83
   1  14  33    1.71    1.84
  -1 -14  33   10.07    8.75
  -1  14  33   -1.93    1.83
   1 -14  33    6.46    8.90
   1  14  34    1.46    1.73
  -1 -14  34   -3.61    8.23
  -1  14  34    2.43    1.47
   1 -14  34    5.72    8.84
   1  14  35   17.13    1.84
  -1 -14  35    8.45    9.29
  -1  14  35    1.68    1.69
   1 -14  35   -1.88    7.96
  -1 -14  36   -4.30    7.62
  -1  14  36    0.11    1.60
  -1 -14  37    2.15    8.09
   1  15   0   12.19    4.76
  -1 -15   0    9.18    3.39
  -1  15   0    4.94    4.00
  -1  15   0    9.21    5.63
   1 -15   0    7.22    2.94
   1  15   1    0.26    4.35
  -1 -15  -1    2.33    3.04
  -1 -15   1    0.91    3.18
   1  15  -1   -0.70    4.65
  -1  15   1    0.56    4.13
  -1  15   1   -6.04    5.63
   1 -15  -1   -0.04    2.80
   1 -15   1    0.79    3.02
  -1  15  -1    0.53    4.45
  -1  15  -1    0.79    5.45
   1  15   2    0.30    4.21
  -1 -15  -2   -2.23    2.88
  -1 -15   2   -0.12    2.98
   1  15  -2    6.43    4.87
  -1  15   2    4.63    4.07
  -1  15   2   -1.03    4.25
   1 -15  -2   -0.87    2.76
   1 -15   2    0.18    3.19
  -1  15  -2   -0.17    4.18
  -1  15  -2    5.05    5.60
   1  15   3    9.34    4.28
   1  15   3    2.17    4.15
  -1 -15  -3    6.04    3.01
  -1 -15   3    4.05    3.18
   1  15  -3    4.93    4.67
  -1  15   3    5.44    4.18
  -1  15   3    9.20    5.47
   1 -15  -3    1.32    2.81
   1 -15   3   13.36    3.53
  -1  15  -3    4.02    4.29
  -1  15  -3   13.39    4.98
   1  15   4   -8.34    4.60
   1  15   4    3.99    5.12
  -1 -15  -4   -1.51    2.49
  -1 -15   4   -1.70    3.77
   1  15  -4   -0.97    4.81
  -1  15   4    6.80    3.98
  -1  15   4   -4.19    4.37
   1 -15  -4   -0.40    2.53
   1 -15   4   -0.79    3.36
  -1  15  -4    2.95    4.79
  -1  15  -4   -2.05    5.81
   1  15   5    5.87    4.10
   1  15   5    0.96    4.70
  -1 -15  -5    6.70    2.64
  -1 -15   5   10.52    4.04
   1  15  -5   19.95    8.97
  -1  15   5    3.38    3.70
  -1  15   5   10.07    4.33
   1 -15  -5    7.19    2.63
   1 -15   5    2.50    4.00
  -1  15  -5    3.27    4.48
  -1  15  -5    5.92    6.22
   1  15   6    0.24    3.93
   1  15   6   -2.46    4.90
  -1 -15  -6    4.10    2.59
  -1 -15   6   -1.51    3.58
   1  15  -6    2.62    6.12
  -1  15   6    5.17    3.90
  -1  15   6    4.38    4.22
   1 -15  -6    7.70    2.47
   1 -15   6    0.83    3.45
   1 -15   6    8.81    5.08
  -1  15  -6    4.46    4.76
  -1  15  -6   11.41    5.38
   1  15   7   -0.20    3.94
   1  15   7    1.71    4.62
  -1 -15   7    6.01    4.16
  -1 -15   7    5.66    4.59
   1  15  -7    0.84    6.40
  -1  15   7   -0.06    3.43
  -1  15   7    1.75    4.98
   1 -15   7   -0.17    3.87
   1 -15   7    8.95    4.14
  -1  15  -7   -3.62    6.50
   1  15   8    4.06    4.12
   1  15   8   11.30    5.09
  -1 -15   8    9.74    4.13
  -1 -15   8    8.85    4.54
   1  15  -8    2.13    7.03
  -1  15   8    4.37    3.60
  -1  15   8    8.35    4.21
   1 -15   8    5.88    4.09
   1 -15   8   10.42    4.41
  -1  15  -8    0.25    5.20
  -1  15  -8    1.65    5.53
   1  15   9    2.36    3.90
   1  15   9   -6.30    4.01
  -1 -15  -9    2.00    1.45
  -1 -15   9    0.11    3.93
  -1 -15   9   -1.26    4.54
   1  15  -9   -6.77    7.22
  -1  15   9    0.48    3.44
  -1  15   9   -2.51    3.96
   1 -15   9    1.72    3.75
   1 -15   9   -1.80    4.72
  -1  15  -9   10.57    6.24
   1  15  10    8.73    3.96
   1  15  10    9.63    4.41
  -1 -15  10    4.38    4.05
  -1 -15  10    6.76    4.61
   1  15 -10    2.30    6.21
  -1  15  10    1.84    3.30
  -1  15  10    9.21    5.25
   1 -15  10    3.46    4.00
   1 -15  10    8.20    4.78
  -1  15 -10    0.81    7.87
   1  15  11    4.55    3.55
   1  15  11    1.70    4.09
  -1 -15  11    4.46    4.47
  -1 -15  11    2.48    3.67
   1  15 -11    9.63    6.73
  -1  15  11   -3.36    3.38
  -1  15  11    0.16    4.05
   1 -15  11    2.13    4.03
   1 -15  11   -0.22    4.63
  -1  15 -11    2.32    5.89
  -1  15 -11    8.19    8.08
   1  15  12    7.80    3.77
   1  15  12   -0.38    4.14
  -1 -15  12    3.61    4.26
  -1 -15  12   -0.13    4.58
   1  15 -12    2.43    8.94
  -1  15  12    5.85    3.49
  -1  15  12    3.10    4.20
   1 -15  12    8.37    4.35
   1 -15  12    4.76    5.11
  -1  15 -12    9.34    6.40
   1  15  13   -0.60    3.25
  -1 -15  13    2.97    4.60
  -1 -15  13   -1.43    4.77
   1  15 -13   -9.18    8.32
  -1  15  13    4.25    3.34
  -1  15  13   -1.80    4.02
   1 -15  13    2.55    4.42
   1 -15  13    0.30    3.92
  -1  15 -13   11.35    6.68
  -1 -15  14   -1.04    4.68
  -1 -15  14    2.77    4.84
   1  15 -14   -3.47    7.77
  -1  15  14    3.20    3.42
   1 -15  14    2.02    4.49
   1 -15  14    0.11    5.10
   1  15  15    3.77    3.73
  -1 -15  15    9.25    4.99
  -1 -15  15   12.34    4.41
   1  15 -15    7.52   10.43
   1 -15  15    4.99    4.67
   1 -15  15    2.70    5.26
   1  15  16    0.39    3.30
  -1 -15  16   -3.32    4.98
  -1 -15  16    9.46    4.33
   1  15 -16   -2.20    8.42
  -1  15  16    0.67    3.13
   1 -15  16    4.41    4.89
   1 -15  16   -4.10    4.30
   1  15  17    4.10    3.37
  -1 -15  17    0.67    4.92
  -1 -15  17    2.18    4.01
   1  15 -17   -3.60   12.37
  -1  15  17    4.66    3.17
   1 -15  17   -2.45    5.56
  -1 -15  18    4.24    5.33
   1  15 -18   11.59   12.91
  -1  15  18   -3.49    2.98
   1 -15  18    0.55    5.45
  -1  15 -18   -1.95   13.49
   1  15  19   -0.16    3.09
  -1 -15  19   -1.16    4.18
   1  15 -19    8.70   13.82
  -1  15  19    3.43    3.00
   1 -15  19   -0.98    4.90
   1 -15  19    1.26    5.47
  -1  15 -19  -21.13   12.41
   1  15  20    3.89    3.11
  -1 -15  20   -1.20    5.24
  -1 -15  20    0.76    5.69
   1  15 -20    9.16   15.75
  -1  15  20   -0.52    2.97
   1 -15  20   -0.56    5.11
   1 -15  20    2.47    4.42
  -1  15 -20   14.13   14.90
   1  15  21   -1.87    2.96
  -1 -15  21    3.98    4.87
  -1 -15  21    1.43    5.44
   1  15 -21  -19.27   14.05
   1 -15  21   -4.04    5.45
   1 -15  21    3.20    4.58
  -1  15 -21  -15.34   14.82
   1  15  22    2.88    2.98
   1  15  22    1.61    1.72
  -1 -15  22    2.61    5.51
  -1 -15  22   -0.43    5.52
   1  15 -22  -11.15   18.46
  -1  15  22    0.38    2.36
   1 -15  22    1.59    4.58
   1 -15  22    5.22    5.19
  -1  15 -22   15.49   15.69
   1  15  23   -0.42    2.87
   1  15  23   -0.32    1.73
  -1 -15  23   -5.02    5.49
  -1 -15  23    2.05    5.92
   1  15 -23   35.01   20.69
  -1  15  23   -0.10    2.68
   1 -15  23    1.56    4.82
   1 -15  23    6.58    6.17
  -1  15 -23  -17.98   17.47
   1  15  24    2.13    2.84
   1  15  24    7.01    2.06
  -1 -15  24    1.55    5.70
  -1 -15  24    4.51    5.13
   1  15 -24    4.55   21.44
  -1  15  24    2.94    2.66
   1 -15  24   -3.01    5.36
   1 -15  24    3.03    6.23
  -1  15 -24  -28.66   21.41
   1  15  25   -0.10    2.80
   1  15  25    2.20    1.79
  -1 -15  25    2.52    5.88
  -1 -15  25    7.85    5.29
   1  15 -25   -4.01   23.65
  -1  15  25    2.56    2.58
   1 -15  25    5.95    4.88
   1 -15  25    3.77    6.26
  -1  15 -25   10.87   17.63
   1  15  26    1.57    2.69
   1  15  26    1.79    1.77
  -1 -15  26    2.88    5.79
  -1 -15  26    0.45    4.87
  -1  15  26    6.99    2.57
   1 -15  26   11.29    6.27
   1 -15  26   10.37    5.38
  -1  15 -26   -2.42   24.43
   1  15  27    1.10    2.65
   1  15  27    0.94    1.85
  -1 -15  27   -5.33    5.57
  -1 -15  27   -5.03    6.47
  -1  15  27   -1.49    2.32
   1 -15  27    5.60    5.53
   1  15  28    2.96    2.65
   1  15  28    2.01    1.84
  -1 -15  28    1.19    6.34
  -1  15  28    4.00    2.39
  -1  15  28    4.71    1.72
   1 -15  28    3.07    5.28
   1  15  29    3.49    2.58
  -1 -15  29    7.06    6.84
  -1  15  29    3.62    2.32
   1 -15  29   -5.23    7.04
   1  15  30    2.45    1.79
  -1 -15  30    0.80    5.36
  -1  15  30   -2.74    2.29
   1 -15  30    3.05    7.33
   1  15  31   -2.76    1.58
  -1 -15  31   -0.33    5.44
  -1  15  31    2.75    2.19
   1 -15  31   -0.04    7.77
   1  15  32    2.02    2.29
  -1 -15  32   -1.97    6.06
  -1  15  32    3.12    2.15
   1 -15  32    2.18    6.61
   1  15  33   -0.15    2.22
  -1 -15  33   -2.95    7.70
  -1  15  33    0.75    2.04
   1 -15  33    5.36    7.91
  -1 -15  34    0.83    8.44
  -1 -15  35    5.27    7.46
   1  16   0    1.26    5.18
   1  16   0   -6.05    4.82
  -1 -16   0    6.98    3.46
  -1  16   0   -7.08    4.74
  -1  16   0    1.68    4.67
   1 -16   0   -0.72    3.10
   1  16   1   14.71    5.66
   1  16   1    1.87    5.59
  -1 -16  -1    1.70    3.06
  -1 -16   1    1.99    3.44
   1  16  -1    3.46    6.04
   1  16  -1    7.23    5.88
  -1  16   1    0.47    5.14
  -1  16   1    0.33    4.86
   1 -16  -1    8.59    3.19
   1 -16   1    2.36    2.95
  -1  16  -1    4.64    4.84
  -1  16  -1    3.89    5.03
   1  16   2    0.83    4.84
   1  16   2    0.19    4.21
  -1 -16  -2    7.57    3.05
  -1 -16   2   -0.21    3.62
   1  16  -2   -0.49    5.80
   1  16  -2    3.14    5.80
  -1  16   2    9.46    4.92
  -1  16   2    7.51    4.79
   1 -16  -2    5.74    3.01
  -1  16  -2    1.66    5.24
  -1  16  -2    1.30    4.89
   1  16   3    1.13    4.96
   1  16   3   -4.14    4.54
  -1 -16  -3   -1.45    2.58
   1  16  -3   42.32   10.77
   1  16  -3   -4.09    4.79
  -1  16   3    0.67    4.56
  -1  16   3   -5.45    6.05
   1 -16  -3    2.97    2.85
   1 -16   3   -1.96    3.75
  -1  16  -3    7.82    5.49
  -1  16  -3    1.00    6.52
   1  16   4    1.44    5.35
  -1 -16   4   13.74    3.93
   1  16  -4    5.65    4.97
  -1  16   4    2.96    4.81
  -1  16   4   12.68    4.95
   1 -16  -4   10.57    3.03
   1 -16   4   11.24    3.75
  -1  16  -4   10.27    6.10
   1  16   5   -2.12    4.73
  -1 -16  -5   -1.00    2.55
  -1 -16   5   -0.98    3.88
   1  16  -5   -2.42    5.21
  -1  16   5   -2.32    4.80
  -1  16   5    5.75    5.91
   1 -16   5   -0.80    3.39
  -1  16  -5   -1.92    5.25
   1  16   6   14.69    5.30
  -1 -16  -6   22.39    3.54
  -1 -16   6   12.32    4.08
   1  16  -6    7.69    5.65
  -1  16   6    9.83    4.95
  -1  16   6   22.09    6.27
   1 -16   6   17.96    4.15
  -1  16  -6   17.06    6.05
   1  16   7    6.70    4.81
  -1 -16  -7    4.75    2.51
  -1 -16   7   10.11    4.37
   1  16  -7    3.02    6.12
  -1  16   7    5.72    4.31
  -1  16   7   16.23    5.05
   1 -16   7    2.42    3.82
   1 -16   7   16.13    5.31
  -1  16  -7    5.96    6.17
   1  16   8    7.06    4.76
  -1 -16  -8    9.66    2.43
  -1 -16   8   19.76    4.56
  -1 -16   8   16.38    5.15
   1  16  -8    0.94    6.09
  -1  16   8   13.89    4.81
  -1  16   8   11.08    5.41
   1 -16   8    5.32    3.84
   1 -16   8    3.38    5.16
  -1  16  -8    4.19    6.84
   1  16   9    0.71    4.48
  -1 -16   9    0.86    4.35
  -1 -16   9   -0.76    4.85
   1  16  -9    5.23    7.65
  -1  16   9    9.96    4.40
  -1  16   9   -1.11    4.31
   1 -16   9    1.66    3.85
   1 -16   9   -4.02    4.21
  -1  16  -9   -3.00    6.71
  -1 -16  10    6.35    4.26
  -1 -16  10    8.66    4.78
   1  16 -10   22.16    8.87
  -1  16  10   -0.48    3.99
  -1  16  10   11.05    4.70
   1 -16  10   12.56    4.48
   1 -16  10    8.20    5.13
  -1  16 -10   16.42    7.09
  -1 -16  11    2.02    4.48
  -1 -16  11   -2.97    4.92
   1  16 -11   -5.36    8.46
  -1  16  11   -5.37    4.28
  -1  16  11    6.82    5.41
   1 -16  11    1.57    4.15
   1 -16  11    4.51    4.13
  -1  16 -11    2.84    7.18
  -1  16 -11    1.79    9.20
   1  16  12   23.36    4.96
  -1 -16  12   17.43    5.04
  -1 -16  12   24.09    5.66
   1  16 -12   29.22    8.40
  -1  16  12   10.21    4.69
   1 -16  12   25.93    5.19
   1 -16  12   19.10    4.77
  -1  16 -12   12.53    6.87
  -1  16 -12   32.79   10.60
   1  16  13   13.70    4.33
   1  16  13    7.71    5.20
  -1 -16  13    6.47    4.54
  -1 -16  13   14.84    4.35
   1  16 -13   10.72   10.19
  -1  16  13    6.82    3.90
  -1  16  13   20.74    5.43
   1 -16  13    6.90    4.54
   1 -16  13   12.40    4.41
  -1  16 -13    0.23   10.00
   1  16  14   12.97    4.16
   1  16  14   19.52    5.88
  -1 -16  14   13.03    5.11
  -1 -16  14   22.45    4.90
   1  16 -14   33.95    9.96
  -1  16  14   16.89    4.11
  -1  16  14   23.86    5.39
   1 -16  14   22.76    5.43
   1 -16  14   16.24    5.54
  -1  16 -14   13.55   10.31
   1  16  15    8.64    4.15
  -1 -16  15   11.20    5.10
  -1 -16  15    0.20    3.82
   1  16 -15   39.46   11.96
  -1  16  15   10.34    3.84
  -1  16  15    5.39    4.60
   1 -16  15    6.12    4.91
   1 -16  15    9.15    4.63
  -1  16 -15    0.89   11.32
   1  16  16   17.40    4.25
  -1 -16  16    9.66    5.03
  -1 -16  16   15.55    5.70
   1  16 -16   16.26   11.62
  -1  16  16    6.60    3.86
   1 -16  16    5.85    5.05
   1 -16  16   15.32    5.02
  -1  16 -16    2.94    9.49
   1  16  17   11.79    4.01
  -1 -16  17    7.01    4.96
[truncated: 4,267,965 more chars]
