# Supplementary material for: Multi‐Crystal X‐Ray Diffraction (MCXRD) Bridges the Crystallographic Characterisation Gap in Chemistry and Materials Science: Application to MOFs
Source: Angew Chem Int Ed Engl. 2026 Jan 18;65(9):e23233. doi: 10.1002/anie.202523233 (PMC12929940; doi:10.1002/anie.202523233)
Supplement: Supplementary file 2 — Supporting Information [file ANIE-65-e23233-s002.zip › UiO-66.cif]

data_UiO-66
###############################################################################
#  #  #  #  #  #  #  #  #  #  #  #  #  #  #  #  #  #  #  #  #  #  #  #  #  #  #
#  #  #  #  #  #  #  #  #                                #  #  #  #  #  #  #  #
#------------------------->          UiO-66            <----------------------#
#  #  #  #  #  #  #  #  #                                #  #  #  #  #  #  #  #
#  #  #  #  #  #  #  #  #  #  #  #  #  #  #  #  #  #  #  #  #  #  #  #  #  #  #
###############################################################################
         
       #++++++++++++++++++++++++++++++++++++++++++++++++++++++++++++++#
       # Solved with Synchrotron Rotational Multi-Crystal Diffraction #
       #++++++++++++++++++++++++++++++++++++++++++++++++++++++++++++++#  


loop_
_publ_author_name
_publ_author_email

'Joshua Smith'  jpsmith1@sheffield.ac.uk      
'Lee Brammer'   lee.brammer@sheffield.ac.uk   
'Robin Owen'    robin.owen@diamond.ac.uk      
'Anna Warren'   anna.warren@diamond.ac.uk     
'Mark Warren'   mark.warren@diamond.ac.uk
'Tom Roseveare' tom.roseveare@sheffield.ac.uk 

################################################################################
#                           #Audit information#                                #
################################################################################
#+++++++++++++++++++++++++++++++++++++++++++++++++++++++++++++++++++++++++++++++
_audit_creation_date          2022-12-12
_audit_contact_author_name    'Smith,J.P'
_audit_contact_author_email   

'joshua.smith@diamond.ac.uk & jpsmith1@sheffield.ac.uk'

_audit_contact_author_address  

; Dainton Building, The University of Sheffield, Brook Hill,'
  Sheffield, S3 7HF. 

  Diamond House, Harwell Science and Innovation Campus, 
  Fermi Ave, Didcot, OX11 0DE.
;
#++++++++++++++++++++++++++++++++++++++++++++++++++++++++++++++++++++++++++++++

loop_
_audit_creation_method
;
Olex2:
+++++++++++++++++++++++++++++++++++++++++++++++++++++++++++++++++++
v1.5 (compiled 2022.04.07 svn.rca3783a0 for OlexSys, GUI svn.r6498)
+++++++++++++++++++++++++++++++++++++++++++++++++++++++++++++++++++

enCIFer - by hand:
++++++++++++++++++++++++++++++++++++++++++++++++++++       
F. H. Allen, O. Johnson, G. P. Shields, B. R. Smith,
M. Towler, J. Applied Cryst., 37, 335-338, 2004
++++++++++++++++++++++++++++++++++++++++++++++++++++
;
                                                                              
################################################################################
#                           #Citation & reference#                             #
################################################################################
loop_
_citation_id
_citation_journal_abbrev
_citation_journal_full
_citation_title
_citation_author_name
_citation_journal_id_ISSN
_citation_journal_volume
_citation_journal_issue
_citation_page_first
_citation_page_last
_citation_year
_citation_special_details


Xia2.multiplex 
#++++++++++++++++++++++++++++++++++++++++++++++++++++++++++++++++++++++++++
'acta crystallogr. D'
'acta crystallographica section D-structural biology'
'xia2.multiplex: a multi-crystal data-analysis pipeline' 
; Gildea, R. J., Beilsten-Edmands, J., Axford, D., Horrell, S., Aller, 
  P., Sandy, J., Sanchez-Weatherby, J., Owen, C. D., Lukacik, 
  P., Strain-Damerell, C., Owen, R. L., Walsh, M. A. & Winter, G.' 
; 2059-7983  78   12  725  769  2022 
 'The xia2.multiplex pipline was used for multi-crystal analysis'
#++++++++++++++++++++++++++++++++++++++++++++++++++++++++++++++++++++++++++


Xia2  
#++++++++++++++++++++++++++++++++++++++++++++++++++++++++++++++++++++++++++
'J. Appl. Crystallogr.' 
'Journal of Applied Crystallography'              
'xia2: an expert system for macromolecular crystallography data reduction'
'Winter, G.'
1600-5767 43 1 186 190 2010
; The xia2 program was used for indexing and integration of individual
  datasets prior to the multi-crystal analysis'
;
#++++++++++++++++++++++++++++++++++++++++++++++++++++++++++++++++++++++++++


Dials
#++++++++++++++++++++++++++++++++++++++++++++++++++++++++++++++++++++++++++
'acta crystallogr. D'  
'acta crystallographica section D-structural biology' 
'DIALS: implementation and evaluation of a new integration package'
; G. Winter, D. G. Waterman, J. M. Parkhurst, A. S. Brewster, R. J. Gildea,
  M. Gerstel, L. Fuentes-Montero, M. Vollmar, T. Michels-Clark, I. D. Young,
  N. K. Sauter and G. Evans
; 2059-7983 74 2 85 97  2018  
; Crystallographic X-ray diffraction data processing
  spot finding, indexing, refinement and integration
;
#++++++++++++++++++++++++++++++++++++++++++++++++++++++++++++++++++++++++++


 Dials.scaling
#++++++++++++++++++++++++++++++++++++++++++++++++++++++++++++++++++++++++++
'acta crystallogr. D'  
'acta crystallographica section D-structural biology' 
; Scaling diffraction data in the DIALS software package:
  algorithms and new approaches for multi-crystal scaling
;
; Beilsten-Edmands, J., Winter, G., Gildea,
  R., Parkhurst, J., Waterman, D. & Evans, G.'
; 2059-7983  76  4  385  399  2020 
 'Used within xia2.multiplex for multi-crystal scaling'
#++++++++++++++++++++++++++++++++++++++++++++++++++++++++++++++++++++++++++


################################################################################
#                            #Computing details#                               #
################################################################################
loop_
_computing_data_collection
_computing_data_reduction
_computing_cell_refinement
_computing_structure_solution
_computing_structure_refinement
_computing_molecular_graphics
_computing_publication_material

#+++++++++++++++++++++++++++++++++++++++++++++++++++++++++++++++++++++++
'GDA (generic data aquisition software)'
'Dials & Dials.scale'
'Xia2'                    
; SHELXT: Sheldrick, G.M. (2015). Acta Cryst. A71, 3-8.
;
; SHELXL: Sheldrick, G.M. (2015).Acta Cryst. C71, 3-8.
;
; Olex2:Dolomanov, O.V., Bourhis, L.J., Gildea, R.J, Howard, J.A.K. 
  & Puschmann, H.(2009). J. Appl. Cryst. 42, 339-341.
;
; Olex2:Dolomanov, O.V., Bourhis, L.J., Gildea, R.J, Howard, J.A.K. 
  & Puschmann, H.(2009). J. Appl. Cryst. 42, 339-341.
;
#++++++++++++++++++++++++++++++++++++++++++++++++++++++++++++++++++++++++

################################################################################
#                   #Crystal, experimental & refinement data#                  #
################################################################################
_chemical_name_systematic
; catena-[tris(\m-benzene-1,4-dicarboxylato)
-bis(\m-hydroxo)-bis(\m-oxo)-tri-zirconium unknown solvate]
;
_chemical_name_common                UiO-66                    
_chemical_formula_moiety            'C48 H28 O32 Zr6'
_chemical_formula_sum               'C48 H28 O32 Zr6'
_chemical_formula_weight             1664.02
_cell_length_a                       20.76730(10)
_cell_length_b                       20.76730(10)
_cell_length_c                       20.76730(10)
_cell_angle_alpha                    90
_cell_angle_beta                     90
_cell_angle_gamma                    90
_cell_volume                         8956.54(8)
_cell_formula_units_Z                4
_cell_measurement_reflns_used        9681
_cell_measurement_theta_min          1.842
_cell_measurement_theta_max          30.29                  
_cell_measurement_temperature        293(2)                             
_cell_special_details 
;                 
++++++++++++++++++++++++++++++++++++++++++++++++++++++++++++++++++++++++++++++
An overall best estimate of the unit cell is obtained by refinement of the 
unit-cell parameters against the observed 2\q angles by minimizing the
unit-cell constants against the difference between observed and calculated 
2\q values, which are determined from background-subtracted integrated
centroids. This provides an overall best estimate of the unit cell that
is a suitable representative average for use in structure
determination and refinement.

See Xia2.multiplex:Gildea, R.J.et al., Acta Crystallogr. (2022) D78,725-769 
for more details.

Unit cell volume uncertainty value was calculated by OLEX2.
++++++++++++++++++++++++++++++++++++++++++++++++++++++++++++++++++++++++++++++
;
_exptl_crystal_description       Octahedral                     
_exptl_crystal_colour           'Colourless'                    
_exptl_crystal_density_diffrn    1.234                     
_exptl_crystal_F_000             3248                               
_exptl_absorpt_coefficient_mu    0.935                      
_exptl_crystal_size_max          0.005
_exptl_crystal_size_mid          0.005
_exptl_crystal_size_min          0.005
_exptl_absorpt_correction_type   empirical
#Tmin & Tmax as determined by PLATON 
_exptl_absorpt_correction_T_min  0.995
_exptl_absorpt_correction_T_max  0.995
_exptl_absorpt_process_details
;
+++++++++++++++++++++++++++++++++++++++++++++++++++++++++++++
Partial datasets from 10 crystals were merged and scaled
together using a physical scaling model with
spherical harmonic absorption corretions.
+++++++++++++++++++++++++++++++++++++++++++++++++++++++++++++
;
_exptl_crystals_number         10                                    
_exptl_crystal_preparation
;
++++++++++++++++++++++++++++++++++++++++++++++++++++++++++++
Droplets of the IPA/DMF suspension of crystals were pipetted
onto a small 5 micron thick circle of Mylar film
attached to an aluminium washer.
The washer was then glued to a standard SPINE length
pin for ease of use on the beamline goniometer.
The IPA/DMF was allowed to evaporate before
collecting data.
++++++++++++++++++++++++++++++++++++++++++++++++++++++++++++    
;                     
_diffrn_ambient_temperature           293(2)                         
_diffrn_radiation_type                synchrotron       
_diffrn_radiation_wavelength          0.77491             
_diffrn_radiation_monochromator      'Silicon 111'         
_diffrn_radiation_probe               X-ray        
_diffrn_source                        synchrotron       
_diffrn_source_type                  'i04 beamline DLS'       
_diffrn_source_voltage               '23000 Kev'
_diffrn_source_current               '300 mA' 
_diffrn_detector                     'Photon counting pixel array'       
_diffrn_detector_type                'i04 beamline'           
_diffrn_measurement_device_type      'Dectris Pilatus2 6MF'          
_diffrn_measurement_device           'Two circle \p and \k'          
_diffrn_measurement_method           'profile data from \F scans'       
_diffrn_measurement_specimen_support  Mylar     
_diffrn_reflns_number                 14049                  
_diffrn_reflns_av_R_equivalents       0.0527
_diffrn_reflns_av_unetI/netI          0.0230        
_diffrn_reflns_theta_full             27.707
_diffrn_reflns_theta_max              28.924
_diffrn_reflns_theta_min              1.852   
_diffrn_reflns_limit_h_max            25
_diffrn_reflns_limit_h_min           -25
_diffrn_reflns_limit_k_max            25
_diffrn_reflns_limit_k_min           -23
_diffrn_reflns_limit_l_max            25
_diffrn_reflns_limit_l_min           -25                     
_diffrn_measured_fraction_theta_full  1.000
_diffrn_measured_fraction_theta_max   1.000                    
_diffrn_reflns_point_group_measured_fraction_max  1.00
_diffrn_reflns_point_group_measured_fraction_full  1.000 
_reflns_number_total                    515                        
_reflns_number_gt                       501           
_reflns_threshold_expression           'I > 2\s(I)'
_reflns_special_details 
;                   
++++++++++++++++++++++++++++++++++++++++++++++++++++++++++++++++++++
 Reflections were merged by SHELXL according to the crystal
 class for the calculation of statistics and refinement.
 
 Structure factors included contributions from the .fab file.
 
 _reflns_Friedel_fraction is defined as the number of unique
 Friedel pairs measured divided by the number that would be
 possible theoretically, ignoring centric projections and
 systematic absences
++++++++++++++++++++++++++++++++++++++++++++++++++++++++++++++++++++
;
################################################################################
#                             #resolution shell table#                         #
################################################################################

loop_
_reflns_shell_d_res_high
_reflns_shell_d_res_low
_reflns_shell_number_measured_all
_reflns_shell_number_unique_all
_reflns_shell_percent_possible_all
_reflns_shell_meanI_over_sigI_all

11.99 2.17	920	40	100.00	  53.4
2.17  1.72	847	31	100.00	  56.6
1.72  1.51	851	27	100.00	  64.8
1.51  1.37	854	29	100.00	  59.3
1.37  1.27	792	25	100.00	  55.4
1.27  1.20	935	29	100.00	  54.7
1.20  1.14	732	23	100.00	  53.7
1.14  1.09	898	28	100.00	  60.0
1.09  1.05	609	19	100.00	  61.6
1.05  1.01	972	29	100.00	  51.9
1.01  0.98	715	21	100.00	  54.5
0.98  0.95	817	27	100.00	  45.6
0.95  0.92	848	25	100.00	  50.4
0.92  0.90	646	21	100.00	  53.8
0.90  0.88	803	25	100.00	  47.6
0.88  0.86	579	23	100.00	  38.2
0.86  0.85	517	28	100.00	  33.3
0.85  0.83	266	19	100.00	  30.4
0.83  0.81	248	24	100.00	  26.9
0.81  0.80	201	22	100.00	  22.3


############################################################################
#                         #Multi-crystal infomation#                       #
############################################################################
loop_
_exptl_crystal_id
_diffrn_attenuator_scale #(Synchtroton transmission (100%)
_diffrn_measurement_details
#++++++++++++++++++++++++++++++++++++++++++++++++++++
                     Cryx_1  
100   
;  
100 frames/images at 0.2/% per frame/images = 20/% 
rotation-wedge at 0.3s exposure per image/frame 
;
#+++++++++++++++++++++++++++++++++++++++++++++++++++

#++++++++++++++++++++++++++++++++++++++++++++++++++++
                   Cryx_2  
100   
; 
100 frames/images at 0.2/% per frame/images = 20/% 
rotation-wedge at 0.3s exposure per image/frame   
;
#++++++++++++++++++++++++++++++++++++++++++++++++++++

#++++++++++++++++++++++++++++++++++++++++++++++++++++
                   Cryx_3  
100   
;  
100 frames/images at 0.2/% per frame/images = 20/% 
rotation-wedge at 0.3s exposure per image/frame 
;
#+++++++++++++++++++++++++++++++++++++++++++++++++++

#++++++++++++++++++++++++++++++++++++++++++++++++++++
                    Cryx_4
100   
;  
100 frames/images at 0.2/% per frame/images = 20/% 
rotation-wedge at 0.3s exposure per image/frame    
;
#++++++++++++++++++++++++++++++++++++++++++++++++++++

#++++++++++++++++++++++++++++++++++++++++++++++++++++
                   Cryx_5 
100   
; 
100 frames/images at 0.2/% per frame/images = 20/% 
rotation-wedge at 0.3s exposure per image/frame   
;
#++++++++++++++++++++++++++++++++++++++++++++++++++++

#++++++++++++++++++++++++++++++++++++++++++++++++++++
                   Cryx_6 
100  
; 
100 frames/images at 0.2/% per frame/images = 20/% 
rotation-wedge at 0.3s exposure per image/frame   
;
#++++++++++++++++++++++++++++++++++++++++++++++++++++

#++++++++++++++++++++++++++++++++++++++++++++++++++++
                    Cryx_7
100   
;  
100 frames/images at 0.2/% per frame/images = 20/% 
rotation-wedge at 0.3s exposure per image/frame    
;
#++++++++++++++++++++++++++++++++++++++++++++++++++++

#++++++++++++++++++++++++++++++++++++++++++++++++++++
                    Cryx_8
100   
;  
100 frames/images at 0.2/% per frame/images = 20/% 
rotation-wedge at 0.3s exposure per image/frame    
;
#++++++++++++++++++++++++++++++++++++++++++++++++++++

#++++++++++++++++++++++++++++++++++++++++++++++++++++
                    Cryx_9
100   
;  
100 frames/images at 0.2/% per frame/images = 20/% 
rotation-wedge at 0.3s exposure per image/frame    
; 
#++++++++++++++++++++++++++++++++++++++++++++++++++++

#++++++++++++++++++++++++++++++++++++++++++++++++++++
                    Cryx_10
100   
;  
100 frames/images at 0.2/% per frame/images = 20/% 
rotation-wedge at 0.3s exposure per image/frame    
;
#++++++++++++++++++++++++++++++++++++++++++++++++++++

################################################################################
#                               #Olex2 refinement#                             #
################################################################################

_refine_diff_density_max           1.343
_refine_diff_density_min          -1.240
_refine_diff_density_rms           0.213
_refine_ls_extinction_coef         .
_refine_ls_extinction_method       none
_refine_ls_goodness_of_fit_ref     1.325
_refine_ls_hydrogen_treatment      constr
_refine_ls_matrix_type             full
_refine_ls_number_parameters       30
_refine_ls_number_reflns           515
_refine_ls_number_restraints       0
_refine_ls_R_factor_all            0.0593
_refine_ls_R_factor_gt             0.0588
_refine_ls_restrained_S_all        1.325
_refine_ls_shift/su_max            0.000
_refine_ls_shift/su_mean           0.000
_refine_ls_structure_factor_coef   Fsqd
_refine_ls_weighting_details      
 'w=1/[\s^2^(Fo^2^)+(0.1423P)^2^+91.3799P] where P=(Fo^2^+2Fc^2^)/3'
_refine_ls_weighting_scheme        calc
_refine_ls_wR_factor_gt            0.2268
_refine_ls_wR_factor_ref           0.2273


_olex2_refinement_description
;+++++++++++++++++++++++++++++++++++++++++++++++++++++++
1. Fixed Uiso
 At 1.2 times of:
  All C(H) groups
 At 1.5 times of:
  All O(H) groups
2. Others
 Fixed Sof: O1(0.083333) O2(0.083333) H2(0.083333)
3.a Riding coordinates:
 O2(H2)
3.b Aromatic/amide H refined with riding coordinates:
 C3(H3)
++++++++++++++++++++++++++++++++++++++++++++++++++++++++
;
_atom_sites_solution_hydrogens     mixed
_atom_sites_solution_primary       dual
_atom_sites_solution_secondary     .

################################################################################
#           #Atomic coordinates and thermal displacment parameters#            #
################################################################################

loop_
  _atom_type_symbol
  _atom_type_description
  _atom_type_scat_dispersion_real
  _atom_type_scat_dispersion_imag
  _atom_type_scat_source
 'C' 'C' 0.0040 0.0020 'International Tables Vol C Tables 4.2.6.8 and 6.1.1.4'
 'H' 'H' 0.0000 0.0000 'International Tables Vol C Tables 4.2.6.8 and 6.1.1.4'
 'O' 'O' 0.0132 0.0074 'International Tables Vol C Tables 4.2.6.8 and 6.1.1.4'
 'Zr' 'Zr' -1.7858 0.6593
 'International Tables Vol C Tables 4.2.6.8 and 6.1.1.4'

_shelx_space_group_comment        
;                                     
#++++++++++++++++++++++++++++++++++++++++++++++++++++++++++++++++++++++++++#
The symmetry employed for this shelxl refinement is uniquely defined
by the following loop, which should always be used as a source of
symmetry information in preference to the above space-group names.
They are only intended as comments.
#++++++++++++++++++++++++++++++++++++++++++++++++++++++++++++++++++++++++++#
;
_space_group_crystal_system        'cubic'
_space_group_IT_number             225
_space_group_name_H-M_alt          'F m -3 m'
_space_group_name_Hall             '-F 4 2 3'
loop_
  _space_group_symop_operation_xyz
 'x, y, z'
 '-x, -y, z'
 '-x, y, -z'
 'x, -y, -z'
 'z, x, y'
 'z, -x, -y'
 '-z, -x, y'
 '-z, x, -y'
 'y, z, x'
 '-y, z, -x'
 'y, -z, -x'
 '-y, -z, x'
 'y, x, -z'
 '-y, -x, -z'
 'y, -x, z'
 '-y, x, z'
 'x, z, -y'
 '-x, z, y'
 '-x, -z, -y'
 'x, -z, y'
 'z, y, -x'
 'z, -y, x'
 '-z, y, x'
 '-z, -y, -x'
 'x, y+1/2, z+1/2'
 '-x, -y+1/2, z+1/2'
 '-x, y+1/2, -z+1/2'
 'x, -y+1/2, -z+1/2'
 'z, x+1/2, y+1/2'
 'z, -x+1/2, -y+1/2'
 '-z, -x+1/2, y+1/2'
 '-z, x+1/2, -y+1/2'
 'y, z+1/2, x+1/2'
 '-y, z+1/2, -x+1/2'
 'y, -z+1/2, -x+1/2'
 '-y, -z+1/2, x+1/2'
 'y, x+1/2, -z+1/2'
 '-y, -x+1/2, -z+1/2'
 'y, -x+1/2, z+1/2'
 '-y, x+1/2, z+1/2'
 'x, z+1/2, -y+1/2'
 '-x, z+1/2, y+1/2'
 '-x, -z+1/2, -y+1/2'
 'x, -z+1/2, y+1/2'
 'z, y+1/2, -x+1/2'
 'z, -y+1/2, x+1/2'
 '-z, y+1/2, x+1/2'
 '-z, -y+1/2, -x+1/2'
 'x+1/2, y, z+1/2'
 '-x+1/2, -y, z+1/2'
 '-x+1/2, y, -z+1/2'
 'x+1/2, -y, -z+1/2'
 'z+1/2, x, y+1/2'
 'z+1/2, -x, -y+1/2'
 '-z+1/2, -x, y+1/2'
 '-z+1/2, x, -y+1/2'
 'y+1/2, z, x+1/2'
 '-y+1/2, z, -x+1/2'
 'y+1/2, -z, -x+1/2'
 '-y+1/2, -z, x+1/2'
 'y+1/2, x, -z+1/2'
 '-y+1/2, -x, -z+1/2'
 'y+1/2, -x, z+1/2'
 '-y+1/2, x, z+1/2'
 'x+1/2, z, -y+1/2'
 '-x+1/2, z, y+1/2'
 '-x+1/2, -z, -y+1/2'
 'x+1/2, -z, y+1/2'
 'z+1/2, y, -x+1/2'
 'z+1/2, -y, x+1/2'
 '-z+1/2, y, x+1/2'
 '-z+1/2, -y, -x+1/2'
 'x+1/2, y+1/2, z'
 '-x+1/2, -y+1/2, z'
 '-x+1/2, y+1/2, -z'
 'x+1/2, -y+1/2, -z'
 'z+1/2, x+1/2, y'
 'z+1/2, -x+1/2, -y'
 '-z+1/2, -x+1/2, y'
 '-z+1/2, x+1/2, -y'
 'y+1/2, z+1/2, x'
 '-y+1/2, z+1/2, -x'
 'y+1/2, -z+1/2, -x'
 '-y+1/2, -z+1/2, x'
 'y+1/2, x+1/2, -z'
 '-y+1/2, -x+1/2, -z'
 'y+1/2, -x+1/2, z'
 '-y+1/2, x+1/2, z'
 'x+1/2, z+1/2, -y'
 '-x+1/2, z+1/2, y'
 '-x+1/2, -z+1/2, -y'
 'x+1/2, -z+1/2, y'
 'z+1/2, y+1/2, -x'
 'z+1/2, -y+1/2, x'
 '-z+1/2, y+1/2, x'
 '-z+1/2, -y+1/2, -x'
 '-x, -y, -z'
 'x, y, -z'
 'x, -y, z'
 '-x, y, z'
 '-z, -x, -y'
 '-z, x, y'
 'z, x, -y'
 'z, -x, y'
 '-y, -z, -x'
 'y, -z, x'
 '-y, z, x'
 'y, z, -x'
 '-y, -x, z'
 'y, x, z'
 '-y, x, -z'
 'y, -x, -z'
 '-x, -z, y'
 'x, -z, -y'
 'x, z, y'
 '-x, z, -y'
 '-z, -y, x'
 '-z, y, -x'
 'z, -y, -x'
 'z, y, x'
 '-x, -y+1/2, -z+1/2'
 'x, y+1/2, -z+1/2'
 'x, -y+1/2, z+1/2'
 '-x, y+1/2, z+1/2'
 '-z, -x+1/2, -y+1/2'
 '-z, x+1/2, y+1/2'
 'z, x+1/2, -y+1/2'
 'z, -x+1/2, y+1/2'
 '-y, -z+1/2, -x+1/2'
 'y, -z+1/2, x+1/2'
 '-y, z+1/2, x+1/2'
 'y, z+1/2, -x+1/2'
 '-y, -x+1/2, z+1/2'
 'y, x+1/2, z+1/2'
 '-y, x+1/2, -z+1/2'
 'y, -x+1/2, -z+1/2'
 '-x, -z+1/2, y+1/2'
 'x, -z+1/2, -y+1/2'
 'x, z+1/2, y+1/2'
 '-x, z+1/2, -y+1/2'
 '-z, -y+1/2, x+1/2'
 '-z, y+1/2, -x+1/2'
 'z, -y+1/2, -x+1/2'
 'z, y+1/2, x+1/2'
 '-x+1/2, -y, -z+1/2'
 'x+1/2, y, -z+1/2'
 'x+1/2, -y, z+1/2'
 '-x+1/2, y, z+1/2'
 '-z+1/2, -x, -y+1/2'
 '-z+1/2, x, y+1/2'
 'z+1/2, x, -y+1/2'
 'z+1/2, -x, y+1/2'
 '-y+1/2, -z, -x+1/2'
 'y+1/2, -z, x+1/2'
 '-y+1/2, z, x+1/2'
 'y+1/2, z, -x+1/2'
 '-y+1/2, -x, z+1/2'
 'y+1/2, x, z+1/2'
 '-y+1/2, x, -z+1/2'
 'y+1/2, -x, -z+1/2'
 '-x+1/2, -z, y+1/2'
 'x+1/2, -z, -y+1/2'
 'x+1/2, z, y+1/2'
 '-x+1/2, z, -y+1/2'
 '-z+1/2, -y, x+1/2'
 '-z+1/2, y, -x+1/2'
 'z+1/2, -y, -x+1/2'
 'z+1/2, y, x+1/2'
 '-x+1/2, -y+1/2, -z'
 'x+1/2, y+1/2, -z'
 'x+1/2, -y+1/2, z'
 '-x+1/2, y+1/2, z'
 '-z+1/2, -x+1/2, -y'
 '-z+1/2, x+1/2, y'
 'z+1/2, x+1/2, -y'
 'z+1/2, -x+1/2, y'
 '-y+1/2, -z+1/2, -x'
 'y+1/2, -z+1/2, x'
 '-y+1/2, z+1/2, x'
 'y+1/2, z+1/2, -x'
 '-y+1/2, -x+1/2, z'
 'y+1/2, x+1/2, z'
 '-y+1/2, x+1/2, -z'
 'y+1/2, -x+1/2, -z'
 '-x+1/2, -z+1/2, y'
 'x+1/2, -z+1/2, -y'
 'x+1/2, z+1/2, y'
 '-x+1/2, z+1/2, -y'
 '-z+1/2, -y+1/2, x'
 '-z+1/2, y+1/2, -x'
 'z+1/2, -y+1/2, -x'
 'z+1/2, y+1/2, x'


loop_
  _atom_site_label
  _atom_site_type_symbol
  _atom_site_fract_x
  _atom_site_fract_y
  _atom_site_fract_z
  _atom_site_U_iso_or_equiv
  _atom_site_adp_type
  _atom_site_occupancy
  _atom_site_site_symmetry_order
  _atom_site_calc_flag
  _atom_site_refinement_flags_posn
  _atom_site_refinement_flags_adp
  _atom_site_refinement_flags_occupancy
  _atom_site_disorder_assembly
  _atom_site_disorder_group
 C1 C 0.6516(4) 0.6516(4) 0.500000 0.047(3) Uani 1 4 d S T P . .
 C2 C 0.7036(5) 0.7036(5) 0.500000 0.061(4) Uani 1 4 d S T P . .
 C3 C 0.7669(6) 0.6861(6) 0.500000 0.097(5) Uani 1 2 d S T P . .
 H3 H 0.778317 0.642770 0.500000 0.116 Uiso 1 2 calc R U P . .
 O1 O 0.4490(6) 0.5510(6) 0.4490(6) 0.016(3) Uani 0.5 6 d S T P A 1
 O3 O 0.5922(3) 0.6735(3) 0.500000 0.0491(15) Uani 1 2 d S T P A .
 Zr1 Zr 0.500000 0.61973(4) 0.500000 0.0175(6) Uani 1 8 d S T P . .
 O2 O 0.4318(5) 0.5682(5) 0.4318(5) 0.022(4) Uani 0.5 6 d S T P B 2
 H2 H 0.408199 0.591800 0.408200 0.033 Uiso 0.5 6 d R U P B 2

loop_
  _atom_site_aniso_label
  _atom_site_aniso_U_11
  _atom_site_aniso_U_22
  _atom_site_aniso_U_33
  _atom_site_aniso_U_23
  _atom_site_aniso_U_13
  _atom_site_aniso_U_12
 C1 0.040(4) 0.040(4) 0.063(8) 0.000 0.000 -0.006(5)
 C2 0.043(4) 0.043(4) 0.095(11) 0.000 0.000 -0.011(5)
 C3 0.051(7) 0.044(5) 0.195(15) 0.000 0.000 -0.008(5)
 O1 0.016(3) 0.016(3) 0.016(3) 0.000(4) 0.000(4) 0.000(4)
 O3 0.043(3) 0.052(4) 0.052(4) 0.000 0.000 -0.030(3)
 Zr1 0.0196(7) 0.0133(7) 0.0196(7) 0.000 0.000 0.000
 O2 0.022(4) 0.022(4) 0.022(4) 0.006(4) -0.006(4) 0.006(4)

################################################################################
#                         #Molecular geometry#                                 #
################################################################################

_geom_special_details
;+++++++++++++++++++++++++++++++++++++++++++++++++++++++++++++++++++++++++++++
 All esds (except the esd in the dihedral angle between two l.s. planes)
 are estimated using the full covariance matrix.  The cell esds are taken
 into account individually in the estimation of esds in distances, angles
 and torsion angles; correlations between esds in cell parameters are only
 used when they are defined by crystal symmetry.  An approximate (isotropic)
 treatment of cell esds is used for estimating esds involving l.s. planes.
+++++++++++++++++++++++++++++++++++++++++++++++++++++++++++++++++++++++++++++
;
loop_
  _geom_bond_atom_site_label_1
  _geom_bond_atom_site_label_2
  _geom_bond_distance
  _geom_bond_site_symmetry_2
  _geom_bond_publ_flag
 C1 C2 1.528(17) . ?
 C1 O3 1.315(9) . ?
 C1 O3 1.315(9) 13_556 ?
 C2 C3 1.364(14) . ?
 C2 C3 1.364(14) 13_556 ?
 C3 C3 1.38(2) 181_665 ?
 C3 H3 0.9300 . ?
 O1 Zr1 2.069(4) 19_666 ?
 O1 Zr1 2.069(4) . ?
 O1 Zr1 2.069(4) 21_556 ?
 O1 Zr1 2.069(4) 105_666 ?
 O3 Zr1 2.216(5) 21_556 ?
 O3 Zr1 2.216(5) . ?
 Zr1 Zr1 0.000000(1) 21_556 ?
 Zr1 O2 2.270(9) 100_655 ?
 Zr1 O2 2.270(9) 98_556 ?
 Zr1 O2 2.270(9) 3_656 ?
 O2 O2 0.00(4) 109_665 ?
 O2 H2 0.8499 . ?


loop_
  _geom_angle_atom_site_label_1
  _geom_angle_atom_site_label_2
  _geom_angle_atom_site_label_3
  _geom_angle
  _geom_angle_site_symmetry_1
  _geom_angle_site_symmetry_3
  _geom_angle_publ_flag
 O3 C1 C2 114.8(5) . . ?
 O3 C1 C2 114.8(5) 13_556 . ?
 O3 C1 O3 130.4(10) . 13_556 ?
 C3 C2 C1 119.5(7) . . ?
 C3 C2 C1 119.5(7) 13_556 . ?
 C3 C2 C3 121.0(15) . 13_556 ?
 C2 C3 C3 119.5(7) . 181_665 ?
 C2 C3 H3 120.3 . . ?
 C3 C3 H3 120.3 181_665 . ?
 Zr1 O1 Zr1 116.4(3) 21_556 19_666 ?
 Zr1 O1 Zr1 116.4(3) 105_666 19_666 ?
 Zr1 O1 Zr1 116.4(3) . 19_666 ?
 Zr1 O1 Zr1 0.00(4) 21_556 . ?
 Zr1 O1 Zr1 116.4(3) 21_556 105_666 ?
 Zr1 O1 Zr1 116.4(3) . 105_666 ?
 C1 O3 Zr1 129.5(6) . 21_556 ?
 C1 O3 Zr1 129.5(6) . . ?
 Zr1 O3 Zr1 0.00(4) 21_556 . ?
 O1 Zr1 O1 61.6(6) 100_655 3_656 ?
 O1 Zr1 O1 92.8(11) . 3_656 ?
 O1 Zr1 O1 92.8(11) 100_655 98_556 ?
 O1 Zr1 O1 61.6(6) 98_556 3_656 ?
 O1 Zr1 O1 61.6(6) . 100_655 ?
 O1 Zr1 O1 61.6(6) . 98_556 ?
 O1 Zr1 O3 142.17(12) . 23_655 ?
 O1 Zr1 O3 142.17(12) 100_655 3_656 ?
 O1 Zr1 O3 84.6(5) 100_655 . ?
 O1 Zr1 O3 142.17(12) 100_655 23_655 ?
 O1 Zr1 O3 142.17(12) 3_656 3_656 ?
 O1 Zr1 O3 84.6(5) 98_556 23_655 ?
 O1 Zr1 O3 84.6(5) 3_656 . ?
 O1 Zr1 O3 84.6(5) 3_656 23_655 ?
 O1 Zr1 O3 84.6(5) 98_556 3_656 ?
 O1 Zr1 O3 84.6(5) 100_655 21_556 ?
 O1 Zr1 O3 142.17(12) . . ?
 O1 Zr1 O3 142.17(12) 98_556 21_556 ?
 O1 Zr1 O3 142.17(12) 98_556 . ?
 O1 Zr1 O3 142.17(12) 3_656 21_556 ?
 O1 Zr1 O3 84.6(5) . 3_656 ?
 O1 Zr1 O3 84.6(5) . 21_556 ?
 O1 Zr1 O2 71.0(4) 3_656 98_556 ?
 O1 Zr1 O2 71.0(4) . 98_556 ?
 O1 Zr1 O2 108.3(9) 98_556 100_655 ?
 O1 Zr1 O2 108.3(9) . 3_656 ?
 O1 Zr1 O2 15.5(4) 98_556 98_556 ?
 O1 Zr1 O2 71.0(4) 100_655 3_656 ?
 O1 Zr1 O2 71.0(4) 3_656 100_655 ?
 O1 Zr1 O2 71.0(4) 98_556 3_656 ?
 O1 Zr1 O2 108.3(9) 100_655 98_556 ?
 O1 Zr1 O2 71.0(4) . 100_655 ?
 O1 Zr1 O2 15.5(4) 100_655 100_655 ?
 O1 Zr1 O2 15.5(4) 3_656 3_656 ?
 O3 Zr1 O3 75.29(18) 21_556 . ?
 O3 Zr1 O3 75.29(18) 23_655 . ?
 O3 Zr1 O3 75.29(18) 21_556 3_656 ?
 O3 Zr1 O3 75.29(18) 23_655 3_656 ?
 O3 Zr1 O3 119.5(4) 3_656 . ?
 O3 Zr1 O3 119.5(4) 23_655 21_556 ?
 O3 Zr1 O2 72.5(4) 3_656 98_556 ?
 O3 Zr1 O2 72.5(4) . 3_656 ?
 O3 Zr1 O2 140.92(11) 21_556 3_656 ?
 O3 Zr1 O2 140.92(11) . 98_556 ?
 O3 Zr1 O2 140.92(11) 21_556 98_556 ?
 O3 Zr1 O2 140.92(11) 23_655 100_655 ?
 O3 Zr1 O2 140.92(11) 3_656 3_656 ?
 O3 Zr1 O2 72.5(4) 21_556 100_655 ?
 O3 Zr1 O2 72.5(4) 23_655 98_556 ?
 O3 Zr1 O2 140.92(11) 3_656 100_655 ?
 O3 Zr1 O2 72.5(4) 23_655 3_656 ?
 O3 Zr1 O2 72.5(4) . 100_655 ?
 Zr1 Zr1 O1 0(10) 21_556 98_556 ?
 Zr1 Zr1 O1 0(10) 21_556 100_655 ?
 Zr1 Zr1 O1 0(10) 21_556 . ?
 Zr1 Zr1 O1 0(10) 21_556 3_656 ?
 Zr1 Zr1 O3 0(10) 21_556 23_655 ?
 Zr1 Zr1 O3 0(10) 21_556 . ?
 Zr1 Zr1 O3 0(10) 21_556 3_656 ?
 Zr1 Zr1 O3 0(10) 21_556 21_556 ?
 Zr1 Zr1 O2 0(10) 21_556 100_655 ?
 Zr1 Zr1 O2 0(10) 21_556 98_556 ?
 Zr1 Zr1 O2 0(10) 21_556 3_656 ?
 O2 Zr1 O2 77.1(4) 3_656 100_655 ?
 Zr1 O2 Zr1 101.5(5) 105_666 21_556 ?
 Zr1 O2 Zr1 101.5(5) 21_556 19_666 ?
 Zr1 O2 Zr1 101.5(5) . 19_666 ?
 Zr1 O2 Zr1 0.00(4) . 21_556 ?
 Zr1 O2 Zr1 101.5(5) 105_666 19_666 ?
 Zr1 O2 Zr1 101.5(5) 105_666 . ?
 Zr1 O2 H2 116.6 21_556 . ?
 Zr1 O2 H2 116.6 . . ?
 Zr1 O2 H2 116.6 19_666 . ?
 Zr1 O2 H2 116.6 105_666 . ?
 O2 O2 Zr1 0(7) 109_665 . ?
 O2 O2 Zr1 0(7) 109_665 21_556 ?
 O2 O2 H2 0.0 109_665 . ?

loop_
  _geom_torsion_atom_site_label_1
  _geom_torsion_atom_site_label_2
  _geom_torsion_atom_site_label_3
  _geom_torsion_atom_site_label_4
  _geom_torsion
  _geom_torsion_site_symmetry_1
  _geom_torsion_site_symmetry_2
  _geom_torsion_site_symmetry_3
  _geom_torsion_site_symmetry_4
  _geom_torsion_publ_flag
 C1 C2 C3 C3 180.0 . . . 181_665 ?
 C2 C1 O3 Zr1 180.0 . . . 21_556 ?
 C2 C1 O3 Zr1 180.0 . . . . ?
 C3 C2 C3 C3 0.0 13_556 . . 181_665 ?
 O3 C1 C2 C3 180.0 . . . . ?
 O3 C1 C2 C3 0.0 . . . 13_556 ?
 O3 C1 C2 C3 180.0 13_556 . . 13_556 ?
 O3 C1 C2 C3 0.0 13_556 . . . ?
 O3 C1 O3 Zr1 0.0 13_556 . . . ?
 O3 C1 O3 Zr1 0.0 13_556 . . 21_556 ?

################################################################################
#                     #Solvent mask and void-space details#                    #
################################################################################
#Solvent mask not used.

###############################################################################
#                           Twinning details                                  #
###############################################################################
# No twin laws found when searching with Olex2 "twins" and TwinRotMap

###############################################################################
#                 Xia2 & Multiplex intructions & DLS records                  #
###############################################################################

#+++++++++++++++++++++++++++++++++++++++++++++++++++++++++++++++++++++++++++++#
#                             Xia2 instructions                               #
#+++++++++++++++++++++++++++++++++++++++++++++++++++++++++++++++++++++++++++++#
  #d_max=120 
  #small_molecule=true 
  #trust_beam_centre=True 
  #failover=True 
  #keep_all_reflections=false 
  #integrate.min_spots.overall=10 
  #integrate.min_spots.per_degree=0 
  #space_group=Fm-3m 
  #unit_cell=20,20,20,90,90,90
 
#+++++++++++++++++++++++++++++++++++++++++++++++++++++++++++++++++++++++++++++#
#                         Multiplex instructions                              #
#+++++++++++++++++++++++++++++++++++++++++++++++++++++++++++++++++++++++++++++#
  #filtering.method=deltacchalf 
  #deltacchalf.stdcutoff=3 
  #unit_cell_clustering.threshold=20 
  #resolution.d_min=0.80 
  #min_completeness=0.95 
  #symmetry.cosym.space_group=Fm-3m 
  #symmetry.space_group=Fm-3m 
  #resolution.space_group=Fm-3m 
  
#+++++++++++++++++++++++++++++++++++++++++++++++++++++++++++++++++++++++++++++#
#                             DLS Records                                     #
#+++++++++++++++++++++++++++++++++++++++++++++++++++++++++++++++++++++++++++++#
#DLS visit number: nt14493-18

#Image file      Crystal number     
#~~~~~~~~~~~     ~~~~~~~~~~~~~~    
#x3_1_####.cbf       cryx_1
#x5_1_####.cbf       cryx_2          
#x8_2_####.cbf       cryx_3           
#x9_1_####.cbf       cryx_4          
#x10_1_####.cbf      cryx_5           
#x13_1_####.cbf      cryx_6           
#x14_1_####.cbf      cryx_7           
#x33_1_####.cbf      cryx_8           
#x41_1_####.cbf      cryx_9 
#x48_1_####.cbf      cryx_10


################################################################################
#                             #Validation Reply Form#                          #
################################################################################
# Start Validation Reply Form
_vrf_PLAT420_UiO-66
;
PROBLEM: D-H Bond Without Acceptor  O2       --H4      .     Please Check
RESPONSE: O-H group points towards the pore which contains
highly disordered solvent that cannot be modelled.
;

_vrf_PLAT601_UiO-66
;
PROBLEM: Unit Cell Contains Solvent Accessible VOIDS of .       4748 Ang**3
RESPONSE: MOF material with large void space containing
disordered solvent molecules which cannot be modelled.
;
# End Validation Reply Form
################################################################################
#                             #.RES file#                                      #
################################################################################

_shelx_res_file
;
TITL UiO-66.res in Fm-3m
    uio-66.res
    created by SHELXL-2018/3 at 15:34:54 on 03-Aug-2025
REM Old TITL UiO-66 in F m -3 m
REM SHELXT solution in Fm-3m: R1 0.110, Rweak 0.005, Alpha 0.040
REM <I/s> 0.000 for 0 systematic absences, Orientation as input
REM Formula found by SHELXT: C24 O16 Zr3
CELL 0.77491 20.7673 20.7673 20.7673 90 90 90
ZERR 4 0.0001 0.0001 0.0001 0 0 0
LATT 4
SYMM -X,-Y,+Z
SYMM -X,+Y,-Z
SYMM +X,-Y,-Z
SYMM +Z,+X,+Y
SYMM +Z,-X,-Y
SYMM -Z,-X,+Y
SYMM -Z,+X,-Y
SYMM +Y,+Z,+X
SYMM -Y,+Z,-X
SYMM +Y,-Z,-X
SYMM -Y,-Z,+X
SYMM +Y,+X,-Z
SYMM -Y,-X,-Z
SYMM +Y,-X,+Z
SYMM -Y,+X,+Z
SYMM +X,+Z,-Y
SYMM -X,+Z,+Y
SYMM -X,-Z,-Y
SYMM +X,-Z,+Y
SYMM +Z,+Y,-X
SYMM +Z,-Y,+X
SYMM -Z,+Y,+X
SYMM -Z,-Y,-X
SFAC C H O Zr
DISP C 0.004 0.002 13.8931
DISP H 0 0 0.6274
DISP O 0.0132 0.0074 40.9632
DISP Zr -1.7858 0.6593 3157.7267
UNIT 192 112 128 24
EQIV $1 1-Y,1-X,+Z
EQIV $2 1-X,1-Z,1-Y
EQIV $3 +Z,+Y,1-X

L.S. 20
PLAN  2
CONF
BIND O2 Zr1_$2
BIND O2 Zr1_$3
BIND Zr1 O2_$1
list 4
MORE -1
BOND $H
fmap 2 53
acta
REM <olex2.extras>
REM <HklSrc "%.\\UiO-66.hkl">
REM </olex2.extras>

WGHT    0.142300   91.382004
FVAR       0.09194
C1    1    0.651612    0.651612    0.500000    10.25000    0.03952    0.03952 =
         0.06323    0.00000    0.00000   -0.00552
C2    1    0.703643    0.703643    0.500000    10.25000    0.04314    0.04314 =
         0.09543    0.00000    0.00000   -0.01132
C3    1    0.766921    0.686077    0.500000    10.50000    0.05102    0.04376 =
         0.19528    0.00000    0.00000   -0.00845
AFIX  43
H3    2    0.778318    0.642770    0.500000    10.50000   -1.20000
AFIX   0
PART 1
O1    3    0.448985    0.551015    0.448985    10.08333    0.01646    0.01646 =
         0.01646   -0.00017    0.00017   -0.00017
PART 0
O3    3    0.592175    0.673503    0.500000    10.50000    0.04283    0.05201 =
         0.05243    0.00000    0.00000   -0.03020
ZR1   4    0.500000    0.619730    0.500000    10.12500    0.01958    0.01335 =
         0.01958    0.00000    0.00000    0.00000
PART 2
O2    3    0.431829    0.568171    0.431829    10.08333    0.02228    0.02228 =
         0.02228    0.00581   -0.00581    0.00581
AFIX   3
H2    2    0.408199    0.591801    0.408199    10.08333   -1.50000
AFIX   0
HKLF 4


REM  UiO-66.res in Fm-3m
REM wR2 = 0.2273, GooF = S = 1.325, Restrained GooF = 1.325 for all data
REM R1 = 0.0588 for 501 Fo > 4sig(Fo) and 0.0593 for all 515 data
REM 30 parameters refined using 0 restraints

END

WGHT      0.1424     91.3935

REM Highest difference peak  1.343,  deepest hole -1.240,  1-sigma level  0.213
Q1    1   0.3526  0.6474  0.3526  10.16667  0.05    1.34
Q2    1   0.2945  0.7055  0.2945  10.16667  0.05    1.01
;
_shelx_res_checksum                88826

################################################################################
#                              #.HKL file#                                     #
################################################################################
_shelx_hkl_file
;
  -5  -3  -7  228.25   17.27
   2  14   6   39.13    3.15
   2   8   2  339.86   25.29
   1   3  15    1.11    0.40
   0  20   6   21.52    1.88
   0  14  18   60.51    4.73
  -1  11  21   49.64    3.93
  -2  20  -2   92.57    7.08
  -2  18  -4    8.56    0.90
  -2  -4  16   26.46    2.06
  -2  -6   4  480.19   35.57
  -3  21  -3  445.28   33.16
  -3  -5  17   24.54    1.91
  -6   0 -10 1016.04   75.27
  -8 -12   2    3.86    0.65
  -9   1 -13   56.42    4.38
  -9 -13   3   90.13    6.89
 -10 -12  -2   32.98    2.70
 -11 -11  -5  259.61   19.44
 -12 -14   0   21.27    1.85
 -13  -7 -11  161.48   12.19
   2  14  10   20.41    1.84
   1  15   1  728.13   54.05
   1   9  17  882.50   65.49
   1   7  17  515.59   38.36
   1   1  13  184.07   13.77
   0  20  10    4.52    0.77
  -1  13  -5  320.73   23.86
  -3  19  -5  244.35   18.28
  -5  17  -9  148.51   11.13
  -7  23  -7   29.81    2.46
  -9  -3 -11   39.78    3.20
 -11 -13  -1   34.35    2.83
 -13  -9  -9   62.85    4.94
 -14 -12  -6  319.96   23.91
 -15 -15  -1  241.57   18.11
 -16 -14  -4    3.52    0.69
 -17 -11  -9  234.09   17.56
   2   4   4 1611.89  119.28
   1  11  17  211.35   15.89
  -1  19  -1  410.37   30.58
  -1   1  19  402.75   29.98
  -5  -5  -5 5689.74  420.77
 -10 -14  10    3.36    0.62
 -10 -14   6    2.24    0.61
 -15 -13  -5  254.20   19.05
 -17 -17   5   15.13    1.45
 -18  -2 -16  163.27   12.33
 -18 -12  -8   49.35    3.94
   2  10  14   23.51    2.05
   2   8  14   37.05    3.03
   1  17   3  296.27   22.16
   0  20   4   68.23    5.33
  -1  17  -3  310.56   23.17
  -1   5  21   91.00    6.99
  -4  22  -4  450.61   33.56
  -4  -2  22  200.67   15.03
  -4  -6  -2  499.50   37.07
 -12 -12  -4 1219.23   90.38
 -14 -16  10   46.33    3.69
 -14 -16   6    0.62    0.56
   2  14   4  425.44   31.69
   1  17  13   63.97    5.02
  -1  -3   1  114.25    8.50
  -4  20  -6  316.89   23.65
 -11  -5 -11  237.89   17.84
 -12  10 -16    5.07    0.64
 -13 -13  -3  812.27   60.30
 -14  -6 -12  341.42   25.50
 -14 -16   8  128.71    9.77
 -16 -16   2  325.79   24.34
 -17 -17   9  420.80   31.37
 -18  -8 -12   50.55    4.02
   2  14  12  315.56   23.60
   0   0  16 2070.88  153.26
  -2  22   0    5.43    0.83
  -3  23  -1   -0.05    0.57
  -3  -7   3   88.45    6.66
  -7  -3  -9  420.81   31.30
 -12   8 -16   55.77    4.32
 -13 -15  13  168.22   12.68
 -13 -15   3  267.09   20.00
 -16   0 -16  511.55   38.08
 -17  -3 -15   71.77    5.58
 -18 -10 -10  196.34   14.78
 -18 -16   0  304.85   22.79
 -19  -7 -13    4.23    0.72
   2  12   2  232.87   17.42
   2   6  14   50.15    3.97
   2   6   2   55.88    4.29
   1  13  17   59.70    4.69
   1   5  17   15.60    1.44
   0  18   0 1406.06  104.18
   0  10  20    4.58    0.82
   0  10  -4  121.73    9.12
   0   8  20   70.02    5.46
   0   8  -4    0.42    0.39
  -1  21   1   18.15    1.68
  -1  -3  15    1.28    0.37
  -3  25   3    0.24    0.54
  -6 -10   2   43.44    3.43
   2  16   8  507.69   37.80
   1  19   9  151.55   11.48
   1  19   7  123.31    9.39
   1  13  -1  188.47   14.13
   1   5  -1  731.31   54.14
  -1  23   7   91.53    7.04
  -2  24   4    0.02    0.53
  -6 -10  14    2.07    0.34
  -8 -10  -2  476.46   35.44
  -9  -9  -5  438.73   32.67
  -9 -13   5   71.11    5.49
 -10  -2 -12   34.59    2.82
 -14 -10  -8   31.52    2.65
 -16  -4 -14    3.88    0.79
 -19 -11  -9    8.99    1.04
   2  16  10  191.57   14.44
   0  16  -2  627.34   46.59
   0  12  20   43.95    3.55
   0   2  18  497.11   36.96
  -4  24  -2   -0.06    0.55
  -7  21  -9    1.39    0.50
  -9 -13  11   87.92    6.70
 -11  -7  -9   63.17    4.94
 -13   1 -15    1.18    0.60
 -14  -8 -10   32.17    2.69
 -20  -2 -16    0.12    0.57
   2  16   6   21.09    1.91
   1  19  11    0.69    0.61
   0   6  20   20.38    1.84
  -2   2  22   52.86    4.18
  -3  -5  -1  420.27   31.19
  -4  -2  -6  494.99   36.72
  -5  23  -5  211.38   15.89
  -7  -7  -5    6.47    0.88
 -15  -1 -15  288.38   21.59
 -17   3 -17  173.72   13.12
 -18 -14  -4   66.05    5.17
   3   9   9  480.23   35.73
   3   9   7  398.46   29.67
   2  14  14   65.63    5.16
   1  19   5    2.95    0.70
   1  17  15  282.46   21.15
   0  20   2    1.33    0.56
  -1  23   5    0.21    0.63
  -3   1  23   -0.01    0.51
  -6  -8  -2 1164.55   86.27
  -7   1 -11  366.70   27.27
  -7 -11   3  125.34    9.47
  -9  -5  -9  446.90   33.26
 -11  -1 -13   36.76    2.98
 -12   0 -14   23.16    2.02
 -12 -14   2  321.04   23.99
 -15 -11  -7    0.81    0.62
 -15 -15   1  266.97   20.01
 -17 -15  -1  274.44   20.56
   3  11   7  125.06    9.49
   2  16  12    0.30    0.75
   2   2  10   11.45    1.09
   1  15  17  280.44   21.01
  -1   3  21  131.19    9.96
  -2  -4   0  686.74   50.85
  -5  21  -7  128.19    9.72
  -5   1  -9  465.12   34.51
  -5  -5  21  580.91   43.07
  -7  -5  -7    6.58    0.85
 -13  -3 -13  813.08   60.36
 -13 -15   5  270.97   20.30
 -14  -2 -14   68.35    5.33
 -15   7 -17  139.64   10.58
 -16 -12  -6   43.81    3.54
 -17 -13  -5   87.03    6.71
   3   9  11   39.01    3.16
   3   7   9  390.21   29.05
   0  22   8   84.61    6.55
   0  12  -4  410.94   30.53
  -2  16  -6   26.23    2.15
  -2   8  24  168.73   12.76
  -5  25  -3    0.69    0.58
  -8 -12  12   96.16    7.28
  -9  -7  -7  834.14   61.89
  -9 -11  -1  399.33   29.75
 -12 -10  -6   77.56    6.01
 -18 -16   2  159.87   12.10
 -19  -3 -15   24.15    2.10
   3  11  11  263.92   19.77
   3   7   7  250.72   18.73
   2  16   4   30.70    2.57
   2  14   2   30.91    2.55
   2   4  14  418.79   31.17
   2   2   6   55.55    4.24
   1  19  13   13.32    1.37
   1  17   1 1174.35   87.06
  -2  24   2   77.17    6.01
  -3  17  -7  201.41   15.07
 -10 -10  -4    1.28    0.62
 -11 -13   1   36.49    2.98
 -12 -14  14  272.43   20.37
 -15  -9  -9  564.33   41.99
   3  13   9   91.56    7.04
   3   9   5    3.23    0.67
   2  12  16    0.46    0.59
   1  11  19    0.45    0.60
   1   9  19  168.74   12.76
   1  -1   7 1854.28  137.14
   0  22   6   10.67    1.18
  -3  25   1   56.13    4.46
  -5  -9   3    2.66    0.56
  -7 -11  13  138.35   10.36
 -10 -12   0  207.11   15.56
 -14   4 -16    3.41    0.71
 -14 -14   0    9.36    1.13
 -15   9 -17  306.13   22.87
 -16 -14  -2   49.98    4.01
 -18   0 -16  320.35   23.97
   3  13   7  196.69   14.79
   3  11   5 1040.47   77.13
   0   4  20   73.70    5.72
  -1  23   3    0.03    0.61
  -1  15  -5   15.73    1.41
  -2   6  24   34.01    2.84
  -3   5  25    1.10    0.57
  -6  18 -10   70.33    5.36
  -8   2 -12    3.57    0.60
 -10   4 -14  125.52    9.48
 -12  -6 -10   78.32    6.07
 -13 -11  -5  767.73   57.02
 -13 -15   9    1.20    0.57
 -13 -15   7   17.35    1.62
 -16  -6 -12   44.06    3.57
 -16 -16   6   66.72    5.24
 -18  -4 -14   66.74    5.24
   3  13  11  840.99   62.44
   2  18   8  347.16   25.95
   1  19   3   10.02    1.17
   1  15  -1  722.27   53.61
   1   7  19  122.16    9.31
   1   3  17  317.21   23.68
  -1   9  23  135.06   10.28
  -8  -2 -10  474.86   35.30
 -15 -13  -3  243.61   18.29
 -16 -16  10  288.10   21.59
 -17  -5 -13   92.73    7.16
 -19 -13  -5  191.60   14.45
 -19 -15  -1   28.62    2.44
   2  18  10  105.36    8.08
   2  16  14   56.73    4.50
   2   6  16   30.87    2.59
   1  13  19   11.83    1.26
   0  -2  14   13.00    1.13
  -6  24  -6    0.16    0.52
  -8 -12   6    0.10    0.52
  -9   3 -13   86.42    6.59
 -11 -11  -3  256.83   19.24
 -12  -8  -8  140.32   10.65
 -13 -13  -1   83.59    6.47
 -14 -12  -4  941.92   69.90
 -16   2 -16  340.28   25.43
 -16 -10  -8  581.65   43.28
 -16 -16   8  470.83   35.09
 -19   3 -17   10.55    1.19
   3  11  13  823.19   61.12
   3   9  13   87.55    6.74
   3   7   5  239.79   17.90
   2  18   6   43.37    3.53
   2   2  12  235.04   17.55
   0  22   4   35.64    2.98
  -1  21  -1   17.25    1.63
  -1   7  23   97.46    7.51
  -2  22  -2   51.90    4.14
  -3  -1  -5  418.21   31.01
  -4  18  -8   28.64    2.34
  -6  -2  -8 1133.53   83.96
 -11   7 -15    1.14    0.50
 -12 -12  -2  316.67   23.67
 -12 -14   4  969.93   71.96
 -15 -15   3   29.09    2.47
 -16  -8 -10  585.92   43.59
 -17   5 -17   19.13    1.77
 -17 -11  -7  111.18    8.51
 -18 -12  -6   20.66    1.89
 -18 -16   4   10.81    1.22
   3  13   5 1287.66   95.43
   2  10   0  178.93   13.40
   1  21   7   10.80    1.25
   1  -1  11  867.63   64.25
  -1  19  -3   10.67    1.19
  -6 -10   4  139.07   10.45
  -7  -9  -1 1773.59  131.31
 -10  -4 -10    1.12    0.59
 -17  -1 -15  282.14   21.15
 -17 -15   1  270.76   20.30
   3  15   9   52.94    4.22
   2  18  12    3.71    0.80
  -7 -11   5  233.86   17.47
  -8  -8  -4  206.07   15.45
 -11 -13  15  149.23   11.25
 -13  -5 -11  776.84   57.69
 -20   0 -16   34.08    2.86
 -20  -4 -14  232.25   17.46
   3  15   7    0.12    0.61
   3  13  13  818.53   60.78
   3   5   7  229.30   17.12
   0  20   0  370.88   27.69
   0  10  22   17.29    1.64
  -3  -3  -3  630.88   46.74
  -4  -8   4  374.23   27.79
  -5  -7  -1   77.24    5.89
  -8 -12   8  145.34   10.94
 -10  -8  -6  224.73   16.86
 -13   3 -15  257.18   19.26
 -17  -7 -11  114.40    8.75
 -18 -14  -2    2.28    0.77
   3  15  11  107.34    8.23
   2  16   2  296.72   22.19
   2   8   0  222.64   16.60
   1   5  19    2.40    0.69
   0  18  -2  495.74   36.89
   0  14  -4  200.33   14.99
   0   8  22   82.75    6.43
  -3  21  -5  462.84   34.48
  -6  -6  -4 2385.70  176.53
 -13  -9  -7   86.22    6.66
 -17  -9  -9 1030.78   76.48
 -18  -6 -12   20.88    1.88
 -19  -5 -13  190.22   14.36
   2  18   4    8.11    1.01
   2  10  18  137.12   10.43
   2   4   2  157.24   11.73
   1  21   5   96.30    7.43
  -1  23   1  185.31   14.00
  -2  24   0  192.83   14.56
  -2   4  24   -0.04    0.54
  -6  22  -8    0.45    0.56
  -9  -1 -11  376.15   28.02
 -10  -6  -8  221.84   16.64
 -11 -13   3  836.26   62.07
 -12 -14  12  476.45   35.47
 -14  -4 -12  944.92   70.12
 -15   1 -15  280.66   21.03
 -16  -2 -14   55.51    4.42
 -18 -16   6   37.03    3.08
   3  11   3 1588.94  117.66
   2  18  14    1.72    0.70
   2  12  18    4.17    0.77
   0   6  -4   78.40    5.85
  -1   5  23    0.54    0.61
  -1  -1  19  409.20   30.44
  -2  -6   6   27.18    2.07
  -4   2  -8   14.65    1.24
 -11   9 -15   41.51    3.26
 -12 -14   6  328.64   24.56
 -13  -7  -9   81.86    6.34
 -14   6 -16    0.96    0.59
 -14 -14   2   62.57    4.94
 -15  -3 -13  252.85   18.97
 -17 -13  -3    8.02    1.01
 -18 -10  -8  347.83   26.00
 -19 -11  -7    0.08    0.61
   3  15  13  256.00   19.22
   3  15   5  100.86    7.73
   3   9  15   69.77    5.46
   1  19   1  419.75   31.30
   0  22   2    5.57    0.92
  -3  -7   5  255.35   18.97
  -4  24  -4   85.75    6.67
  -6  -4  -6 2414.16  178.63
  -8  -4  -8  224.95   16.84
 -10 -12  16    6.71    0.78
 -11  -3 -11  268.01   20.06
 -16 -14   0  189.63   14.32
 -17   7 -17  243.01   18.27
 -18 -16   8  295.58   22.16
 -19 -15   1   30.84    2.62
   2   4  16   32.46    2.68
  -1   1  21   17.65    1.62
  -9 -11  17  228.18   17.01
 -10 -12   2   34.38    2.81
 -11  11 -15   17.91    1.51
 -12   2 -14  314.49   23.50
 -14 -10  -6    1.76    0.83
 -16 -12  -4  142.26   10.82
 -18   2 -16  174.03   13.18
   3  17   9  394.51   29.46
   3  13  15  240.21   18.05
   3  13   3 1123.27   83.26
   2  20  10   90.50    7.01
   2  14  18    2.88    0.76
   2  14   0   12.72    1.24
   1  17  -1 1177.58   87.29
   0   6  22   10.31    1.18
   0   0  18 1422.64  105.37
  -2   0  22    5.82    0.85
  -2   0  -4  630.27   46.65
  -4  22  -6  268.83   20.16
  -7 -11   7   40.23    3.17
  -9  -9  -3  469.24   34.92
  -9 -11   1  396.59   29.55
 -10   0 -12  210.43   15.78
 -11  -9  -5   18.04    1.70
 -12 -14  10  177.88   13.42
 -12 -14   8   69.95    5.45
 -14   0 -14    9.26    1.07
 -17 -15   3   69.54    5.46
 -19  -7 -11    0.28    0.64
 -19  -9  -9  210.17   15.84
 -20  -6 -12  162.35   12.31
   3  17  11    1.36    0.70
   3  17   7  194.44   14.67
   2   2  14   32.56    2.63
   1  11  21   57.39    4.59
   1  11  -3  220.46   16.45
   1   9  21    0.07    0.58
   0   2  20    1.07    0.63
  -5  -9   5   72.34    5.50
 -10   6 -14    2.49    0.58
 -11   1 -13   36.10    2.96
 -12  -2 -12  319.64   23.89
 -15 -15  11    6.20    0.91
 -15 -15   7   81.59    6.35
 -16   4 -16   89.06    6.89
 -20 -10  -8    1.08    0.60
   3   7  15    0.42    0.55
   3   5   5 1908.62  141.24
   2  20   6   58.45    4.65
   1  21   3  132.93   10.14
  -1  17  -5   16.82    1.53
  -5  19  -9    3.50    0.61
  -6 -10   6   83.64    6.35
  -7 -11   9   66.16    5.07
 -13  -1 -13   86.14    6.66
 -13 -13   1   86.30    6.67
 -14  -6 -10    1.32    0.69
 -19 -13  -3  277.64   20.83
 -20  -8 -10    1.58    0.69
 -21  -1 -15    6.65    1.00
   3   7   3   86.24    6.55
   2   6  18   42.77    3.48
   1   9  -3   15.81    1.35
  -2  18  -6   41.72    3.34
 -14  -8  -8  341.31   25.51
 -15 -15   9  203.72   15.37
 -18  -2 -14    1.59    0.68
   4  10  10    0.74    0.52
   3  17  13    7.95    1.07
   3  15  15   32.42    2.76
   2  18   2  236.38   17.76
   1  -1  13  177.96   13.29
  -1  25   3   61.59    4.90
  -2  -2  -2  654.43   48.45
 -10 -10  -2  116.09    8.84
 -11 -13   5  780.38   57.94
 -12 -10  -4  480.85   35.81
 -14   8 -16  144.68   10.96
 -14 -12  -2  331.95   24.83
 -18 -14   0   63.93    5.06
 -20   2 -16    0.32    0.69
   4  12  10  466.62   34.76
   4  12   8  299.66   22.41
   4  10   8   24.56    2.12
   3  17   5   18.71    1.79
   1  13  -3  409.43   30.45
   1   7  21   11.00    1.26
   0  24   4   20.15    1.92
  -3  -1  23    0.24    0.60
  -3  -3  21  409.37   30.45
  -6  -8   0 2170.85  160.65
 -11  -5  -9   17.37    1.61
 -13 -11  -3  861.73   63.98
 -14 -14   4  316.03   23.66
 -15  -5 -11   89.81    6.96
 -19 -15   3   26.61    2.37
   1   1  17 1167.53   86.52
   0  16  -4  138.63   10.47
  -3  19  -7   26.03    2.21
  -4  -6   0   78.02    5.92
  -7   3 -11  122.07    9.18
 -11  -7  -7   40.47    3.28
 -11 -11  -1  228.49   17.15
 -11 -13  13  505.65   37.62
 -15  -9  -7  377.26   28.18
 -17  -3 -13    7.23    1.07
 -17 -15   5    4.77    0.84
 -18 -12  -4  195.19   14.74
   4  12  12 1206.20   89.45
   4  10  12  460.31   34.30
   4   8  10   25.01    2.13
   3  11  17    1.05    0.76
   2  20   4  328.07   24.56
   2   6   0   35.43    2.78
  -1   3  23    0.32    0.66
  -9   5 -13   67.06    5.15
 -13   5 -15  258.87   19.40
 -16 -14   2   53.95    4.32
   4  14  10  131.01    9.99
   4  14   8   29.35    2.50
   4   8   8  226.79   16.99
   3   3   9    8.53    0.94
   2  16   0  613.15   45.58
   0  22   0  264.60   19.88
   0   4  22   36.86    3.07
  -1  23  -1  183.18   13.87
  -7  -7  -3  263.14   19.65
 -15  -7  -9  373.17   27.88
 -16 -10  -6   98.45    7.60
 -17 -11  -5   26.69    2.35
 -20  -2 -14  111.92    8.62
   4  12   6 1350.67  100.09
   4  10   6  139.72   10.57
   3  19  11  233.98   17.62
   3  17  15   75.92    5.96
   1  23   5    0.38    0.76
   0  20  -2    0.92    0.66
  -2   2  24   82.17    6.41
  -5  -5  -3 2029.94  150.21
  -6 -10   8  235.13   17.53
  -8   4 -12  300.95   22.41
 -14  10 -16   48.04    3.84
 -20 -12  -4  554.74   41.33
   4  14  12  936.55   69.53
   3  19   7   25.74    2.29
   3   5  15   99.88    7.64
   3   3  11 1663.53  123.15
   1  -1   5  710.62   52.58
  -1  -3  17  298.04   22.17
  -2  24  -2   80.28    6.29
  -2  22  -4  195.87   14.79
  -4  -8   6    2.71    0.49
  -5  23  -7   21.60    1.99
  -9  -7  -5   93.16    7.13
 -10 -12   4  479.15   35.67
 -11 -13   7  148.15   11.22
 -15   3 -15   28.22    2.44
 -17 -13  -1   55.26    4.44
 -17 -15   7  149.32   11.38
 -18   4 -16   10.35    1.25
   4  14   6  400.46   29.88
   3  15  17   71.31    5.62
   2  22   8    1.17    0.72
   2   8  20    1.38    0.67
   1  21   1   15.27    1.54
  -6 -10  10   42.09    3.26
 -11 -13  11  309.69   23.15
 -16   6 -16   72.50    5.70
 -16   0 -14  207.43   15.65
 -19 -15   5   14.31    1.54
   4  16  10   49.20    3.99
   4  12  14  888.69   66.00
   4  10  14  135.74   10.34
   3  11   1  214.00   16.03
   1  19  -1  406.94   30.37
   1  15  -3    2.34    0.66
   1   5  21   92.05    7.13
   0  -2  16  606.49   44.98
  -5  -9   7   96.76    7.29
  -7  -9   1 1780.71  131.83
 -11 -13   9   85.87    6.62
 -12  -8  -6   -0.01    0.63
 -13 -13   3  825.33   61.30
 -14 -14   6   61.82    4.91
 -16  -8  -8 1258.24   93.32
 -17 -15  11   36.47    3.09
 -17 -15   9  308.31   23.13
 -19   1 -15   30.73    2.68
 -19 -11  -5  135.74   10.37
   4   8   6    2.67    0.67
   3  17   3   96.57    7.44
   3  13   1  397.73   29.63
   3   3   7  109.62    8.26
   2  22   6   43.28    3.60
   0  24   2  190.05   14.40
   0   8  24  336.37   25.23
  -1  25   1  334.91   25.11
  -1  -1  -1 7828.29  578.73
  -9  -5  -7   90.72    6.95
  -9 -11   3   38.63    3.12
 -10   8 -14   32.04    2.58
 -15 -13   1    0.68    0.71
 -16 -12  -2    0.39    0.79
 -17  -5 -11   25.82    2.33
 -18  -4 -12  196.66   14.87
   4  16  12  139.52   10.65
   4  14  14  318.22   23.85
   3  19   5  270.78   20.34
   2   2  16  300.42   22.44
  -2  -4  18    8.50    0.83
  -3  25  -3   -0.19    0.69
  -5  -3  -5 2054.87  152.05
  -8   0 -10 1428.67  105.80
  -8 -10   2  502.69   37.37
 -12   4 -14  922.63   68.45
 -12  -6  -8    0.31    0.63
 -14 -14  12  268.26   20.15
 -15  -1 -13    1.25    0.77
 -17  -9  -7  813.69   60.47
 -18 -10  -6   67.18    5.32
 -19 -13  -1   15.58    1.60
 -21  -3 -13  411.93   30.80
   4   8  14   36.11    3.02
   4   6  10  165.19   12.44
   3   9   1   18.35    1.65
   2   0  10  193.64   14.44
   1  23   3   -0.12    0.70
  -3  23  -5  111.92    8.63
  -3   3  -7   87.16    6.51
  -4  20  -8   84.13    6.48
  -7  -3  -7  258.71   19.32
 -10 -12  14  178.13   13.40
 -13  -9  -5   67.29    5.29
 -14  -2 -12  312.14   23.38
 -14 -14   8    1.88    0.73
 -16 -14   4    3.06    0.86
 -21   1 -15    5.66    0.94
   4  16   6   31.51    2.72
   4  12   4 2639.72  195.38
   4   6   8    1.94    0.60
   3   3  13 1125.99   83.45
  -7  -5  -5 1911.53  141.50
  -8  -8  -2 1899.79  140.65
 -10  -2 -10  115.46    8.78
 -14   2 -14   62.14    4.92
 -14 -14  10   45.56    3.72
 -15 -11  -3  102.35    7.90
 -17  -7  -9  801.46   59.57
 -19 -15   7   18.09    1.82
   4  10   4  392.68   29.25
   3  13  19  356.86   26.73
   2  18   0  490.01   36.52
   2   6  20   55.63    4.47
   1   9  23  143.55   10.99
   1   7  -3    0.62    0.43
  -3  -7   7  263.56   19.56
  -5   3  -9    3.11    0.54
 -10  -8  -4   23.65    2.06
 -12 -12   2  309.62   23.17
 -14 -10  -4  127.99    9.79
 -20  -4 -12  551.59   41.12
 -20 -10  -6   29.10    2.57
 -20 -14   2  110.32    8.52
   4  16  14    3.15    0.87
   4  12  16  134.87   10.32
   3  15   1    2.41    0.77
   3   5   3  574.44   42.60
   2  12  -2  249.10   18.61
   2   0   8  240.13   17.86
   0  18  -4   10.44    1.21
  -1  19  -5    1.81    0.65
  -5  -9  11   17.44    1.43
 -10 -12   6   83.07    6.42
 -13   7 -15   18.28    1.70
 -14 -12   0   18.78    1.80
 -18   0 -14   59.19    4.77
 -18  -6 -10   63.43    5.06
 -18  -8  -8  768.86   57.17
 -19  -9  -7  141.33   10.81
 -19 -15   9   43.79    3.66
   4  10  16   50.20    4.07
   3   9  19    6.39    1.00
   2   0  12    4.49    0.63
   1  -1  15  696.96   51.69
   0   6  24  127.51    9.82
  -1   5  25   70.86    5.64
  -3  13  -9   85.71    6.43
  -3  -5   1  424.97   31.52
  -5  -9   9  435.57   32.32
  -9   1 -11  374.31   27.89
 -13 -13  15  165.15   12.53
 -17   3 -15   66.33    5.29
 -18 -12  -2    4.22    0.89
   4  18  12  188.03   14.26
   4  18   8   28.92    2.56
   4  14  16    2.53    0.83
   3  21   7   88.68    6.93
   2  10  -2   12.11    1.16
  -2  20  -6   59.57    4.72
  -2  12  -8    3.69    0.48
  -4  -4  22  424.11   31.54
  -5  -7   1   77.97    5.93
  -6  20 -10   27.47    2.31
 -11  -1 -11  225.38   16.92
 -13   1 -13   87.13    6.75
 -13 -13   5  849.46   63.10
 -18   6 -16   35.39    3.07
 -19  -7  -9  146.33   11.19
 -21  -5 -11  286.51   21.54
   3   5  17   18.96    1.80
   2  14  -2   31.84    2.63
   1  17  -3  312.01   23.33
  -9  -9  -1 1634.03  121.03
 -10   2 -12   31.96    2.65
 -11  -9  -3   33.57    2.81
 -11 -11   1  226.03   16.99
 -12   0 -12    9.55    1.15
 -13  -7  -7   88.01    6.84
 -13 -11  -1   35.87    3.00
 -16 -14   6    1.21    0.70
 -17 -13   1   57.41    4.64
 -18 -14   4   59.18    4.78
 -20  -6 -10   27.48    2.47
 -20  -8  -8   71.86    5.70
   3  19   3  343.03   25.69
   2  10  22   28.53    2.56
   1   7  23   91.01    7.13
  -4  -8   8  228.99   17.03
 -10  10 -14    1.85    0.55
 -10 -10   0 1323.35   98.08
 -12 -10  -2   34.12    2.86
 -20 -12  -2  264.35   19.91
 -21  -7  -9    0.48    0.90
   4  18  14   67.67    5.40
   4  18   6   98.15    7.62
   4  16  16   93.50    7.30
   4  16   4   11.39    1.28
   4   6  14  496.81   37.00
   4   6   6 2227.41  164.85
   0   2  22    4.96    0.93
   0   0  20  356.03   26.58
  -4  24  -6   17.19    1.77
 -10  -4  -8   22.21    2.00
 -10  -6  -6   77.76    6.04
 -15   5 -15   13.60    1.45
 -15 -13   3  245.81   18.51
 -17 -11  -3    1.27    0.78
   5  13  11  742.81   55.24
   5  13   9   71.39    5.62
   5  11  11  246.13   18.51
   5  11   9   19.17    1.78
   3  21   5  499.57   37.30
   3   7  19   29.88    2.62
   3   3  15   84.59    6.52
   0  24   0  477.07   35.66
   0  22  -2    4.85    1.03
  -6   0  -8 2217.83  164.11
  -9   7 -13   77.32    5.91
 -10 -12  12  214.02   16.08
 -10 -12   8    2.10    0.68
 -14  -4 -10  135.24   10.33
 -14  -8  -6  127.80    9.78
   3  17   1  309.47   23.19
   3   7   1    0.70    0.57
   3   3   5  620.20   45.98
   1  23   1  190.75   14.50
   1  21  -1   14.67    1.59
   1   3  21  132.95   10.17
   1   1  19  399.48   29.80
  -1  23  -3    0.55    0.79
  -1   1  23  184.91   14.01
  -2  14  -8   28.11    2.25
  -6  -6  -2   31.04    2.56
  -9 -11  15   42.21    3.36
 -16  -2 -12    0.20    0.72
 -19   3 -15   25.14    2.36
 -19 -13   1   13.65    1.53
 -20 -14   4  254.59   19.22
   5  15  11   84.62    6.64
   5  13  13  850.56   63.22
   4  20  10  232.61   17.60
   2   8  22    0.42    0.83
  -1  -1  21   15.82    1.53
  -4   0  -6   92.71    6.98
  -4  -4  -2 1857.09  137.41
 -15  -3 -11  106.39    8.23
 -15  -9  -5  112.45    8.67
 -16  10 -16  284.11   21.38
 -16 -12   0   72.54    5.76
 -16 -14  12   15.97    1.72
   5  13   7  286.73   21.51
   5  11  13  753.19   56.01
   5  11   7  235.06   17.66
   5   9  11   18.55    1.75
   5   9   9  432.63   32.26
   4  14  18   66.14    5.34
   2  22   2   50.20    4.17
   2  16  -2  300.64   22.50
  -3  21  -7   97.12    7.52
  -6  -8   2 1172.82   86.88
 -10  12 -14  168.81   12.63
 -14  -6  -8  121.89    9.35
 -16   2 -14   58.17    4.71
 -16 -14  10   51.77    4.26
 -18 -14   6    1.74    0.95
 -19  -1 -13   13.72    1.62
 -19 -11  -3  228.25   17.26
   5  15  13  261.39   19.71
   4  20   8   84.74    6.68
   4  10  18    0.24    0.78
   2  20   0    0.84    0.75
   2   4  20  335.38   25.14
  -1  13  -7   42.01    3.27
  -2  10  -8  518.39   38.38
  -4  -8  10   24.18    1.90
  -5  21  -9   92.00    7.12
  -8  -2  -8 1906.39  141.14
  -8  -6  -4    2.16    0.72
  -8 -10   4   24.85    2.13
 -12 -12   4 1257.46   93.26
 -13 -13  13  486.36   36.29
 -18   8 -16  276.23   20.85
   5  15   7    1.42    0.80
   4  12   2 1359.59  100.76
   2   2  18  231.29   17.39
   2   0  14   13.16    1.25
   1  25   3   56.50    4.65
  -1  11  -7  383.69   28.47
  -6   4 -10  146.63   10.98
 -21  -1 -13  105.96    8.27
   5   9  13   68.96    5.45
   4  18   4  328.59   24.65
   4  14   2  420.82   31.40
   1   3  -1  147.02   10.92
   0   4  24   20.23    2.05
  -3  15  -9   56.77    4.35
  -7  -9   3  401.95   29.92
 -11  -3  -9   35.16    2.96
 -11  -7  -5  231.12   17.38
 -13 -13   9  127.83    9.81
 -14 -12   2  317.41   23.81
 -17 -13   3    7.38    1.22
 -18 -10  -4    0.78    0.85
 -20 -14   6   40.11    3.48
   5  17   9  164.51   12.56
   5  13  15  227.48   17.21
   5  11  15   82.74    6.54
   5   9   7   99.54    7.64
   4  20   6  323.43   24.32
   4  10   2  192.92   14.50
   4   6  16   41.12    3.43
   4   4  12 2994.76  221.62
   2  24   4    0.01    0.96
   2   8  -2  340.67   25.32
   1   5  23    0.11    0.81
  -8   6 -12   -0.12    0.48
 -12 -12  16   58.18    4.67
 -13 -13  11  515.25   38.44
 -14   4 -14  318.66   23.90
 -15  -5  -9  115.93    8.94
 -15  -7  -7  297.55   22.35
 -15 -11  -1   37.13    3.17
 -18  -2 -12    4.41    1.00
   5  17  13   86.49    6.84
   4   4   8  349.28   26.02
   3  21   3  457.48   34.22
   1   1   1 7661.18  566.38
  -3  -7   9  393.02   29.12
  -8  -4  -6    2.10    0.75
 -15   1 -13    0.96    0.73
 -15 -13   5  256.51   19.35
 -16  -8  -6  393.00   29.43
 -17   5 -15    5.04    1.11
 -17  -9  -5  156.24   11.94
 -18 -12   0   36.28    3.15
 -18 -14   8   73.40    5.90
   5  15  15   12.70    1.62
   3  19   1   12.41    1.44
   3  13  -1  399.35   29.77
   2   6  22   41.34    3.55
  -2  -2  22   52.74    4.21
  -7   5 -11  235.01   17.53
  -9 -11   7   70.69    5.51
 -16  -4 -10   49.54    4.09
 -18 -14  10   12.22    1.59
 -20 -10  -4  229.58   17.39
   5  17   7    8.20    1.23
   5  11   5 1292.96   95.86
   4  16   2   32.49    2.81
   3   5  19  266.60   20.08
  -1  15  -7  181.05   13.59
  -4  -2  -4 1894.18  140.15
  -7  -7  -1 2585.22  191.32
  -8 -10  16  523.12   38.85
 -11  -5  -7  236.50   17.79
 -11 -11   3  274.73   20.62
 -12  -8  -4  295.73   22.18
 -14 -10  -2   21.23    2.03
 -15   7 -15   87.32    6.87
 -19 -13   3  283.23   21.37
 -20  -2 -12  277.64   20.97
 -20 -12   0   46.57    3.95
 -20 -14   8    0.34    1.01
   5  15   5  116.47    8.98
   5   9  15  119.77    9.24
   5   7   9   96.99    7.46
   3  23   5  112.32    8.80
 -12  -2 -10   37.28    3.15
 -13  11 -15  132.60   10.12
 -16  -6  -8  378.15   28.34
   5  19  11  129.32   10.05
   4   6   4 1856.63  137.44
   4   4  14 1017.88   75.53
   3  15  -1    2.80    0.76
   3   3  17   99.63    7.70
   3   1  11  222.81   16.66
   2  18  -2  223.22   16.85
   0  12  -6   27.13    2.22
   0  -2  18  485.44   36.10
  -2  16  -8  558.04   41.46
  -3  25  -5    0.68    0.99
  -6  -2  -6   30.98    2.54
  -7   1  -9 1782.50  131.96
 -13  -1 -11   37.28    3.16
 -20   2 -14  106.16    8.34
   5  19   9    1.75    1.00
   5  13  17   80.98    6.47
   1  -1  17 1161.34   86.08
   0  14  -6   36.55    2.95
  -2  -4   2  212.82   15.81
  -4  22  -8   45.56    3.82
  -9  -1  -9 1685.82  124.87
  -9 -11  13   85.60    6.61
 -12 -12   6  493.00   36.79
 -13  13 -15  153.32   11.65
 -17  -5  -9  157.31   12.07
 -17  -7  -7  578.67   43.18
 -17 -11  -1  163.82   12.54
 -18  -8  -6  238.38   18.05
 -19   5 -15   13.03    1.66
 -19  -3 -11  225.34   17.12
 -21  -9  -5   86.06    6.86
   5  11  17   24.26    2.34
   4  20   4  718.09   53.51
   3   7  21   93.54    7.40
   3   1   9   20.53    1.75
  -4  -6   2  471.40   34.99
 -10 -10   2  120.97    9.25
 -11   5 -13  764.03   56.77
 -13   3 -13  823.20   61.20
 -15 -13   7   17.17    1.87
 -16 -12   2    0.85    0.94
 -17 -13   5   85.19    6.79
 -18  -4 -10    1.83    0.99
 -21  -3 -11  356.25   26.81
   5  15  17    3.89    1.25
   5   9   5   74.24    5.79
   2   4   0  607.35   44.99
   1  25   1  323.71   24.46
   1  23  -1  175.65   13.48
  -8  -8   0 2612.82  193.40
  -9 -11   9  100.99    7.76
 -10  -8  -2  490.46   36.55
 -12 -10   0  203.03   15.36
 -17   1 -13   61.87    5.08
 -20  -8  -6    2.10    1.07
   5  19   7   15.01    1.78
   5  17   5  315.98   23.77
   5   7   7    7.16    1.04
   4  18   2    7.46    1.20
   4   8   2   11.78    1.26
   3   1  13  393.71   29.33
   2  24   2   82.15    6.62
   2  22   0    5.64    1.27
   0  24  -2  187.82   14.40
 -11  -9  -1  389.96   29.15
 -12  -6  -6  568.31   42.35
 -14 -12   4  982.98   73.06
 -18  -6  -8  238.83   18.10
 -19  -7  -7   96.90    7.67
 -20  -4 -10  216.72   16.50
   6  14  10    1.73    1.15
   4  22   6  259.88   19.71
   4   6  18  104.96    8.19
   3  17  -1  318.25   23.89
   2   2   2  734.88   54.41
   2   0  16  617.01   45.86
  -8 -10   6  237.08   17.79
  -9 -11  11   -0.02    0.72
 -12  -4  -8  305.17   22.90
 -15 -13  13  169.26   13.01
 -16 -10  -2  193.60   14.74
 -19  -5  -9    2.30    0.99
 -21  -7  -7    3.86    1.16
 -21 -11  -1   53.78    4.55
   6  14  12  327.06   24.62
   6  12  12  467.07   34.94
   6  12  10   80.73    6.42
   5   9  17  178.84   13.67
   5   7  15    1.15    0.83
   4   4   6 1809.71  133.97
   3   9  -1   20.54    1.83
   2   8  24  195.03   15.00
  -1  -3  19    9.35    1.05
 -10   0 -10 1287.84   95.49
 -12   2 -12  329.32   24.69
 -12 -12  14  482.61   36.07
 -15 -13   9    0.12    0.93
 -16   4 -14    3.17    1.03
 -19 -13   5  198.25   15.17
 -20  -6  -8    3.09    1.15
 -21  -5  -9   80.84    6.52
   3  23   3   72.78    5.96
   3  21   1  132.87   10.32
   0  16  -6  158.89   12.03
  -1  25  -3   55.16    4.72
  -1  17  -7  518.04   38.58
  -8   2 -10  483.61   35.98
 -10   4 -12  463.47   34.54
 -11   1 -11  215.75   16.28
 -12 -12   8  103.30    8.05
 -15 -13  11  135.88   10.55
 -17   7 -15  144.25   11.21
 -18 -12   2    3.62    1.15
 -19   1 -13   11.98    1.62
   6  16  10  103.01    8.12
   6  14  14   63.93    5.27
   6  14   8  115.92    9.01
   6  12   8    0.02    0.82
   5  13   3 1298.97   96.36
   4   8  20  113.41    8.91
   4   4  16   11.37    1.41
   1  13  -5  325.23   24.26
  -3  17  -9  358.48   26.74
  -9  -3  -7  396.96   29.63
  -9  -5  -5   67.24    5.29
 -11 -11  17   19.89    1.98
 -12   8 -14   63.73    5.09
 -13  -7  -5  271.65   20.46
 -15   9 -15  211.89   16.14
 -15  -9  -3   60.65    4.96
 -16   0 -12   73.20    5.91
 -17 -13   7   28.92    2.82
   6  12  14  316.49   23.86
   6  10  12   86.38    6.83
   6  10  10   37.42    3.22
   5  15   3   91.13    7.15
   5  13  19  219.01   16.76
   1   3  23   -0.58    1.07
   0  10  -6  870.39   64.46
  -9   3 -11   32.95    2.77
 -13  -3  -9   87.76    6.89
 -14  -8  -4   27.07    2.52
 -15 -11   1   35.37    3.21
 -20 -12   2  289.92   21.97
   6  16  14    1.51    1.15
   6  16   8  387.14   29.08
   5  19   5  248.93   18.90
   5  11   3 1028.73   76.35
   3   9  23    3.58    1.20
   2  20  -2  103.94    8.18
   2   4  22  204.03   15.60
   2   2  20  105.76    8.27
   1  15  -5   17.46    1.70
   1   1  21   16.61    1.85
   0  22  -4   33.57    3.09
  -7  -9   5  101.43    7.75
 -11 -11   5  260.07   19.59
 -12 -12  12  501.83   37.51
 -14   6 -14   60.34    4.96
 -15  -1 -11   35.58    3.21
 -18 -10  -2   92.47    7.37
   5  11  19  169.53   13.10
   5   5  11 1326.02   98.33
   4  22   4  464.33   34.89
   4  14   0  184.09   13.96
   0   2  24  199.99   15.35
  -4   4  -8  326.68   24.25
 -12 -12  10  222.10   16.84
 -13  -5  -7  276.61   20.84
 -19   7 -15   18.50    2.22
 -20 -10  -2   79.06    6.45
   6  18  12   21.67    2.38
   6  18  10   68.88    5.71
   6  10  14    2.03    1.10
   6  10   8  210.75   15.95
   5  21   7  123.86    9.77
   4  20   2  355.29   26.77
   3   5  21  482.00   36.16
   3   5   1  393.49   29.24
   3   1  15    3.69    0.82
   3   1   7    0.59    0.59
   0   0  22  271.92   20.55
  -3  -3  -1  423.01   31.39
  -6  -8   4    2.08    0.74
 -13 -11   3  843.39   62.76
 -16 -12   4  144.70   11.22
 -17 -13  13   23.58    2.57
 -17 -13   9   92.70    7.47
   6  14  16    1.71    1.18
   6  14   6   32.16    2.92
   5  17   3   19.93    2.12
   5   5  13 1820.75  134.94
   5   5   9   67.41    5.31
   4  16   0  144.07   11.08
   3  19  -1   13.96    1.77
   1  11  -5    5.73    0.81
  -2  18  -8  335.59   25.13
  -7  -5  -3  267.02   19.99
 -14 -12   6  360.31   27.10
 -18   0 -12   41.78    3.78
 -20   4 -14  268.45   20.50
 -22   0 -12    5.80    1.65
   6  18   8  235.87   18.00
   6  12  16   38.85    3.60
   6  12   6  563.56   42.05
   5   7  17    8.15    1.51
  -1  23  -5    1.39    1.22
  -5   1  -7   80.76    6.16
 -14 -10   0   74.64    6.01
 -17  -9  -3  387.10   29.13
 -17 -11   1  172.84   13.32
 -17 -13  11    4.22    1.41
 -20   0 -12   59.61    5.11
   6  16   6   17.13    1.99
   5   9  19    3.64    1.42
   3   3   3  603.60   44.76
   2   6  24   38.61    3.74
   1   5  25   73.42    6.25
  -8 -10   8  528.89   39.38
 -10  -6  -4  142.82   10.91
 -14  -6  -6   33.79    3.05
   6   8  12   -0.76    1.04
   6   8  10  228.63   17.29
   1  17  -5   18.11    1.91
   0  18  -6  174.46   13.31
  -7  -1  -7 2570.64  190.27
  -8 -10  14   31.54    2.70
 -15  11 -15    5.16    1.39
 -15  -7  -5    3.32    1.32
 -16  -8  -4  226.38   17.25
 -17  -1 -11  181.51   14.01
 -18 -12   4  185.70   14.34
 -19  -9  -3    2.93    1.31
 -21  -9  -3  108.58    8.71
   6  10  16  101.94    8.13
   5   9   3    2.59    0.92
   4   6  20  373.91   28.24
   3   7  23    0.40    1.42
   2  24   0  188.60   14.67
   2  14  -4  426.78   31.86
 -10 -10   4    0.53    0.90
 -13  -9  -1   50.50    4.24
 -17   9 -15  316.97   24.11
 -19 -11   1   -0.24    1.23
 -20 -12   4  604.86   45.38
 -21 -11   1   55.66    4.90
   6  20  10   29.47    3.19
   6  10   6   73.75    5.89
   6   8  14  116.23    9.12
   5   5  15  141.33   10.92
   4  10   0   99.14    7.64
   4   2  10  191.09   14.39
   3  23   1   -0.04    1.27
 -11  -7  -3  119.27    9.23
 -12 -10   2   38.86    3.40
 -15  -3  -9   56.05    4.74
 -16  -2 -10  199.71   15.32
   6  18   6    2.17    1.32
   6  14  18    0.59    1.42
   6   8   8 1176.17   87.33
   5  19   3  283.08   21.53
   4  18   0    8.23    1.57
   4   4  18  328.78   24.81
   2  12  -4 1355.40  100.45
  -1  19  -7  128.02    9.95
  -3   1  -5  422.10   31.31
  -6  -6   0  144.02   10.91
  -7  -3  -5  256.41   19.23
  -8   8 -12  152.00   11.47
 -10  -4  -6  140.14   10.74
 -11 -11   7    5.63    1.22
 -12  -8  -2    3.78    1.11
 -14   2 -12  311.22   23.52
 -14 -12   8   70.70    5.87
 -18  -8  -4   26.58    2.94
 -19  -1 -11   -0.76    1.34
 -21  -1 -11   57.63    5.09
   6  20   8    2.48    1.47
   6  12  18   23.21    2.79
   5   5   7 1741.02  128.99
   2  16  -4   35.47    3.12
  -1  -1  23  196.62   15.10
 -11   7 -13  139.37   10.73
 -12  10 -14  175.89   13.46
 -13   5 -13  878.48   65.42
 -15  -5  -7    1.97    1.20
 -16   6 -14    0.58    1.38
 -16 -10   0  530.30   39.77
 -16 -12   6   41.77    3.90
 -17   3 -13    8.82    1.73
 -20  -8  -4   75.02    6.39
   4  22   2  206.27   15.99
   2  22  -2   49.74    4.51
  -2  24  -6   38.25    3.79
  -2  -4  20  319.55   23.89
  -8  -6  -2 1171.94   86.94
  -8 -10  12    0.72    0.85
  -8 -10  10  203.61   15.39
  -9  11 -13   83.53    6.45
 -10 -10  18  175.02   13.38
 -11 -11  15   17.78    2.08
 -14 -12  14  272.46   20.81
 -15 -11   3  103.90    8.30
 -19   9 -15   41.29    4.09
 -22  -2 -10   20.58    2.76
   7  15  11    1.85    1.43
   7  13  11  144.13   11.29
   6  14   4  364.79   27.46
   4  24   4   73.20    6.35
   4   6   2  427.59   31.84
   4   2  14  416.49   31.16
   3  21  -1  136.74   10.84
  -9  -9   3  479.47   35.81
 -11  -1  -9  402.84   30.19
 -11  -9   1  405.62   30.42
 -13   1 -11   41.19    3.68
 -16  -6  -6   15.21    2.02
 -18  -2 -10   93.57    7.66
 -21   3 -13  435.23   33.00
   7  13  13  150.29   11.80
   6  16   4   26.62    2.72
 -12   0 -10  203.70   15.54
 -13 -11   5  807.08   60.19
 -14 -12  10  174.92   13.58
 -16  -4  -8  219.34   16.82
 -17  -3  -9  391.78   29.60
 -19  -7  -5   13.27    2.27
 -20  -2 -10   84.61    7.09
 -21  -7  -5  114.85    9.32
   7  17  11  114.27    9.26
   7  15   9  393.75   29.75
   7  13   9   75.63    6.26
   6  12   4 1381.86  102.60
   6  10  18   79.09    6.66
   6   8  16  431.20   32.50
   5  15   1   17.96    2.14
   5  13   1  307.58   23.17
   4   4   4 2880.69  213.17
   3   1  17  325.56   24.51
  -3  19  -9    3.16    1.16
  -5  -3  -3  637.75   47.36
  -7  -7   1 2521.56  186.69
  -7  -9   7  873.88   64.90
  -8  -8   2 1890.03  140.05
  -9  -7  -1 1780.35  131.97
 -14   8 -14    2.61    1.41
 -18   6 -14    0.53    1.54
 -18 -10   0  314.35   23.92
 -18 -12   6   20.10    2.51
 -20 -10   0    0.73    1.79
 -22  -6  -6  103.02    8.51
   7  17  13   26.57    3.19
   7  11  11    3.41    1.34
   4   2   8   10.57    1.20
   3   7  -1    0.67    0.73
   1  19  -5    0.95    1.33
 -10  -8   0 1431.19  106.20
 -11 -11   9   -0.02    1.12
 -15  -9  -1  312.79   23.72
 -17  -5  -7    8.10    1.76
 -18  -6  -6    1.31    1.45
 -19  -3  -9    2.69    1.61
 -20   6 -14   37.65    4.01
 -20 -12   6  161.88   12.89
 -21  -3  -9  114.13    9.30
 -22  -4  -8   43.07    4.21
   7  17   9  852.66   63.74
   7  13  15   17.78    2.40
   5  23   5  206.86   16.22
   5  21   3  503.19   37.98
   5  17   1   17.97    2.35
   5   5  17  349.80   26.47
   4  20   0   74.16    6.27
   3  15  -3   82.90    6.66
   2  18  -4    9.14    1.61
   1   5  -3  423.51   31.40
  -3  -5   3  651.25   48.28
  -5   5  -9   68.28    5.23
  -5  -1  -5  698.43   51.85
  -8   0  -8 2590.26  191.80
 -11  -5  -5 1331.88   98.90
 -16   2 -12    0.84    1.52
 -17 -11   3    1.81    1.54
 -18  -4  -8   27.99    3.02
 -21  -5  -7  117.91    9.61
   7  11   9   71.04    5.90
   6  18   4   95.53    7.85
   6   8   6   96.90    7.66
   6   6  12  568.71   42.53
   0  20  -6   17.85    2.26
   0  -2  20    0.31    1.09
   0  -4  10   97.77    7.29
  -2  20  -8    0.50    1.25
  -3  -1  -3  435.05   32.30
  -7   7 -11   42.40    3.44
 -11  -3  -7  120.35    9.42
 -12   4 -12 1293.78   96.15
 -19  -5  -7   17.50    2.45
 -19 -11   3  205.76   16.08
 -21 -11   3  361.39   27.59
   7  19  11    0.20    1.80
   7  15   7  302.85   23.07
   7  13   7   83.73    6.94
   6   6  10   72.17    5.84
   5  11   1    4.24    1.19
 -11 -11  11   20.85    2.31
 -14 -10   2   16.98    2.18
 -22   2 -12  120.84   10.02
   7  11  15    2.64    1.83
   6  12  20  219.88   17.24
   6   6  14   35.63    3.45
   4   2  16   31.90    3.03
   3  17  -3   97.04    7.84
   3   5  23  124.04   10.22
   3   3  21  489.35   36.94
   2   4  24   -0.44    1.96
   2   2  22   54.38    4.98
  -6   2  -8 1206.99   89.47
 -12  -6  -4 1386.66  103.03
 -14  -8  -2   27.01    2.91
 -16 -12  14   13.50    2.54
   7  19   9  158.25   12.65
   7  17   7  606.28   45.60
   6  10   4  147.37   11.39
   3  25   1   52.64    5.34
   2  10  -4  206.60   15.55
  -6   6 -10   78.34    6.05
 -10   6 -12   78.15    6.29
 -12  12 -14  476.61   35.81
 -13  -7  -3  194.91   15.02
 -15   5 -13  262.62   20.19
 -16 -12  10    6.92    2.08
 -18 -12   8   44.59    4.52
 -20   2 -12  303.43   23.42
 -20 -12   8   23.03    3.11
 -21  -9  -1    1.30    1.81
   7  13  17   27.82    3.36
   7   9  13   83.04    7.01
   7   9  11   67.02    5.69
   6   8  18  273.85   21.12
   5  19   1    1.08    1.90
   5   7   3  261.48   19.71
   4   8   0    2.09    1.04
   4   6  22  302.11   23.35
   1  -3  11  248.69   18.54
  -1  25  -5   59.32    5.81
  -8  -4  -4  344.18   25.85
 -15 -11   5   80.15    6.80
 -16 -12  12   56.26    5.45
 -19  -9  -1  131.93   10.71
   7  11   7   36.65    3.55
   6  22   6   98.50    8.52
   5   3  11 1103.75   82.04
   4  24   2   -0.15    2.22
   4   4  20  747.57   56.08
   1   1  23  190.43   15.07
  -6  -8   6  100.71    7.80
  -9   1  -9 1733.72  128.58
 -11   3 -11  278.13   21.11
 -12  -2  -8    2.98    1.61
 -12 -10   4  486.37   36.57
 -13 -11   7  148.38   11.72
   6  20   4  320.39   24.70
   6  10  20   33.54    3.93
   6   6   8   98.30    7.83
   5   3  13 1368.55  101.69
   3  23  -1   -0.73    2.27
   3  11  -3 1841.10  136.48
  -1  21  -7   10.59    2.18
  -7  -9  15  347.54   26.04
 -10   2 -10  107.04    8.50
 -18 -12  10    2.86    2.44
 -20 -12  10   83.90    7.73
   7  11  17  119.69   10.00
   7   9  15  403.80   30.81
   5   5   5 5892.82  435.99
   2  24  -2   67.82    6.49
   2  20  -4  312.77   24.07
   0  -4  14  202.01   15.13
  -8  -2  -6 1216.81   90.37
  -9  13 -13  114.14    8.80
 -12  -4  -6 1408.16  104.72
 -13  -1  -9   53.98    4.96
 -13  -9   1   51.38    4.70
 -14   0 -10   72.34    6.24
 -16  -8  -2  541.04   40.85
 -16 -10   2  178.88   14.17
 -18 -12  12   37.32    4.48
 -22  -8  -2    2.60    2.38
   7  15   5    0.38    1.89
   6   6  16   18.41    2.88
   5  23   3  102.82    9.07
   5   7  21  126.06   10.62
   4  22   0   28.70    3.87
   4  16  -2   33.07    3.43
   4  14  -2  434.51   32.75
   3  19  -3  350.10   26.81
   1  21  -5   82.05    7.16
  -4  -6   4 2042.80  151.26
  -7  -9   9  912.05   67.85
 -17   5 -13   82.81    7.38
 -21   5 -13  318.57   24.96
 -21   1 -11   55.59    5.72
 -21 -11   5  265.63   20.97
   6  16   2   26.79    3.26
   5   5  19  239.01   18.68
   5   3   9    1.11    0.92
   4   8  24   14.14    3.09
   1  25  -3   47.47    5.17
  -4  -4   0  792.63   58.85
  -5  -7   5 2054.76  152.21
  -9   5 -11   14.52    1.77
 -17   1 -11  171.62   13.79
 -18   8 -14   62.52    5.98
 -18  -8  -2  273.06   21.23
 -18 -10   2   81.75    7.25
 -19 -11   5  105.89    9.12
 -20   8 -14    0.03    2.19
 -20  -8  -2   -1.05    1.94
  -7   3  -9  388.78   29.60
 -12  14 -14  283.36   22.82
 -10 -12  -2   48.49    3.99
 -13 -19   5  243.24   18.42
   3  17  17  165.95   12.45
   2  -6   6   27.35    2.15
   2 -10  22   20.75    1.72
   1  -7   5   83.37    6.30
  -2  20   6   55.55    4.31
  -4  22   6  286.81   21.38
  -5  13  -3 1259.71   93.31
  -7 -13   1   46.82    3.66
  -7 -19  13    5.19    0.60
  -8  10  -6  238.01   17.75
 -11 -17   3    1.32    0.40
 -15 -17   1  316.19   23.56
   4  14  12  939.34   69.63
   4   6   6 2461.14  182.04
   3  17  19    9.13    0.89
   3  17  15   65.01    5.00
   2 -10  12   31.96    2.54
   1  19  11    0.48    0.41
   0   8   0 2471.30  182.82
   0 -12  10  218.95   16.37
  -5  19   1    3.21    0.55
  -5 -13   3 1295.03   95.93
  -7 -17   7  541.44   40.23
  -8 -16   4  219.07   16.40
  -9 -19   9  197.48   14.79
 -10 -14   0   85.52    6.53
   6   8  14  122.85    9.21
   4  -6  22  259.02   19.29
   4  -6  12 1453.02  107.53
   3  -9  19    3.47    0.51
   2  18  12    3.40    0.56
   1  15   5   14.86    1.33
   1 -11  11  260.34   19.43
   0  20  10    4.18    0.57
  -3  19   3  343.45   25.59
  -4 -16  10   49.13    3.84
  -5  21   3  460.36   34.23
  -8 -18   8  761.39   56.48
 -11 -19   7    0.06    0.34
 -15 -13  -3  263.70   19.69
   6   4  12 1460.32  108.02
   2  16   8  502.38   37.34
   1  17   7  479.32   35.64
   1   7   1 1791.97  132.59
  -5   5  -5 5180.75  383.07
  -5 -17  11   27.87    2.28
  -6 -18  12   19.33    1.65
  -7  21   1   13.55    1.24
  -9 -17   5  148.41   11.18
 -10  20  -2   80.64    6.16
 -10 -18   6   71.89    5.52
 -16 -12  -4  149.68   11.26
   5  13  17   89.71    6.82
   3  -9  17  380.43   28.29
   0  16   4  131.31    9.92
  -1  21   9    0.08    0.34
  -1   9  -1  939.48   69.60
  -2  14   0   12.38    1.19
  -2 -12   6  177.19   13.29
  -3  17   1  294.34   21.97
  -4 -14   6  413.99   30.81
  -5   3  -5 2098.32  155.17
  -5  -5  -3 2043.36  151.15
  -7  19  -1  127.22    9.62
 -15  15  -7   76.43    5.85
   3  17  13    8.57    0.87
   3  13   7  220.09   16.46
   0  18   6  163.29   12.28
  -2 -14  10   20.15    1.72
  -3  21   5  448.07   33.33
  -4   8  -4  399.35   29.66
  -5  17  -1   14.79    1.34
 -11 -11  -3  272.21   20.31
 -14  -8  -6  123.62    9.30
 -16 -16   0  545.37   40.52
 -17 -17   1  412.05   30.66
 -19  11  -9    9.73    0.93
 -19 -11  -5  119.14    9.00
   6   6  12  560.52   41.54
   5  13  19  186.42   13.97
   5  13  15  249.39   18.62
   5  11  11  246.08   18.36
   3  15   9   54.28    4.22
  -3   9  -3    6.25    0.70
  -8  -2  -6 1205.07   89.13
  -8 -10  -2  510.90   37.94
 -11 -15   1   38.14    3.05
 -14  12  -8   73.90    5.65
 -18  14  -8   67.84    5.22
 -21 -11  -5  279.35   20.85
   1  13   3  393.84   29.30
  -6  -8  -2 1199.90   88.84
  -6 -18  14    1.52    0.41
  -9  15  -5  125.36    9.48
 -14  20  -4  234.59   17.55
 -15  19  -5   13.56    1.25
 -16 -14  -2   56.93    4.43
   2  12   4 1399.36  103.63
   2 -10  14   20.19    1.70
  -1  17   3  320.01   23.87
  -3 -15  11  111.78    8.48
  -8  16  -4  215.99   16.18
  -9  21  -1    0.24    0.39
  -9   9  -7  834.37   61.83
  -9 -19  11   11.00    1.05
 -10  14  -6    1.88    0.50
 -11  17  -5   28.49    2.34
 -12  10  -8    2.28    0.43
 -12 -10  -4  507.60   37.70
 -14 -18   4   65.08    5.03
 -18 -12  -4  183.13   13.75
   6  10  18   68.94    5.27
   6  10  16   97.06    7.34
   4  16  18   12.35    1.17
   4  16  16   92.31    7.04
   4   8   6    2.18    0.43
   2   4   2  176.55   13.13
   1  19   9  150.24   11.33
   0  14   2   12.73    1.18
  -1  19   5    3.75    0.61
  -1  -5   1  729.26   54.00
  -1 -13  11   33.21    2.67
  -4 -16  12  135.64   10.25
  -5   7  -5 1933.91  143.08
  -5 -15   7    0.63    0.43
  -5 -17  13   87.48    6.69
 -10  18  -4    0.39    0.39
 -11 -13  -1   35.09    2.82
 -12 -16   2    0.62    0.49
 -17  -7  -7  550.14   40.83
 -17 -13  -3    7.81    0.82
 -17 -15  -1  275.15   20.56
 -18 -16   0  300.77   22.45
 -22 -12  -4  303.53   22.65
   5   9   9  444.13   32.98
   4  12   8  301.23   22.45
   2  18  10  100.21    7.63
   2   6   2   53.64    4.09
   1 -11  21   51.10    4.00
   0 -12  22    6.39    0.75
  -1 -11   7  368.66   27.44
  -2 -10   4  201.98   15.10
  -4  20   2  314.18   23.45
  -6  20   0   19.10    1.66
  -8 -18  10  332.01   24.76
 -12  16  -6   45.06    3.56
 -13 -17   3    7.78    0.84
 -20 -12  -4  524.79   39.01
 -20 -16   0   35.02    2.81
   4  14  10  129.31    9.77
   3  11   5 1036.90   76.82
   1 -11  13   32.94    2.65
   0 -12  12   14.75    1.35
  -3  15  -1    0.95    0.42
  -6  22   2   47.97    3.78
  -6 -16   8  362.16   26.99
  -7  17  -3  194.56   14.61
  -8 -12   0  257.44   19.23
 -17  11  -9  242.31   18.10
 -18 -14  -2    2.38    0.52
   3  17  11    1.93    0.52
   2 -10  18  101.11    7.68
   2 -10  16  186.56   13.99
   1   9   1  898.77   66.59
  -3 -13   7  186.88   14.02
  -4  22   4  470.92   35.04
  -4  18   0    9.75    1.00
  -5 -17  15    2.66    0.57
  -6  -4  -4 1680.89  124.34
  -7  13  -5  298.86   22.29
  -7 -17   9  774.99   57.51
  -9  19  -3    3.79    0.60
  -9 -15   3   52.67    4.13
 -11  13  -7  138.48   10.44
 -11  -3  -7  125.01    9.31
 -16  14  -8  128.28    9.70
 -19 -15  -1   30.45    2.48
 -21 -13  -3  425.02   31.64
 -21 -15  -1    5.98    0.73
   4  -6  20  311.24   23.17
   3  -7  11  127.82    9.59
  -1  21   7   10.73    1.07
  -1  15   1  734.07   54.48
  -2  20   4  331.52   24.74
  -2  18   2  229.68   17.21
  -2 -14  12  325.88   24.31
  -4  -8   0    0.15    0.40
  -4 -12   4 2642.70  195.55
  -5 -17  17   17.23    1.54
  -7 -15   5    1.28    0.48
  -8  22   0   81.83    6.28
  -9  -9  -3  470.17   34.92
 -12 -18   6   22.79    1.93
 -20 -14  -2  116.32    8.83
   6   8  12    0.18    0.31
   4  -6  14  408.80   30.35
  -4 -16  14    3.81    0.65
  -8  12  -6    0.05    0.33
 -10 -18   8  357.39   26.65
 -12 -14   0   21.95    1.88
 -13  15  -7   20.20    1.73
 -16 -18   4   12.01    1.16
 -17  17  -7  242.78   18.18
   6  10  20   30.20    2.43
   2  20  14  106.95    8.15
   1 -11  19    0.72    0.43
   0 -10   8 1506.47  111.54
  -1  11  -1  901.20   66.80
  -1 -13  21  106.24    8.09
  -3  -5  -1  421.07   31.22
  -3 -15  13  248.20   18.58
  -4  10  -4  367.42   27.33
  -5  15  -3  112.77    8.56
  -6  18  -2   44.06    3.52
  -6 -12   2  181.31   13.61
  -7  -3  -5  260.12   19.29
  -8 -16   6  373.15   27.81
  -9 -17   7  793.65   58.90
 -11 -17   5   28.70    2.38
 -12  20  -4  557.25   41.43
 -12 -12  -2  319.20   23.81
 -21  -7  -7    7.48    0.79
   4  -4  10  381.13   28.26
   2   8   2  347.80   25.85
   1 -11  15   35.55    2.86
   0 -12  20   44.98    3.57
  -1 -13  13   83.13    6.38
  -4 -16  18   13.80    1.31
  -4 -16  16   90.49    6.93
  -6 -10   0  858.26   63.62
  -7  -7  -3  249.06   18.55
  -8  20  -2    0.56    0.40
 -13   5  -9   72.06    5.42
 -14  18  -6    1.39    0.50
 -15 -17   3   71.03    5.49
   5  -3  13 1320.09   97.66
   4  16  12  148.43   11.21
   2  16   6   23.53    1.99
   2  -8  10  514.61   38.20
   1 -11  17  178.09   13.38
   0 -12  14   20.49    1.78
  -2 -14  20  116.38    8.84
  -3  11  -3 1730.11  128.07
  -4 -10   2  196.43   14.70
  -8 -18  12   48.03    3.80
 -11  21  -3  357.07   26.64
 -13 -15   1    1.22    0.55
   3  19  17    9.53    0.98
   1  21  11   52.61    4.14
   1  -9   9 1770.82  131.07
  -2  22   6   44.02    3.51
  -2 -14  14   65.27    5.07
  -3 -15  19   24.93    2.10
  -3 -15  15   30.54    2.53
  -4 -14   8   33.32    2.71
  -5  21   1   94.14    7.21
 -10   6  -8  243.54   18.11
 -10  -8  -4   25.20    2.05
 -12  -6  -6  543.06   40.28
 -13   7  -9   85.89    6.48
 -14 -16   2   51.64    4.07
 -20   6 -10   30.08    2.34
   5  15  17    3.21    0.58
   5  13  11  771.72   57.26
   4  10   6  144.34   10.84
   4  -6  18   96.28    7.28
   3  19  15   24.69    2.09
   3  15   7    0.28    0.50
   2  20  12  271.69   20.33
  -1  -9   5  442.15   32.85
  -1 -13  19   11.70    1.14
  -2  16   0  611.38   45.42
  -3  21   3  446.95   33.28
  -3 -15  17   64.94    5.06
  -6   6  -6 2426.80  179.51
  -7 -17  11  107.48    8.19
  -9  11  -7   64.70    4.98
  -9 -13   1   48.42    3.81
 -13 -11  -3  839.13   62.24
   5  11   9   17.04    1.48
   2  18   8  334.48   24.97
   1  19   7  119.52    9.08
   0  18   4    8.69    1.02
   0 -12  18   37.23    3.00
   0 -12  16   81.52    6.27
  -1 -13  15    1.70    0.55
  -2 -14  18    1.87    0.56
  -3  19   1   10.73    1.16
  -4  16  -2   30.68    2.52
  -5 -15   9  118.25    8.99
  -9 -11  -1  398.46   29.66
 -11  -7  -5  223.10   16.64
 -12  12  -8   90.03    6.87
 -15  17  -7  137.12   10.39
 -15  11  -9   45.01    3.54
 -19  13  -9    0.54    0.39
   5  15  19   13.81    1.33
   5  15  15   13.06    1.26
   4  -2   8   14.77    1.15
   1  15   3    1.56    0.48
  -1  -7   3    0.83    0.43
  -1 -13  17   61.66    4.82
  -2  12  -2  233.05   17.43
  -5  19  -1    3.42    0.63
  -5 -13   5 1678.99  124.34
  -6 -16  10  100.95    7.71
  -7  21  -1   12.38    1.27
 -10   4  -8   25.30    1.95
 -13 -13  -1   85.74    6.58
 -14  14  -8    1.50    0.41
 -14 -10  -4  129.56    9.79
 -14 -18   6    1.89    0.52
 -15  -9  -5  114.87    8.70
 -17 -17   3  174.55   13.15
   6  12  16   43.70    3.46
   1  11   1  936.52   69.42
   0  20   6   18.75    1.68
   0  -4   2  648.55   48.02
  -9  17  -5  155.83   11.77
 -10   8  -8  525.95   39.03
 -10 -18  10  203.30   15.28
 -18  16  -8  289.42   21.66
   6  10  12   84.67    6.44
   3  13   5 1287.95   95.42
   3  -7  21   88.23    6.74
   0  12   0 1738.03  128.68
  -6   8  -6   83.73    6.34
  -6   4  -6 2436.54  180.19
  -7 -13   3  192.81   14.48
  -8  18  -4   30.32    2.52
  -8  -6  -4    2.14    0.40
 -10  16  -6   97.20    7.44
 -10 -14   2   21.81    1.89
 -16 -16   2  355.79   26.56
 -18   6 -10   67.18    5.08
 -20   8 -10    1.70    0.38
   4  14   8   31.12    2.54
   2  10   2   13.63    1.26
   0  16   2  584.31   43.43
  -1  19   3    9.44    1.08
  -3 -11   5 1001.08   74.20
 -10  -4  -6  142.58   10.64
 -12 -18   8   50.00    3.97
 -14 -14   0    8.47    0.99
 -17  13  -9   84.44    6.49
 -18  -8  -6  248.56   18.59
 -22  -8  -6    0.25    0.38
   6  12  14  336.34   25.08
   5  15  13  258.60   19.36
   4  18  18    0.84    0.52
   4  16  10   50.40    3.99
  -1  21   5   95.20    7.31
  -6 -14   6   33.20    2.73
  -7  15  -5    1.45    0.49
  -7 -17  13   26.50    2.24
  -9 -17   9 1063.40   78.87
 -11  19  -5  139.57   10.58
 -11 -15   3  105.44    8.06
 -12 -16   4  149.89   11.34
 -13   9  -9   62.98    4.83
 -15 -15   1  275.93   20.66
   3   7   3   72.08    5.46
   3   5   3  525.96   38.98
   3  -7  13  204.01   15.25
   2  20  10   82.11    6.35
   1  21   9    0.02    0.56
   0  -8   6 2206.35  163.26
  -1 -11   9  410.87   30.59
  -3  17  -1  300.60   22.47
  -3 -13   9   87.21    6.69
  -4  22   2  206.29   15.52
  -4  12  -4 2595.33  192.06
  -5  11  -5 1316.70   97.53
  -6  16  -4   35.31    2.88
  -7  19  -3   26.43    2.25
  -9  -5  -5   73.80    5.58
 -10  20  -4  232.74   17.48
 -11  15  -7    1.13    0.53
 -12  18  -6   22.72    1.97
 -18  -4  -8   27.96    2.23
 -20  -8  -6    4.30    0.64
 -22  -4  -8   46.01    3.60
   4  18  14   68.15    5.32
   2   2   2  643.28   47.59
   2  -8  22    1.35    0.45
  -1  13  -1  187.25   14.06
  -6  22   0   11.43    1.18
  -6 -16  12   43.73    3.51
  -7 -15   7  282.04   21.11
  -7 -17  15  144.91   10.98
  -8 -14   4   33.42    2.76
  -8 -16   8 1295.47   96.03
 -11 -17   7  116.81    8.91
 -16  16  -8  463.66   34.55
 -18   8 -10  359.15   26.72
 -18 -16   2  162.93   12.32
   5   7   7    6.83    0.70
   3  19  11  223.74   16.82
   0  22   8   84.51    6.53
  -1  17   1 1092.76   81.03
  -3  13  -3 1134.88   84.11
  -4  20   0   71.78    5.59
  -4 -14  10  130.33    9.89
  -7  -9  -1 1718.59  127.22
  -7 -11   1  367.33   27.37
  -9  21  -3  117.44    8.96
 -10 -10  -2  113.46    8.60
 -10 -16   6   97.53    7.48
   6   6  10   81.77    6.16
   5   5   7 1806.14  133.61
   4  12   6 1400.83  103.76
   3  -5   9    2.22    0.43
  -2  20   2   98.60    7.57
  -5  17  -3   20.15    1.79
  -5  -7  -1   76.72    5.83
  -5 -11   3  994.03   73.69
  -5 -15  11   87.86    6.77
  -9 -15   5  123.13    9.37
 -10  10  -8  199.30   14.92
 -13  17  -7   29.63    2.48
 -15 -11  -3  105.42    8.05
 -15 -13  -1    1.11    0.50
 -17  -9  -5  154.37   11.65
 -17 -15   1  287.37   21.52
 -20  -4  -8   77.51    5.91
 -23  -9  -5    0.32    0.44
   3   9   3    8.06    0.87
   3  -7  19   27.07    2.24
   0 -10  10 1386.62  102.71
  -2  22   4  214.68   16.15
  -6  10  -6   87.70    6.68
  -9  13  -7   81.79    6.29
 -15  -5  -7    1.38    0.38
 -15 -17   5    3.97    0.68
 -16 -10  -4   44.72    3.56
   6   8  10  223.95   16.71
   5  13   9   70.41    5.44
   5  -3  15  104.78    7.85
   2  -8  12    4.02    0.59
   1  -7   7 2489.86  184.21
  -3  -7   1    0.67    0.59
  -3  -9   3    8.07    0.90
  -6 -16  14    0.82    0.50
 -13  21  -5  305.13   22.85
   5  15  11   85.66    6.60
   5   9   7   85.93    6.52
   4  18  12  181.84   13.73
   3  -7  15    0.61    0.39
   2  18   6   38.54    3.16
   2  -6   8 1124.53   83.26
   1  13   1  180.07   13.54
   1  -3   3  354.25   26.25
   1  -9  11  407.29   30.31
  -2  14  -2   31.07    2.56
  -2 -12  10   33.98    2.77
  -4 -12   6 1303.92   96.62
  -8  22  -2    0.42    0.51
  -9 -17  11  240.02   18.03
 -19 -15   1   27.79    2.37
 -21  -9  -5   85.36    6.59
 -21 -15   1    5.94    0.80
   6  12  12  477.05   35.49
   4  -4  22  467.28   34.74
   3  17   7  197.75   14.89
   2  12   2  237.17   17.75
   1  19   5    2.29    0.61
  -1 -11  23   24.21    2.13
  -2 -10   6   44.82    3.53
  -6 -16  18   38.14    3.12
  -6 -16  16   69.72    5.45
 -12  14  -8   72.90    5.65
 -13  11  -9   84.50    6.48
 -14  20  -6   36.33    3.00
 -14  -2  -8   26.32    2.04
 -14 -16   4    3.35    0.67
 -16 -12  -2    0.36    0.46
 -19  -9  -5    3.59    0.63
 -21  -1  -9    0.08    0.26
   6  14  16    0.94    0.51
   5  17  17   19.19    1.74
   5  -3  17   18.38    1.50
   3  -7  17  191.11   14.34
   2  16   4   29.87    2.50
   0  14   0  976.95   72.46
  -5  -9   1  441.91   32.85
  -5 -15  13  235.36   17.68
 -14  16  -8  135.78   10.33
 -18  10 -10  205.59   15.42
 -18 -14   0   62.13    4.91
 -19  -1  -9  140.13   10.46
   6  14  18    1.42    0.52
   5  17  15    3.66    0.71
   3  15   5  102.05    7.81
   2  20   8    0.62    0.62
   1  17   3  302.78   22.65
   0  20   4   74.81    5.83
  -3  21   1  129.85    9.90
  -3 -13  11  865.63   64.25
  -4  -4  -2 1779.08  131.60
 -11  -9  -3   34.30    2.76
 -12 -14   2  307.93   23.04
 -13 -15   3  246.32   18.50
 -13 -17   7   28.18    2.40
 -17 -11  -3    1.74    0.52
 -17 -13  -1   62.35    4.91
 -22 -10  -4  117.61    9.00
 -23 -11  -3   30.91    2.63
   6  10  10   43.79    3.45
   4  16   8  214.33   16.12
   3  19   9    3.66    0.77
   2  -8  20    0.42    0.45
   1  21   7   10.53    1.15
   0 -10  22   17.07    1.60
  -4  14  -4  955.24   70.86
  -4 -14  12  921.69   68.41
  -5  21  -1   93.66    7.23
  -5  13  -5 1761.15  130.42
  -5 -13   7  280.54   21.00
  -5 -15  19   14.14    1.39
  -7   7  -7  878.16   65.06
  -8 -12   2    3.45    0.62
  -8 -16  10  563.01   41.91
 -11 -17   9  244.45   18.37
 -15  19  -7   17.84    1.70
   6  14  14   60.88    4.78
   3  11   3 1633.05  120.93
   2  -2   4  174.00   12.91
   1  -9  21   -0.09    0.48
  -1 -11  11  232.91   17.46
  -2 -12  22  123.32    9.44
  -5 -15  15   12.19    1.26
  -6 -12   4 1310.01   97.08
  -9  19  -5    3.83    0.79
  -9 -17  13   87.15    6.75
 -10  18  -6   67.23    5.28
 -11 -11  -1  232.18   17.41
 -16   8 -10  567.49   42.12
 -17  15  -9  292.48   21.93
 -18 -12  -2    4.47    0.72
 -19 -13  -1   14.08    1.43
 -20 -10  -4  216.50   16.30
 -21 -13  -1  107.91    8.30
 -22 -12  -2  119.32    9.15
   7   7  17  554.01   41.10
   5  11   7  230.34   17.24
   3  21  13  418.04   31.22
   0  22   6    9.93    1.11
  -1  15  -1  709.92   52.74
  -4 -14  20  236.52   17.80
  -6  12  -6  575.99   42.81
  -6 -14   8  123.15    9.39
  -7  17  -5    7.71    0.96
  -7   9  -7  841.72   62.40
  -7 -15   9  361.79   27.03
  -8  20  -4   83.89    6.52
 -10  12  -8    2.11    0.56
 -14  -6  -6   33.67    2.68
 -19 -11  -3  208.79   15.73
   6   4  10  142.90   10.64
   5  17  13   87.30    6.77
   4  18  10    0.16    0.49
   2  -8  14   27.73    2.29
   1  -5   5  697.67   51.69
  -1  21   3  127.75    9.76
  -2  -4   0  608.01   45.03
  -3  15  -3   76.09    5.91
  -8  16  -6  392.46   29.30
  -8  -8  -2 1907.74  141.21
 -10 -16   8  582.60   43.37
 -12  -8  -4  292.45   21.83
 -12 -16   6   41.15    3.37
 -16   6 -10   98.72    7.42
 -16 -16   4   95.65    7.39
 -20 -12  -2  278.12   20.87
   7   7  15  288.27   21.46
   3  -3   7   85.59    6.41
   0 -10  12  200.78   15.09
  -3  19  -1    9.43    1.17
  -4 -14  14  316.15   23.67
  -6  18  -4   93.75    7.25
 -11  21  -5  300.66   22.55
 -13  -7  -5  277.10   20.68
 -23  -5  -7   22.26    1.95
   4  20  16   30.43    2.63
   4   8   4  329.43   24.52
   4  -4  12 2688.83  198.89
   2  -8  18  322.11   24.07
   1  -9  13   53.65    4.22
  -1  19   1  417.21   31.15
  -2 -12  12  308.92   23.11
  -3 -13  13  807.84   60.01
  -4 -14  18   60.74    4.82
  -7  21  -3   93.23    7.22
  -7 -13   5  276.68   20.73
 -10 -14   4  132.21   10.07
 -12  20  -6  164.43   12.49
 -15 -17   7  145.71   11.09
   7   9  15  353.11   26.30
   2  -8  16  530.17   39.43
  -1  -9   7 1771.88  131.19
  -3 -11   7  127.26    9.66
  -4 -14  16    2.84    0.74
  -7   5  -7    7.48    0.70
  -8 -14   6  117.51    8.99
  -8 -16  12   53.45    4.28
  -9  15  -7  369.32   27.59
  -9 -15   7  380.55   28.43
 -12 -12   0    9.82    1.14
 -15 -15   3   30.28    2.62
 -16  18  -8  277.99   20.89
 -16  10 -10  338.82   25.28
 -17  -5  -7    6.57    0.77
 -18 -16   4   12.91    1.34
   6  14  12  336.38   25.15
   5  15   9  118.69    9.06
   4  20  14  239.49   18.04
   3  21  11  349.35   26.16
   3   3   3  598.31   44.29
   2  14   2   29.15    2.45
   2  -4   6  466.13   34.56
   1  15   1  700.96   52.09
   0 -10  20    2.63    0.68
  -2 -12  20  289.03   21.70
  -3 -13  19  285.16   21.41
  -4  22   0   35.19    2.99
 -11 -17  11   27.34    2.38
 -13  19  -7    4.93    0.86
 -13  13  -9  127.82    9.73
 -18  12 -10    4.85    0.78
   6  12  10   82.55    6.35
   4  10   4  400.33   29.80
   4   6   4 1703.61  126.06
   1  -9  19  143.30   10.88
  -2  22   2   47.18    3.85
  -2  16  -2  293.01   21.95
  -2  -8   4   12.37    1.24
  -4 -10   4  387.75   28.89
  -7  11  -7   41.96    3.36
 -12 -10  -2   33.58    2.76
 -13 -13   1   85.99    6.68
 -13 -17   9   86.59    6.75
 -14 -14   2   62.95    5.00
 -15  15  -9  207.01   15.63
   7   7  19   98.89    7.47
   3  13   3 1119.78   83.03
   0  16   0 2089.92  154.78
  -1 -11  13   36.86    3.02
  -3 -13  17    7.25    0.98
  -3 -13  15  255.08   19.17
 -12  16  -8   60.59    4.82
   7  11  17  117.73    8.97
   5  13   7  290.14   21.71
   3  19   7   23.39    2.11
   2  20   6   55.09    4.44
   1  -9  17  740.35   55.01
   1  -9  15  325.50   24.32
   0 -10  14   76.51    5.94
  -1 -11  19    0.34    0.59
  -2 -12  14  314.32   23.54
  -5  15  -5  131.58   10.02
  -6  22  -2   41.73    3.46
  -8 -16  14  142.03   10.84
 -11   9  -9   92.60    7.06
   7  11  15    1.54    0.52
   5  -1  11    3.74    0.34
   4  -4  20  685.95   50.92
   3  17   5   19.82    1.88
   1  21   5   89.45    6.96
  -2  20   0    1.37    0.81
  -4  16  -4   13.34    1.36
  -4 -12   8  295.96   22.16
  -8 -16  16  464.19   34.66
 -11   7  -9   69.03    5.27
 -19  -5  -7   14.85    1.39
   7   9  13   77.94    5.98
   7   5  17    5.60    0.52
   6  16  18   35.89    3.04
   1  19   3    9.68    1.15
  -2 -12  16    0.17    0.54
  -4  20  -2  336.19   25.19
  -5 -13   9   69.97    5.49
  -6 -14  10    1.43    0.66
  -9  -7  -3  389.49   28.98
  -9 -11   1  382.55   28.55
 -10  14  -8   32.01    2.68
 -10 -16  10  324.97   24.36
 -14  18  -8   66.57    5.31
 -19 -15   3   23.53    2.18
   7   7  13   85.27    6.47
   6  16  14    1.35    0.66
   5  19  15   12.80    1.38
   4  18   8   27.67    2.46
   0   8  -2  228.75   17.09
   0  -8   8 2596.00  192.11
   0 -10  16  520.91   38.80
  -1   9  -3   16.94    1.56
  -1 -11  17  176.86   13.40
 -12 -16   8   54.22    4.40
 -16  12 -10    5.48    0.79
   7  11  19    0.18    0.52
   5   3   7  266.31   19.75
   4  16   6   35.79    3.01
   4  12   4 2791.33  206.59
   2  22   8    1.17    0.78
   0  22   4   34.45    2.98
   0  10  -2  198.89   14.92
  -1  17  -1 1141.49   84.70
  -1   7  -3    1.20    0.64
  -3  17  -3   95.66    7.40
  -6  -8   0 2259.93  167.26
  -7 -15  13   18.96    1.81
 -13  -9  -3   96.38    7.40
 -13 -11  -1   36.94    3.08
 -13 -15   5  262.43   19.75
 -16 -14   2   61.80    4.93
   3  21   9  112.09    8.66
   0  20   2    0.96    0.68
  -2   8  -4   12.34    1.22
  -5 -11   5 1303.04   96.59
  -7  19  -5   15.19    1.56
  -7  13  -7   91.13    7.03
  -8  18  -6  241.11   18.17
  -9  21  -5   93.69    7.31
 -11  11  -9   -0.16    0.51
 -16  -6  -6   19.40    1.73
 -16 -16   6   72.47    5.75
 -17  17  -9  416.19   31.16
   6  14  10    1.50    0.68
   6   8   8 1138.91   84.37
   5  19  13  197.07   14.95
   1   9  -1  881.98   65.40
  -1  11  -3  219.39   16.46
  -2  10  -4  196.31   14.74
  -4  -8   2   11.66    1.16
  -9  -9  -1 1753.39  129.85
  -9 -15   9  571.75   42.61
 -10 -12   2   34.82    2.91
 -12 -14   4  936.54   69.57
 -14 -12   0   21.97    2.05
 -15 -13   1    1.32    0.64
   6  10   8  230.22   17.25
   4  20  10  212.95   16.12
   2  16   2  296.28   22.22
   1  -7   9 1796.52  133.00
  -6  20  -4  326.14   24.48
  -7 -11   3  124.76    9.51
  -7 -15  17  141.41   10.83
  -7 -15  15   81.44    6.41
  -8  22  -4   50.04    4.13
  -9  17  -7  851.96   63.33
 -10 -16  12    6.49    1.01
 -11  19  -7    0.72    0.77
 -11 -13   3  836.61   62.17
 -11 -15   7    1.51    0.86
 -13  15  -9    1.19    0.66
 -13  -3  -7  206.73   15.41
 -14   8 -10   32.69    2.63
 -18  14 -10    9.39    1.14
 -18 -14   2    1.84    0.71
 -20 -14   2  109.04    8.45
   7  13  17   24.56    2.19
   6  16  12   42.15    3.51
   5  17   9  161.39   12.29
   3  15   3   78.23    6.10
   1  17   1 1162.09   86.23
   1   7  -1 1831.75  135.57
  -6 -14  12  335.95   25.18
  -8  10  -8  499.58   37.16
  -8   8  -8 1602.25  118.63
  -8 -14   8  337.88   25.32
 -14  10 -10    2.48    0.64
 -15  -7  -5    1.16    0.55
 -22  -6  -6  114.63    8.82
   5  15   7    1.06    0.61
   4  -4  18  332.90   24.82
   2  -6  10   41.53    3.27
   1  11  -1  895.53   66.44
   0  12  -2    4.70    0.77
  -6 -12   6  553.02   41.18
  -6 -14  20   39.09    3.34
  -7 -13   7   87.65    6.82
   5  -1  21   81.77    6.21
   1  -7  23   93.38    7.29
  -1  -7   5   80.87    6.18
  -2   6  -4  437.44   32.48
  -3   9  -5    2.60    0.59
  -3 -11   9   37.17    3.09
  -8 -12   4  300.54   22.52
 -10  -6  -4  139.41   10.50
 -10 -14   6    2.51    0.86
 -14 -10  -2   21.39    1.96
 -14 -16   8  138.69   10.65
 -15  17  -9  300.66   22.63
 -15 -15   5   13.24    1.45
 -17 -13   1   59.10    4.78
   2  -6  22   39.99    3.33
  -2  12  -4 1353.39  100.31
  -3  -9   5    3.55    0.80
  -3 -11  23   31.09    2.74
  -4 -12  10  485.23   36.19
  -5  21  -3  480.35   35.89
  -5  17  -5  348.97   26.15
  -5  -3  -3  609.37   45.13
  -5 -13  11  811.68   60.34
  -6  16  -6   18.27    1.81
  -9 -13   5   66.94    5.30
 -10 -16  14   47.13    3.90
 -11  13  -9   90.80    7.04
 -12  18  -8   47.30    3.93
 -12 -16  10    6.31    1.03
 -21 -13   1  104.95    8.19
 -23  -7  -5   18.52    1.82
 -24  -8  -4   20.49    1.99
   7  13  19    4.18    0.80
   6  12   8    0.33    0.59
   5  19  11  126.01    9.73
   5   9   5   65.49    5.06
   4  -4  16   13.08    1.21
   2  10   0  197.18   14.81
   2   8   0  246.42   18.41
  -1  13  -3  402.57   30.05
  -3  11  -5 1061.94   78.75
  -3   7  -5  256.94   19.16
  -4 -12  22  302.02   22.75
  -5 -13  21  327.83   24.65
  -6 -14  18    1.37    0.73
  -6 -14  14   57.22    4.63
  -7  -5  -3  270.27   20.13
 -10  16  -8  598.86   44.63
 -13  21  -7   44.16    3.72
 -16  14 -10   47.76    3.93
 -16 -12   0   75.32    5.96
 -19 -13   1   13.06    1.51
 -20  -6  -6   72.01    5.66
   7  13  13  149.82   11.40
   6  18  16   35.46    3.07
   6   6   8   90.34    6.83
   5  11   5 1349.54  100.02
   3  19   5  248.75   18.78
   2  20   4  326.85   24.55
  -1  -9   9 1809.74  134.04
  -6 -14  16   -0.04    0.66
  -8  12  -8  148.75   11.29
  -9 -15  11   44.04    3.67
 -14  12 -10  180.65   13.68
   7   9  11   66.07    5.12
   3  21   7   85.15    6.71
   2  22   6   41.73    3.53
   1  13  -1  182.34   13.78
  -1   5  -3  431.28   32.01
  -7  15  -7  297.85   22.36
 -10 -10   0 1306.38   96.86
 -11  -5  -5 1304.02   96.57
 -12  -4  -6 1409.74  104.37
 -14 -14   4  312.93   23.52
 -15  -9  -3   56.47    4.52
 -17 -15   5    4.06    1.00
 -22 -12   0    6.50    1.03
   6  18  14    0.86    0.82
   5   7   5 1854.24  137.24
   4  18   6   92.46    7.24
   2  12   0    5.18    0.90
   1  21   3  129.66   10.00
  -1  19  -1  421.48   31.55
  -2  22   0    4.86    0.96
  -4  22  -2  211.86   16.08
  -8   6  -8 1205.92   89.29
 -17  -7  -5    7.49    0.99
   7  11  11    3.36    0.71
   6  16  10  101.05    7.87
   4  20   8   82.86    6.56
   0  14  -2   13.00    1.36
  -3  19  -3  369.04   27.68
  -5 -13  13  841.38   62.57
  -7  -9   1 1841.11  136.35
 -11 -15   9   43.96    3.70
 -12 -16  12   55.89    4.62
 -13 -15   7   18.29    1.84
 -14  20  -8    0.26    0.67
 -14   6 -10    1.72    0.44
 -16  -8  -4  228.92   17.24
 -20 -12   0   51.12    4.23
 -21  -7  -5  125.74    9.70
 -23  -9  -3    3.51    0.91
   7  15  17  142.99   11.01
   7  15  15   85.22    6.72
   7   5  19   11.56    0.96
   3  17   3   92.42    7.22
  -2  14  -4  435.04   32.48
  -3  13  -5 1305.26   96.79
  -4  10  -6  141.44   10.71
  -8 -14  10   30.39    2.70
  -9 -15  13    0.61    0.75
 -10  -8  -2  489.82   36.46
 -13 -13   3  792.44   58.96
 -14 -16  10   42.99    3.65
 -16 -10  -2  191.19   14.50
 -17 -11  -1  175.83   13.40
 -22  -2  -8    0.19    0.56
 -22  -8  -4   45.11    3.79
   5  13   5 1838.31  136.20
   3   9   1   17.43    1.60
   0  22   2    4.24    1.10
  -2 -10  22   21.30    2.13
  -2 -10  10  122.24    9.35
  -4 -10   6  137.76   10.48
  -5  -9   3    2.42    0.69
  -7  21  -5  119.31    9.27
  -8  20  -6    2.17    0.82
 -11 -11   1  215.56   16.27
 -13  17  -9   84.94    6.74
 -19  -7  -5   15.38    1.58
 -21 -11  -1   52.44    4.38
 -22 -10  -2   21.97    2.18
   7   7  11   39.04    3.09
   6  18  12   19.93    2.03
   5  17   7    8.16    1.22
   3  11   1  235.85   17.71
   3  -5  19  265.92   19.95
   3  -5  13 1371.79  101.61
   1  19   1  403.89   30.27
   1   5  -1  666.61   49.41
   0  -8  22   81.78    6.49
   0  -8  10 1560.76  115.63
  -1  15  -3    2.13    0.72
  -3 -11  21  370.99   27.88
  -4  12  -6 1381.89  102.45
  -4 -12  20  590.17   44.07
  -4 -12  12 1326.57   98.43
  -5 -13  17   81.87    6.50
  -9  19  -7  154.61   11.88
  -9 -15  15  206.98   15.75
 -10  22  -6   23.30    2.29
 -11  15  -9   43.17    3.63
 -16 -14   4    2.13    0.83
 -19 -11  -1    0.25    0.82
   7  13  11  148.11   11.29
   5  21  13  302.37   22.84
   5  19   9    2.23    0.80
   4  16   4   11.13    1.40
  -3 -11  11  272.94   20.52
  -7  -7  -1 2641.83  195.50
  -7 -13   9   79.93    6.31
 -11  21  -7   33.46    3.00
 -14  14 -10   45.39    3.80
 -17  -9  -3  393.69   29.47
 -18  -8  -4   27.91    2.49
 -21  -9  -3  109.48    8.56
   7  15  13   15.97    1.69
   2  14   0   14.68    1.49
   1  15  -1  736.40   54.79
   0  -6   6  138.63   10.44
  -1  -3   1  151.79   11.31
  -1  -5   3  443.80   32.95
  -2  20  -2  102.85    8.05
  -3  23  -1   -0.04    0.80
  -6  22  -4  268.40   20.30
  -6  18  -6    1.56    0.80
 -10 -14   8   32.18    2.88
 -15 -15   7   85.62    6.80
 -18 -10  -2   98.57    7.70
 -20 -10  -2   80.88    6.45
   2  -6  20   58.51    4.71
   1  -7  21   10.58    1.30
   0  20   0  360.52   27.08
  -1  23   1  186.86   14.29
  -5  19  -5  249.14   18.86
  -5 -11   7  227.51   17.15
  -6 -12   8    0.10    0.80
 -10  18  -8  374.54   28.14
 -15  19  -9   41.33    3.65
 -18 -14   4   62.40    5.10
 -20 -14   4  239.26   18.18
   3  13   1  408.19   30.50
   3   7   1    0.56    0.55
   2  -6  12  203.27   15.26
   1  -7  11  378.85   28.25
   0  16  -2  623.54   46.47
  -1  -9  21    0.09    0.79
  -3  15  -5   95.01    7.41
  -4 -12  18  184.44   14.09
  -4 -12  14  979.17   72.79
  -7  17  -7  584.32   43.62
  -8 -10   2  487.91   36.37
  -8 -14  12   63.63    5.19
 -11 -15  11   16.77    1.88
 -20  -2  -8    0.01    0.58
   3  -5  17   19.24    1.77
  -2  -8   6 1211.07   89.77
  -3  -7   3   89.22    6.82
  -4  20  -4  711.45   53.05
  -4 -12  16  136.67   10.56
  -6 -10   4  136.05   10.37
 -11 -13   5  780.80   58.12
 -12  20  -8   26.48    2.53
 -17 -15   7  141.99   11.00
   5  21  11  295.72   22.37
   5  15   5  119.97    9.26
   4  -2  22  192.57   14.54
   3  21   5  452.78   33.95
   3  -5  15   97.82    7.49
  -1  -9  11  409.13   30.55
  -2  16  -4   30.96    2.73
  -2 -10  20   85.16    6.81
  -8  -4  -4  338.67   25.18
  -9  11  -9   97.95    7.57
  -9 -11   3   35.20    2.99
  -9 -13   7   82.60    6.53
 -11  -9  -1  400.79   29.94
   6  18  10   62.20    5.12
   6  16   8  398.70   29.90
   4  20   6  311.04   23.47
   2  22   4  178.15   13.67
  -2 -10  12   33.84    2.90
  -3   5  -5 2050.04  151.68
  -3 -11  13  850.64   63.27
  -5  11  -7  244.93   18.40
  -5   9  -7   97.15    7.44
  -8 -14  18   71.80    5.88
  -8 -14  14    0.37    0.82
  -9   9  -9  814.60   60.47
 -11  -7  -3  120.53    9.17
 -12  12 -10  213.61   16.17
   7  17  15  139.14   10.83
   7  15  11    0.81    0.87
   6  20  14   35.62    3.28
   4  10   2  194.72   14.67
   0   4  -2  599.50   44.43
  -5  -7   1   75.08    5.79
  -7   3  -7  267.40   19.84
  -7 -11   5  229.99   17.35
  -8  16  -8 1336.34   99.22
  -8 -12   6    0.39    0.69
  -8 -14  16  141.97   11.01
 -11 -15  13  130.90   10.22
 -14 -12   2  309.47   23.31
 -14 -14   6   59.91    4.94
 -21 -13   3  414.88   31.22
   7  17  17  235.24   17.96
   6  10   6   76.85    5.97
   4  22   8   48.32    4.16
   4  12   2 1363.72  101.12
   2  20   2  101.63    8.01
   2  16   0  628.69   46.87
   1  23   3    0.57    0.90
  -1  17  -3  301.31   22.70
  -3  -3  -1  411.74   30.53
  -3 -11  17    1.00    0.97
  -3 -11  15  101.26    7.93
  -7 -13  11  145.11   11.19
  -9  13  -9   59.68    4.82
 -12 -10   0  200.85   15.22
 -14  16 -10   45.34    3.91
 -17 -13   3    5.45    1.13
 -23  -3  -7    0.94    0.86
   7  11   9   68.92    5.44
   6  12   6  573.10   42.69
   5  19   7   16.29    1.82
   4  18   4  315.24   23.77
   3  15   1    3.43    0.84
   1  17  -1 1180.00   87.65
   0  -8  12  281.97   21.16
  -5  13  -7  290.76   21.85
  -6 -12  22   99.41    7.96
 -10 -14  10    2.16    0.94
 -11 -15  15    5.68    1.35
 -12   8 -10    1.50    0.60
 -13  19  -9    0.46    1.03
 -13 -11   1   35.22    3.06
 -19   9 -11    5.89    0.94
   7  17  13   24.60    2.47
   7   9   9  802.58   59.59
   5   5   5 5664.90  418.91
   5  -1  19    2.22    0.50
   2  -6  14   36.26    2.99
   1  -7  19  119.98    9.30
  -1  -9  19  148.85   11.49
  -2 -10  18  105.87    8.33
  -5  -5  -1  702.76   52.11
  -8  22  -6   -0.55    0.97
 -13 -15  11  141.12   10.99
 -15 -15   9  212.50   16.25
 -17  11 -11   26.33    2.44
   7  13   9   79.83    6.32
   6  20  12  172.80   13.38
   5  21   9   92.79    7.45
   4   8   2   10.61    1.18
   4  -2  10  190.75   14.20
   1  -5   7   76.12    5.81
   1  -7  13   39.49    3.24
  -2   4  -4 1789.52  132.40
  -2 -10  14   18.66    1.94
  -3  17  -5   19.87    2.03
  -3  -9   7  394.17   29.44
  -4  16  -6   32.84    2.93
  -7 -13  19    4.74    1.19
  -9  21  -7    2.61    1.23
 -12  14 -10  176.08   13.49
 -12 -14   8   66.18    5.43
   6   8   6   91.60    7.01
   2  -6  16   26.82    2.37
  -1  -9  13   54.08    4.38
  -6  20  -6   72.12    5.95
  -6 -12  10   83.04    6.58
  -8  -8   0 2498.79  184.99
 -13 -13   5  894.24   66.58
 -16 -12   2    0.44    0.87
 -16 -14   6    1.56    0.98
 -22 -12   2  117.85    9.34
   5  17   5  333.92   25.15
   0  -8  18  584.58   43.66
  -2  22  -2   49.54    4.28
  -3  -5   1  424.69   31.55
  -5  21  -5  605.22   45.30
  -7  19  -7  106.35    8.45
 -17  13 -11    2.87    1.08
 -17   9 -11  208.87   15.78
   8  12  16   64.96    5.26
   8  10  16  574.48   42.82
   1  -7  17  538.80   40.23
   0  22   0  263.29   20.03
  -1  -9  17  772.52   57.56
  -1  -9  15  324.61   24.41
  -4 -10   8   23.12    2.17
  -5  15  -7    2.42    1.02
  -5   7  -7    5.66    0.82
  -5 -11   9   17.88    1.81
  -6  -2  -4  445.25   32.99
  -7 -13  17   27.39    2.69
  -9  15  -9  584.35   43.68
  -9   7  -9  827.71   61.40
 -18 -14   6    0.91    1.05
 -20 -12   2  284.56   21.65
 -23 -11   1   20.82    2.32
   8  12  14   63.95    5.20
   6  18   8  236.51   18.03
   0  -8  14  139.22   10.66
  -7 -13  15   18.22    2.01
  -8  -6  -2 1184.55   87.79
  -9  -3  -5    3.06    0.54
  -9 -13   9   62.63    5.15
 -10 -14  12  189.28   14.55
 -14  -4  -6  369.85   27.59
 -18 -12   2    4.81    1.16
   8  10  14   33.83    2.91
   7  15   9  390.70   29.35
   3  17   1  323.01   24.36
   0  -8  16  827.57   61.59
  -1  -7   7 2576.53  190.71
  -2  -8  24  190.38   14.78
  -4  22  -4  491.65   36.94
  -4  -8   4  337.27   25.20
  -6  12  -8   -0.16    0.81
  -6 -12  20  184.09   14.25
  -8  18  -8  867.09   64.66
 -11  -1  -7  312.42   23.19
 -11 -13   7  154.61   11.96
 -12 -12   4 1280.53   95.12
 -13  -5  -5 1670.51  123.75
 -15 -11   1   39.67    3.47
   8  12  18   49.08    4.18
   6  20  10   24.73    2.51
   5  11   3 1077.68   79.98
   5  -1  13  315.83   23.45
   2  -4   8   10.66    1.04
  -1  19  -3    9.25    1.42
  -6  10  -8  235.41   17.72
 -10 -14  14   51.33    4.46
 -13  -9  -1   51.64    4.24
 -14 -14   8    0.89    1.28
 -21  -3  -7   70.33    5.69
   8  14  16  136.50   10.66
   7  19  15   17.27    2.16
   4  22   6  260.06   19.88
   4  16   2   30.53    2.84
   3  21   3  462.36   34.77
   1  19  -1  426.90   32.10
  -6  -8   2 1171.07   86.85
  -6 -12  12  529.57   39.64
 -10 -14  16   50.76    4.52
 -11  19  -9    5.51    1.28
 -12  16 -10    5.20    1.28
 -12 -14  10  187.39   14.46
 -14  18 -10   10.10    1.73
 -14 -10   0   76.80    6.15
 -15  11 -11   19.20    1.98
 -15 -13   5  250.64   19.11
 -21 -11   1   56.09    4.87
   8  14  14    1.52    0.98
   7   7   9  829.36   61.53
   6  16   6   16.08    1.93
   6   4   8    2.45    0.45
   5  13   3 1318.09   97.81
   4  20   4  694.58   51.92
   3  -3   9   10.60    1.00
   2  22   2   55.32    4.80
  -1  23  -1  188.37   14.58
  -3  -9  23    2.24    1.33
  -4  18  -6  100.82    8.03
  -8 -12   8  147.78   11.40
 -11 -11   3  263.86   19.95
 -15  13 -11  139.25   10.86
 -17  15 -11   30.67    3.08
 -17  -3  -7  179.73   13.59
 -17 -11   1  178.53   13.76
   7  19  13    6.36    1.49
   5  21   7  121.31    9.66
   5   9   3    3.22    0.72
   3   5   1  399.76   29.70
   0  -4   4  743.22   55.08
  -3  23  -3   87.62    7.19
  -3  19  -5  278.49   21.16
  -4 -10  22  127.93   10.20
  -6 -12  18   20.01    2.35
 -10  -2  -6   38.70    3.00
 -10 -10   2  113.79    8.82
 -10 -12   6   82.29    6.59
 -19 -11   1   -0.30    1.19
   8  14  18   59.20    5.06
   5  19   5  244.73   18.68
   0  20  -2    1.81    1.07
  -5  17  -7    8.08    1.38
  -5  -9   5   66.72    5.33
  -6 -12  14  345.23   26.07
  -9  17  -9 1088.28   81.04
 -13  -7  -3  200.15   15.15
 -16 -14   8  142.57   11.24
 -17 -13   5   77.20    6.38
 -19  -3  -7   19.18    1.93
 -22 -10   0   12.91    1.97
 -24  -6  -4   16.92    2.14
 -24  -8  -2  182.11   14.24
   8  10  12    0.92    0.83
   8   8  16 1143.39   84.81
   5  15   3   99.32    7.82
   1  23   1  183.06   14.25
   1  -5  23    0.17    0.96
  -5 -11  11  249.71   18.93
  -6 -12  16   38.92    3.54
  -7 -11   7   42.59    3.62
 -15   9 -11   33.49    2.90
 -19 -13   5  197.65   15.30
 -22  -4  -6  271.32   20.64
 -23  -9  -1  152.06   12.01
   8  14  12   65.58    5.43
   8   8  14  307.17   22.99
   7  17   9  839.78   62.66
   5  -1  17   14.68    1.34
   0  12  -4  421.77   31.55
  -2  20  -4  349.88   26.47
  -2  -6   4  466.02   34.67
  -2  -8   8 1934.91  143.35
  -6  22  -6  112.10    9.02
  -6   8  -8 1180.33   87.51
  -6 -10   6   79.70    6.30
  -7  21  -7    4.67    1.36
  -9 -11   5   17.40    1.86
 -10  12 -10   12.18    1.52
 -12 -14  12  511.74   38.48
 -16 -10   0  566.68   42.42
 -21   1  -9   -0.01    0.63
   8  16  16  441.69   33.36
   7  19  11    0.24    1.01
   6  20   8    1.76    1.12
   4   6   2  436.37   32.45
   4  -2  20  330.82   24.81
   3  19   1   12.36    1.72
   1  13  -3  408.59   30.61
   1  11  -3  227.16   17.14
  -1  -7  23   95.47    7.80
  -5 -11  19  131.34   10.39
  -6  16  -8  413.84   31.14
  -8   4  -8  240.43   17.89
  -8 -10   4   23.71    2.25
 -13 -13   7  156.80   12.22
 -14 -14  10   41.61    3.93
 -15  15 -11    3.20    1.26
   8  16  14  131.17   10.39
   7  13   7   88.87    7.05
   7  11   7   43.57    3.66
   4  18   2    8.35    1.60
   2  20   0    1.24    1.38
   2  12  -2  251.40   18.97
   0  10  -4   99.98    7.74
  -1  11  -5    5.90    1.04
  -4 -10  10    0.51    0.77
  -8  20  -8   71.05    6.02
  -9 -13  13  123.65    9.78
 -12 -14  14  282.17   21.56
 -14  -8  -2   26.85    2.52
 -15  -9  -1  332.31   25.06
 -18 -10   0  354.56   26.82
   6  18   6    2.50    1.32
   2  -4  22  183.72   14.15
  -1  13  -5  325.87   24.51
  -9 -13  17   86.56    7.21
 -12  18 -10    3.36    1.45
 -14  -6  -4  367.23   27.51
 -16  -4  -6   27.31    2.46
 -23  -7  -3    0.95    1.26
   6   6   6 2292.49  169.67
   5  -1  15   15.45    1.36
   3  -3  21  425.20   31.91
   2  10  -2   14.35    1.55
   1  15  -3    4.09    1.06
   0  -6   8 2205.55  163.29
  -2  -8  22    0.18    1.29
  -4 -10  20  236.96   18.25
  -5 -11  13  815.83   60.85
  -8 -12  10    2.08    1.09
  -9  -7  -1 1815.64  134.52
  -9 -13  15    0.79    1.16
 -12   6 -10   72.42    5.57
 -19   7 -11   -0.28    0.32
 -21  -9  -1    0.29    1.26
 -22  -8  -2   -0.36    1.25
   8  16  12   55.67    4.81
   7  15   7  318.73   24.11
   5  17   3   17.92    2.21
   1   9  -3   19.61    1.97
  -4  20  -6  345.45   26.22
  -7  13  -9   78.82    6.36
 -13 -11   3  886.11   66.04
 -15  -5  -5  111.30    8.61
 -16 -12   4  136.53   10.80
 -16 -14  10   48.87    4.46
   6  12   4 1452.85  107.81
   4  22   4  464.72   35.10
   3  13  -1  416.03   31.20
   0  16  -4  146.21   11.37
  -1  15  -5   16.22    1.86
  -1   3  -3  420.59   31.20
  -2  12  -6  205.07   15.58
  -5  19  -7   14.46    1.95
  -5 -11  15   81.76    6.70
  -6  -6   0  149.06   11.28
  -7  11  -9   68.55    5.51
  -8 -12  20   30.84    3.35
  -9  -5  -3    1.35    0.71
 -11  21  -9   22.16    2.78
 -13  13 -11  531.17   39.86
 -13  11 -11  314.30   23.74
 -14 -14  12  292.00   22.34
 -15 -13   7   11.65    1.99
 -19  -9  -1  137.47   10.84
 -20 -12   4  589.00   44.30
 -22  -6  -4  252.12   19.36
   8  12  10    1.45    1.00
   7  21  13   41.45    4.15
   7   9   7  862.59   64.09
   3  11  -1  234.65   17.73
  -1   9  -5  492.04   36.70
  -3  21  -5  499.89   37.68
  -9  19  -9  204.07   15.86
 -10  16 -10  323.77   24.63
 -12 -12   6  524.25   39.36
 -15  -7  -3    0.80    0.99
 -18  -4  -6   82.66    6.59
 -18 -12   4  196.59   15.27
 -21  -5  -5  599.57   44.96
 -23 -11   3   21.80    2.84
   8  14  10   34.42    3.26
   8   8  12  134.07   10.25
   7  19   9  139.83   11.15
   6  10   4  158.46   12.10
   5  21   5  559.89   42.14
   2  16  -2  319.22   24.18
   0  22  -2    4.30    1.60
  -2  10  -6   42.24    3.56
  -6  18  -8  258.07   19.81
  -7  15  -9  410.35   30.95
 -10 -12   8    0.96    1.18
 -11 -13  11  313.03   23.84
 -15  17 -11   26.34    3.03
 -16  -8  -2  579.24   43.36
   8  18  16  254.43   19.76
   8  18  14   60.88    5.47
   3  15  -1    2.88    1.10
   1  17  -3  332.86   25.23
  -2  22  -4  215.08   16.73
  -4  -6   2  465.00   34.64
  -4 -10  18    1.37    1.46
  -4 -10  12  513.03   38.46
 -10  -8   0 1626.79  120.66
 -12 -10   2   37.38    3.38
 -13  15 -11  124.68   10.01
 -13 -13   9  131.41   10.49
 -17   1  -9  678.40   50.31
 -17 -13   7   22.48    2.65
 -19 -13   7    3.48    1.53
 -21  -7  -3   82.12    6.88
   8  10  10  194.65   14.81
   7  17   7  555.13   41.71
   3  21   1  125.78   10.07
   0   8  -4    1.58    0.86
  -7 -11  21   25.52    2.79
  -8 -12  18   34.48    3.52
 -11  -9   1  386.32   29.04
 -18  -8  -2  333.70   25.32
 -19   1  -9  119.73    9.10
  -1  17  -5    8.33    2.31
  20  16   4   36.56    3.90
 -18  14  -4   72.99    6.81
 -16  12  -2   -0.14    1.79
  20  10   2   87.80    7.84
  -9   9   3  518.86   39.33
 -14   8  -2   27.62    3.50
  19   7   1  111.98    9.64
  17   5   1   13.33    2.15
   2   4   4 2067.45  152.98
 -12   2  -6  170.19   13.72
 -12   0 -10  209.39   16.62
  19  -1  -9  148.47   12.32
   6  -2  -2   54.96    4.90
  17  -3 -11    1.66    1.25
 -14  20   2  100.63    8.81
 -15  19   1   32.07    3.79
   7  17   9  836.98   62.45
   5   9   7   81.86    6.50
 -18   6 -12   18.81    2.96
 -17   5 -11   24.96    3.41
 -14   4  -6  367.68   28.43
  22   2  -8    0.05    1.64
  14   2   0   11.18    2.28
   9   1   1  889.47   66.61
  13  -1  -3  407.11   31.25
  -7  -1  -5   76.33    6.52
  18  -2 -10   98.52    8.71
  -8  -2  -8 1710.44  127.24
  -5  -3  -7  248.10   18.86
  -9  -3 -13   88.41    7.53
  15  19   7   16.21    2.79
 -13  19   3  266.29   21.04
 -14  18   2    2.23    1.77
  -8  16   6  391.64   30.07
 -13  11   1   36.42    4.30
  22  10   0   21.78    3.23
  -4  10   6  130.07   10.27
 -16   4 -10   48.48    5.05
  17   3  -1  310.96   24.32
  12  -2  -4 1328.84   99.33
  16  -4 -14    4.91    1.87
  14  -4 -10  116.45    9.89
  12  -4  -8  312.42   24.26
  -8  -4 -18   32.49    3.50
  -2  -6 -14   41.27    3.25
 -16  18   0  284.54   22.39
 -15  17   1  296.18   23.31
  17  13   5   97.04    8.58
  -6  12   6  566.41   42.72
  19  11   3  203.29   16.39
  11   7   5  215.20   16.92
   6   4   4 1629.60  121.04
  18   0  -6  166.24   13.67
  -9  -1  -7 1656.99  123.40
   4  -2  -2  175.10   13.51
  12  18   8   55.11    5.26
 -18  10  -6   71.77    6.77
 -17   9  -5  152.06   12.67
 -18   8  -8  824.09   62.31
 -17   7  -7  570.44   43.55
  19   5  -1    3.57    2.04
  19   3  -3  371.33   28.82
 -15   1 -17  265.88   21.02
  16   0  -4  112.60    9.70
  -7  -3  -9  392.27   29.73
   8  -4  -6    1.43    1.50
  13  -5 -13  806.74   60.89
 -12  20   4  557.44   42.60
 -13  17   3   11.65    2.66
 -14  16   2   59.18    5.82
   6  12   8    0.08    0.99
 -19  11  -7    0.36    1.90
 -19   9  -9  216.81   17.42
  18   8   2  355.86   27.68
 -10   8   2  490.75   37.39
  16   6   2   24.68    3.69
  -8   6   2 1054.19   78.84
 -11   5  -1    3.16    1.86
 -15   3  -9   50.23    5.22
 -16   2 -18  168.42   13.88
  21   1  -9   -0.30    2.11
 -15   1 -19   31.42    3.84
   8   0   0 2994.85  222.21
 -14   0 -18   66.85    6.40
   7  -1  -1 1872.58  139.18
  15  -3  -9   56.52    5.59
  10  -6 -14    1.01    1.62
  -4  22   8   55.96    5.21
  12  20   8   30.32    3.54
  -4  18   8   27.57    3.03
 -17  17  -1  438.10   33.76
 -16  16   0  565.48   43.20
  14  12   6  356.62   27.62
 -10  12   4  471.54   36.05
  12  10   6   90.51    7.81
 -16   8  -4  222.40   17.86
 -11   3  -3 1845.35  137.53
   8   2   2  350.23   26.73
 -16   2 -16  335.16   26.17
 -15   1 -15  273.44   21.59
  17  -1  -7  513.77   39.35
  15  -1  -5   15.81    2.76
  13  -3  -7  220.53   17.56
  16  -4 -16   90.89    8.11
  16  -4 -18   12.78    2.41
  -8  -4 -20   85.33    7.38
   9  -5  -9  472.16   35.90
   8  -6 -12    0.75    1.42
 -12  22   4  311.05   24.40
  16  16   6   68.14    6.44
  -9  13   5   65.04    6.01
  21  11   1   53.52    5.41
  -4   6   4 1702.83  126.42
  22   4  -6  277.08   21.85
 -17   3 -17  188.20   15.35
 -16   2 -20    0.22    1.81
  -8   0  -4   -0.23    1.55
 -14   0 -20    2.73    1.91
 -13  -1 -17   58.68    5.78
  16  -2  -8  522.24   39.96
  17  -3 -13    6.21    2.07
  -5  -5 -13 1790.57  132.91
  -7  21   7    8.13    2.03
  -7  19   7  109.77    9.35
 -15  15   1  304.64   23.95
 -18  12  -4  209.10   16.89
 -11  11   3  283.49   22.21
 -17  11  -3    3.20    2.12
 -14  10   0   89.87    8.09
  17   9   3  405.03   31.34
  22   8  -2    0.37    2.08
 -13   7  -1   43.55    4.59
  20   2  -6   52.91    5.41
  13   1  -1  165.37   13.51
 -15   1 -21    7.33    2.22
 -10   0  -6  892.71   67.03
 -13  -1 -19   12.21    2.56
  15  11   5   97.79    8.66
  20   8   0   80.45    7.42
  15   7   3    0.51    1.86
   4   4   4 3232.22  239.33
  13   3   1  425.17   32.66
 -16   2 -14   59.40    5.98
  19  -1 -11    0.61    1.68
  18  -2 -12    5.87    2.07
  11  -5 -11  237.49   18.74
  10  -6 -20   27.14    3.34
 -13  15   3  271.40   21.46
 -17  15  -1  276.86   21.88
  20  12   2  278.51   21.99
  16  10   4   52.82    5.36
  13   9   5   74.11    6.83
  -3   7   5  261.94   19.85
 -19   7 -11   -0.61    1.67
  22   6  -4  278.06   21.95
  -5   5   3 2100.99  155.95
 -17   5  -9  138.62   11.70
  16   4   0  124.81   10.64
 -18   4 -16    9.19    2.20
  -9   3  -1   18.48    2.79
 -13   3  -5 1303.63   97.64
  16   2  -2  301.61   23.67
 -14   0 -14    6.89    2.12
 -13  -1 -15    1.43    2.06
  -8  -4 -14   35.77    3.64
  13  -5 -15  261.49   20.68
  10  -6 -16   93.57    8.14
 -11  21   5  301.56   23.69
   7  19   9  162.65   12.69
 -11  19   5  122.31   10.42
 -12  16   4  154.89   12.90
  17  15   5    4.25    1.73
  13  15   7   20.28    2.90
 -16  10  -2  204.96   16.68
  14   8   4   32.50    3.82
   8   8   6 1177.68   87.84
 -15   7  -3    0.17    1.76
  18   2  -4    8.12    2.30
 -14   2  -8   28.31    3.61
 -15   1 -13    1.50    1.87
  -7  23   7   30.72    3.59
  16  18   6   39.90    4.41
  -7  17   7  572.43   43.43
  -8  14   6  123.78   10.31
 -16  14   0  198.67   16.13
 -11   7   1  394.53   30.37
  18   6   0  168.21   13.93
 -15   5  -5  133.87   11.34
  -6   2   0   21.07    2.88
  19   1  -7  123.46   10.57
 -11  -1  -9  389.22   29.93
 -13  -1 -21  102.72    9.02
 -10  -2 -10  115.73    9.63
 -12  -2 -18    2.46    1.82
   9  -3  -5    2.83    1.73
  14  -4 -12  970.12   73.04
  13  -5 -17   84.12    7.57
  13  -5 -19  203.06   16.38
  10  -6 -18   65.40    6.10
  18  14   4   63.85    6.25
  19  13   3  290.15   22.85
  20   6  -2   61.58    6.19
  20   4  -4  673.14   51.17
 -18   4 -14   68.89    6.57
 -17   3 -13    8.76    2.26
  21   1 -11   54.96    5.52
  12   0  -2    4.63    2.52
 -12  -2 -16   -0.13    1.78
  17  -3 -17  178.06   14.59
  17  -3 -19    9.96    2.14
  -6  -4 -10  126.49   10.05
 -11  17   5   28.58    3.64
  -5  13   7  301.57   23.11
   9  11   7   68.07    5.99
  18   4  -2    8.43    2.47
  21   3  -7   84.52    7.72
 -11   1  -5    3.29    1.85
   5  -1  -1  743.32   55.54
  18  -2 -14    1.52    1.69
 -12  -2 -20  263.88   20.84
  -4  -4  -8  385.59   28.93
 -15  13   1    1.11    1.89
   4  12   8  307.46   23.04
  21   9  -1    0.83    1.80
  19   9   1  144.51   12.12
 -19   9  -7  162.44   13.46
 -16   2 -12    0.50    2.12
  -9   1  -3   15.48    2.55
  20   0 -12   44.26    4.91
 -12   0  -8  273.25   21.44
  -5  -1  -3  350.88   26.52
  -4  -2  -4 1985.90  147.23
  10  16   8  555.72   42.07
  -4  16   8  202.70   15.79
 -18  14  -2    2.77    1.93
  21  13   1  105.88    9.21
 -15   9  -1  295.94   23.32
 -18   8  -6  232.54   18.63
  15   1  -3    0.49    1.87
  18   0  -8  493.99   37.92
   6   0   0 6345.70  469.75
  11  -1  -3  214.90   17.05
 -13  -1 -13   80.20    7.25
  10  -2  -4  179.82   14.39
  15  -3 -11  101.48    8.99
  10  -4  -8   20.94    2.95
  17  17   5   18.18    2.94
  11  13   7  139.16   11.39
 -17  13  -1   59.92    6.09
 -19  11  -5  126.29   10.77
 -13   9   1   51.83    5.39
  15   5   1   16.05    2.77
  -6   4   2  476.15   35.93
   6   2   2   58.54    5.23
  17   1  -5   14.85    2.76
 -14   0 -12   19.26    2.91
  18  -2 -16  146.39   12.20
  12  -4 -10  463.84   35.52
   6  -6 -12  564.62   42.52
 -10  20   6   29.65    3.65
  14  14   6   65.03    6.10
  -3  11   7  118.12    9.29
  17   7   1  474.16   36.42
   9   7   5   83.97    7.20
 -17   7  -5    5.86    2.35
 -19   7  -9  149.28   12.45
  22   4  -8   44.39    4.80
 -12   4  -2 1327.53   99.33
   5   3   3  503.03   37.72
 -15   3  -7   -0.52    2.23
  12   2   0    5.41    2.11
  17  -1  -9  729.03   55.27
  18  -2 -18  108.13    9.41
  16  -2 -10  181.87   14.90
 -12  -2 -14  301.76   23.52
  14  -4 -14  294.78   23.11
   7  -5  -9   86.85    7.32
   8  -6 -14  133.95   10.92
  13  17   7   27.99    3.40
  20  14   2  110.14    9.54
   8  14   8  329.13   25.11
 -12  14   4  880.82   66.42
 -13  13   3  795.22   60.13
  18  10   2  105.90    9.33
  21   7  -3   92.07    8.23
 -14   6  -2   36.32    4.31
 -18   6  -8  226.78   18.20
  21   5  -5  584.13   44.54
  11   5   3 1053.72   78.95
 -19   5 -13  170.88   14.02
  15   3  -1   -0.10    1.72
  20   2  -8   -0.42    1.80
 -15   1 -11   37.63    4.27
   3  -1  -1  104.66    8.18
  11  -5 -13  743.11   56.11
 -10  18   6   67.46    6.34
  18  16   4   11.92    2.56
  19  15   3   30.19    3.65
 -11  15   5   73.23    6.72
 -16  12   0   85.05    7.77
  22  10  -2   23.59    3.18
 -17   9  -3  380.49   29.52
  10   6   4  129.21   10.57
 -14   4  -4  953.17   71.75
  19   3  -5  246.00   19.62
 -17   3 -11    1.23    2.16
 -13   1  -7   40.44    4.36
  20   0 -14    3.78    2.15
  14   0  -4  184.49   14.93
  19  -1 -15   26.06    3.35
 -11  -3 -17    0.61    1.54
  -1  21   9   -0.09    0.66
  19   7  -1  125.16   10.66
 -12   6   0   28.49    3.54
 -17   5  -7    7.15    2.24
  16   0  -6  139.61   11.70
  -6   0  -2   14.81    2.32
  19  -1 -17  132.36   11.11
  14  -4 -20  248.68   19.75
  -7  15   7  276.80   21.48
  15  13   5  262.50   20.72
 -14  12   2  316.31   24.72
  17  11   3    0.19    2.05
  20  10   0    3.35    1.85
  17   3  -3   94.44    8.40
 -12   2  -4 1358.55  101.58
  13  -3  -9   89.26    7.88
  14  -4 -16    2.34    1.60
  -7  -5 -17    5.26    1.48
   8  -6 -20    5.19    1.59
 -16  20   2   -0.08    1.82
  13  19   7    6.94    1.91
 -19  13  -3  256.46   20.31
  16  12   4  149.70   12.44
 -10  10   4    0.66    1.56
  22   8  -4   49.88    5.09
  -8   8   4  207.87   16.35
  22   6  -6  108.10    9.36
 -16   6  -4   38.59    4.54
  19   5  -3  266.23   21.05
  17   5  -1   19.41    3.36
  19   1  -9  128.02   10.85
  13  -1  -5  310.57   24.17
 -11  -3 -15  103.49    8.83
  14  -4 -18   60.03    5.84
   4  -4  -6 1673.38  124.19
  -8  -4 -12  294.30   22.59
  11  -5 -21  280.94   22.04
   9  -5 -11   16.68    2.53
  18  18   4    1.62    1.77
  10  18   8  348.79   26.78
 -16  18   2  170.70   13.99
 -18  12  -2    3.94    2.07
  -9  11   5   15.05    2.57
  10  10   6   41.13    4.12
  -7   9   5   83.97    7.12
  16   8   2  526.17   40.20
 -14   8   0  119.72   10.27
 -10   4   0  116.29    9.72
  21   3  -9  107.14    9.28
 -16   2 -10  200.98   16.22
   5   1   1  765.45   57.12
  14  -2  -8   27.72    3.47
  15  -3 -13  268.42   21.19
  -7  -5 -19   16.55    2.20
   8  -6 -16  373.20   28.58
 -15  19   3   26.53    3.35
  19  17   3   11.04    2.22
 -17  17   1  377.06   29.21
  20  16   2    0.24    1.79
  12  12   6  475.66   36.27
 -11   9   3   39.52    4.18
 -16   8  -2  513.94   39.34
  -9   7   3  409.61   31.27
 -19   5 -11  133.84   11.32
 -10   2  -2   12.39    2.28
  11   1  -1  882.36   66.27
 -11  -3 -21  354.50   27.43
  -6  20   8    4.40    1.71
  21  11  -1   54.19    5.40
 -15  11   1   35.85    4.34
   6   8   6   93.57    7.52
  20   4  -6  310.82   24.32
 -16   4  -6   39.10    4.36
 -18   4 -10    0.30    1.78
  11   3   1  218.32   17.23
  18   0 -10  332.08   25.89
   4   0   0 2376.48  176.10
 -12  -2 -12  315.45   24.48
   7  -3  -5  254.38   19.58
  11  -5 -15   83.14    7.43
   4  -6 -12 1381.57  102.67
 -15  17   3   72.87    6.78
  19  11   1    0.28    1.64
 -17  11  -1  176.31   14.41
 -20  10  -6   28.78    3.59
  15   9   3   54.01    5.35
  -2   8   6 1174.61   87.16
  13   7   3  230.34   18.19
  -7   3   1    1.73    1.80
 -14   2  -6   34.24    3.91
 -14   0 -10   81.56    7.33
  16  -2 -12    1.97    1.75
  -3  -3  -5  535.70   39.89
  -6  22   8    0.46    1.45
 -16  16   2  380.11   29.47
 -18  16   0  306.09   23.95
  -8  12   6    1.02    1.62
 -19   9  -5    3.87    1.97
  18   8   0  524.72   40.11
 -20   8  -8   81.06    7.37
 -19   7  -7  109.53    9.50
   3   3   3  626.13   46.58
  14   2  -2   30.15    3.65
  12  -4 -12 1257.17   94.10
  -9  21   7    1.60    1.54
  -6  18   8  229.21   17.93
 -14  18   4   56.49    5.54
  13  11   5  779.26   58.75
  14  10   4  131.13   10.93
  -6  10   6   96.11    7.94
  11   9   5   18.15    2.53
  12   8   4  323.04   24.97
  20   6  -4  318.18   24.86
  14   4   0  178.87   14.46
  20   2 -10   81.47    7.40
  -7   1  -1 1935.02  143.76
 -17   1 -17  408.55   31.53
  15  -3 -15   35.94    4.16
  11  -5 -17   29.64    3.42
 -17  15   1  297.03   23.30
 -12  12   4 1255.00   93.99
 -12   8   2    3.23    1.77
 -18   8  -4   32.48    3.97
 -17   3  -9  359.26   27.89
  16   2  -4   25.92    3.35
   4   2   2  186.28   14.24
 -18   2 -16  168.00   13.75
 -18   2 -18  118.00   10.05
 -15   1  -9  326.07   25.39
 -17   1 -19  144.75   12.08
  10   0  -2  209.04   16.49
 -16   0 -18  298.89   23.42
  15  -3 -19   28.04    3.43
 -11  -3 -13  874.72   65.72
   2  -4  -6  518.62   38.61
   5  -5  -9   83.32    6.83
 -11  13   5  782.78   59.05
  18  12   2    5.42    1.86
 -13  11   3  901.28   67.87
 -19  11  -3  219.05   17.54
  16   6   0  156.21   12.86
 -10   6   2   42.01    4.30
 -18   6  -6    3.55    1.99
  21   5  -7  121.30   10.30
 -13   5  -1  313.40   24.38
 -15   5  -3  108.29    9.33
  17   1  -7  524.93   40.12
 -17   1 -15  269.69   21.26
 -16   0 -16  546.78   41.74
  -9  -1  -5  440.12   33.43
 -11  -1  -7  392.17   30.04
  -8  -2  -6 1144.66   85.39
 -10  -2  -8  523.94   39.68
  15  -3 -17   77.37    7.13
   8  -4  -8  225.15   17.51
   6  -6 -14   36.16    3.54
 -13  21   5  305.39   23.94
 -13  19   5  183.83   14.92
  15  15   5   15.48    2.62
  20  12   0   41.37    4.58
 -16  10   0  529.01   40.44
  21   9  -3  115.04    9.85
 -15   7  -1  170.05   13.88
 -20   6 -10   26.87    3.47
  18   4  -4  341.46   26.57
  21   3 -11  380.03   29.37
 -13   3  -3 1144.34   85.76
  19   1 -11    0.72    1.98
 -16   0 -20   34.96    3.90
   9  -1  -3   16.99    2.69
   8  -2  -4   12.69    2.25
 -10  -4 -18    1.41    1.60
   5  21   9   69.56    5.58
  14  18   6    1.55    1.60
 -14  16   4    1.61    1.95
 -15  15   3   35.80    4.09
  17  13   3    8.77    2.14
  18   6  -2   45.15    4.79
 -19   5  -9    3.43    1.91
  16   4  -2   30.25    3.66
  10   4   2  205.31   16.14
  19   3  -7   27.09    3.49
 -19   3 -15   25.06    3.38
 -15  -1 -17  276.71   21.77
 -10  -4 -16   56.28    5.25
  -7  -5 -21  118.87    9.62
   2  -6 -12  204.94   15.49
  -4  -6 -16   38.57    3.28
  -9  17   7  816.22   61.48
  16  14   4    2.98    1.95
 -16  14   2   52.78    5.30
 -18  14   0   64.47    6.16
 -18  10  -2  106.33    9.34
  21   7  -5  127.11   10.73
 -15   3  -5  103.90    9.00
 -18   2 -14    0.56    1.48
  13   1  -3  397.05   30.51
  18   0 -12   42.08    4.62
 -12   0  -6   26.63    3.27
  17  -1 -13   60.71    5.86
 -15  -1 -19   27.18    3.48
  13  -3 -11  878.75   66.16
  -9  -3  -9  507.11   38.35
  -5  -5 -11 1327.24   98.58
  14  20   6   38.37    4.19
  -4  14   8   33.69    3.23
 -10  14   6    2.10    1.69
  21  13  -1  114.98    9.81
 -14  10   2   22.50    3.17
  17   9   1  750.23   56.75
 -17   7  -3  193.02   15.62
  -6   6   4 2424.44  179.90
 -11   3  -1  227.62   17.89
 -16   2  -8  547.60   41.77
  -1   1   1 7832.09  579.09
  16   0  -8  812.84   61.37
 -10   0  -4  116.59    9.63
 -16   0 -14  202.07   16.24
  16  -2 -20   -0.63    1.80
  -7  -3  -7  246.65   18.93
 -10  -4 -20  222.43   17.52
   9  -5 -13   75.39    6.65
 -13  17   5   90.82    8.04
  19   9  -1  145.02   12.07
 -17   5  -5  353.76   27.48
 -18   4  -8   30.98    3.78
  20   2 -12  266.05   20.97
  10   2   0  193.36   15.30
 -17   1 -13   57.49    5.76
  16  -2 -16  369.59   28.64
  12  -4 -14  972.17   73.05
   6  -6 -20   69.08    6.05
  -1  17   9  821.15   61.05
   8  16   8 1205.82   89.91
  19  13   1   11.78    2.31
   9  13   7   79.77    6.79
  -7  13   7   92.60    7.78
  13   5   1  297.14   23.10
   9   5   3    4.36    1.67
  -7   5   3  247.60   19.11
 -19   3 -13  271.00   21.40
   2   0   0 3900.22  288.52
  15  -1  -9  315.93   24.62
  16  -2 -18  160.28   13.17
 -17  13   1   58.35    5.73
  15   7   1  172.65   14.01
  -5   7   5 1965.41  145.88
 -11   5   1    2.14    1.73
  19   1 -13   11.12    2.35
   3   1   1  115.51    8.92
 -13  -1  -9   51.99    5.18
 -12  -2 -10   34.78    3.70
 -14  -2 -18    1.41    1.64
  -3  21   9  111.20    8.96
 -12  20   6  157.69   13.01
  15  17   5    4.92    1.93
 -19  13  -1   10.81    2.34
 -17   9  -1  738.97   55.94
 -20   8  -6    2.52    1.86
  19   7  -3   26.46    3.43
   8   6   4    2.72    1.73
  19   5  -5  233.31   18.59
  13   3  -1  394.95   30.34
  18   2  -8  331.53   25.83
  -8   2   0  213.80   16.65
 -18   2 -12    2.31    2.14
 -13   1  -5  309.33   24.01
  18   0 -14   66.74    6.29
  12   0  -4  387.46   29.73
  17  -1 -15  265.39   20.93
 -14  -2 -16   51.07    5.13
   9  -3  -7  420.15   31.98
  12  -4 -20  526.76   40.22
 -10  -4 -14  131.43   10.71
   7  -5 -11  232.84   18.04
   6  -6 -16   25.50    2.78
 -12  22   6   84.35    7.64
  20  14   0    3.32    1.73
  18  14   2    2.04    2.00
  12  14   6  303.59   23.54
   6  14   8  121.72    9.58
 -14  14   4  306.72   23.96
  16  10   2  191.72   15.46
 -20  10  -4  213.70   17.18
 -15   9   1  286.21   22.44
  17   3  -5   22.45    3.23
  14   0  -6   38.40    4.16
 -14   0  -8  123.76   10.37
  17  -1 -19  137.55   11.52
 -14  -2 -20  106.42    9.20
  11  -3  -9   36.17    3.86
   9  -5 -21   85.34    7.50
  -7  -5 -13  282.34   21.55
   6  -6 -18    1.95    1.35
  -3  19   9    5.25    1.30
 -12  18   6   19.98    2.96
  11  17   7  108.99    9.15
  21   5  -9   91.73    8.11
 -11   1  -3  222.01   17.44
 -16   0 -12   76.89    7.08
 -15  -1 -13    0.51    1.53
  12  -4 -18  178.60   14.47
  15  19   5   12.60    2.22
  16  16   4   89.72    7.94
  17  15   3   71.52    6.61
 -13  15   5  252.04   19.94
  -5  11   7  226.06   17.39
  17   7  -1  495.50   37.92
 -16   6  -2   23.08    3.19
 -20   6  -8    4.79    1.83
  -8   4   2   16.78    2.42
 -14   4  -2  405.06   31.14
 -20   4 -12  525.36   40.14
  15   3  -3   75.59    6.88
 -17   3  -7  185.12   14.99
  19   1 -15   30.99    3.82
  18   0 -16  315.04   24.59
  13  -1  -7   46.82    4.84
  12  -2  -8    2.99    1.70
 -11  -3 -11  259.70   20.23
  -9  15   7  372.63   28.62
  21  11  -3  368.75   28.57
  15  11   3  107.96    9.32
  18  10   0  335.68   26.13
 -19   9  -3    3.23    1.95
  12   6   2  184.83   14.74
  17   5  -3   20.84    3.11
  15   5  -1   14.52    2.51
 -16   4  -4   14.33    2.57
 -19   3 -11  218.38   17.48
  17   1  -9  744.25   56.31
 -17   1 -11  153.62   12.69
  18   0 -18  237.75   18.87
 -14  -2 -14   61.61    5.92
  -8  -4 -10   26.06    2.81
   9  -5 -15  123.59   10.22
   3  -5  -9    0.95    0.92
  19  15   1   26.75    3.35
  13  13   5  827.52   62.32
 -16  12   2    1.00    1.75
  14   8   2   27.37    3.39
 -14   6   0   36.63    4.07
 -19   5  -7   18.55    2.90
  19   3  -9    5.72    2.33
   9   1  -1  913.96   68.42
 -15   1  -7  171.20   13.91
  -7  -1  -3    0.78    1.42
  -8  20   8   75.43    6.76
  14  12   4  933.93   70.23
   8  10   6  226.40   17.49
 -12  10   4  494.62   37.72
 -10   8   4   22.85    2.89
  21   7  -7    5.26    1.98
   9   3   1   14.61    2.41
  -6  -2  -4  430.68   32.41
 -13  -3 -17    5.05    1.82
   9  -5 -19    4.51    1.71
  11  19   7    1.02    1.40
 -17  19   3   11.41    2.19
  16  18   4   13.50    2.33
  20  16   0   34.71    3.92
 -12  16   6   42.14    4.55
 -11  11   5  239.08   18.80
  21   9  -5   93.80    8.29
  -9   9   5  445.98   33.93
 -16   8   0  745.11   56.37
 -18   6  -4   92.24    8.23
  16   2  -6   22.17    3.14
   2   2   2  623.80   46.30
  16   0 -10  504.12   38.58
  14  -2 -12  308.60   24.09
  13  -3 -21  401.56   31.00
 -13  -3 -19  276.12   21.66
   9  -5 -17  149.92   12.18
   4  -6 -14  395.08   29.78
  -8  22   8   46.95    4.70
  11  21   7   38.92    4.18
  18  16   2  165.99   13.61
  10  12   6   72.33    6.36
 -13   9   3   88.23    7.79
   4   8   6    2.05    0.84
 -18   8  -2  338.42   26.36
  20   4 -10  217.96   17.50
  18   4  -6  100.07    8.78
 -12   4   0  405.74   31.08
 -18   2 -10   99.69    8.81
  -8   0  -2  217.79   16.90
  15  -1 -11   38.40    4.36
  10  -4 -12  468.70   35.69
  -6  -4  -8    2.63    1.15
  16  20   4   29.77    3.68
 -16  20   4   30.73    3.64
   8  18   8  793.76   59.51
  -8  18   8  828.47   62.32
  17  17   3  174.67   14.26
 -17  17   3  189.31   15.35
  19  11  -1    0.89    1.78
  17  11   1  175.91   14.33
 -17  11   1  177.81   14.50
 -19  11  -1    0.00    1.68
  11   7   3  125.87   10.32
 -11   7   3  121.43   10.09
  12   2  -2  223.53   17.61
 -12   2  -2  225.41   17.76
  13  -3 -15  257.30   20.30
 -13  -3 -15  254.10   19.98
 -11  21   7   43.80    4.66
 -16  18   4   11.18    2.24
  19  17   1  142.08   11.85
 -18  16   2  172.16   14.13
 -10  12   6   78.15    6.96
  13   9   3   89.89    7.82
  -4   8   6    2.19    1.08
  12   4   0  386.65   29.65
 -18   4  -6   89.86    8.03
 -20   4 -10  214.08   17.22
  18   2 -10  105.25    9.16
   8   0  -2  230.44   17.87
 -15  -1 -11   45.67    4.86
  13  -3 -19  268.15   21.13
   6  -4  -8    2.25    1.35
 -11  19   7    0.84    1.67
  12  16   6   43.13    4.44
   9   9   5  455.89   34.54
  16   8   0  789.18   59.61
 -21   7  -7    6.04    2.11
  -9   3   1   12.49    2.33
  14   2  -4  415.72   31.93
  -2   2   2  628.12   46.66
 -16   2  -6   22.09    2.97
 -16   0 -10  559.61   42.65
   6  -2  -4  502.51   37.78
 -14  -2 -12  324.64   25.21
  13  -3 -17    7.80    2.26
 -10  -4 -12  493.43   37.41
  17  19   3   10.75    2.21
  18  18   2  117.12   10.10
 -19  15   1   26.89    3.44
  20  12  -2  284.41   22.37
 -14  12   4  948.36   71.39
  12  10   4  512.73   39.00
  10   8   4   23.20    2.93
 -14   8   2   28.63    3.53
  -9  -5 -17  153.49   12.28
   4  -6 -20  337.30   25.68
   8  20   8   85.86    7.31
  -3  17   9  384.76   29.01
 -13  13   5  867.03   65.35
 -15  11   3  114.75    9.84
 -20   8  -4   82.85    7.71
 -12   6   2  199.18   15.87
  19   5  -7   20.82    3.09
 -19   3  -9    3.04    1.89
  17   1 -11  185.90   15.11
  15   1  -7  182.79   14.79
  -9   1  -1  928.93   69.52
   7  -1  -3    0.45    1.67
  14  -2 -14   66.71    6.27
   8  -4 -10   25.01    2.83
  -9  -5 -19    4.21    1.37
  -4  -6 -14  389.68   29.13
  -6  14   8  126.11   10.16
  16  12   2    0.56    1.67
 -18  10   0  370.73   28.78
  14   6   0   38.66    4.22
 -20   6  -6   75.55    7.03
 -15   5  -1   15.10    2.66
  16   4  -4   14.41    2.62
 -19   1 -17  142.01   11.89
  11  -3 -11  273.91   21.37
 -11  17   7  115.24    9.83
 -16  16   4   95.91    8.50
  18  12   0   47.22    5.09
  19   9  -3    6.58    2.18
 -17   7  -1  521.96   39.93
  20   6  -8    3.12    1.94
  16   6  -2   23.00    3.42
  20   4 -12  584.35   44.54
  14   4  -2  422.38   32.43
   8   4   2   16.17    2.58
  17   3  -7  209.75   16.86
 -15   3  -3   79.56    7.22
 -19   1 -15   28.92    3.61
  16   0 -12   84.00    7.61
 -18   0 -16  319.71   25.03
 -18   0 -18  255.08   20.29
  15  -1 -13    1.13    1.79
 -11  -1  -5    4.29    1.64
 -13  -1  -7   39.54    4.20
  14  -2 -20  121.22   10.35
 -12  -2  -8    2.24    1.52
 -13  -3 -13  844.62   63.60
   7  -5 -13  288.91   22.23
  -5  21   9   87.18    7.41
  13  15   5  269.48   21.18
   9  15   7  360.05   27.55
 -12  14   6  337.12   26.20
 -18  14   2    1.58    1.78
  -2  12   8    4.29    0.95
 -20  10  -2   93.55    8.36
  19   7  -5   17.72    2.92
  11   1  -3  218.60   17.28
  14   0  -8  134.17   11.20
  10  -4 -14  137.23   11.31
  -5  19   9    2.30    1.41
 -15  17   5    4.19    1.88
  -8  16   8 1340.24  100.12
  15  13   3  247.18   19.59
  -9  13   7   85.20    7.42
 -19   7  -3   30.27    3.83
  -8   6   4    1.25    1.49
 -21   5  -9   84.96    7.72
  -1   3   3  342.77   25.48
 -17   3  -5   19.93    3.12
  18   2 -12    5.33    2.09
 -20   2 -14   99.02    8.75
  13   1  -5  294.25   22.93
  14  -2 -16   53.70    5.48
  14  -2 -18    2.05    1.77
  12  18   6   26.22    3.33
   5  11   7  228.93   17.40
  20   8  -6    4.29    2.12
  -7   7   5    5.20    1.55
 -15   7   1  174.66   14.23
 -19   5  -5  247.46   19.72
 -13   3  -1  381.21   29.35
   8   2   0  227.53   17.69
 -18   2  -8  332.67   25.98
  -3   1   1  104.85    8.13
 -12   0  -4  392.93   30.14
  15  -1 -21    6.74    1.95
  13  -1  -9   58.90    5.78
 -17  -1 -17  393.56   30.51
 -17  -1 -19  143.80   12.08
  12  -2 -10   39.31    4.20
  -3  -5  -9    2.44    0.62
   4  -6 -18  103.26    8.39
 -14  20   6   36.05    4.31
 -19  13   1   13.13    2.58
  17   9  -1  766.22   58.00
 -20   4  -8   74.34    6.97
  19   3 -13  289.80   22.83
 -18   0 -14   55.02    5.51
  -9  -3  -7  377.38   28.74
 -11  -3  -9   36.00    3.74
 -12  -4 -16  145.98   11.99
   7  -5 -21  126.83   10.52
  20  14  -2  106.45    9.33
  -7  11   7   41.89    4.10
  11   5   1    2.01    1.67
 -13   5   1  316.22   24.58
  18   4  -8   34.38    4.11
  17   1 -13   58.61    5.80
 -19   1 -13   12.88    2.52
  -2   0   0 3515.46  260.08
 -17  -1 -15  266.41   21.11
   7  -3  -7  261.29   20.13
 -14  18   6    3.21    2.01
 -16  14   4    5.30    2.08
 -17   9   1  741.26   56.19
 -19   9  -1  139.73   11.82
  17   5  -5  330.80   25.84
  16   2  -8  528.90   40.48
 -10   2   0  186.22   14.80
  16   0 -14  192.53   15.66
  10   0  -4  111.40    9.32
  15  -1 -19   30.83    3.89
 -15  -1  -9  311.68   24.34
   9  -3  -9  489.95   37.20
 -12  -4 -20  531.84   40.60
  -7  -5 -11  219.77   16.91
  -9  -5 -21   89.21    7.65
 -17  13   3    5.48    2.05
  17   7  -3  185.29   15.13
  13   7   1   39.42    4.24
   5   7   5 1879.78  139.43
  15   3  -5   94.72    8.39
  11   3  -1  206.56   16.35
  18   2 -14    1.79    1.83
 -20   2 -12  271.39   21.52
 -15   1  -5   15.27    2.92
  16   0 -20   33.09    3.96
  12   0  -6   24.46    3.18
  15  -1 -17  284.99   22.50
 -14  -2 -10   26.13    3.46
 -16  -2 -18  151.53   12.70
  10  -4 -18    0.60    1.44
  -6  -6 -18    2.43    1.07
 -15  15   5   12.22    2.49
  14  10   2   23.12    3.13
 -21   7  -5  121.40   10.48
  19   5  -9    3.48    2.50
 -10   4   2  183.46   14.61
  19   3 -15   24.07    3.38
 -13   1  -3  391.51   30.14
 -16   0  -8  744.43   56.39
 -16  -2 -16  339.66   26.56
 -12  -4 -14  931.57   70.02
   7  -5 -15    0.81    1.47
  -6  -6 -16   19.03    2.16
 -10  20   8    1.78    1.73
  18  14   0   66.89    6.59
  16  14   2   55.15    5.67
   7  13   7   95.14    7.82
 -20  12   0   39.91    4.52
  18  10  -2   91.99    8.32
 -21   9  -3  111.11    9.74
  20   6 -10   33.84    4.31
 -18   6  -2   47.34    5.22
 -16   4  -2   26.63    3.44
 -19   3  -7   20.38    3.15
  17   1 -15  269.12   21.35
  16   0 -16  522.56   40.08
 -18   0 -12   31.88    3.90
  11  -1  -7  370.77   28.52
 -17  -1 -13   55.13    5.69
  10  -2  -8  501.34   38.11
  11  -3 -13  840.22   63.33
  -5  17   9  149.02   11.87
  10  14   6    1.15    1.52
 -18  12   2    3.05    1.97
   6   6   4 2397.14  177.79
 -16   6   0  140.65   11.88
 -18   4  -4  323.83   25.39
  13   3  -3 1069.76   80.28
  -3   3   3  646.47   48.15
  18   2 -16  175.04   14.43
  -4   2   2  177.11   13.59
  17   1 -17  410.22   31.81
  17   1 -19  132.73   11.32
   1   1   1 8330.36  615.90
   9  -1  -5  432.81   32.94
  -9  -1  -3   15.16    2.47
 -13  -3 -11  822.63   62.03
  -9  -5 -13   67.93    5.96
   2  -6 -14   36.24    3.16
  14  16   4    3.01    2.04
  19  15  -1   24.17    3.42
  15  15   3   29.39    3.92
  -4  12   8  308.16   23.38
  19  11  -3  219.39   17.71
 -13  11   5  771.29   58.32
  16  10   0  506.43   38.84
 -14  10   4  130.97   11.06
 -11   9   5   16.12    2.55
  -6   8   6   91.08    7.54
 -12   8   4  309.56   24.09
  18   6  -6    0.03    1.97
 -21   3 -11  327.63   25.72
  15   1  -9  306.73   24.05
 -17   1  -7  479.09   36.83
 -19   1 -11    0.29    2.21
  11  -3 -21  331.09   25.93
 -10  -4 -10    0.56    1.54
   9  17   7  744.79   56.12
  20  12  -4  530.60   40.71
  18   8  -4   29.08    3.81
  13   5  -1  294.35   22.99
  -8  -2  -4   12.76    2.30
   7  -5 -17    5.86    1.74
  13  21   5  306.62   24.23
 -13  21   7   40.34    4.66
  13  19   5  194.73   15.88
  17  15   1  272.22   21.63
  13  11   3  837.41   63.16
 -15   9   3   54.12    5.49
 -18   8   0  525.67   40.33
  19   7  -7  106.60    9.42
 -13   7   3  206.45   16.59
  10   6   2   44.96    4.44
 -20   6  -4  299.89   23.68
 -16   2  -4   30.29    3.80
   7   1  -1 1793.33  133.29
  14   0 -10   77.89    7.19
  12  -2 -12  296.33   23.23
 -13  19   7    5.65    2.22
  11  13   5  779.63   58.79
 -19  11   1    1.15    1.95
 -10  10   6   41.92    4.46
  20   8  -8   79.24    7.42
  12   8   2    5.72    2.25
 -20   8  -2    0.40    1.95
  14   2  -6   31.44    3.84
 -20   2 -10   73.33    7.01
  13  -1 -11   31.96    3.80
 -15  -3 -17   67.11    6.50
   8  -4 -12  315.89   24.35
  -8  -4  -8  214.11   16.62
  -7  21   9    1.42    1.64
  19  17  -1  125.45   10.86
  18  16   0  306.28   24.19
  -8  14   8  345.25   26.59
  12  12   4 1212.77   90.87
  20  10  -6   28.94    3.81
  19   9  -5    1.15    2.07
  18   4 -10    2.30    1.96
  16   4  -6   30.23    3.89
 -11   3   1  225.25   17.77
  11  -3 -15  109.02    9.39
 -15  -3 -19   28.32    3.78
  -6  -6 -20   64.51    5.43
  -7  19   9  157.02   12.78
  14  18   4   67.92    6.54
  16  16   2  376.07   29.33
 -15  13   5  251.48   20.08
 -16  12   4  141.74   12.08
 -18   2  -6   42.21    4.75
  -5   1   1  624.11   46.68
  -4   0   0 2401.39  177.94
  12  -2 -22  127.43   10.99
  11  -3 -19  227.91   18.33
 -15  -3 -15   29.97    3.84
   2  -6 -20   57.12    4.90
  15  17   3   65.36    6.40
   4  14   8   30.26    2.73
 -16   8   2  502.80   38.61
 -14   6   2   34.30    4.06
  16   2 -10  197.12   16.07
  10   2  -2   14.42    2.69
 -11   1  -1  881.57   66.23
 -18   0 -10  322.17   25.32
   8  -4 -22   48.15    5.01
 -12  -4 -12 1267.60   94.88
 -13  17   7   28.46    3.61
 -10  16   8  610.31   46.42
  15  11   1   39.22    4.51
 -17  11   3    2.45    2.02
  16   8  -2  538.53   41.24
 -17   5  -1   16.42    2.94
 -16  -2 -12    0.99    1.80
   4  -4  -8  373.01   28.11
   9  21   7    0.11    1.68
  14  20   4  219.55   17.82
  18  18   0  231.86   18.76
  17  17   1  423.05   32.89
 -18  16   4   10.94    2.56
 -19  15   3   27.21    4.00
 -14  14   6   57.70    5.95
 -11  13   7  150.75   12.51
   8  12   6    0.42    1.37
   6  10   6   85.39    6.99
 -20  10   0    1.60    2.30
   9   7   3  381.73   29.14
  16   6  -4   35.78    4.47
 -10   6   4  145.94   11.89
 -19   5  -3  263.44   21.01
  10   4   0  110.79    9.31
 -21   3  -9  101.36    9.11
  12   2  -4 1339.51  100.19
  -7  -3  -5  238.99   18.38
 -11  -5 -17   24.62    3.11
 -17  17   5   18.72    3.12
  18  12  -2    2.48    2.06
  -3   9   7  414.87   31.10
 -19   7  -1  116.05   10.19
  17   3 -11    1.74    1.99
  -5   3   3  553.96   41.52
 -17   3  -3   89.31    8.13
  15   1 -11   34.27    4.26
  13   1  -7   41.27    4.45
 -19   1  -9  137.25   11.80
   6   0  -2   25.92    3.05
 -13  -1  -5  320.85   24.93
  12  -2 -14  322.02   25.21
 -12  -2  -6  211.99   16.81
  -6  -6 -14   34.55    3.21
  15  19   3   36.20    4.52
  16  18   2  177.47   14.80
  19  13  -3  279.47   22.24
  -9  11   7   63.70    5.91
 -18  10   2  105.74    9.44
  19   5 -13  220.95   17.94
 -11   5   3 1056.82   79.23
 -15  -1  -7  187.39   15.23
  12  -2 -20  305.47   24.17
   6  -4 -10  146.96   11.69
 -11  -5 -19  141.87   11.75
  17  19   1  147.54   12.65
  10  16   6  102.95    8.87
  -6  12   8    0.10    1.19
 -21   7  -3   90.44    8.37
  18   4 -12  186.22   15.32
  14   4  -4  945.11   71.20
 -15   3  -1    2.55    1.92
 -19   3  -5  270.52   21.55
  -6   2   2   45.48    4.28
  14   0 -12   18.02    3.04
 -20   0 -16   25.15    3.78
  13  -1 -13   83.94    7.68
   4  -2  -4 1980.04  146.83
   9  -3 -11   42.19    4.26
 -15  -3 -13  257.27   20.45
   5  -5 -13 1852.15  137.67
 -11  -5 -15   83.13    7.35
  -7  17   9  877.82   65.97
   9  11   5   17.42    2.52
  10  10   4   -0.06    1.41
  17   9  -3  408.57   31.72
   8   8   4  228.13   17.71
  19   7  -9  158.72   13.35
  18   6  -8  252.55   20.24
  12   6   0   28.62    3.46
 -15   5   1   14.92    2.77
  15   3  -7    0.84    2.03
 -14   0  -4  195.75   15.77
 -16   0  -6  159.42   13.24
  12  -2 -16    0.20    1.71
 -11  -3  -7  125.30   10.34
 -13  -3  -9   92.07    8.09
   8  -4 -14   31.15    3.57
   6  18   8  244.52   18.90
  16  12   0   80.82    7.57
   7   9   5   86.10    7.17
  -8   8   6 1236.73   92.34
  17   7  -5   10.30    2.66
  14   6  -2   36.61    4.25
 -21   5  -5  618.36   47.30
  12   4  -2 1361.42  101.81
  -2   4   4 1923.17  142.42
  16   2 -12   -0.73    2.07
 -12   2   0    5.99    2.03
  12   0  -8  296.04   23.14
  13  -1 -21  110.87    9.87
   5  -1  -3  411.99   31.03
 -19  -1 -17  148.39   12.73
  12  -2 -18    3.48    2.34
 -14  -4 -18   55.84    5.71
   2  -6 -16   24.95    2.49
 -12  20   8   28.21    3.86
 -13  15   7   14.95    2.73
 -18  14   4   70.38    6.93
  18  10  -4    1.62    2.02
  -1   9   7 1879.94  139.16
 -21   9  -1    0.87    2.17
 -12   4   2 1388.72  103.82
 -20   0 -14    3.59    2.21
  -3  -1  -1  129.87    9.99
   8  -4 -20   88.87    7.97
 -14  -4 -16    2.61    1.97
   5  -5 -21  612.84   46.44
  -9  -5 -11   20.42    2.57
   2  -6 -18   39.38    3.60
 -17  15   5    2.60    2.54
 -19  13   3  283.49   22.62
  19  11  -5  145.19   12.36
  20  10  -8    2.95    2.25
  -5   9   7   93.77    7.63
 -19   9   1  143.62   12.25
  18   8  -6  250.40   20.10
  18   4 -14   69.98    6.88
  17   3 -13    9.28    2.53
   9   1  -3   18.96    2.83
  -6   0   0 6604.37  488.82
  11  -1  -9  430.29   33.01
 -17  -1  -9  774.62   58.75
 -19  -1 -15   20.89    3.25
  10  -2 -10  129.38   10.72
  19  15  -3   17.73    3.16
  11  15   5   89.44    7.99
  -5  15   9  125.67   10.11
  17  13  -1   60.70    6.31
  13  13   3  834.20   63.03
  19   9  -7  151.95   12.88
  13   9   1   49.94    5.11
  15   1 -13    1.00    2.11
 -15   1  -3    1.12    1.82
  13  -1 -15    0.84    2.30
 -16  -2 -10  197.52   16.14
  -4  -4  -6 1793.74  132.95
 -12  18   8   45.98    4.98
  18  14  -2   -0.45    2.10
  12  14   4 1020.68   76.79
 -15  11   5   88.17    8.09
  15   9  -1  333.04   26.07
 -14   8   4   33.90    4.08
  16   4  -8  235.73   18.95
   6   4   2  475.53   35.79
 -18   4  -2    6.00    2.41
  15   1 -21    3.86    2.43
  -7   1   1 1809.90  134.50
  14   0 -14   10.33    2.87
 -18   0  -8  524.67   40.35
  13  -1 -19   16.07    2.89
 -11  -1  -3  224.26   17.65
   8  -4 -16  230.38   18.24
   8  -4 -18   34.01    3.94
  -2  -4  -6  409.87   30.44
  -8  -6 -16  392.59   29.85
  -8  -6 -18  235.11   18.25
  -9  21   9    3.08    2.04
   6  20   8    2.66    1.47
 -16  16   6   69.57    6.97
 -10  14   8   43.61    4.69
 -20  12   2  302.01   23.99
 -16  10   4   47.59    5.22
 -18   6   0  175.55   14.57
  18   4 -16   14.41    2.95
 -21   3  -7   86.46    8.12
  14   0 -20    3.53    2.12
  13  -1 -17   64.14    6.40
 -18  -2 -16  152.33   13.03
 -18  -2 -18  112.45   10.07
 -14  -4 -14  314.19   24.66
   3  -5 -11 1099.54   81.78
 -11  -5 -13  789.04   59.44
  -9  19   9  221.75   17.84
  10  18   6   78.92    7.29
   7  15   7  275.53   21.25
  15  13   1   -0.85    2.01
 -14  12   6  352.14   27.55
 -12  10   6   91.08    8.09
 -15   7   3   -0.37    2.00
  15   5  -5  133.20   11.32
 -20   4  -4  720.67   54.87
  17   3 -15   79.57    7.56
  16   2 -14   57.88    5.96
  16   2 -20   -0.75    2.33
 -12   0  -2    4.93    1.93
 -20   0 -12   49.31    5.41
  -5  -1  -1  712.21   53.17
 -19  -1 -13    9.04    2.54
 -15  -3 -11  114.40    9.99
 -12  -4 -10  498.14   38.00
  10  22   6   19.23    3.08
 -15  19   7   19.48    3.45
 -17   9   3  368.24   28.79
 -20   8   0   68.35    6.82
  19   7 -11    0.67    2.54
  15   7  -3    0.02    1.93
  17   5  -9  140.69   12.03
   9   5   1  435.01   33.11
 -16   4   0  125.13   10.74
  17   3 -17  174.37   14.58
  13   3  -5 1261.66   94.55
  -7   3   3   86.01    7.22
   6   2   0   28.35    3.15
  15   1 -15  266.22   21.29
  15   1 -19   26.00    3.71
 -19   1  -7  108.59    9.78
 -21   1 -11   55.17    5.84
  14   0 -16  205.64   16.88
  14   0 -18   67.90    6.89
  10   0  -6  854.89   64.26
   7  -3  -9  422.53   32.10
  10  20   6   30.94    4.02
  18   6 -10   68.91    6.85
 -22   6  -4  269.33   21.61
  -6   4   4 1660.48  123.41
 -13   3   1  384.07   29.64
  16   2 -16  336.47   26.57
 -18   2  -4    3.93    2.24
   8   0  -4   -0.02    1.79
 -18  -2 -14    1.37    1.95
   9  -3 -13   90.32    7.90
   5  -3  -7  261.92   20.00
   5  -5 -15  134.32   10.82
 -12  16   8   52.40    5.40
 -21  11   1   49.48    5.46
  16  10  -2  185.73   15.31
   9   3  -1   14.80    2.90
 -16   2  -2  292.93   23.10
  15   1 -17  263.15   21.12
   9  -3 -21  110.93    9.82
   5  -5 -19  253.31   19.82
  -7  -5  -9   82.31    6.79
 -15  17   7  137.14   11.99
  18  16  -2  161.13   13.69
  14  14   2   55.34    5.85
 -17  13   5   79.57    7.78
 -18  12   4  205.66   16.97
  12  10   2   32.95    3.84
 -11   7   5  232.63   18.43
 -12   6   4 1399.16  104.65
  -8   2   2  301.75   23.17
  13   1  -9   56.10    5.62
 -13   1  -1  168.42   13.73
   9  -1  -7 1838.49  136.91
   8  -2  -8 1870.76  139.23
  -9  -3  -5    1.40    1.45
  -4  -6 -12 1359.33  100.79
  11  17   5   24.41    3.48
  -9  17   9 1058.54   79.59
  17  15  -1  279.34   22.37
  19  13  -5  192.48   15.95
 -13  13   7  147.64   12.50
  17  11  -3    0.40    2.09
 -11  11   7    1.34    2.00
  -7   9   7  849.87   63.69
 -18   8   2  351.88   27.64
  13   7  -1   35.55    4.16
  16   6  -6   16.25    3.11
 -16   6   2   26.02    3.67
  15   3  -9   54.93    5.92
 -17  -3 -17  158.76   13.56
  -6  -4  -6 2213.49  164.20
   5  -5 -17  326.12   25.12
  -8  -6 -20    1.80    1.31
 -16  14   6    0.59    2.42
  18  12  -4  183.84   15.32
  19   9  -9  186.67   15.59
  16   8  -4  209.48   17.09
  13   5  -3 1218.94   91.43
 -20   2  -6   40.75    4.84
   7  -1  -5   77.21    6.62
 -19  -1 -11    1.70    2.17
 -17  -3 -15   68.67    6.83
 -10   8   6  229.30   18.15
  17   7  -7  543.39   41.82
 -13   5   3 1266.70   94.94
 -19   5  -1    1.09    2.35
  12   0 -10  210.08   16.93
  -8   0   0 2828.97  209.94
  10  -2 -12   29.12    3.70
  10  -2 -22   16.09    2.98
 -14  -2  -6   35.35    4.12
 -18  -2 -12    7.16    2.47
  12  16   4  140.95   11.98
  15  15   1  276.95   22.19
  19  11  -7    0.82    2.39
  18   8  -8  801.41   60.94
   2   8   6 1051.90   77.94
 -21   7  -1    7.39    2.77
  18   6 -12   21.30    3.57
 -21   5  -3  467.54   36.32
 -19   3  -3  327.11   25.88
  -7  -1  -1 1765.40  131.23
 -15  -1  -5   17.98    3.02
   9  -3 -15   55.47    5.48
   9  -3 -19    5.88    2.01
  18  10  -6   65.06    6.73
 -20  10   2   72.18    7.47
  17   9  -5  170.31   14.32
  17   5 -11   24.13    3.85
   5   5   3 2043.86  151.62
 -21   1  -9    0.51    2.21
  11  -1 -11  231.84   18.51
  11  -1 -23   20.56    3.71
 -17  -1  -7  474.45   36.68
 -16  -2  -8  490.02   37.78
   6  -4 -12 1471.89  109.72
   6  -4 -22  256.55   20.50
  11  21   5  306.05   24.48
  11  19   5  136.26   11.83
  17  17  -1  423.96   33.25
  16  16   0  537.51   41.62
   8  14   6  113.77    9.59
  11  11   3  289.82   22.73
 -19   7   1  113.96   10.29
  -5   5   5 5635.42  417.20
 -17   5   1   21.24    3.54
 -17   3  -1  289.77   23.06
  12   2  -6  190.66   15.47
 -14   2   0   11.13    2.49
  -9   1   1  871.72   65.40
 -16   0  -4  121.36   10.56
   9  -3 -17  381.65   29.72
 -13  -3  -7  212.69   17.10
  -6  -6 -12  550.65   41.30
 -14  20   8    2.22    2.47
  -3   5   5 2154.84  159.70
  -8   4   4  363.47   27.87
 -21   3  -5  478.43   37.25
  14   2 -10   20.90    3.47
 -18   0  -6  149.03   12.80
 -15  -3  -9   54.35    5.87
 -11  -5 -11  253.49   19.98
 -13  -5 -15  240.83   19.31
 -13  -5 -19  183.66   15.34
  17  19  -1  134.83   12.10
 -11  19   9    4.22    2.76
  14  16   2   61.83    6.63
  15  11  -1   35.72    4.57
  10   8   2  501.01   38.21
   8   6   2 1192.69   89.10
  -9   3   3    7.69    2.40
  12  18   4  196.03   16.41
 -14  18   8   69.50    7.39
 -19  15   5   12.56    3.38
 -12  14   8   64.18    6.62
 -20  14   4  229.27   19.09
   9  13   5   64.52    6.16
  10  12   4  490.75   37.61
 -15   9   5  112.34   10.26
  14   8  -2   28.49    3.99
  18   6 -14    1.37    2.59
 -22   2  -8    0.69    2.44
 -13  -1  -3  396.00   30.71
 -12  -2  -4 1454.10  108.79
  12  22   4  290.56   23.74
  16  18   0  291.30   23.71
  15  17   1  278.01   22.67
   7  17   7  604.71   45.90
  18  14  -4   62.99    6.84
   5  13   7  308.01   23.50
  16  12  -2    0.06    2.44
 -10  12   8    2.99    2.35
  13  11   1   31.89    4.46
 -14  10   6   -0.42    2.39
  -9   9   7  930.15   70.00
 -16   8   4  219.14   18.05
  14   6  -4  414.32   32.30
  15   3 -11  104.57    9.92
 -17   1  -3  308.29   24.59
 -19   1  -5    1.45    2.57
  10  -2 -14   20.29    3.29
  10  -2 -20   94.27    9.01
  -4  -2  -2  206.21   15.74
 -16  -4 -16   93.70    9.04
 -16  -4 -18   13.58    3.30
  12  20   4  527.90   41.11
  -9  15   9  644.09   49.12
  17  13  -3    8.13    3.13
 -17  11   5   26.82    4.20
 -18  10   4   -1.61    1.69
  17   5 -13   78.82    8.02
  15   5  -7    3.14    2.43
  -7   5   5 2123.19  157.88
  16   4 -12  123.07   11.03
 -10   2   2   12.67    2.33
   5   1  -1  710.87   53.18
 -14   0  -2   13.34    2.55
 -19  -1  -9  120.39   10.99
 -18  -2 -10   75.73    7.45
  -8  -4  -6    1.62    1.43
  -9  -5  -9  430.91   32.90
 -10  -6 -18   69.32    6.54
 -18  16   6   45.51    7.88
  10   6   4  188.51   14.29
   6  12   4 1359.87  100.85
   5  17   3   25.73    2.25
  14   0   2   11.77    1.34
   7  23   1  118.12    9.15
  15  -5  -1   15.58    1.54
  20  -4  -2  365.92   27.48
  16  -6  -2   23.95    2.16
  16 -10  -6   95.20    7.35
  15 -11  -7    1.13    0.45
  -7  -3  -7  317.22   23.77
  20 -10  -8    1.93    0.66
  -1 -11 -11  256.45   19.27
 -13  17 -11    4.64    0.79
   0 -12 -12   18.96    1.73
  -8  -8 -16 1286.94   95.57
  12   6   4 1380.17  102.42
  19  11   3  237.93   18.04
  19   9   3    3.44    1.03
  11  19   3  215.53   16.38
   9  19   3    2.10    0.81
  -1  -1  -1 7273.30  537.72
  -8   4  -4  405.28   30.22
  21  -7  -5  121.46    9.42
 -11  -1 -11  226.14   17.14
  -6  -8 -12    0.33    0.83
  -8  -6 -12    0.04    0.83
 -12   0 -12   16.92    1.76
  -4 -12 -20  546.69   40.86
 -12  -4 -20  539.33   40.30
  14  14   4  316.38   23.84
   8   6   4    2.69    0.79
  19  13   3  264.58   20.00
  15   3   3   83.16    6.58
   3  15   3   77.71    6.04
  18   2   2  218.31   16.58
  17  -1   1 1158.83   86.08
  -6   0  -4   61.63    4.83
   0  -8  -6 2087.66  154.50
  -8   0  -6 2170.49  160.76
 -12   8  -8  137.85   10.58
 -14  14 -12  273.58   20.66
  16  10   4   44.48    3.77
   6   8   4    3.40    0.75
  13  19   3  267.08   20.20
  20   4   2  314.80   23.72
  14  -4   0  204.71   15.49
  17  -7  -3  192.02   14.58
   0  -6  -4   61.89    4.72
 -10  16  -6   99.45    7.66
 -15   7 -15   80.64    6.41
  -7  -9 -17  787.16   58.63
  -9  -7 -17  804.91   59.94
 -11  -5 -19  128.96    9.98
   0 -14 -20    3.23    0.91
  -4 -12 -22  298.62   22.52
  16  12   4  146.04   11.26
  14   6   4  403.42   30.25
  12  16   4  140.68   10.85
  10  16   4   51.07    4.24
  19   7   3   26.02    2.48
  10  22   2   12.80    1.45
   2  18   2  222.16   16.70
  21  -5  -3  482.83   36.13
  17  -9  -5  158.86   12.11
  -7  21  -5  110.16    8.31
  -5  -5  -7 2026.35  150.09
 -12  12  -8  101.38    7.89
 -12  18 -10    5.65    0.97
 -14   8 -12   77.82    6.22
 -14   4 -14  307.83   23.20
 -15  13 -15    0.46    0.71
 -14   2 -16   60.97    4.96
 -13  -1 -17   66.05    5.35
 -10  -6 -18   74.38    5.98
  -5 -11 -19  139.14   10.74
  16   8   4  221.68   16.84
  12  22   2  112.17    8.76
   6   0   2   21.76    1.99
  24  -4  -4   83.31    6.63
  21  -9  -7    1.57    0.77
 -12  10  -8    3.01    0.84
 -11  19  -9    9.72    1.21
  17 -13 -11    4.06    0.66
 -13   5 -11  815.26   60.69
 -14  12 -12  483.85   36.20
 -15   5 -17    3.29    0.86
   6  14   4  416.85   31.16
   7  19   3   22.35    2.16
   4  20   2  322.83   24.21
  11  -3   1  207.00   15.61
 -11   7  -7   35.53    3.04
  14 -12  -8   66.04    5.10
 -14  10 -12  189.58   14.46
  -9  -5 -13   76.42    6.12
   7 -15 -15   77.11    5.97
 -15  11 -15    4.87    1.02
 -15   9 -15  193.88   14.78
   2 -14 -16   57.75    4.67
  14  16   4    3.06    0.97
  15  19   3   27.05    2.48
  16   0   2  588.04   43.89
   8  22   2    0.75    0.69
  -9   5  -5   80.48    6.28
  -5  -9 -13   72.30    5.79
 -12  -2 -16    0.85    0.78
  -8  -8 -18  820.29   61.09
  11   1   3  208.22   15.76
  22   0   0  264.13   19.99
  -6  16  -2   23.89    1.87
 -10   6  -6   88.99    6.93
  -8  -4 -10   24.49    2.31
   4 -14 -14  297.45   22.29
 -10  -4 -14  122.56    9.53
 -14  16 -14    6.44    1.14
 -11  -3 -15  103.57    8.12
  -9  -7 -19  154.53   11.89
 -13  -1 -19   13.39    1.59
  -6 -10 -20   27.56    2.53
 -10  -6 -20   30.50    2.74
  19   5   3  276.40   20.90
  17   3   3   90.37    7.17
  22   6   2   43.30    3.69
  21   1   1   16.47    1.78
  13  -3   1  405.00   30.30
   9  -3   1   16.03    1.59
   5  23   1    0.01    0.65
  23  -1  -1  183.47   14.03
  -7   5  -3  245.55   18.38
  18  -8  -4   32.58    2.86
  -9   1  -7 1724.75  127.85
  -8  -2  -8 1944.27  144.09
 -12   4 -10  467.69   35.00
 -13  15 -11  146.51   11.27
  -7  -7 -13   94.08    7.39
 -13   3 -13  780.93   58.18
 -13   1 -15    1.87    0.81
  -2 -12 -16    0.42    0.76
   5 -15 -17    3.54    0.83
 -15   7 -17  133.51   10.32
 -14   2 -18    2.51    0.95
  -7  -9 -19  158.15   12.15
  16   6   4   38.48    3.39
  12   4   4 2719.18  201.41
  10   4   4  389.34   29.15
  13   1   3  407.54   30.52
   5   3   3  513.09   38.16
   0   6   2   25.02    1.98
  16  -4   0  132.77   10.23
  17  -5  -1   16.34    1.73
  22  -6  -4  260.95   19.75
  -4  -8 -10   24.46    2.25
  -4 -10 -14  130.01   10.04
  -9  -7 -21    0.91    0.83
  -6 -10 -22   23.61    2.28
  18  12   4  189.76   14.51
   6   6   4 2326.06  172.24
  21   9   3  115.81    9.05
   9   1   3   15.06    1.57
   3   5   3  489.98   36.41
  21  -3  -1  131.99   10.24
  24  -2  -2   73.38    5.92
  22  -8  -6    0.54    0.79
 -10   2  -8  462.75   34.59
 -11   3  -9   40.83    3.49
 -13   7 -11  154.36   11.87
 -14   6 -14   61.46    5.04
  -3 -11 -15  111.71    8.70
  -1 -13 -19   10.92    1.41
  -7  -9 -21    0.74    0.78
  -8  -8 -22   49.00    4.12
  18   8   4   28.67    2.66
  16  16   4   95.27    7.54
  14   4   4  943.63   70.19
  20   2   2   97.79    7.72
  23   3   1    0.23    0.85
  19  -1   1  418.07   31.37
  -8  16  -4  205.11   15.38
  -6  -6 -10   82.89    6.53
   5 -13 -11  769.91   57.12
 -12   0 -14   20.26    2.13
 -14   4 -16    3.35    1.00
 -15   9 -17  280.76   21.21
  11  11   5  262.65   19.86
  18  14   4   60.54    4.97
  12  18   4  181.40   13.89
  -2  -8  -8 1905.75  141.16
  -9  -3 -11   36.94    3.25
 -12   2 -12  304.46   22.96
 -15  11 -17   29.96    2.74
  13  11   5  788.80   58.77
  10  18   4    0.86    0.80
   4  10   4  363.79   27.18
  21   7   3   87.33    6.97
  15   1   3    1.76    0.81
  13  21   3  392.94   29.53
  11  21   3  346.24   26.07
  15  -3   1    1.01    0.82
  22  -4  -2  209.11   15.95
 -10  14  -6    2.03    0.73
  -9  -1  -9 1693.03  125.55
 -13  13 -11  496.20   37.13
 -11  -1 -13   35.45    3.14
  -8  -6 -14  130.18   10.11
 -14  14 -14   50.84    4.27
  -1 -13 -21  104.28    8.20
  13   9   5   68.41    5.54
  11  13   5  771.69   57.50
   9  11   5   19.14    1.95
  14  18   4   65.51    5.37
   6  16   4   37.17    3.20
   4  12   4 2607.80  193.08
  22   4   2  205.35   15.66
  18   0   2  489.70   36.67
   6  22   2   40.18    3.44
   6  -4   0   68.37    5.24
  -4   8   0    0.00    0.17
   5  -5  -1  726.56   53.80
  18 -10  -6   74.96    5.95
  17 -11  -7  111.78    8.63
 -13   9 -11   88.43    7.02
  -6  -8 -14  129.27   10.03
 -14   8 -14    1.42    0.92
 -11  -3 -17    1.20    0.98
 -13   1 -17   58.77    4.88
 -12  -2 -20  277.22   20.97
   9   9   5  460.19   34.43
   5  19   3  269.55   20.32
  25  -3  -3    0.11    0.80
  19  -7  -3   26.50    2.47
  -5   1  -3  448.57   33.37
  -7   1  -5   79.79    6.23
  -9  15  -5  118.08    9.03
 -10   8  -6  246.36   18.57
 -10   0 -10 1348.76  100.14
 -12  16 -10    5.32    1.04
 -11   1 -11  255.46   19.35
 -13  11 -11  311.00   23.46
 -13  17 -13   21.26    2.13
   2 -14 -18    2.73    0.90
  15  11   5   82.25    6.62
  18   6   4   93.93    7.49
  16   4   4   11.11    1.44
  19   3   3  357.73   26.95
   1  11   3  216.64   16.21
  -6   6  -2   26.63    2.22
  -4  -2  -4 2085.29  154.37
  -8   6  -4    3.40    0.80
  -6  -2  -6   25.74    2.38
   1  -9  -7 1823.04  134.96
 -12   6 -10   78.23    6.26
  -3  -9 -11   35.03    3.04
 -14  12 -14  277.13   20.99
  -9  -5 -15  116.31    9.10
  -2 -12 -18    3.25    0.97
 -14   4 -18   66.92    5.48
  15  13   5  240.57   18.30
  11   7   5  237.93   18.04
  12  -2   2  237.23   17.92
   0  16   2  603.91   44.84
  23  -7  -5   21.64    2.22
  19  -9  -5    4.17    0.99
  -9   7  -5   89.02    6.92
 -13   5 -13  863.08   64.29
 -14  10 -14   41.89    3.62
   5 -15 -19   14.89    1.68
  13   7   5  286.86   21.68
  11  15   5   91.30    7.28
  20  10   4  223.06   17.01
  16  18   4   11.65    1.54
   4   8   4  399.98   29.85
  21   5   3  489.77   36.73
  23  -5  -3  114.31    8.99
  -6  -4  -8    3.21    0.90
   3 -13 -13  792.33   58.91
 -13   3 -15  245.26   18.65
 -14   6 -16    0.65    0.77
 -11  -3 -19  223.45   17.04
 -13   1 -19   10.84    1.56
  13  15   5  244.77   18.61
   7   1   3    1.20    0.81
  14  -2   2   31.15    2.83
  10  -2   2    8.57    1.23
  18  -4   0    9.86    1.41
  19  -5  -1    3.03    1.01
 -10  12  -6   86.34    6.77
 -10  10  -6   43.07    3.59
   0 -12 -14   20.44    2.07
  -7  -7 -15  303.08   22.91
 -12   0 -16   77.65    6.30
  -3 -11 -17    1.37    0.93
   2 -14 -20  103.46    8.20
  -2 -12 -20  276.27   20.96
  20   8   4   81.16    6.57
  17   1   3  302.64   22.88
  23   1   1  179.49   13.82
  17  -3   1  320.71   24.20
   7  -3   1    0.68    0.88
   1   1   1 8160.32  603.30
  24   0   0  482.43   36.21
  -2  -4  -4 2035.45  150.66
  -8  20  -6    4.39    0.81
  16 -12  -8   59.15    4.71
  -4  -6  -8    3.44    1.01
 -11  17  -9  238.01   18.06
  -7  -5 -11  237.48   18.01
  -4 -10 -16   52.12    4.41
  -2 -12 -22  123.25    9.67
  17  11   5   26.35    2.61
  15  15   5   11.95    1.65
  15   7   5    0.40    0.87
   9  15   5  112.27    8.82
   9   7   5   92.19    7.26
   7  11   5  239.42   18.12
   7  21   3   87.98    7.04
   1  13   3  399.73   29.78
  -5   7  -1   78.53    5.95
  -1  -9  -9 1727.15  128.00
 -11   5  -9   18.12    1.97
  -1 -11 -13   35.82    3.14
 -10  -4 -18    0.44    1.08
  17  13   5   84.86    6.88
  17   9   5  161.39   12.52
  12   2   4 1406.95  104.46
  22   2   2   51.87    4.48
  21  -1   1   16.29    1.86
  22  -2   0    4.91    1.22
  20  -8  -4   81.06    6.54
  -2  -6  -6   25.70    2.28
  23  -9  -7   65.89    5.49
   4 -12 -10  493.47   36.72
 -12  14 -10  172.74   13.29
 -12   8 -10    1.32    0.98
 -12  18 -12   37.98    3.44
 -14  14 -16    8.03    1.34
 -14   8 -16  126.88    9.96
  -9  -5 -17  148.71   11.57
 -14   6 -18    1.26    0.90
   7  13   5  298.06   22.49
   7   9   5   85.68    6.78
  18   4   4  353.69   26.72
  12  20   4  542.94   40.71
  20   0   2    0.81    0.91
  23  -3  -1    0.34    0.88
  20  -6  -2   55.52    4.72
  -8   2  -6 1139.34   84.59
 -12   4 -12 1292.04   96.05
 -13   7 -13  144.75   11.28
 -12   2 -14  322.51   24.40
 -11  -1 -15   35.22    3.31
  -3 -11 -19  225.29   17.25
 -10  -4 -20  243.43   18.57
  20   6   4  322.60   24.44
  14  20   4  238.88   18.26
  10   2   4  203.51   15.49
  -9  13  -5   70.55    5.59
  -4  -4  -6 1693.04  125.46
  -9  19  -7  157.71   12.08
 -10  18  -8  344.56   25.93
 -10   4  -8   26.02    2.45
  -8  -4 -12  308.39   23.32
   4 -14 -16    3.13    0.95
  -6  -8 -16  391.67   29.50
 -14  12 -16   16.55    1.96
   7 -15 -17  138.30   10.67
   1 -13 -17   59.29    4.94
 -13   3 -17    6.96    1.41
  -3 -11 -23   30.44    2.93
  17  15   5    5.09    1.20
  17   7   5    6.78    1.33
  13  17   5   85.65    6.97
  13   5   5 1799.91  133.58
  11   5   5 1313.25   97.56
  10  20   4  215.52   16.53
   1  21   1   16.43    1.63
  -7  15  -3    0.48    0.51
  -7   7  -3  252.07   18.90
  24  -6  -4   19.83    2.26
  -9   9  -5  464.45   34.70
  -9   3  -7  418.06   31.34
   2 -10  -8  503.42   37.45
   2 -12 -12  305.09   22.93
 -10  -2 -14   24.14    2.54
  -3 -11 -21  374.57   28.30
   6  18   4   96.01    7.62
   6   4   4 1717.04  127.26
  -7  -1  -7 2569.38  190.34
 -12  12 -10  214.00   16.38
 -12  10 -10   13.76    1.78
 -13   5 -15  250.35   19.12
  -5  -9 -17  158.03   12.29
  -7  -7 -17  580.73   43.53
  -4 -10 -18    1.20    1.08
 -12   0 -20   50.25    4.40
  19  11   5  145.60   11.42
  15  17   5    5.17    1.33
  15   5   5  132.90   10.44
  16   2   4   30.63    2.99
  19   1   3   13.35    1.86
   8  -2   2  335.43   25.12
   3  23   1   -0.43    0.81
   3  -1   1  118.36    8.89
   0  22   0  264.35   19.83
  24  -4  -2    0.66    1.03
  -8   8  -4  220.56   16.64
  -9  11  -5   19.24    1.92
   3 -11  -9   38.60    3.16
   0 -10 -10 1323.76   98.22
 -13  13 -13  480.40   36.13
 -13   9 -13  129.78   10.23
  -8  -6 -18  243.73   18.65
 -14   8 -18   70.11    5.82
  -9  -5 -21   92.55    7.51
  19   9   5    4.59    1.40
  13  -1   3  397.89   29.91
  11  23   3   31.52    3.13
   2  20   2   98.42    7.69
  21  -7  -3   87.16    7.09
   1 -11 -11  226.97   17.17
 -11   1 -13   36.18    3.42
 -13  11 -13  530.68   39.85
   6 -14 -14   59.76    4.83
  -4 -10 -20  222.88   17.13
   9  17   5  150.29   11.73
   7  15   5    0.79    0.95
   7   7   5    5.13    1.21
   4  16   4   13.10    1.57
  11  -1   3  196.78   15.01
   4  22   2  208.51   15.95
  19  -3   1   10.23    1.64
  20  -4   0   74.61    6.20
  -4  -8 -12  295.29   22.35
  -6  -6 -12  534.00   40.01
 -11  -1 -17  167.03   13.01
 -14  10 -18   10.90    1.74
   1 -13 -19   11.39    1.72
  -5  -9 -19    3.07    1.10
  -8  -6 -20    4.52    1.30
  -8  -6 -22    0.44    1.18
  -5  -9 -23    0.44    1.08
   9   5   5   74.35    6.04
   8  20   4   80.18    6.60
   4   6   4 1573.19  116.60
   2   2   2  565.36   41.94
  19 -11  -7    0.00    0.97
 -11  15  -9   42.59    3.80
 -11   7  -9   63.07    5.27
  -8  -2 -10  480.69   36.06
   0 -12 -16   78.13    6.42
  -7  -7 -19  106.89    8.61
  -5  -9 -21   83.78    6.90
  14  12   6  311.78   23.71
  12  12   6  487.53   36.67
  12  10   6   77.68    6.43
  17   5   5  340.13   25.80
  20   4   4  670.02   50.19
  18  -2   2  221.15   16.99
  13  -7  -1   43.76    3.72
  14  -8  -2   26.77    2.53
  12  -8  -2    2.09    0.82
  -8   0  -8 2474.16  183.37
 -10   2 -10  106.26    8.45
 -10   0 -12  200.24   15.40
 -12   6 -12  469.29   35.32
 -12   2 -16    0.07    1.04
  -6  -8 -20    4.05    1.41
   1 -13 -21  112.26    9.03
  -7  -7 -21    6.96    1.51
  -6  -8 -22    1.47    1.26
  14  10   6    2.23    1.18
   8   2   4   14.17    1.78
  13  -9  -3   86.09    6.77
  21  -9  -5   90.57    7.41
  -9   1  -9 1618.22  120.15
  -9  -1 -11  364.39   27.51
 -12  16 -12   61.72    5.28
 -13  15 -15    1.11    1.35
 -13   7 -15   15.96    2.11
 -10  -2 -16  190.99   14.80
 -13   5 -17   82.94    6.83
 -11  -1 -19   -0.06    1.32
  22   6   4  276.83   21.19
   9  23   3    4.20    1.36
   1  15   3    2.62    0.81
  23  -1   1  182.77   14.25
  -4   2  -2  170.64   12.83
  25  -5  -3    0.71    1.22
  -5  -5  -9   69.03    5.66
  -3  -9 -13   83.17    6.76
 -12   4 -14  978.87   73.03
   4 -14 -18   68.60    5.80
 -11  -1 -21   50.95    4.50
  16  12   6   37.32    3.61
  16  10   6   95.82    7.87
  14  14   6   59.38    5.19
  14   8   6  115.05    9.20
  12  14   6  321.98   24.49
  12   8   6    0.32    1.00
  10  12   6   79.20    6.54
   5  21   3  468.52   35.24
  24  -2   0  181.08   14.15
  15  -7  -1  173.87   13.38
  11  -7  -1  360.09   26.97
  -8  12  -4  322.35   24.18
  -8  10  -4   24.44    2.26
  -7  -5 -13  271.61   20.71
  -1 -11 -15   35.77    3.37
 -13   5 -19  195.03   15.15
  15  19   5   13.79    2.04
  11  19   5  146.12   11.56
  17  -1   3  299.53   22.82
   3  19   3  352.06   26.51
   1   7   3    0.67    0.78
  14  -6   0   38.42    3.43
  12  -6   0   30.40    2.78
  22  -6  -2   39.28    3.75
  -6   8  -2 1126.14   83.48
  18 -12  -8   45.38    3.96
 -11   9  -9   96.66    7.78
  -2 -10 -14   20.07    2.28
  -8  -4 -14   34.06    3.29
  -9  -3 -15   53.76    4.79
  16  14   6    0.14    1.39
  12  22   4  299.01   22.91
  23   3   3   79.87    6.70
  21   1   3  124.12    9.99
   9  -1   3   16.96    1.99
   2  -2   0 1047.14   77.47
  16  -8  -2  518.79   38.91
  11  -9  -3   37.31    3.12
  22  -8  -4   41.17    3.89
   1  -7  -5   75.80    5.83
  -5  -1  -5  671.23   49.98
 -10   6  -8  235.47   17.96
 -11   1 -15   38.41    3.74
 -13  13 -15  179.29   14.05
 -13   9 -15    1.38    1.37
   4 -14 -20  233.95   18.07
 -12   2 -20  275.35   21.13
  16   8   6  381.31   28.94
  10  14   6    1.19    1.31
  19   5   5  240.01   18.52
  15   3   5  100.75    8.20
   5  13   5 1776.63  131.84
  25  -3  -1   55.03    4.97
  -7   9  -3  410.46   30.66
 -10  16  -8  552.95   41.48
 -11  11  -9   -0.15    1.17
 -12   8 -12  110.49    8.93
  -5  -7 -13  291.54   22.20
 -13  11 -15  133.04   10.65
   0 -12 -18   37.25    3.64
 -10  -2 -18   95.55    7.85
  18  12   6   20.55    2.59
  10   8   6  239.76   18.36
  11   3   5 1017.70   75.81
   7  17   5    5.54    1.38
   5   9   5   69.84    5.68
  21  -3   1  137.29   10.98
  10  -8  -2  485.34   36.18
  -6  14  -2   36.40    2.94
  -6  20  -4  324.87   24.28
 -11   5 -11  256.46   19.65
 -12  14 -12  492.66   37.18
 -10  -2 -20   75.90    6.52
   0 -12 -22    7.06    1.61
  18  10   6   74.49    6.36
  14  16   6    1.25    1.15
  12  16   6   40.35    3.92
  21   7   5  129.95   10.49
  22   4   4  487.89   36.90
  14   0   4  197.09   15.26
  20  -2   2  101.19    8.33
  13  -5   1  315.13   23.85
  16  -6   0  156.97   12.27
  -3  -1  -3  357.54   26.68
  -7  13  -3  211.23   15.93
  14 -10  -4  133.04   10.30
  -7   3  -5  248.26   18.80
  -5  -3  -7  255.82   19.39
  15 -13  -9    0.09    0.68
   0 -12 -20   43.77    4.15
  18  14   6    0.32    1.55
  16  16   6   73.52    6.34
  14   6   6   30.98    3.26
  17   3   5   18.92    2.37
   9  19   5    2.72    1.40
  20   2   4  357.32   27.26
  12   0   4  417.99   31.52
  10  22   4  121.81    9.92
   5   1   3  437.40   32.67
  15  -5   1   19.47    2.30
  22  -4   0   35.92    3.66
  17  -7  -1  506.27   38.10
  12 -10  -4  507.67   37.87
  -9   5  -7   96.29    7.72
 -12  10 -12  231.12   17.88
 -11   3 -13  898.78   67.19
 -12   4 -16  146.48   11.69
  -9  -3 -17  374.39   28.49
 -13   7 -19    5.04    1.75
  18   8   6  228.94   17.81
  12   6   6  543.19   40.86
   8  12   6    0.13    1.20
  16   0   4  130.58   10.44
  -8   4  -6    2.39    1.25
 -11  17 -11   29.07    3.13
 -12  12 -12  484.49   36.62
  -6  -6 -14   33.95    3.43
 -10   0 -14   88.44    7.42
 -12   6 -14  349.50   26.67
 -11   1 -17  181.06   14.24
 -13  13 -17   24.88    2.95
 -13   9 -17   88.63    7.51
   8  10   6  237.92   18.24
   2  12   4 1368.62  101.56
   7  23   3    2.11    1.44
  10  -6   0  880.91   65.52
  23  -7  -3    1.10    1.41
  17  -9  -3  391.03   29.58
  -7  11  -3  128.31    9.84
  -2  -8 -10  488.60   36.67
  -4  -8 -14   31.50    3.26
  -8  -4 -16  215.18   16.75
  -1 -11 -23   25.37    2.99
  10  16   6  102.76    8.53
   5  15   5  133.56   10.55
   2  10   4  202.08   15.32
  11  -5   1    2.65    1.26
  23  -5  -1    0.75    1.48
  -5   9  -1  474.76   35.28
  18  -8  -2  331.13   25.25
   1  -5  -3  438.42   32.54
  -9  17  -7  815.88   60.95
 -10   8  -8  514.85   38.73
 -12  16 -14   15.37    2.30
  -7  -5 -15    0.62    1.61
  -9  -3 -19    4.52    1.86
  -9  -3 -21  111.82    9.26
  20  10   6   32.42    3.48
   8  14   6  128.16   10.28
  21   5   5  588.51   44.43
   9   3   5    2.65    1.60
   4  18   4  351.88   26.65
  24   0   2  190.88   15.09
 -10   4 -10    0.10    1.46
   7 -13 -11  159.58   12.12
   2 -12 -14  305.90   23.30
  -3  -9 -15   53.33    4.89
  -2 -10 -16  206.87   16.14
 -11   1 -19    0.11    1.42
  10   6   6   81.27    6.83
  13  21   5  315.65   24.34
  10   0   4  108.91    8.75
  23   1   3    0.15    1.41
  14  -4   2  410.59   31.05
   0  18   2  468.42   34.99
  18  -6   0  172.36   13.58
  22 -10  -6   20.10    2.66
  -3  -5  -7  242.92   18.46
 -10  14  -8   33.11    3.35
  -7  -3 -11  119.33    9.62
 -10   2 -12   33.39    3.54
   5 -13 -13  838.54   62.52
   6 -14 -16    1.49    1.28
   3 -13 -17    6.99    1.74
  -1 -11 -19   -1.07    1.61
 -12   4 -20  576.12   43.51
  -1 -11 -21   56.76    5.27
  18   6   6    0.90    1.82
   8   8   6 1208.40   90.00
  19   3   5  264.57   20.52
  18   0   4   10.45    2.21
   9  -7  -1 1729.07  128.16
  -6  10  -2   44.81    3.66
  -6   0  -6  140.85   10.98
  -4  -6 -10  145.40   11.44
 -11   7 -11    2.54    1.66
  -8  -2 -12    3.06    1.42
  -8  -4 -18   26.77    3.24
  -8  -4 -22   45.04    4.50
  20   8   6    1.63    1.96
  12  18   6   20.02    2.75
   8  22   4   42.84    4.24
  16  -4   2   28.76    3.18
  12  -4   2 1352.17  100.58
  19  -7  -1  110.42    9.11
  23  -9  -5    0.52    1.46
  -7  19  -5   15.89    1.88
  -8  18  -6  233.02   17.84
 -12   8 -14   66.39    5.99
 -10   0 -16  521.50   39.49
 -12   6 -16   38.62    4.06
  -8  -4 -20   83.78    7.31
  11  21   5  287.79   22.31
  22   2   4  198.42   15.72
   2  14   4  394.51   29.65
  22  -2   2   50.41    4.96
  -5  13  -1  311.69   23.22
  24  -6  -2   30.71    3.57
  -6  12  -2  189.78   14.32
  -6  -2  -8 1155.69   86.04
 -10  10  -8  195.74   15.23
  -1  -9 -11  359.17   27.19
 -12  14 -14  251.55   19.62
 -11   3 -15  110.42    9.14
  -6  -6 -16   17.30    2.64
  -7  -5 -17    6.35    2.14
  -2 -10 -18   92.90    7.92
   3 -13 -21  385.40   29.56
  -2 -10 -22   20.35    2.83
  15  13   7   18.01    2.73
  15  11   7    1.84    1.59
  13  13   7  142.15   11.57
  13  11   7  147.36   11.86
  14   4   6  386.98   29.51
   6   2   4  461.46   34.60
  21  -1   3  125.88   10.42
   6  -2   2   48.82    4.16
 -10  12  -8    1.61    1.41
  -9   3  -9  453.38   34.25
 -10  18 -10  197.70   15.56
  -9   1 -11  387.90   29.51
 -11  15 -11   15.27    2.47
   1 -11 -13   32.37    3.32
  -4  -8 -16  216.93   17.00
   3 -13 -19  259.42   20.18
  -2 -10 -20   83.38    7.31
  15   9   7  376.54   28.85
  13   9   7   80.18    6.94
  16   4   6   33.60    3.81
   8  16   6  383.51   29.25
  15   1   5   13.91    2.41
  13   1   5  317.46   24.30
   7  19   5   16.53    2.40
  19  -9  -3    4.09    1.79
  -3  -3  -5  557.04   41.59
   0 -10 -12  191.78   14.89
 -11   5 -13  783.02   58.82
 -12  10 -14  172.24   13.79
 -12  16 -16   23.15    3.04
  -3  -9 -17  390.36   29.83
 -10   0 -18  327.63   25.24
 -12   6 -18   23.60    2.99
  -7  -5 -19   16.88    2.78
  -7  -5 -21  118.85    9.93
  -5  -7 -23   21.23    3.03
  17  13   7   23.03    3.02
  17  11   7  105.61    8.98
  20   6   6   70.05    6.34
  12   4   6 1341.52   99.99
  10  18   6   60.26    5.61
   4   4   4 2635.72  195.26
   7  -1   3    0.44    1.62
   1  17   3  299.43   22.62
  19  -5   1    1.76    1.85
  24  -4   0   16.73    2.69
  24  -8  -4   20.93    3.08
  18 -10  -4    0.01    1.44
  15 -11  -5   80.60    6.62
  13 -11  -5  767.48   57.17
  -7   1  -7 2491.91  184.83
  -9   7  -7  856.07   63.97
  -8   2  -8 1884.89  140.04
  -7  -1  -9 1757.11  130.61
  -8   0 -10 1361.71  101.44
 -11   9 -11   -0.39    1.46
 -10   0 -20    1.30    2.00
  -6  -6 -22  107.52    9.14
  17   9   7  826.48   62.15
  15  15   7   80.80    7.18
  11  13   7  139.74   11.40
  11  11   7    2.82    1.63
  21   3   5  473.75   36.11
  20   0   4   68.10    6.31
   2   8   4   14.64    1.82
  15  -3   3   82.11    7.06
  18  -4   2   11.01    2.28
   5  -3   1  408.55   30.49
  20  -8  -2   -0.02    1.82
  -5   3  -3  549.56   41.00
   8 -14 -14    0.89    1.14
  -9  -1 -15  308.52   23.82
  -5  -7 -17    7.23    2.26
 -11   3 -17   -0.43    1.98
   6 -14 -18    1.70    1.57
  -6  -6 -18    2.79    2.06
  -3  -9 -19    3.73    1.97
  -6  -6 -20   71.39    6.43
  -3  -9 -21  118.50    9.94
  -4  -8 -22   43.12    4.51
  13  15   7   18.61    2.86
  18   4   6   96.28    8.28
  17   1   5   14.89    2.43
  13  -3   3 1078.44   80.50
  20  -6   0   18.86    2.77
  -5  -5 -11 1243.29   92.69
 -11  17 -13    5.43    2.16
 -12   8 -16   53.86    5.14
  -4  -8 -18   29.48    3.56
  -5  -7 -21  122.03   10.24
  17  15   7  138.43   11.49
  11   9   7   66.88    6.07
   8   6   6   91.87    7.62
   6  12   6  573.74   43.20
  11   1   5    4.21    1.65
   5  17   5  340.71   26.02
  -5  11  -1    4.72    0.82
  -1  -3  -3  341.69   25.51
  -1  -5  -5  679.37   50.58
 -10   2 -14   17.28    2.61
 -12  14 -16   14.96    2.61
  -5  -7 -19   17.44    2.65
 -11   3 -19  220.88   17.46
  -4  -8 -20   82.07    7.23
  19  11   7    0.41    1.73
  13   7   7   88.27    7.73
  14  20   6   34.23    4.01
   6  10   6   84.23    7.08
  17  -3   3   91.97    7.92
   9  -5   1  459.55   34.49
  -9  15  -7  371.43   28.26
 -10   6 -10   40.79    4.18
  -3  -7 -11  116.91    9.51
  -8  -2 -14   26.70    3.40
 -12  10 -16    3.60    1.81
 -12   8 -18   46.23    4.91
  19   9   7  152.13   12.57
  17   7   7  571.95   43.43
  11  15   7    1.24    2.07
  10   4   6  141.58   11.43
  25  -5  -1   63.86    6.16
   9  -9  -3  466.62   34.78
  10 -10  -4    0.79    0.70
  17 -11  -5   26.70    2.97
  -8   6  -6   89.86    7.45
  -9  19  -9  192.98   15.29
   4 -12 -12 1160.12   86.40
  -6  -4 -12 1294.23   96.59
 -12  12 -16   63.81    6.13
   2 -12 -22  107.61    9.30
  12  20   6  157.48   12.97
  19   1   5    1.47    2.25
   8   0   4    0.20    1.90
  21  -7  -1    9.43    2.61
 -10   4 -12  514.15   39.05
  -7  -3 -13  193.19   15.35
 -11   7 -13  148.21   12.18
 -11   5 -15   76.73    7.04
 -12  14 -18   31.36    3.93
  -9  -1 -21    0.68    2.32
  15  17   7  136.79   11.50
  13  17   7   26.14    3.60
   6  14   6   31.37    3.58
   7   3   5  256.79   19.73
  23  -1   3    0.56    2.18
  24  -2   2   80.53    7.46
  20  -4   2  335.52   26.05
  -9   9  -7  847.35   63.45
 -12  10 -18    2.41    2.32
  -9  -1 -19  139.04   11.54
   9  13   7   85.64    7.59
   9  11   7   72.84    6.46
   5  23   3  114.22    9.62
   3  21   3  477.29   36.19
  21  -5   1   97.58    8.64
  -3   3  -1  373.57   27.83
   2  -8  -6 1171.93   86.96
  -4  -4  -8  370.24   28.12
 -10  16 -10  348.41   26.90
 -12  12 -18   36.89    4.38
   2 -12 -20  258.44   20.43
  19   7   7  109.40    9.63
   8  18   6  243.71   19.23
  22   0   4   36.05    4.48
  16  -2   4   36.07    4.19
  14  -2   4  458.24   34.89
   2  16   4   32.08    3.20
  19  -3   3  369.31   28.54
   2  22   2   46.04    4.39
  25  -3   1   60.43    6.12
  -7   5  -5 2071.46  153.77
 -11  15 -13  135.53   11.43
   1 -11 -15   39.40    4.20
 -10   2 -16  211.25   16.97
   9   9   7  931.21   69.89
  16   2   6   27.61    3.78
  14   2   6   35.31    4.19
   6   8   6   91.23    7.72
   5   5   5 6160.61  456.07
   6  22   4  284.03   22.31
   8  -6   0 2413.68  178.88
  21  -9  -3  118.56   10.20
  -9  13  -7   83.23    7.23
   1  -9  -9 1803.99  133.99
   5 -13 -15  267.63   20.78
 -11  17 -15   37.21    4.52
  -8  -2 -16  553.93   42.22
 -11   5 -17   25.67    3.46
  -8  -2 -22    0.80    2.62
  15   5   7    1.46    2.07
  11  17   7  114.59    9.97
  10  20   6   34.19    4.23
   3  11   5 1080.08   80.52
   4  20   4  713.64   53.81
  22  -6   0    5.93    2.59
  -4   0  -4  774.53   57.76
  -9  11  -7   77.69    6.82
  -2  -6  -8 1188.57   88.56
  -9   5  -9  474.01   36.07
 -10   8 -10  210.49   16.75
  -4  -6 -12 1377.91  102.87
 -11   9 -13   90.14    8.17
 -10   2 -18   98.11    8.87
 -11   5 -19  137.19   11.60
 -10   2 -20   79.76    7.62
  17   5   7    5.36    2.99
  13   5   7  284.06   22.30
   9  15   7  413.99   31.91
   3  13   5 1353.75  100.82
  18  -2   4    7.31    2.81
  12  -2   4 1427.41  106.51
  22  -8  -2    1.35    2.20
   6 -12 -10   87.57    7.04
   3 -11 -11  277.23   21.25
  -1  -9 -13   57.99    5.72
   0 -10 -14   89.03    7.83
  -8  -2 -18  351.53   27.45
  -8  -2 -20   -1.07    2.70
  18   2   6   36.79    4.63
  12   2   6  201.58   16.14
   6  16   6   19.97    3.29
   9   1   5  471.28   35.78
  19 -11  -5  145.14   12.07
  -8  16  -6  419.78   31.94
   2 -10 -10  119.06    9.62
  -9   3 -11   38.47    4.47
 -10  18 -12    4.28    2.62
 -11  13 -13  543.49   41.61
 -11  11 -13  324.66   25.47
  -7  -3 -15    0.21    2.55
 -11   7 -15    3.52    2.75
  16  10   8  590.71   45.18
  14  12   8   61.10    6.36
  15  19   7   18.98    3.51
  22   4   6  266.38   21.37
   8  -8  -2 2057.04  152.41
  -5  -3  -9    3.15    2.10
 -10  14 -10    2.53    2.57
  -8   0 -12  274.85   21.53
  -5  -5 -13 1862.89  138.89
   1 -11 -17  178.56   14.72
   1 -11 -21   64.37    6.57
  16  14   8  145.38   12.56
  14  10   8   23.15    3.95
  19   5   7   14.59    3.53
   7  21   5  127.09   11.01
  21  -3   3  463.51   35.88
   1   5   3  451.99   33.79
  22  -4   2  211.98   17.41
  -4  -2  -6  479.96   36.23
  -6  -4 -14  393.24   30.36
   8 -14 -16  133.81   11.11
   5 -13 -21  306.78   24.42
  18  12   8   43.80    5.45
  18  10   8  364.03   28.59
  14  14   8    2.79    2.89
  13  19   7    3.73    2.93
   9   7   7  864.47   65.07
  15  -1   5   17.10    3.40
   3   9   5    1.80    1.82
  23  -7  -1   87.01    8.37
  11 -11  -5  288.95   21.75
  -8   8  -6 1221.54   91.22
 -10  10 -10  126.59   10.81
  -7  -1 -11  365.04   28.19
 -10   6 -12   89.70    8.22
  -9   1 -15  320.87   25.23
 -11  15 -15    4.37    2.92
   5 -13 -17   94.20    8.54
 -11   7 -17  105.97    9.69
   1 -11 -19   -1.12    2.78
  -7  -3 -21   92.43    8.60
  12  12   8  101.33    9.33
  11   5   7  234.24   18.68
  20   2   6   58.43    6.49
   8   4   6    2.84    2.15
  17  -1   5   14.45    3.53
   5  19   5  250.88   19.89
  20  -2   4  333.96   26.38
  23  -5   1    0.40    2.86
  -8   4  -8  237.48   18.70
 -10  12 -10   15.73    3.20
  -3  -7 -13  209.89   16.85
  -7  -3 -17  200.05   16.37
  -7  -3 -19   24.23    4.31
 -11   7 -19   -2.19    3.23
   0 -10 -22   12.13    3.46
  -2  -8 -24  178.44   15.10
  16   8   8 1306.15   98.15
  14   8   8  342.85   26.99
  12  10   8    2.12    3.06
  12  22   6   89.21    8.93
  16 -12  -6   37.57    4.08
  -9  17  -9  878.02   66.34
  -9   1 -21    0.48    2.68
  -6  -4 -22  243.93   19.79
  -1  -9 -23  130.83   11.68
  -5  -5 -23  183.65   15.54
  18   8   8  830.36   63.14
  16  16   8  434.03   34.00
  12  14   8   70.41    7.17
   9  17   7  863.25   65.43
  13  -1   5  311.66   24.34
   3  15   5   99.33    8.42
   9  -3   3    8.40    2.60
  -8   2 -10  496.67   37.94
 -11  13 -15  141.69   12.47
 -11  11 -15   16.45    3.38
   0 -10 -16  557.29   42.69
 -11  15 -17   25.43    4.47
   8 -14 -18   68.41    6.97
  -9   1 -19  151.31   13.05
  21   5   7  111.89   10.52
  11  19   7    0.73    2.90
   7  11   7   44.25    4.91
  23   1   5   -0.65    2.71
   0   4   2  603.31   44.81
  -7  17  -5    7.65    2.29
  14 -12  -6  326.07   24.81
  -2  -8 -14   30.11    4.16
  -4  -6 -14  375.29   29.20
  -6  -4 -16   29.36    4.22
 -11   9 -17  243.18   19.93
   0 -10 -20    1.75    3.10
 -10   4 -20  217.35   18.08
  -3  -7 -23   -0.60    3.44
  17   3   7  202.85   16.93
  15   3   7    2.55    3.14
   7  13   7   84.60    7.83
  10   2   6   39.73    4.82
   8  20   6    3.36    3.29
   6   6   6 2196.05  163.31
  19  -1   5    1.49    2.67
   8  -4   2   15.74    2.64
  23  -9  -3    3.34    3.03
  22 -10  -4  112.90   10.51
   3  -9  -7  387.74   29.18
  -7   3  -7  258.72   20.25
  -9   7  -9  835.45   63.07
 -10  16 -12    3.05    3.32
   4 -12 -14  890.89   67.11
 -10  18 -14   12.12    4.05
  -1  -9 -15  310.97   24.53
   0 -10 -18  332.72   26.38
  -6  -4 -18   77.72    7.74
 -10   4 -18    0.58    3.46
 -11   9 -19    5.08    3.55
  -6  -4 -20  319.95   25.51
  12   8   8  144.38   12.37
   4  -4   0  709.78   52.74
  -8  14  -6  130.32   10.88
  -5  -1  -7   66.73    6.35
   5 -11  -9   16.49    2.29
  -7   1  -9 1772.11  132.19
  -9  19 -11    7.05    3.42
  -8   0 -14  122.89   10.79
 -11  13 -17   -1.07    3.60
 -11  11 -17   22.24    4.44
  -1  -9 -21    0.36    3.33
  -5  -5 -21  506.36   39.44
  -2  -8 -22    1.29    3.41
  -4  -6 -22  231.14   19.21
  20   8   8   66.32    7.60
  16   6   8  374.46   29.65
  12  16   8   46.83    5.96
  10  12   8    0.60    2.71
  13   3   7  198.28   16.40
   7   9   7  885.98   66.77
  22   2   6   38.89    5.77
  23  -3   3   81.66    8.65
  -6   2  -6   24.62    3.64
  -8  10  -6  229.97   18.14
  -1  -7  -9 1629.07  121.37
  -3  -5  -9    2.52    2.75
 -11  11 -19   32.79    4.91
   4 -12 -22  301.51   24.60
  -8   0 -22   83.52    8.39
  14   6   8  110.08   10.34
  19   3   7   21.33    4.59
   6  18   6    0.20    2.48
  24  -4   2    0.00    2.73
  17  -7   1  493.45   38.18
  15  -7   1  179.03   14.76
  16  -8   0  793.13   60.13
  24  -8  -2  176.26   15.61
  -7   7  -5    6.80    2.68
  -6   0  -8 2110.59  157.10
   7 -13 -13  145.91   11.94
 -10   6 -14    0.80    2.85
  -3  -7 -15   -0.47    3.06
  -5  -5 -17  334.98   26.73
  -5  -5 -19  241.05   19.97
  -3  -7 -21   79.26    8.18
  18   6   8  238.51   19.74
  10  14   8   31.35    5.00
  10  10   8  200.22   16.51
   7  15   7  302.40   24.04
  16   0   6  145.79   12.79
  10  22   6   13.63    4.17
  11  -1   5    2.74    2.90
   1  19   3    8.38    2.31
  16  -6   2   29.71    4.38
  -8  12  -6   -0.24    2.09
  -9   5 -11   16.16    3.75
  -2  -8 -16  529.48   40.96
  -4  -6 -16   28.76    4.70
  -1  -9 -19  136.56   12.40
  -2  -8 -20    0.59    3.08
  -4  -6 -20  320.06   25.90
  14  18   8   66.46    7.90
  13  21   7   46.23    6.58
  14   0   6   34.50    5.04
  21  -1   5   94.96    9.74
   2  18   4    6.29    2.43
  18  -8   0  533.03   41.28
  -2   0  -2 1063.80   78.98
  -6  18  -4   87.00    7.51
   4 -10  -8   24.06    2.84
 -10  14 -12  171.31   14.99
  -7  -1 -13   37.72    4.88
  -8   0 -16  784.85   59.94
  -8   0 -20   72.23    8.21
   9   5   7   87.18    8.06
   4  12   6 1288.40   96.42
  18  -6   2   41.14    5.59
  14  -6   2   34.18    4.58
  -5  19  -3  310.01   23.57
  -2  -4  -6  431.17   32.72
  -9  15  -9  574.46   44.23
 -10  10 -12    9.22    3.81
  10 -14 -14   39.71    4.49
  -3  -7 -17  179.37   15.45
  -2  -8 -18  319.81   25.79
  -4  -6 -18   83.76    8.51
  -8   0 -18  499.82   39.14
  -3  -7 -19   25.33    5.08
 -10   6 -20   27.04    5.54
   3 -11 -23   27.05    5.89
  20   6   8    1.40    4.73
  12   6   8    1.06    2.97
  21   3   7   91.02    9.49
   3   7   5  236.21   18.42
  17  -5   3   19.21    4.29
  15  -5   3  100.19    9.43
  25  -5   1   59.38    7.64
  19  -7   1  113.48   10.69
  17  -9  -1  748.38   57.04
  15  -9  -1  329.94   25.92
   0  -6  -6  134.00   10.80
  -8  18  -8  797.41   60.76
  -9   9  -9  768.56   58.43
 -10  12 -12  216.22   18.25
  -9   3 -15   53.68    6.87
   4 -12 -16  161.25   14.01
 -10   6 -18   66.05    7.48
   4 -12 -20  531.54   41.74
  -9   3 -21   92.97    9.57
  17  13   9   73.24    8.31
  17  11   9  245.01   20.85
  15  11   9   36.06    5.60
  11   3   7  134.08   11.70
   9  19   7  147.97   13.54
   4  10   6  129.25   10.85
   6   0   4   73.98    6.99
  -4   4  -2 1931.47  143.27
  -4  -4 -10  398.94   30.95
  -6  -2 -12  196.50   16.28
   3 -11 -13  825.52   62.49
 -10  16 -14   52.96    7.07
  12  18   8   34.63    6.05
  10  16   8  592.25   46.11
  20   0   6   12.16    4.20
   4  14   6  376.09   29.27
   4   2   4 1854.68  137.88
  -6   6  -4 2362.47  175.51
  -5  -3 -11  971.31   73.34
  -8   2 -12    3.89    3.66
 -10   8 -14   25.48    5.29
  -9   3 -17  386.54   30.92
   4 -12 -18  195.99   17.04
  -9   3 -19   -0.30    4.69
  -7  -1 -21    6.73    4.13
  17   9   9 1034.33   79.00
  12   0   6   26.20    4.63
   7   1   5   71.31    6.80
  24  -2   4   -3.72    4.31
  19  -5   3  267.04   22.20
  20  -6   2   55.69    7.30
   7  -5   1   74.12    6.54
  20  -8   0   73.37    8.64
  20 -12  -6  174.42   15.41
  -8   6  -8 1184.36   89.00
  -9  13  -9   68.24    7.34
   0  -8 -10 1392.28  104.13
  15  15   9  204.94   18.23
  15   9   9  562.75   44.01
  13  11   9   72.96    8.51
  18   4   8   28.09    6.04
  16   4   8  232.81   19.61
  11  21   7   39.04    6.60
  23  -1   5    0.80    4.81
   5   3   5 1917.86  142.78
  16  -4   4   12.91    4.34
   5  -1   3  387.60   29.48
  -9  11  -9  106.80   10.17
  -8  20 -10    0.62    3.81
  -9  19 -13   -2.20    4.82
  -7  -1 -15  161.37   14.20
 -10   8 -20    0.52    4.97
  19   9   9  197.10   17.81
  13  13   9  103.60   10.39
  14   4   8   28.96    5.04
  18  -4   4  335.31   27.24
  13  -5   3 1300.88   97.77
   0  20   2    0.42    2.14
   7  -7  -1 2600.51  192.74
  -5   5  -3 2097.31  155.76
   2 -10 -12   38.02    4.97
 -10  14 -14   50.83    7.14
 -10  16 -16  286.79   24.53
 -10   8 -16  612.62   47.90
  -7  -1 -19  119.42   12.05
  -6  -2 -22   41.96    6.71
  15   1   7  171.32   15.24
  14  -4   4 1022.57   77.47
  21  -7   1   12.10    4.80
  16 -10  -2  216.38   17.92
  -2  -6 -10   33.96    4.87
  -8   4 -10   21.45    4.47
   1  -9 -11  382.54   29.72
 -10  10 -14    1.63    4.63
  -7  -1 -17  484.47   38.25
 -10   8 -18  327.81   27.17
  -8   2 -22   -1.31    4.33
  13  15   9    4.72    4.90
  13   9   9   58.32    7.81
  20   4   8   89.60   10.39
  14  20   8   -0.30    5.21
   8  12   8  142.03   12.88
  19   1   7  122.54   12.42
  22   0   6    7.44    5.34
   8   2   6 1129.48   84.97
   5  21   5  615.73   47.95
   4  22   4  464.38   36.64
  12  -8   0  272.80   21.57
  13  -9  -1   52.54    5.73
  18 -10  -2  105.07   10.39
  -7   9  -5  104.93    9.27
  -9   7 -11   69.42    7.78
 -10  12 -14  168.26   15.51
 -10  10 -20    6.70    5.64
  -5  -3 -23  110.72   11.92
  17   7   9  884.17   68.06
  15   7   9  418.20   33.58
   8  10   8  522.03   40.58
   4   8   6    0.40    2.88
  20  -4   4  756.06   58.71
  21  -5   3  510.18   40.67
  -2  -2  -4  183.74   14.45
   9 -13 -11   74.24    6.40
  -7   1 -11  349.99   27.88
  -6  -2 -14   31.69    5.12
   7 -13 -15   17.94    4.36
  -9   5 -21   72.14    9.49
   0  -8 -24  369.37   30.80
  19   7   9  161.03   15.56
  10   6   8  230.62   19.18
   8  14   8  369.38   29.73
   8  22   6   -3.82    5.15
   6   4   6 2258.50  168.26
   4  16   6   37.78    5.58
  17  -3   5   20.83    5.38
  -7  19  -7  112.78   10.78
  -8   2 -14   28.11    5.10
   3 -11 -15  118.89   11.19
  10 -14 -16   43.87    6.04
 -10  14 -16   49.28    7.95
 -10  10 -16  347.73   28.75
 -10  14 -18    8.48    5.69
   7 -13 -19    6.65    5.54
  -6  -2 -20   61.36    8.04
   2 -10 -22   17.84    5.99
  -2  -6 -24   36.87    7.29
  11  11   9   -1.90    4.01
  12   4   8  312.21   25.37
  10  18   8  365.72   30.24
  13   1   7   46.46    6.61
  21  -9  -1   -1.68    5.11
  14 -10  -2   23.94    4.41
  -9   5 -15  116.18   11.47
 -10  12 -16    6.28    5.43
 -10  12 -18    4.24    5.63
   3 -11 -19  233.03   20.31
  11  13   9   75.99    9.10
  12  20   8   16.01    5.90
  21   1   7    9.68    6.14
   8  -2   4   16.90    3.56
  -3  -3  -7   78.09    7.75
  -7   5  -7    7.80    3.63
  -3  -5 -11 1100.22   83.07
  -6  -2 -16   29.24    5.61
  -8   2 -16  576.51   45.27
   7 -13 -17   35.77    6.14
   3 -11 -17    1.71    4.66
  13   7   9   74.02    9.05
  -8  16  -8 1421.78  107.32
  -5  -3 -13 1284.89   97.07
  -9   5 -17  133.51   13.22
  -6  -2 -18   32.03    6.09
  -8   2 -18  349.87   28.81
  -5  -3 -21  507.38   40.78
   6 -12 -22  116.88   13.30
  -3  -5 -23  120.67   13.02
  11  15   9   31.28    5.98
  11   9   9   94.32   10.30
   9   3   7  429.80   33.80
   5  13   7  300.05   24.30
   5  11   7  259.35   21.09
  10   0   6  888.74   67.58
  12  -4   4 2747.66  204.95
  23  -7   1  102.86   11.77
  11  -7   1  386.99   30.09
  -7  13  -5  307.56   24.30
  -7  11  -5  267.25   21.27
  -8   8  -8 1702.15  127.65
  -7   3  -9  406.04   32.00
  -9  15 -11   46.91    7.50
  -9   9 -11   96.38   10.03
   6 -12 -12  513.51   39.53
  -4  -4 -12 2776.43  207.20
  -4  -4 -22  483.09   39.18
  -1  -7 -23   95.83   11.42
  22  -4   4  537.90   43.14
  21  -3   5  515.37   41.46
  17   5   9  155.35   15.00
   9  21   7    4.41    5.21
   8  16   8 1368.92  103.91
   8   8   8 1555.61  117.03
   2 -10 -20   98.46   11.19
  -1  -7 -11  344.96   27.44
  -9  17 -13   80.55    9.94
  -9   7 -13   71.47    8.46
  -9   7 -21   -0.36    6.26
  19   5   9    2.26    5.20
  18   2   8  324.51   27.17
  18  -2   6   31.73    7.06
  16   2   8  511.31   40.85
  16  -2   6   22.07    6.05
  11  -5   3 1086.32   82.02
   7   5   7    3.60    4.29
   0  -8 -22   99.25   11.82
  -4  -2  -8   16.93    4.22
  -5  -3 -19  246.69   21.57
  -7   1 -21    4.04    6.61
  17 -11  -3    0.35    4.30
  16  12  10    7.41    6.46
  15   5   9  118.21   12.08
   7  19   7  100.43   11.16
   7  -3   3   78.36    7.73
   1  -9 -21   -1.05    5.89
  -2  -6 -22   40.82    8.26
  -5  -1  -9  421.17   33.00
  -5  -3 -15   82.96    9.59
  -7   1 -13   38.72    6.69
  -8   4 -12  308.32   25.46
  -9  13 -11   92.31   10.31
  -9  11 -11   -1.19    4.74
  24  -6   2   40.56    9.01
  20   2   8   -1.86    6.27
  20  -2   6   48.08    8.56
  18  10  10  199.02   18.98
  16  14  10   33.68    7.95
   0  -8 -12  246.28   20.49
  -2  12   2  291.78   21.88
  -4  -4 -20  671.56   53.07
  -5  -3 -17   12.18    6.26
  23  -9  -1  127.52   14.07
  19 -11  -3  231.47   20.38
  17 -13  -7   17.67    3.75
  14  12  10  188.14   17.80
  14   2   8   28.38    5.86
  11   1   7  356.14   28.96
   5  15   7    2.47    4.61
   5   9   7   93.14    9.23
   4  -2   2  198.58   15.65
   2 -10 -16  210.45   18.73
   2 -10 -18  111.14   12.43
   1  -7  -7 2602.00  193.42
   1  -9 -13   51.06    7.22
  -3  -5 -21  472.41   38.74
  -6  20  -6   73.15    8.22
  -6   4  -6 2483.72  185.15
  -8  18 -10  354.24   29.60
  -8   6 -10  233.04   19.93
  -9  17 -15  309.41   27.12
  -9   7 -15  378.54   31.49
  24  -8   0  360.05   30.85
  22 -10  -2   19.49    5.51
  15 -11  -3   89.50    8.74
  11  17   9  223.30   20.36
  11   7   9   55.63    7.63
   6 -12 -20  134.40   13.80
   3   5   5 2015.81  150.23
  -1  -7 -21    4.99    5.13
  -3   1  -3  357.67   27.26
  -4  -4 -14  833.14   64.24
  -6   2  -8 1055.98   79.90
  -6   0 -22    7.65    6.10
  -7   1 -19  104.33   11.89
  -8  10  -8  524.93   41.07
  -8   4 -20   58.05    8.72
  -9  17 -17  427.00   35.89
  -9   7 -17  777.02   60.92
  11  -7  -1  411.30   31.03
   3   1  17  318.14   23.96
  -9  -1  -3   15.35    1.49
  11  -3  13  792.77   59.08
  10  -4  20  234.57   17.81
  12  -4  14  997.26   74.20
 -22  -4   2  207.80   15.83
  18 -12  10    5.14    0.81
   6 -18 -12   22.36    1.93
  -3 -19 -15   28.51    2.55
  -5   3  15  112.12    8.57
  -7   3  15   -0.14    0.31
   2   2  10   10.92    1.20
 -13   1   3  397.62   29.68
   7  -1   5   78.02    6.08
 -22  -2  10   23.66    2.18
 -21  -5  -1   96.17    7.59
  14  -6  14   69.87    5.66
  15  -7  11    1.04    0.69
  -1   1  21   21.08    2.03
 -11   1  21   48.98    3.94
   6   0  16  148.63   11.46
 -12   0   0 1789.58  132.62
  10  -2  12   27.92    2.57
 -12  -4  -6 1344.82   99.85
  13  -5  15  273.09   20.68
 -19  -5  -3  262.56   19.89
  14  -6   8  134.53   10.42
  12  -6   2  165.25   12.57
   0  -6  -8 2124.30  157.28
 -12  -6  -8   -0.04    0.69
  15  -7  13   20.82    2.06
  -9  -9 -11  104.39    8.19
  19 -15   7   17.28    1.76
  -9   1   1  912.28   67.67
   5  -1  21   95.86    7.59
 -19  -1   5    2.96    0.65
   4  -2  24   -0.06    0.58
   6  -2  22   43.39    3.71
 -21  -3   3  435.26   32.65
 -24  -4   8   17.73    1.78
 -16  -4  -4   12.28    1.46
   7  -5  -3  250.60   18.63
  15  -7   9  363.67   27.37
 -23  -7  -1   92.25    7.31
 -16  -8  -8 1374.34  102.09
 -19  -9  -7  157.91   12.16
  16 -10   4   45.38    3.82
 -12 -12 -12  423.09   31.77
  18 -14   4   68.54    5.55
 -13 -15 -13  186.11   14.23
  18 -16   2  164.54   12.63
  16 -16  -2  354.86   26.61
  -2 -16 -14   49.94    4.16
 -10 -16 -14   49.87    4.18
   3 -17 -13    7.45    0.93
  -5 -19 -15   15.81    1.66
  -7 -19 -15   18.60    1.86
   2   2  14   29.64    2.62
   5   1  11    2.64    0.62
   3  -1  23   -0.20    0.60
 -10  -2  -4  211.33   16.01
  11  -3  15  108.99    8.57
 -23  -3   9    3.26    0.74
 -11  -3  -5  952.24   70.81
  12  -4  16  153.92   11.89
  15  -7  15   81.51    6.53
  15  -9   3   51.99    4.28
   0 -12 -12   17.10    1.69
  -3 -13 -13  787.85   58.69
   1 -15 -13    1.17    0.50
 -14   2  10   21.07    1.73
 -12   2   6  179.14   13.45
   5   1  13  321.01   24.17
   1   1   3  105.02    7.89
   4   0  20   72.64    5.87
  -7  -1  -3    1.13    0.52
  10  -2  14   20.68    2.07
 -20  -2   4  319.22   24.06
   9  -5  -1  424.03   31.57
  14  -6  16    0.36    0.64
 -16  -6  -6   22.55    2.22
 -19  -7  -5   14.55    1.62
  16  -8  10  564.13   42.21
   4  -8  -8  205.52   15.35
  -2  -8 -10  504.66   37.67
  -5  -9 -11   16.99    1.73
  -7  -9 -11   68.13    5.51
  17 -11   5   26.57    2.47
  -3   3  15   80.66    6.31
  -6   2  20   56.35    4.58
   3   1   5  430.51   32.06
  -2   0  24  175.75   13.50
   2   0  22    6.32    1.04
  -5  -1  -3  445.21   33.15
  -2  -2  -4  177.09   13.28
  10  -4   2  194.43   14.70
 -21  -7  -3   88.16    7.03
  -1  -7  -9 1836.42  136.07
  16  -8  14  129.80   10.10
 -21  -9  -5   85.85    6.85
 -15  -9  -9  564.81   42.26
 -13 -11 -11  323.20   24.40
  -7 -13 -13  146.63   11.35
  -8 -16 -14  125.38    9.77
   0 -18 -14   63.39    5.15
   6   0   6  130.88   10.01
   7  -1  19  128.63   10.04
 -13  -1  -1  189.10   14.39
  10  -2   8  493.61   36.94
   9  -3  21  114.51    8.98
  11  -3   7  130.20   10.08
  -1  -3  -5  404.66   30.11
 -20  -4   0   72.53    5.87
 -18  -4  -2    6.69    1.10
  13  -5  17   94.11    7.48
 -11  -5  -7  228.20   17.34
  14  -8   2   30.98    2.71
  13  -9  -1   52.03    4.18
 -18 -10  -8  362.37   27.30
 -14 -10 -10    2.52    0.84
  -5 -13 -13  862.10   64.22
 -14 -14 -12  283.30   21.44
  -4 -16 -14    4.46    0.86
  -4   2  20  319.16   24.04
   0   2  18  475.19   35.59
   2   2   8  354.01   26.47
   9  -1  13   53.66    4.47
 -14  -2  -2   28.67    2.60
 -23  -5   3  124.77    9.74
  15  -7   7  292.65   22.14
  17  -9  11  231.19   17.61
   7  -9  -7  738.78   54.65
  13 -11  -3  856.02   63.55
  -6 -16 -14    0.10    0.57
   6   0  18  159.28   12.31
 -18   0   8  512.74   38.28
 -16   0   4  129.97   10.00
   1  -1  25  330.56   24.96
  10  -2  16  198.18   15.19
  11  -3  17    1.89    0.82
  12  -4   6 1400.23  103.97
  14  -6   6   36.51    3.21
  17  -9  13   83.07    6.67
 -17 -11  -9  247.19   18.79
  18 -12   6   21.41    2.11
 -10 -12 -12  214.70   16.41
  19 -13   9    0.57    0.44
 -15 -13 -11  151.55   11.72
  19 -15   5   15.92    1.69
  -1   3  13  406.11   30.38
  -1   3  11  211.85   15.97
  -8   2  20    0.56    0.47
   2   2  16  298.75   22.56
   3   1  19   10.51    1.34
 -14   0   2   10.87    1.23
   9  -1   9 1579.38  117.22
 -19  -3   1    9.51    1.24
  12  -4  18  202.32   15.50
 -22  -6   0    9.42    1.27
 -10  -6  -8  245.44   18.64
  -4  -8 -10   23.11    2.18
   1 -11 -11  254.34   19.16
 -16 -12 -10    4.76    0.98
 -10 -18 -14    9.06    1.14
 -14   2  12  281.29   20.91
  -5   1  23   -0.02    0.49
   1   1  21   18.21    1.90
   9  -1  15  295.34   22.38
  -8  -2  -4   15.50    1.65
 -17  -3  -1  292.39   22.13
 -10  -4  -6  133.86   10.35
 -15  -7  -7  288.12   21.84
  -9  -7  -9  763.38   56.93
 -18  -8  -6  210.58   16.12
  -6  -8 -10  239.50   18.18
  17  -9   9  928.78   69.20
  14 -14  -4  297.13   22.25
   0   0  24  455.83   34.25
 -17  -1   3  298.70   22.54
 -15  -5  -5  133.39   10.40
 -18  -6  -4   92.46    7.40
 -20 -10  -6   28.79    2.69
  -2   2   4  159.10   11.83
  -3   1  23   -0.01    0.65
  -7   1   1 1881.18  139.26
 -18  -2   2  224.93   17.13
  -9  -3  -5    2.23    0.92
 -22  -4   4  425.22   31.98
  -1  -5  -7   76.93    5.98
 -24  -6   4   24.69    2.39
  18 -10  12    4.44    0.95
 -11 -11 -11   10.49    1.41
  -2 -12 -12  296.31   22.38
   2 -14 -12  305.51   22.99
   4 -16 -12  143.88   11.02
  -2 -18 -14    1.27    0.64
   0 -20 -14    2.58    0.71
  -5   3  17   19.04    1.81
 -16  -2   0  618.03   46.19
  13  -5   5 1817.40  134.84
 -20  -6  -2   51.60    4.40
 -22  -8  -2    1.06    0.74
 -14  -8  -8  320.10   24.24
   3  -9  -9  498.15   37.08
   2 -10 -10  116.06    8.91
  -8 -12 -12   99.11    7.90
  -1 -15 -13    1.11    0.64
  -8 -18 -14   69.28    5.68
  -1   3  15    0.74    0.57
   5   1  17   16.78    1.86
   8   0  14  118.53    9.34
   5  -1  23    0.42    0.71
 -19  -1   7  121.51    9.46
  10  -2  18  108.84    8.65
  11  -3  19  225.66   17.27
  -9  -5  -7   93.52    7.41
  -3  -7  -9  422.31   31.63
  -7  -7  -9  816.37   60.85
  16  -8   6  370.71   27.96
 -20  -8  -4   81.55    6.62
  18 -10  10  184.23   14.20
 -12 -14 -12  485.24   36.44
  -9 -15 -13    0.70    0.71
   3 -19 -13  259.10   19.65
  -3   3  17   98.58    7.74
  -7   3  17  191.85   14.53
   8   0  10 1513.61  112.41
   9  -1  17  771.47   57.63
   8  -2  22    0.68    0.74
  10  -2   6   36.51    3.21
  -4  -2  -4 1959.78  145.15
  -6  -2  -4  493.66   36.84
 -21  -3   5  450.17   33.84
  11  -5   1    2.32    0.65
  -2  -6  -8 1186.90   88.10
  -8  -6  -8 1192.55   88.67
  13  -7   1   42.38    3.57
 -17  -9  -7  817.17   61.00
 -13  -9  -9   69.13    5.70
 -12 -10 -10   13.06    1.64
  -4 -18 -14   61.91    5.17
  -6 -18 -14    1.53    0.76
  -1   3   9   14.98    1.45
   5   1   7   85.20    6.72
 -15   1   7  172.88   13.13
   4   0  22   38.74    3.49
 -10   0   0 4674.80  345.93
 -20  -2   6   57.03    4.78
 -14  -4  -4 1008.64   75.12
 -21  -5   1   95.80    7.69
  15  -7   5    0.33    0.69
  -5  -7  -9   90.99    7.22
 -19 -11  -7    0.03    0.72
  16 -12   0   79.55    6.38
  -4 -12 -12 1242.55   92.40
   8 -16 -10  531.22   39.48
   2   2  18  227.12   17.37
   4   2  12 1428.17  106.08
   6   0  20   19.37    2.12
 -18   0  10  338.85   25.46
   3  -1  25   53.93    4.62
   9  -1   7 1752.30  130.03
  11  -3   5 1074.12   79.90
  -8  -4  -6    2.53    1.00
 -14  -6  -6   35.71    3.29
  17 -11   3    1.45    0.76
  18 -14   2    1.96    0.70
 -11 -17 -13    4.94    1.03
   0   2  20    1.09    0.78
   4   2  14  442.29   33.26
  -8   2   4   16.42    1.43
  -5   1   1  698.78   51.81
   8   0  16  777.62   58.12
  -7  -3  -5  266.55   20.15
  -2  -4  -6  509.19   37.95
 -23  -5   5  211.02   16.24
 -17  -5  -3   18.79    2.01
  18 -10   8  328.79   24.94
  16 -10   2  202.28   15.51
 -16 -10  -8  563.97   42.34
  18 -12   4  198.48   15.29
 -13 -13 -11  478.48   36.01
 -15 -15 -11    5.54    1.05
  -3 -15 -13  269.41   20.52
  -7 -15 -13   23.64    2.40
   1 -17 -13   56.73    4.75
  -8 -20 -14    0.34    0.73
  -5   3   7  270.98   20.11
  -3  -3  -5  562.08   41.87
  -6  -6  -8   88.88    7.11
 -17  -7  -5    6.10    1.07
  19 -11  11   23.19    2.39
  -9 -11 -11   -0.18    0.63
 -18 -12  -8   53.32    4.61
  20 -14   8    1.18    0.76
  -2 -20 -14  115.69    9.20
   3   1  21  134.97   10.67
 -13  -3  -3 1101.71   82.02
  14  -4  12 1019.72   76.07
 -19  -5  -1    3.13    1.00
  -7  -5  -7    7.94    1.30
  14  -6   4  428.34   32.25
 -23  -9  -1  138.37   10.90
 -15 -11  -9   44.49    4.01
 -14 -12 -10  184.91   14.36
 -17 -13  -9   87.60    7.17
 -16 -14 -10   46.26    4.10
  -5 -15 -13  278.76   21.27
  -1   3  17  311.58   23.61
   1   3  13  422.11   31.72
 -10   2  20   80.85    6.40
 -12   2  18    3.58    0.54
   8   0   8 2510.38  186.13
 -11  -1  -1  957.22   71.24
  13  -3  13  803.12   60.08
  -5  -3  -5 1950.30  144.58
  14  -4  14  319.30   24.32
  12  -4   4 2907.13  215.46
 -20  -4   2  323.66   24.62
  15  -5  13  277.99   21.26
  15  -5  11   81.69    6.76
  -3  -5  -7  272.79   20.59
 -24  -8   2  176.72   13.75
 -19  -9  -5    3.08    1.09
  15 -11  -1   38.97    3.39
  -1 -11 -11  258.73   19.66
   3 -13 -11  884.84   65.84
 -10 -14 -12  170.41   13.29
  19 -15   3   25.57    2.57
  -4 -20 -14  244.80   18.80
  -6 -20 -14   36.26    3.39
   4   2  16   27.45    2.76
 -18   0  12   41.86    3.52
   7  -1   3    0.51    0.85
 -12  -2  -2  257.25   19.58
  13  -3  11  902.47   67.42
  14  -4  10  131.72   10.47
  -6  -4  -6 2679.58  198.57
  15  -5  15   14.00    1.74
  16  -6  14    0.80    1.00
  16  -6  12   45.07    4.05
 -24  -6   6   -0.58    0.78
 -21  -7  -1   13.07    1.65
 -13  -7  -7   91.25    7.47
  19 -13   5  197.26   15.30
  17 -15  -1  294.60   22.38
   1   3  11  219.05   16.68
   7   1  11  384.05   29.03
   5  -1   1  741.08   55.03
   8  -2   2  296.29   22.30
  13  -3  15  290.88   22.27
  14  -4  16    3.87    1.24
 -22  -4   6  266.23   20.41
  -5  -5  -7 1910.98  141.77
 -19  -7  -3   26.52    2.69
  12  -8  -2    3.44    0.76
  15  -9   1  337.69   25.55
 -21  -9  -3  105.61    8.55
   5 -15 -11   83.84    6.63
  18 -16   0  328.53   24.97
 -12 -16 -12   62.65    5.36
   1   3  15    1.46    0.88
  -4   2  22  193.15   14.99
   1   1  23  179.16   14.02
   7   1  15  167.89   13.14
   8   0  18  538.78   40.60
  12  -2  14  327.32   24.96
  12  -2  12  314.88   24.04
 -16  -4  -2   27.50    2.82
  -4  -4  -6 1708.92  126.77
 -13  -5  -5 1842.28  136.88
  16  -6  10  100.97    8.26
 -22  -6   2   40.99    3.82
  17  -7  13   30.50    3.06
  10  -8  -4   27.78    2.29
 -12  -8  -8  141.83   11.22
  17  -9   5  152.53   12.02
 -11  -9  -9  101.23    8.25
  16 -14  -2   55.60    4.67
  -3   3   7   86.43    6.58
  -6   2  22   42.24    3.84
   2   2   6   48.05    3.93
 -13   1   5  315.56   23.75
   6  -2   0   26.29    2.27
  15  -5   9  118.29    9.54
  17  -7  11  109.03    8.87
 -16  -8  -6  389.51   29.59
  18 -10   6   63.07    5.46
   0 -14 -12   21.84    2.30
  -2   2  22   53.09    4.74
 -16   0   6  143.91   11.20
   6   0   4   71.12    5.76
   7  -1  23  103.55    8.46
  12  -2  10   36.39    3.51
  13  -3  17    7.59    1.57
  13  -3   9   83.65    6.98
 -19  -3   3  363.90   27.65
 -18  -4   0   12.30    1.80
  10  -6  -2   43.13    3.54
  16  -8   4  219.50   16.97
 -18 -10  -6   76.78    6.53
  -3 -11 -11  273.31   20.88
  -5 -11 -11  250.82   19.27
 -11 -13 -11  293.64   22.52
  -3   3  19  352.82   26.78
  -5   3  19  263.13   20.08
   2   2  20  104.97    8.58
   6   0  22    9.63    1.67
  11  -1  13   35.89    3.57
  12  -2  16    1.21    1.16
 -20  -2   8   -0.11    0.92
 -16  -6  -4   40.74    3.80
   4  -6  -6 2431.82  179.91
  20 -14   6   36.39    3.54
  -8 -14 -12   74.73    6.37
  -7 -17 -13   25.23    2.74
   4   2  18    7.66    1.54
   7   1  17  480.50   36.37
   7   1   9 1664.31  123.70
   4   0  24   16.38    2.13
  14  -4  18   69.43    6.03
  14  -4   8   28.90    3.00
  18  -8  12   47.41    4.34
  19 -11   7   -0.03    0.95
 -13 -15 -11  141.42   11.32
  -9   3  17  362.69   27.20
   4   2   8   14.88    1.89
   9  -1  21   -0.08    1.15
  11  -1  15   35.85    3.61
  11  -1  11  230.35   17.86
 -18  -2   4    9.90    1.56
   9  -3   1   16.41    1.76
 -15  -3  -1    1.86    1.16
  13  -5   3 1236.18   92.06
  16  -6   8  380.49   29.00
  17  -7   9  765.74   57.49
 -23  -7   3    2.43    1.20
 -15  -9  -7  378.18   28.84
 -22 -10  -2   23.94    2.60
   0 -10 -10 1334.97   99.26
  -8 -10 -10  199.27   15.56
  13 -13  -5  782.88   58.19
  -3 -17 -13   10.31    1.64
   7 -19 -11   -0.06    0.62
  -9 -19 -13    0.25    1.01
   1   3  17  288.57   22.12
  -3   1  25   58.32    5.25
  -5   1  25   71.20    6.19
 -12   0   2    4.85    1.07
  -8   0   0 2940.86  217.81
 -12  -4  -4 2605.69  193.37
  12  -6   0   33.67    3.05
 -20  -6   0   18.98    2.41
 -12  -6  -6  536.31   40.46
  18  -8  10  343.50   26.32
 -20 -10  -4  217.08   16.96
 -17 -11  -7  107.28    8.83
  -5 -17 -13   85.17    7.20
  -1   3  19   11.51    1.72
   1   3   9   15.43    1.78
   0   2  22    6.45    1.60
   5   1  21   93.10    7.84
   8   0  20   71.48    6.27
  12  -2  18    4.90    1.30
 -17  -3   1  301.24   23.10
 -21  -5   3  444.25   33.77
 -18  -6  -2   45.06    4.29
  15  -7   3    0.07    0.89
 -18  -8  -4   29.04    3.06
  12 -10  -4  439.55   32.84
 -14 -10  -8   34.28    3.54
  -2 -14 -12  310.69   23.78
  -6 -14 -12  343.33   26.28
   2 -16 -12    0.66    0.96
 -10 -16 -12    5.72    1.42
  -7   3  19   25.43    2.55
  -8   2  22    0.64    0.89
   3   1  23    0.11    1.09
  11  -1  17  177.47   14.08
  13  -3  19  278.57   21.56
  15  -5   7    0.96    1.21
  14  -8   0  126.35   10.00
 -20  -8  -2    0.33    1.21
  20 -12   8   26.22    2.94
 -16 -12  -8   64.49    5.77
   6 -14 -10    1.14    0.71
 -12   2   8    4.00    0.73
  -1   1  25  345.09   26.55
  10   0  14   80.93    6.99
  10   0  12  211.12   16.54
 -14   0   4  191.76   14.81
 -19  -1  11    0.31    0.84
  11  -1   9  373.53   28.49
 -13  -1   1  174.85   13.64
 -22  -4   8   48.99    4.58
 -11  -7  -7   35.87    3.64
 -24  -8   4   16.48    2.28
  19  -9  11    8.55    1.74
  -9  -9  -9  755.02   56.71
  14 -10  -2   19.78    2.10
  15 -13  -3  243.73   18.61
   3   3  13 1122.31   83.75
   6   2  12  178.70   14.05
   7   1  19  114.58    9.54
   5   1   5  691.00   51.62
 -16  -2   2  295.28   22.66
   7  -3  -1    0.95    0.80
 -11  -3  -3 1696.01  126.14
 -15  -7  -5    1.32    1.05
 -10  -8  -8  477.68   36.24
 -23  -9   1  140.78   11.45
  -6 -10 -10   44.76    4.25
   5 -11  -9   17.18    1.69
  -9 -13 -11   83.33    7.18
  -1 -19 -13   12.19    1.90
   3   3  15   76.01    6.49
  10   0  16  517.62   39.30
 -15  -1   3    1.89    1.12
 -15  -5  -3   91.27    7.74
   6 -10  -8  225.56   16.92
  -2 -10 -10  113.90    9.20
 -19 -11  -5  115.88    9.66
  18 -12   2    4.69    1.32
 -13 -17 -11    3.39    1.15
   6   2  16   25.92    3.03
  -9  -1  -1  890.40   66.43
 -20  -2  10   80.38    6.89
 -21  -3   9  113.94    9.43
 -23  -5   9    0.84    1.14
  17  -7   7  552.03   41.87
  18  -8   8  744.57   56.13
   1  -9  -9 1645.31  122.20
  -4 -10 -10    0.02    1.09
  19 -13   3  252.63   19.73
   1 -13 -11   37.31    3.56
  -5 -19 -13  198.66   15.79
   1   3  19   10.30    1.91
   3   3  11 1726.84  128.43
  10   0  10 1366.59  102.00
  11  -1  19    0.09    0.95
 -19  -1  13   10.50    1.57
 -10  -2  -2   11.67    1.94
 -20  -4   4  699.34   52.77
 -11  -5  -5 1325.56   98.92
 -22  -6   4  289.24   22.53
 -17  -9  -5  150.27   12.26
  18 -10   4    1.25    1.34
  17 -11   1  167.78   13.38
 -21 -11  -3  344.77   26.60
 -11 -15 -11   19.11    2.61
  -8 -16 -12   55.78    5.29
 -10 -18 -12    4.91    1.65
  -7 -21 -13   43.25    4.36
   2   2  22   51.03    4.97
   6   2  10   39.94    3.97
 -10   2   6   42.11    3.48
   1   1  25  348.55   26.99
   6   0  24  129.34   10.78
 -19  -5   1    2.03    1.51
  16  -6   6   19.89    2.68
 -21  -7   1   13.27    2.23
  19 -11   5  122.93   10.26
 -10 -12 -10   12.78    2.34
  20 -14   4  248.95   19.60
   4 -20 -12  548.82   41.58
   3   3  17   85.57    7.47
   8   0  22   86.38    7.69
  10   0  18  359.06   27.76
 -17  -5  -1   16.61    2.56
 -14  -8  -6  131.89   10.89
  17  -9   3  382.44   29.36
 -18 -12  -6   17.24    2.69
  -7 -13 -11  144.17   11.87
 -14 -16 -10   46.81    4.62
  -4   4  14 1002.06   74.75
   9   1  15  322.88   25.11
   9   1  13   49.28    4.79
  10  -4   0  115.77    9.21
  14  -6   2   36.22    3.69
   2  -8  -8 1908.95  141.65
  -7  -9  -9  853.56   64.17
  20 -12   6  156.24   12.87
  19 -15   1   29.81    3.40
   0 -16 -12   79.16    6.97
  -5 -21 -13  340.47   26.48
  -2   4  14  441.09   33.44
   6   2  18   42.83    4.54
   5   1  23    0.50    1.21
 -22  -4  10  116.89    9.92
 -10  -6  -6   95.72    8.25
   3  -7  -7  250.41   18.90
 -19  -9  -3    4.05    1.88
 -16 -10  -6   98.48    8.66
 -11 -11  -9   -0.18    1.74
 -12 -14 -10  186.04   15.05
 -15 -15  -9  214.29   17.19
  -6 -16 -12   42.59    4.56
  -3 -21 -13  443.66   34.16
  -5   3  21  485.63   37.07
  -4   2  24    0.24    1.25
   7   1  21   12.41    2.53
 -20  -2  12  276.01   21.56
 -19  -3   5  275.45   21.60
  16  -4  14    3.06    1.53
 -14  -4  -2  395.95   30.43
 -23  -7   5   26.60    3.39
 -19  -7  -1  130.89   11.07
 -13  -9  -7   90.37    8.05
 -20 -12  -4  526.73   40.32
 -17 -13  -7   21.67    3.15
   7 -13  -9   80.23    6.38
 -16 -14  -8  138.30   11.65
  -4   4  12 2760.66  204.68
  -1   3  21  124.75   10.56
   0   2   4  664.85   49.47
   9   1  17  809.13   61.23
 -16   0   8  765.72   57.50
  11  -1   7  360.42   27.81
  15  -3  15   31.67    3.96
  15  -3  13  263.42   20.93
 -21  -3  11  385.39   29.81
  16  -4  16  101.98    9.06
  16  -4  12  144.09   12.05
 -10  -4  -4  404.43   30.98
  17  -5  15    4.11    2.08
  17  -5  13   96.32    8.53
 -14  -6  -4  383.76   29.64
  -9  -7  -7  854.49   64.35
  -8  -8  -8 1554.04  116.06
  16 -10   0  534.40   40.60
 -12 -10  -8    1.59    1.85
  17 -13  -1   63.39    5.86
  -1 -13 -11   33.23    3.67
  -2   4  16   34.85    3.78
  -4   4  16   13.06    2.13
  -2   4  12 1386.34  103.24
  -6   0   0 6328.58  468.32
  14  -2  14   67.76    6.46
 -22  -8   2    0.48    1.77
 -15 -11  -7    2.21    1.39
  21 -13   7   39.25    4.48
 -13 -13  -9  126.59   10.88
  -5 -13 -11  799.38   60.42
  -4 -16 -12  140.51   11.83
   5 -17 -11   28.57    3.19
 -11 -17 -11   28.05    3.69
   2 -18 -12    4.41    1.61
  -8 -18 -12   48.07    5.08
   0   2  24  194.67   15.98
  -6   2  24   31.32    3.88
   3   1  25   57.44    5.83
  -9   1   3   16.56    2.02
  10   0  20    3.68    1.74
  10   0   8 1418.13  106.06
  14  -2  16   57.33    5.74
  14  -2  12  317.37   24.96
 -18  -2   6   41.96    4.56
  15  -3  17   78.13    7.26
  15  -3  11  113.48    9.95
 -18  -4   2    7.70    2.25
  17  -5  11   29.84    3.88
 -21  -5   5  558.57   42.79
  18  -8   6  229.58   18.47
  16  -8   2  534.16   40.75
  19  -9   7  148.01   12.48
  -1  -9  -9 1715.00  127.72
  -5  -9  -9  431.78   33.10
 -22 -10   0   14.89    2.83
 -14 -12  -8   71.25    6.88
  -3 -13 -11  841.80   63.54
   3 -15 -11  111.79    9.38
  -9 -15 -11   41.73    4.69
   0   4  14  196.71   15.67
   3   3  19  367.76   28.69
   3   3   9    9.76    2.22
   4   2  22  222.68   18.04
  -6   2   4  472.78   35.15
 -17  -1   7  463.39   35.43
 -16  -4   0  130.62   11.11
  18  -6  12   22.43    3.43
  20 -10   8    0.82    1.87
  -8 -12 -10    1.97    2.08
   1   3  21  124.24   10.81
   5   3  13 1320.30   98.94
   6   2  20   59.72    6.16
   4   2   6  404.79   30.80
  13  -1  15    1.22    1.57
  13  -1  13   86.05    7.95
  13  -3   5 1335.63  100.04
  16  -4  10   48.70    5.30
 -20  -6   2   56.70    5.90
  17  -7   5    6.29    2.35
 -23  -9   3    3.03    2.11
  -3  -9  -9  471.03   35.98
 -18 -10  -4    0.17    2.11
 -19 -13  -5  189.13   15.64
   0   4  16  130.41   10.98
  -6   4  14  381.93   28.93
  -9   3  19    3.33    1.38
   9   1  19  140.29   12.05
  14  -2  18    3.36    2.29
  -9  -3  -3    7.12    2.56
 -16  -8  -4  204.29   16.79
   2 -12 -10   31.38    3.41
  -8 -20 -12   29.63    3.78
   0   4  12  396.66   30.38
   8   2  14   27.21    3.82
 -15   1  11   35.73    3.50
   9   1   9 1617.66  120.98
  13  -1  17   60.99    6.17
  14  -2  10   18.45    2.95
  -9  -5  -5   79.67    7.43
  18  -6  10   81.39    7.84
  13  -7  -1   43.19    4.23
 -13  -7  -5  270.40   21.55
 -18 -14  -6    1.64    2.29
  -6 -18 -12   17.05    3.09
 -11 -19 -11   30.03    4.11
  -2   4  18   11.42    2.34
  -7   3  21   86.01    7.74
   5   3  17   16.21    3.13
   1   3   7   -0.09    1.70
   2   2  24   77.23    7.57
   8   2  16  503.23   38.92
  13  -1  11   33.44    4.43
  15  -3   9   53.95    5.84
  17  -5   9  146.84   12.66
 -16  -6  -2   25.95    3.51
  19  -7  11    0.64    1.59
 -20  -8   0   66.27    6.59
  -6  -8  -8 1140.23   85.66
  21 -11   9   25.81    3.74
 -12 -16 -10    6.34    2.40
  -6   4  16   37.42    3.81
   5   3  11 1074.13   80.79
   7   1  23  100.48    9.35
  12   0  14   21.62    3.72
  -7  -1  -1 1833.40  136.36
 -17  -3   3  102.93    9.22
 -20  -4   6  323.45   25.63
 -18  -6   0  183.81   15.41
 -18  -8  -2  322.37   25.68
  -9 -11  -9   95.86    8.75
  14 -12  -4  958.90   71.71
  -7 -15 -11    0.88    2.28
   0 -18 -12   38.51    4.55
  -4   4  18  334.67   26.08
 -13   1   7   39.13    3.81
  12   0  16   80.25    7.97
 -12  -2   0    5.03    2.26
  -8  -2  -2  337.96   26.08
 -13  -5  -3 1273.83   95.74
   8  -6  -4    1.71    0.76
 -23  -7   7   29.24    4.16
 -17 -11  -5   31.59    4.44
  16 -12  -2    0.46    1.67
  -9 -17 -11  224.36   18.51
  -4 -18 -12  187.35   15.72
   0   4  18   10.00    2.56
   8   2  18  326.62   26.09
  12   0  12   15.18    3.15
  13  -1  19   15.80    2.99
 -15  -3   1    0.91    1.98
  16  -4   8  195.30   16.36
  14  -4   4  985.54   74.40
   8  -4  -2   12.67    1.83
 -21  -7   3   91.94    8.82
 -12  -8  -6    0.56    2.35
 -15  -9  -5  117.38   10.51
  19 -11   3  215.49   17.78
 -21 -11  -1   51.77    5.92
  20 -12   4  494.17   38.48
  -6 -12 -10   79.81    7.67
 -13 -15  -9    1.34    2.43
  16 -16  -4   79.62    6.99
  -2 -18 -12    2.94    2.15
  -6 -20 -12  157.93   13.66
   2   4  14  411.37   31.92
   9   1  21    0.03    2.34
   9  -1   3   14.78    2.87
  15  -7   1  168.09   13.92
   0  -8  -8 2449.31  182.07
   2   4  16   27.89    3.98
  -6   4  12 1372.96  102.09
  -2   4  10  197.76   15.51
  -1   3  23    1.78    2.15
  -3   3  23   74.45    7.56
   5   3  19  253.81   20.79
  12   0  18   40.38    5.31
   8   0   4    0.49    2.22
 -11  -1   1  858.89   64.68
 -19  -5   3  258.90   21.09
  19  -7   9  142.43   12.63
  -4  -8  -8  215.79   17.36
 -16 -12  -6   44.26    5.51
  21 -13   5  300.85   24.36
 -11 -13  -9   83.67    8.31
 -14 -14  -8    2.39    2.72
 -12 -18 -10    7.38    2.99
  -6 -22 -12   93.84    8.92
   8   2  10  483.29   37.45
  13  -1   9   52.94    5.81
 -16  -2   4   25.65    3.67
  -8  -4  -4  358.65   27.99
  11  -5  -1    3.36    1.58
  18  -6   8  235.35   19.49
  20  -8  10    0.86    2.50
 -21  -9   1    0.12    2.52
  13  -9  -3   89.64    7.62
  20 -10   6   26.02    4.10
  18 -10   2   98.54    9.16
 -14 -10  -6    3.67    2.83
 -15 -13  -7   20.13    3.96
  -5 -15 -11   83.41    8.25
   2   4  12 1306.68   98.06
   4   2  24   -0.43    2.25
  11   1  15   37.80    5.17
  11   1  13   36.25    5.11
 -11   1   5    3.00    1.44
  12   0  10  181.48   15.45
  14  -2   8   27.72    4.31
 -21  -5   7  115.24   10.64
  11  -7  -3  111.66    9.05
  -2  -8  -8 1915.29  142.88
 -12 -12  -8  100.80    9.47
   0 -12 -10  223.27   18.01
  -4 -12 -10  502.97   38.99
  19 -13   1    9.05    2.93
  20 -14   2  106.34    9.95
   0 -20 -12   38.05    4.87
  -4 -20 -12  536.91   41.87
   1   3  23   -0.37    2.30
  11   1  17  197.12   16.86
  10   0   6  830.53   63.02
 -14   0   6   40.07    4.36
  -4   0   0 2467.14  182.87
  11  -1   5    2.56    2.50
 -15  -1   5   12.48    2.71
  10  -2   2   13.75    2.78
 -14  -2   2   33.30    4.32
  21 -11   7   34.45    4.84
 -13 -11  -7  150.38   13.38
  -9 -19 -11    7.62    2.98
  -2 -20 -12  285.62   23.31
  -2   4  20  347.16   27.70
   2   4  18   10.65    3.05
  -6   4  18   95.55    8.55
   0   4  10  107.91    9.25
  -4   4  10  401.80   30.41
   8   2  20    1.50    2.90
   7   1   5   70.54    6.92
  12   0  20   50.41    6.27
  15  -3   7    0.27    2.75
  17  -5   7    5.88    3.07
 -15  -5  -1   19.18    3.83
 -12  -6  -4 1394.25  104.96
 -15  -7  -3    1.18    2.85
  18  -8   4   27.26    4.26
 -17  -9  -3  389.40   30.98
  -7 -11  -9   69.87    7.46
  -2 -12 -10   29.95    4.42
  -8 -14 -10   35.31    5.14
  -3 -15 -11  108.94   10.22
 -10 -16 -10  329.21   26.67
   0 -22 -12    7.21    2.76
  -4 -22 -12  287.21   23.58
 -16   0  10  537.74   41.12
 -12  -4  -2 1359.45  102.32
 -17  -5   1   19.54    3.86
 -19  -7   1  142.09   12.94
  -5  -7  -7    8.18    3.23
 -23  -9   5   -0.15    2.50
 -19  -9  -1  157.36   14.09
 -22 -10   2   30.10    4.79
  18 -12   0   35.48    4.62
 -20 -12  -2  267.63   22.22
   4 -14 -10  132.30   11.19
  -1 -15 -11   38.58    4.96
 -13 -17  -9   89.65    8.87
  -7 -17 -11  104.81   10.19
  -2 -22 -12  123.66   11.72
   0   4  20   71.19    7.81
   7   3  17  197.10   17.02
   5   3   9    1.62    2.80
  11   1  11  252.32   20.91
   9   1   7 1778.24  133.24
  12  -2   4 1446.64  108.73
  -7  -5  -5 1986.61  148.46
   3 -11  -9   37.90    4.17
   3 -17 -11   -1.17    2.45
  -4   4  20  710.58   54.56
   5   3  21  501.64   39.63
 -15   1  13    2.39    1.41
 -12   0   4  419.39   32.34
 -17  -1   9  725.90   55.43
 -13  -1   3  414.26   32.22
  17  -3  15   84.83    8.98
  15  -5   3   95.96    9.23
  -6  -6  -6 2550.87  190.24
 -23  -7   9   74.50    8.06
 -17  -7  -1  506.14   39.83
   1  -7  -7 2652.93  197.12
  17  -9   1  734.69   56.39
   6 -16 -10  104.55    9.19
   4   4  16    7.82    3.34
   4   4  14 1028.65   78.14
   3   3   7   79.52    7.59
   6   0   2   29.32    3.53
   7  -1   1 1821.79  135.71
  16  -2  16  407.12   32.77
  16  -2  14   62.97    7.43
  17  -3  13    7.12    3.76
  -7  -3  -3   92.73    8.71
  18  -4  14   63.41    7.50
 -18  -4   4  330.37   26.75
 -20  -6   4  353.88   28.69
  20  -8   8   73.14    7.80
 -17 -13  -5   92.27    9.29
 -14 -16  -8  131.52   12.43
   3   3  23   92.58    9.56
  10   2  16  197.37   17.14
  10   2  14   23.99    4.19
  19  -7   7  105.53   10.54
  17  -7   3  215.98   18.32
 -11  -7  -5  259.41   21.40
  21  -9   9    1.54    3.15
  -8 -10  -8  513.77   40.23
   2   4  20  338.92   27.67
   7   3  19   26.77    4.98
   6   2  24   41.22    5.59
  15  -1  15  303.38   25.09
  18  -4  12  199.36   17.36
  16  -4   6   35.64    5.54
  19  -5  13  192.97   16.89
 -14  -8  -4   34.96    5.59
  -9 -13  -9   57.24    6.76
 -16 -14  -6   -0.44    3.52
 -15 -15  -7   88.62    9.52
 -11 -15  -9   47.08    6.32
  -5 -17 -11   20.94    4.50
 -10 -18 -10  200.60   17.62
  -7 -19 -11    0.46    3.02
   4   4  18  351.37   28.63
   2   4  10  201.82   16.67
   7   3  11  129.35   11.97
   8   2  22    1.47    3.47
  10   2  18  103.75   10.68
   6   2   6   26.13    4.55
  15  -1  17  310.81   25.69
  15  -1  13   -0.09    3.54
  16  -2  12    0.57    3.53
  11  -3   1  206.74   16.95
  -3  -7  -7  258.37   20.85
 -10  -8  -6  250.86   20.99
  -9  -9  -7  844.76   64.84
 -20 -10   0    3.46    3.25
 -19 -13  -3  303.14   25.23
   4   4  12 2840.48  212.10
  10   2  12   33.20    5.42
 -12   2  10   33.37    3.42
   8   2   8 2043.41  153.17
  11   1  21   53.73    7.12
  -6  -2  -2   59.29    6.00
  17  -3  11    3.57    3.44
  13  -3   3 1198.90   90.70
  18  -6   6    2.74    3.45
  -1  -7  -7 2657.51  197.87
 -20  -8   2   -0.78    2.29
 -18 -10  -2  111.62   11.30
  -5 -11  -9   16.08    4.04
  -6 -14 -10    1.88    3.57
  -7 -21 -11   42.61    6.16
 -15   1  15  266.05   20.58
  14   0  16  178.27   16.27
  -5  -1  -1  730.35   55.02
 -11  -3  -1  230.59   19.19
 -14  -4   0  214.46   18.28
  19  -5  11  129.11   12.60
 -21  -7   5  133.06   12.73
 -12 -14  -8   75.00    8.32
   1 -17 -11  181.05   15.84
  -1   3  25   52.54    6.99
  -7   3  23    2.78    2.88
  -9   3  21  118.65   10.63
   5   1   3  375.55   29.13
  14   0  14    5.87    4.23
   8  -2   0  241.82   19.12
 -16  -4   2   29.00    5.06
  -6  -4  -4 1798.81  134.66
 -21  -5   9   98.30   10.13
 -11  -5  -3 1064.27   80.93
 -14  -6  -2   34.05    5.57
   2  -6  -6   30.33    3.50
 -13  -9  -5   81.42    8.77
  17 -11  -1  183.57   15.74
  15 -11  -3  108.99    9.79
 -10 -12  -8    1.26    2.60
 -18 -14  -4   60.65    7.72
   9 -17  -9  956.76   71.89
  -3 -17 -11   -0.49    3.41
 -10 -20 -10    5.60    3.73
  14   0  18   66.88    8.24
  15  -1  11   38.28    6.54
 -19  -3   9    2.41    3.46
 -17  -3   5   14.75    3.87
  18  -4  10    0.12    3.59
 -22  -6  10   24.32    4.68
  20 -10   4  220.42   19.26
  21 -11   5  296.19   24.95
 -21 -11   1   64.84    7.95
 -14 -12  -6  357.23   29.46
 -13 -13  -7  153.71   14.55
  -1 -17 -11  169.60   15.28
   3 -19 -11  217.48   18.71
   0   4  22   29.24    5.22
  -2   4  22  202.09   17.79
   4   4  20  649.38   51.05
  -6   4  20  310.20   25.14
   1   3  25   53.85    7.22
   5   3  23  117.92   12.00
   7   3  21   90.37    9.99
  10   2  20   88.12    9.80
  14   0  12   18.94    5.12
  16  -2  10  191.04   17.26
   3  -5  -5 2037.81  151.14
 -18  -6   2   45.98    6.84
  -4  -6  -6 2390.55  178.51
 -22  -8   6    0.13    3.25
 -16  -8  -2  527.56   41.87
 -23  -9   7   80.05    9.09
 -21  -9   3  109.76   11.33
 -12 -10  -6   87.53    9.30
 -11 -11  -7    0.94    2.81
   1 -11  -9  379.65   29.93
  22 -12   6   81.58    9.25
 -17 -15  -5   -1.07    3.84
 -15 -17  -7  127.88   12.40
 -11 -17  -9  214.39   18.98
  -5 -19 -11  138.37   13.40
  -2   0   0 3670.55  271.69
  17  -5   5  370.50   30.30
 -19  -5   5  252.17   21.62
  -5  -5  -5 5657.99  420.04
 -18  -8   0  516.30   41.25
  21 -13   3  375.41   30.94
   2 -14 -10   21.46    3.88
  -4 -14 -10  132.13   12.66
 -16 -16  -6   66.55    7.89
   6   4  16   37.58    6.25
   9   3  17  388.70   31.99
   9   3  15   54.24    7.50
  13   1  17   64.99    8.42
  13   1  15    2.01    3.97
  17  -3   9  380.80   31.33
  20  -6  10   19.38    5.02
 -16  -6   0  151.04   14.23
  16  -8   0  776.17   59.76
  19  -9   3    2.94    3.40
  -6 -10  -8  206.37   17.96
 -17 -11  -3    2.31    4.09
  20 -12   2  263.84   22.52
  -5 -21 -11  310.35   26.23
   2   4  22  182.60   16.78
  -4   4  22  442.41   35.62
  -8   4  16  197.83   15.85
  13   1  13   78.41    9.47
 -16   0  12   73.98    7.34
 -18  -2  10   97.93    9.82
 -10  -2   0  186.01   15.89
  16  -6   2   21.88    4.60
  20  -8   6    3.53    3.75
  22 -10   8    7.51    4.15
 -22 -10   4  109.46   11.48
 -19 -11  -1    2.69    4.13
  -1 -11  -9  399.08   31.74
  -7 -13  -9   60.27    7.89
  -8 -18 -10  313.20   26.46
  -1   5  15   18.99    4.02
   6   4  18   88.26   10.00
   3   3  25    0.32    3.86
   9   3  13   87.19    9.79
   7   3   9  385.67   31.12
  19  -5   9    8.35    4.33
 -10  -6  -4  141.57   13.31
  14  -8  -2   24.97    4.05
   4 -10  -8   25.42    3.40
  -9 -15  -9  561.41   44.78
   1 -19 -11   -3.26    3.49
  -3 -19 -11  215.14   19.18
  -1   5  17   18.96    4.91
   4   4  10  373.54   30.03
   9   3  19    4.63    4.45
  13   1  19   14.48    4.32
 -17  -1  11  173.01   15.10
 -20  -4  10  230.71   20.16
  14  -4   2  409.22   32.75
  -2  -6  -6   20.37    4.23
  19 -11   1    1.06    3.01
   0 -14 -10   84.44    9.06
  -2 -14 -10   18.93    4.59
  15 -15  -5   14.02    2.44
 -12 -16  -8   50.53    6.82
  -6 -16 -10   91.75   10.28
 -11 -19  -9    9.70    4.62
   1   5  17   11.52    4.41
   1   5  15   18.85    4.53
   5   3   7  255.68   21.23
  14   0  10   83.82    9.87
 -16  -2   6   20.91    4.45
 -15  -3   3   81.96    9.07
 -13  -3   1  354.47   28.81
  19  -7   5   10.45    4.33
 -13  -7  -3  188.51   16.95
 -15  -9  -3   49.55    7.73
 -16 -12  -4  141.57   14.14
  -1 -19 -11    0.04    3.20
  -3 -21 -11  370.93   30.96
  -3 -23 -11   34.96    6.23
  -8   4  14   31.21    3.41
   6   4  12 1295.21   98.65
  12   2  16   -0.86    4.45
  -7   1   3    1.05    2.56
  18  -4   8   37.64    6.67
  12  -4   0  374.27   29.72
 -21  -5  11  266.72   23.31
 -20  -6   6   69.04    9.06
  12  -6  -2  164.92   13.88
   0  -6  -6  138.52   11.82
 -19  -7   3   34.13    6.31
 -19  -9   1  135.19   13.78
  -7  -9  -7  816.82   63.25
 -20 -12   0   34.59    5.76
  18 -14  -2    2.93    2.83
   6 -18 -10   62.59    7.15
  -8 -20 -10    2.43    4.36
   1 -21 -11   60.26    7.93
  -3   5  17   19.29    4.53
  -3   5  15   90.10    8.87
  -1   5  13  302.07   24.60
   4   4  22  490.07   39.94
   6   4  20  312.59   26.79
   7   3  23    2.52    4.38
  12   2  14  300.71   26.01
   4   2   4 1884.00  140.86
  13   1  11   36.94    6.98
  10   0   4  113.39   10.88
  16  -2   8  521.13   42.12
 -10  -4  -2  199.62   17.56
  -9  -7  -5   97.28   10.29
  18  -8   2  322.26   27.07
 -15 -13  -5  232.18   21.10
 -13 -15  -7   25.06    6.04
  -1 -21 -11   55.84    7.71
  -1 -23 -11   26.80    5.64
   1   5  13  290.44   24.14
   0   4   8    0.55    3.03
  12   2  18    1.85    4.80
   9   1   5  448.89   35.73
  12   0   6   22.74    5.51
 -13  -5  -1  299.38   25.30
  -8  -8  -6 1128.10   86.37
 -17  -9  -1  686.55   54.50
 -18 -12  -2    1.87    4.71
 -14 -14  -6   58.86    7.92
 -10 -14  -8   41.51    7.37
   4 -16 -10   50.42    6.61
   1   5  19    1.26    4.03
  -1   5  19   -0.45    3.59
   3   5  15   85.43    9.85
  -8   4  18   28.66    4.19
   5   3  25    2.48    4.26
   9   3  21  120.82   13.02
  11   1   7  367.17   30.19
  11  -1   3  210.49   18.32
   9  -3  -1   17.57    3.63
 -18  -4   6   96.92   10.96
 -17  -5   3   17.94    5.37
  20  -6   8    5.58    4.78
  21  -7   9   -0.52    4.31
 -12 -18  -8   57.82    7.74
   3   5  17   21.21    5.73
   0   4  24   13.93    4.83
 -13   1   9   56.69    5.97
  -8   0   2  240.35   19.41
 -15  -1   7  178.06   15.76
  13  -1   5  314.57   26.48
 -19  -3  11  211.44   18.99
   9  -5  -3    1.61    1.94
  18  -6   4   98.38   11.10
 -22  -8   8   51.49    7.92
 -12  -8  -4  289.08   25.09
 -14 -10  -4  122.24   12.74
  -9 -17  -9 1018.93   79.22
  -6 -18 -10   71.82    9.33
  -2   4  24    2.05    3.79
   8   4  16  213.14   19.82
  12   2  20  282.79   25.13
  12   2  12  296.13   25.63
  17  -1  15  261.93   23.33
  18  -2  14    1.35    4.97
  -4  -2  -2  189.87   15.69
 -20  -8   4   83.64   10.49
 -20 -10   2   92.58   11.17
  -5 -13  -9   57.56    8.10
  16 -14  -4    3.61    2.70
   7 -15  -9  343.96   27.28
  -4 -16 -10   55.33    8.23
  -3   5  19  259.71   22.58
  -3   5  13 1293.15   97.67
   2   4  24    0.15    4.49
   2   4   8   17.63    4.85
  10   2   8  476.88   38.69
   8   2   6 1117.30   85.35
 -14   0   8  124.01   11.54
  19  -3  13  270.42   24.25
  17  -3   7  193.39   18.41
  19  -5   7   15.41    5.57
 -15  -5   1    9.93    5.35
 -17  -7   1  504.86   41.25
  18 -10   0  345.25   28.96
 -13 -11  -5  791.38   62.51
  -9 -11  -7   60.48    8.00
 -19 -13  -1   16.12    6.04
 -17 -13  -3    8.83    4.33
 -11 -13  -7  144.01   14.99
   3   5  19  264.12   23.54
   3   5  13 1279.02   97.74
  -6   4  22  253.73   22.17
   8   4  18   27.83    6.91
   8   4  14   38.31    7.43
  16   0  16  589.69   47.72
 -16   0  14  189.54   16.25
  17  -1  13   61.96    9.47
  -3  -1  -1  125.43   10.84
 -14  -2   4  411.65   33.34
 -12  -2   2  229.80   19.82
 -20  -4  12  587.71   47.40
 -21  -5  13  294.30   26.04
 -11  -9  -5   15.57    4.64
 -21 -11   3  353.36   30.43
 -12 -12  -6  516.45   42.11
  -7 -15  -9  403.49   33.96
 -13 -17  -7   25.05    6.81
   6 -20 -10   31.32    5.81
  -6 -20 -10   30.29    6.74
  11   3  17    1.97    4.31
  11   3  15  106.32   11.90
  16   0  14  212.95   20.30
  18  -2  12    5.20    4.11
  21  -9   5   98.58   11.60
 -21  -9   5   87.68   11.13
  22 -10   6   21.33    6.11
 -22 -10   6   29.53    6.73
 -10 -10  -6   55.39    8.48
  -6 -22 -10   18.61    6.02
   6   4  10  146.77   14.49
  13   1   9   47.15    8.31
  14   0   8  126.45   13.70
  14  -2   4  422.13   34.74
  12  -2   2  250.68   21.59
  20  -4  12  586.43   47.78
  -9  -5  -3    1.22    5.29
 -18 -10   0  379.69   32.49
 -16 -10  -2  242.57   22.39
  -2 -10  -8  502.07   40.07
  21 -11   3  380.64   32.52
  22 -12   4  302.03   26.82
 -16 -14  -4    0.02    5.61
 -14 -16  -6    1.36    4.01
  -2 -16 -10  209.97   19.51
   9 -19  -9  196.91   17.00
   1   5  21   88.02   10.77
  -1   5  21   95.63   11.61
   5   5  17  377.73   31.98
   5   5  15  143.24   14.85
   4   4  24   87.48   11.08
   8   4  20   95.18   11.18
  11   3  19  224.77   20.97
 -17  -1  13   47.25    6.57
  15  -1   7  181.15   17.75
   3  -1  -1  124.20    9.73
  19  -3  11  211.92   20.39
  -1  -5  -5  706.29   54.05
  -5  -9  -7   91.54   10.64
   2 -10  -8  512.42   40.12
 -10 -16  -8  546.11   44.81
   2 -16 -10  187.90   17.37
  -9 -21  -9   -0.84    5.27
  -4   4  24   88.52   11.04
  -6   4  10  149.36   11.90
  11   3  13  855.98   67.65
  15   1  17  293.46   26.55
  15   1  15  303.37   27.16
   8   0   2  211.09   18.24
  -9  -3  -1   17.83    6.06
  15  -5   1   16.72    4.90
   1  -5  -5  721.39   54.64
  20  -8   4   86.78   10.89
  -3 -13  -9   91.47   10.77
 -18 -14  -2    0.36    4.15
   0 -16 -10  513.13   41.75
  -4 -18 -10    0.87    3.68
   5   5  19  258.81   23.79
  -5   5  17  374.56   30.50
   1   5  11    4.00    4.32
   9   3   9  496.96   40.42
  -1   3   5  444.96   34.01
  12   2  10   27.26    6.11
   7   1   3   -0.39    5.05
  16   0  12   85.53   10.75
  17  -1  11  168.21   16.85
 -17  -3   7  199.34   18.52
  18  -4   6   91.15   10.87
 -18  -6   4  113.64   12.99
 -12  -6  -2  193.92   18.39
  21  -7   7    3.95    5.31
  17  -7   1  527.89   42.72
  22  -8   8   44.62    8.17
   0 -10  -8 1531.15  115.87
  19 -13  -1   17.12    5.37
  -5   5  15  139.37   12.78
  -1   5  11    5.55    3.86
   7   3   7  243.04   21.62
  15   1  13    5.08    6.59
 -16   0  16  505.06   39.56
 -19  -3  13  296.12   26.00
  -3  -3  -3  648.16   49.78
 -18  -8   2  359.64   30.98
  20 -10   2   81.23   10.81
  -6 -12  -8    0.08    4.81
   3 -13  -9   95.38    9.88
 -14 -18  -6    5.59    6.41
   4 -18 -10    3.92    4.60
  -3   5  21  466.55   38.68
   5   5  13 1847.23  140.47
  -8   4  20   74.55    8.49
   4   4   8  345.70   28.75
  11   3  21  390.24   33.61
 -13  -1   5  322.48   26.89
 -11  -1   3  220.93   19.12
   9  -1   1  887.25   68.02
  18  -2  10  105.76   12.33
  16  -2   6   25.83    7.28
 -20  -4  14  272.90   24.81
  20  -4  10  212.36   20.85
 -16  -4   4   16.81    6.02
 -12  -4   0  431.83   35.56
 -20  -6   8    1.46    5.00
  -8  -6  -4   -0.41    4.12
 -22  -8  10    9.38    6.88
  11  -9  -5   20.24    2.74
 -19 -11   1    2.32    6.24
 -15 -11  -3  107.83   12.46
  17 -13  -3    5.04    3.54
  -8 -14  -8  336.58   29.31
 -17 -15  -3   55.21    8.56
 -11 -15  -7    3.59    6.12
  -7 -17  -9  826.21   65.83
  -4 -20 -10  243.58   22.94
  -4 -22 -10  120.29   13.94
   8   4  22   50.34    9.25
  14   2  16   46.86    8.10
  -2  -4  -4 2018.83  151.05
  20  -6   6   62.86    9.68
  -6  -8  -6   76.45   10.02
 -16 -16  -4   73.21   10.90
 -15 -17  -5    6.81    6.67
 -10 -18  -8  335.79   29.58
   3   5  11 1030.13   79.55
   6   4  24   18.01    6.89
  14   2  18    0.44    6.34
 -10   2   8  499.31   38.10
  15  -3   3   74.06    9.93
  -7  -7  -5    4.49    5.95
 -16  -8   0  821.70   65.45
   5  -9  -7   88.25    8.06
 -17 -11  -1  183.43   18.81
 -20 -12   2  269.56   25.27
  -5 -15  -9  137.00   14.98
   5   5  21  593.45   49.10
  10   4  18    0.90    6.58
  10   4  16   65.97   10.53
  11   3  11  276.30   25.19
   3   3   5  483.44   38.14
  14   2  14   65.69   10.79
  -8   2   6 1100.96   82.29
   6   2   4  435.52   35.15
 -18  -2  14   -1.30    4.52
 -14  -4   2  431.87   35.97
  13  -5  -1  307.85   25.63
 -19  -7   5    9.64    6.49
  13 -11  -5  666.68   50.64
 -14 -12  -4  943.67   74.75
 -21 -13   3  402.58   35.00
   1 -13  -9   64.19    8.28
 -12 -14  -6  340.49   29.94
 -10 -20  -8    2.06    6.38
   1   5  23   -4.93    5.76
   7   5  17    6.82    6.58
  16   0  10  525.11   44.13
 -17  -1  15  282.17   24.23
  19  -3   9    6.79    6.41
 -16  -6   2   30.25    7.68
 -14  -6   0   41.85    8.16
 -11  -7  -3  108.43   12.14
 -19  -9   3    1.21    4.38
   2 -18 -10  103.96   12.16
  -7 -19  -9  173.56   18.24
   4 -20 -10  228.66   21.41
   7   5  15   -0.87    5.92
  10   4  14  118.31   14.17
  15   1  11   43.15    9.75
 -16  -2   8  520.22   42.35
 -19  -3  15   32.15    7.06
  13  -3   1  395.51   32.73
  17  -9  -1  725.41   57.51
  -7 -11  -7   41.82    8.49
  -9 -13  -7   84.26   10.84
   0 -18 -10  361.79   31.58
  -2 -20 -10   69.66   11.27
  -7 -21  -9   -1.08    6.45
  -2 -22 -10   29.90    8.97
   3   5  23  105.13   12.90
  -1   5  23    0.08    5.46
   7   5  19   14.37    7.25
  10   4  20  254.57   24.64
   8   4  10   21.06    5.92
 -10   0   4  106.88   10.18
  17  -1   9  777.66   62.69
   4  -2  -2  184.12   14.12
  17  -3   5    9.75    4.64
 -18  -4   8   21.39    6.70
  21  -5   9   67.70    9.88
  19  -9   1  151.08   15.92
  -3  -9  -7  422.96   34.95
 -22 -10   8    8.28    5.09
 -11 -17  -7   99.91   12.41
   5   3  17   15.93    3.55
   5 -11   3  910.01   68.96
   0   6   6  142.65   11.71
  -1 -17  -3  365.58   29.11
  -3   5   1  438.63   33.40
  -8  14  14    1.05    4.23
 -10  14  10    0.66    3.81
 -13  15  11  148.55   13.72
   7  -3  11   91.07    7.69
   7  -5   9   65.62    6.41
   7 -11   7   35.36    5.86
   6 -16   6   23.02    5.44
   5  -1   7   64.36    5.37
  -3  11  21  354.36   28.54
  -3 -21  -3  421.54   33.53
  -4  -8  -6    4.72    2.94
  -7  13  11  145.69   13.56
  -8 -14  -8  340.76   26.97
  -9   9   1 1573.72  118.03
 -17  11   1  174.78   15.45
 -17   5  -5  322.90   25.86
 -19  11   1   -1.86    4.14
 -19   5  -5  202.54   17.22
   7 -17   9  884.55   67.63
   5  -9   3    3.10    4.70
   5 -13   3 1206.98   91.09
   1   7  23   81.25    8.33
   0  -4  -2  634.53   47.58
  -2  10  22   17.23    4.93
  -4  12  16  153.86   13.89
  -4 -14  -6  406.20   31.93
  -7 -17  -7  529.13   41.24
  -8  14  16  145.91   13.59
  -9   5  -3    4.90    3.83
 -11  15  15    1.80    4.30
 -12  12   4 1180.27   89.31
 -14   8  -2   28.97    5.53
 -22   8  -2    1.34    4.76
   8  -6  12    1.22    2.96
   8 -10  10  191.88   16.28
   8 -12  10    0.29    4.42
   8 -16  12   64.16    8.04
   7  -9   7  837.03   63.49
   7 -13   7  102.62   10.32
   7 -19  11    1.55    4.22
   5 -21   7  141.14   13.38
   4 -22   6  316.69   25.98
   3 -17   1  308.36   25.14
   0 -18  -2  490.91   38.54
 -13 -17  -9   80.84    8.63
 -16  10   0  575.40   44.66
 -20  10   0    5.22    4.77
 -21   9  -1    0.64    4.41
   8 -18  16  292.48   24.10
   4  -6   2  516.49   39.40
   4 -16   2   30.89    5.64
   4 -20   4  742.18   57.14
   0 -22   0  276.01   22.95
  -1   9  11  386.31   30.11
  -3  11  13  863.99   65.73
 -10  10   2  115.75   10.82
 -10 -18  -8  378.80   30.18
 -11  13   7  148.88   13.82
 -15  13   5  237.93   20.11
 -15   7  -3    1.46    4.46
 -16   6  -4   41.05    6.26
 -20   6  -4  336.37   27.07
 -21   7  -3   98.22   10.07
   5 -19   5  253.27   21.30
   3 -21   3  451.91   35.68
  -2  10  12   33.19    5.25
  -2 -22  -2   47.45    7.03
  -6  12  10   87.30    9.25
  -6   8   2 1137.95   85.59
  -7  13  21   46.09    6.55
  -9  13   9   61.48    7.95
 -11 -15  -9   46.88    6.13
 -12   2  -6  190.38   15.32
 -13  15  13  187.00   16.45
 -14  14   8    3.09    4.14
 -18   6  -4   98.07    9.74
 -19  13   5  191.05   16.77
   9 -11  17  268.68   22.04
   8 -14  10   31.51    5.92
   8 -18  14   75.97    8.69
   6 -20   8    3.82    4.33
  -3   9   7  418.69   32.53
  -4   8   4  411.53   32.05
  -9   7  -1 1884.80  140.74
 -12 -20  -8   33.02    6.12
 -17   9  -1  810.33   61.96
 -20   8  -2   -1.00    4.48
   9 -11  15   52.79    6.82
   9 -13  17   94.82    9.74
   8  -4  18   29.11    4.04
   8  -8  10  519.50   39.96
   7 -15   7  324.58   26.22
   5 -15   3   94.48    9.77
   4  -2   4 2143.09  158.90
   2 -22   2   62.57    7.64
  -2 -18  -4   12.40    4.45
  -3  11  19  227.97   19.13
  -3 -17  -5   18.49    5.13
  -7  13  13  161.08   14.44
 -10  14  12  184.29   16.20
 -10   4  -4  370.89   28.69
 -17   7  -3  189.56   16.37
 -18   8  -2  349.73   28.02
 -19   7  -3   21.23    5.13
 -21   1  -7   15.26    4.31
   9  -9  17 1085.63   81.99
   9 -11  19    8.52    4.52
   6 -18   6    3.34    4.17
   4   4  20  614.75   46.29
   2   6  22   38.36    5.11
   1   7  11  355.88   27.45
   1 -19  -1  460.30   36.14
  -3  11  15  119.67   11.33
  -4  10   8   29.11    5.07
  -5  11   9   19.31    4.86
  -5 -11  -7  229.54   18.42
  -6   4  -2  513.12   38.95
  -7 -23  -5   21.57    5.19
 -12  14  10  188.42   16.24
 -14  12   4 1042.48   79.09
 -16  14   8  139.06   12.73
   9 -13  19    0.91    3.95
   6 -12   4 1403.77  105.47
   5  -7   3  225.18   18.04
   0   8  22   83.65    8.49
  -1 -19  -3   13.84    4.96
  -4 -16  -6   40.07    5.79
  -5 -21  -5  616.86   47.69
  -6 -20  -6   65.29    7.59
  -8 -16  -8 1335.45  100.42
 -10  12   6   77.51    8.75
 -11   3  -5 1092.89   81.87
 -15   1  -7  168.25   13.74
   9  -9  15  588.88   45.22
   8 -18  12   53.91    7.09
   7  -7   7  882.08   66.44
   7 -19   9  173.31   15.29
   6 -10   4  128.27   11.58
  -1 -23  -1  170.11   15.01
  -4 -22  -4  488.89   38.27
  -5 -13  -7  292.30   23.18
  -7  13  19    2.49    4.09
  -8  12   8  151.55   13.39
 -11  -7  -9   56.63    4.70
   9 -15  17  302.09   24.58
   8 -16  10  655.57   50.50
   4 -18   2    8.91    4.34
   3   5  21  405.32   31.12
   1 -23   1  200.26   17.06
  -1   9  21   -0.85    3.52
  -6   6   0  143.87   12.17
  -9  11   5   12.70    4.07
  -9 -21  -7    0.95    3.71
 -10  14  14   52.52    6.67
 -13  13   7  156.44   14.03
 -14 -12 -10  166.41   13.43
 -20  12   4  598.05   46.27
   9  -9  19  218.27   18.00
   9 -13  13  116.71   10.97
   9 -15  15  221.58   18.57
   8  -4  14   33.75    4.09
   6 -14   4  427.48   33.55
   3 -19   1   10.67    4.34
  -2  10  14   25.48    4.84
  -5   9   5   75.88    7.66
  -7  13  17   26.85    5.32
  -7 -19  -7  115.71   10.81
  -8  10   4   31.28    4.87
 -10  14  18   13.88    4.47
 -10   8   0 1503.98  112.64
 -13  11   3  953.57   72.30
 -18  12   4  180.84   15.51
   9 -15  19   49.47    6.58
   7  -1  15  155.24   11.89
   7 -17   7  587.17   45.35
   0 -20  -2    1.28    3.82
  -3 -23  -3   84.79    8.68
  -5  -9  -7   90.19    7.93
  -6  12  12  504.45   39.15
  -7  11   7   47.15    6.17
 -10  14  16   53.06    6.80
 -14  14  10   47.29    6.31
 -22   2  -6   45.82    6.05
 -25   5  -3    2.07    4.19
   2 -20   0    0.83    3.70
   0   8  12  254.75   20.16
  -1   9  13   55.65    6.02
  -5 -15  -7   -0.16    3.71
  -6  10   6  100.02    9.47
 -11   9   1  359.98   28.31
 -12  14  12  527.40   40.87
 -12  10   2   32.79    4.95
 -17   1  -7  506.84   38.76
 -21  11   3  352.90   28.08
   9  -9  13   57.67    6.51
   9 -15  13    0.49    3.77
   5 -21   5  605.13   46.68
   4   4  14  941.67   70.14
   4 -22   4  438.52   34.42
  -1   7   7 2482.31  184.47
  -2  10  16  201.62   16.77
 -10   6  -2   38.95    5.12
 -11 -17  -9  260.11   21.03
 -14 -10 -10    1.53    1.83
 -15  13   7   21.58    5.01
 -24   4  -4   92.81    9.20
   6  -2   8 1084.47   80.66
   6  -8   4    1.19    3.22
   6 -16   4   34.05    5.24
   3  -1   3  333.11   24.93
   2 -12  -2  229.81   18.67
   1 -11  -3  220.98   17.89
   1 -13  -3  404.51   31.47
  -3  -5  -5 2033.97  150.84
  -6  12  20  165.11   14.24
 -10 -20  -8    1.12    3.63
 -14 -14 -10   41.13    4.98
 -15  11   3  119.85   11.16
 -16  14  10   47.73    6.39
 -23   3  -5  113.83   10.54
   9  -7  17  792.64   59.85
   9 -17  17  395.11   31.13
   9 -17  15  262.75   21.35
   8  -4  20   60.07    5.62
   8 -10   8  499.12   38.35
   8 -14   8  332.87   26.45
   8 -18  10  349.86   27.72
   6 -20   6   66.13    7.57
   2 -14  -2   31.46    5.04
  -2 -20  -4  313.71   25.10
  -4   2  -2  170.51   13.24
  -4 -18  -6   98.22    9.65
 -12  12   6  472.77   36.70
 -17  13   7   21.73    4.46
 -19  11   3  219.75   18.21
 -22  10   2   19.63    4.61
 -24   8   0  344.78   27.39
   8  -6  10  233.19   18.38
   6  -4   6 2484.76  184.37
   3 -11  -1  227.95   18.32
   3 -13  -1  375.47   29.34
   2 -10  -2   10.40    3.56
   1   5   7   73.43    6.50
   1 -21  -1   14.01    4.03
   0 -12  -4  424.13   32.68
  -1   9  19  154.77   13.24
  -5  11  11  240.93   19.47
  -6  12  14  331.39   26.26
  -8 -18  -8  768.27   58.37
  -9 -13  -9   62.04    6.21
 -12  14  14  270.05   21.77
 -17  11   3    3.03    3.39
 -23   9   1  133.34   11.97
   9  -7  15  346.62   26.88
   9  -9  21    1.29    3.08
   9 -11  11    1.88    3.12
   9 -13  11   77.23    8.05
   7 -13   5  268.01   21.47
   3   5  13 1261.05   93.86
   0   8  20   77.44    7.55
   0 -14  -4  215.84   17.57
  -1 -21  -3  118.87   10.94
  -9  13  13  123.37   11.22
  -9 -11  -9   93.74    8.08
 -14  14  12  269.95   21.73
 -14   2  -6   32.78    4.04
 -24   6  -2   33.87    5.09
   9 -17  13   76.34    7.82
   8 -16   8 1253.68   94.26
   7 -11   5  230.36   18.55
   7 -19   7  100.50    9.39
   5 -19   3  271.33   21.82
   4 -20   2  319.38   25.47
   3 -15  -1    1.07    3.59
  -1   9  15  306.38   24.04
  -2  -4  -4 1885.08  139.72
  -4   6   2  486.40   36.95
  -6  12  16   40.04    5.43
  -8  12  10    1.08    3.15
 -12  14  16   18.08    4.26
 -14  10   2   19.62    4.55
 -20   2  -6   46.59    5.52
   9  -7  19  139.96   11.71
   4   4  18  281.99   21.50
   4 -12   0  390.55   30.29
   3 -21   1  126.60   11.29
   2 -16  -2  273.26   21.83
   1  -9  -3   14.11    3.75
  -1   9  17  713.97   54.10
  -5 -17  -7    8.76    3.83
  -7   7   1 2538.69  188.69
  -7   3  -3   87.45    7.57
  -9  13  19   -0.10    3.02
 -10  12   8    3.23    3.33
 -11   5  -3  980.42   73.52
 -13  13   9  125.08   11.14
 -20  10   2   74.80    7.51
   7 -15   5    1.12    3.53
   6 -18   4   93.42    8.91
   4 -14   0  194.57   15.99
   2   6  20   44.32    4.77
   1   7  13   42.27    4.59
   0   8  14  119.68   10.13
  -1 -13  -5  319.36   24.92
  -2   8   8 1794.85  133.65
  -4  10  10    2.09    3.01
  -5  11  21  300.07   23.88
  -9  13  15   -0.82    3.42
  -9 -15  -9  568.58   43.27
 -11  11   5  251.43   20.25
 -11  -1  -7  356.02   26.78
 -14  12   6  321.85   25.39
 -23   7  -1   90.19    8.80
 -23   5  -3  109.43   10.10
   8  -8   8 1543.16  115.10
   4 -10   0  117.05   10.23
   3  -9  -1   13.58    3.38
   0 -16  -4  130.45   11.35
   0 -22  -2    7.35    3.17
  -1 -11  -5    3.08    2.75
  -3   9   9  450.07   34.41
  -9  13  17   86.35    8.43
 -11  13  11  298.22   23.70
 -12   8   0  276.19   21.76
 -13   9   1   56.56    6.23
 -14 -16 -10   43.15    4.90
 -16  10   2  205.16   16.80
 -18  10   2  100.95    9.24
 -21   9   1   -0.31    2.70
   9  -9  11   88.01    8.03
   8 -20  10    0.24    3.42
   4   4  16   11.03    2.00
   3   5  19  231.20   17.94
   2 -22   0    6.53    3.72
   1 -17  -3  302.86   23.91
  -6 -14  -8  124.53   10.60
  -7 -21  -7    7.96    3.35
  -9 -23  -7   74.84    7.60
 -12   4  -4 2704.33  200.84
 -13   3  -5 1336.22   99.70
 -14  -2  -8   24.81    2.77
 -16  12   6   46.60    5.76
 -16   2  -6   22.59    3.51
 -18   2  -6   40.05    4.74
 -20  -2  -8    1.42    2.26
 -22   4  -4  435.77   33.71
   8  -4  12  306.63   23.38
   7  -9   5   77.75    7.26
   5 -13   1  323.46   25.24
   4 -16   0  118.27   10.36
   3 -17  -1  294.62   23.25
   1   7  19  124.72   10.51
  -5  11  13  752.00   56.92
 -10  10   4    1.57    2.64
 -11 -19  -9    6.15    3.27
 -17  13   9   80.10    7.89
   9 -17  11  250.93   20.17
   8 -18   8  848.22   64.18
   7 -17   5    4.03    3.23
   2  -8  -2  343.04   26.26
   0   8  16  714.48   53.89
  -3 -21  -5  438.37   33.91
  -4 -20  -6  295.23   23.35
  -7  11   9   60.98    6.41
  -8   8   2 2088.59  155.45
  -9   9   3  493.92   37.73
 -22   6  -2   46.10    5.43
   9 -19  13    0.91    3.07
   5  -5   3 2055.97  152.62
   5 -11   1    4.52    3.23
   5 -15   1   18.23    3.49
   2   6  14   32.66    3.58
   1  -3  -1  128.98   10.02
  -2 -22  -4  191.50   15.70
  -4   4   0  702.50   52.54
  -5  11  19  141.16   12.10
  -7   5  -1   82.11    7.29
  -8  12  12   99.76    9.14
 -12   6  -2  192.62   15.38
 -15   9   1  316.81   24.80
 -19   9   1  157.09   13.23
   7  -5   7    5.26    2.28
   7 -21   7    7.66    3.10
   5 -21   3  490.56   37.69
   1   7  15  172.40   13.72
   1 -23  -1  196.52   16.05
  -2   8  24  167.84   13.94
  -3   9  23    1.00    2.69
  -3   7   5  267.60   20.67
  -6 -10  -8  249.60   19.23
 -11  13  13  520.24   39.89
 -12 -12 -10  215.69   16.75
 -12 -14 -10  165.49   13.30
 -13  13  11  531.90   40.71
 -13  11   5  828.92   62.60
 -17   9   1  794.70   60.08
 -20   8   0   71.16    7.05
 -21   7  -1    8.97    3.18
  10 -12  16    4.38    2.89
  10 -14  16   42.50    5.01
   9 -13   9   58.68    6.21
   6 -20   4  315.14   24.74
   4  -4   2 2012.41  149.27
   4 -22   2  210.30   17.14
   3   5  15  118.88    9.49
   2   6  18   43.31    4.50
   1   7  17  500.46   37.94
   0 -18  -4    9.99    3.50
  -1 -17  -5   16.45    3.56
  -2 -12  -6  194.30   15.47
  -2 -14  -6   39.67    4.67
  -5  11  17   27.55    4.16
  -5  11  15   96.89    8.80
  -5   7   3  257.48   19.99
  -5 -19  -7   19.88    4.06
  -8  12  20   28.16    4.19
  -8 -20  -8   79.14    7.51
  -9  -9  -9  843.76   62.89
  -9 -17  -9 1002.32   75.30
 -12  12   8   90.16    8.50
 -14   8   0  126.20   10.81
 -19   3  -5  257.92   20.33
 -21   5  -3  456.95   35.13
  10 -12  18    3.67    2.81
  10 -14  18   10.73    3.20
   9 -11   9   99.02    8.73
   9 -15   9  564.96   43.09
   8 -12   6    0.28    2.39
   8 -14   6  127.20   10.87
   6  -6   4 2489.62  184.75
   4 -18   0   11.64    3.64
   0  -8  -4    0.61    2.53
  -1  -9  -5  443.16   33.57
  -1 -23  -3    0.32    2.96
  -5  -7  -7    7.78    1.89
  -6  10   8  234.69   18.59
  -8  10   6  241.82   19.14
  -8   2  -4   19.40    2.79
  -8  -6  -8 1087.65   80.65
 -13   7  -1   42.07    4.84
 -15   3  -5  109.21    9.21
  10 -12  14  183.88   15.02
  10 -16  16  308.61   24.26
   7  -3   9  406.84   30.58
   6 -14   2   40.75    4.94
   5 -17   1   19.73    3.63
   3 -19  -1   12.35    3.73
   3 -23   1   -0.87    2.83
   1 -19  -3   11.05    3.14
  -4  10  12  494.03   37.66
 -10  12  10   15.18    3.74
 -11  13  17    2.00    2.94
 -13   5  -3 1435.59  107.07
 -15  13  11  158.60   13.20
 -18   8   0  577.73   44.02
 -18  -2  -8  343.03   26.14
 -19  11   5  126.11   10.98
   9  -7  21    1.09    2.19
   9 -19  11    9.47    3.24
   8 -20   8   77.71    7.52
   7 -19   5   15.12    3.40
   4  -8   0    0.43    2.44
   2   6  16   23.03    3.05
  -2 -16  -6   29.46    4.11
  -4   8   6    3.47    2.41
  -8  12  14   75.76    7.33
 -14   4  -4 1078.58   80.65
 -16   8   0  841.00   63.40
 -17  11   5   31.09    4.39
 -17   3  -5   17.04    3.18
 -20   6  -2   61.41    6.22
  10 -10  16  351.91   27.23
  10 -16  14   49.54    5.60
  -4  10  20  207.26   16.72
  -6   8   4    3.05    2.81
  -7   9   5   84.48    7.61
  -8  12  18   56.78    6.00
  -8  12  16   60.03    6.20
 -10   0  -6  887.82   66.04
 -12 -16 -10    5.32    2.57
 -14  12   8   76.65    7.29
 -16  -2  -8  486.80   36.59
 -19   7  -1  133.93   11.39
   9 -17   9 1015.06   76.33
   8 -10   6  245.07   19.20
   6 -16   2   23.56    3.96
   2 -20  -2  100.13    9.01
  -2   4   2  183.67   14.21
  -2 -10  -6   46.76    4.76
 -14   6  -2   35.60    4.20
 -15   7  -1  180.59   14.54
 -18  12   8   49.49    5.32
  10 -10  14    3.13    2.55
  10 -12  20  101.69    9.07
  10 -14  12  178.86   14.58
   1  -7  -3    1.05    2.13
  -7 -23  -7   30.68    4.17
  -9   1  -5  483.63   36.21
 -11  11   7    2.68    2.95
 -13  13  15  164.91   13.62
 -16  12   8   59.80    6.23
 -17   7  -1  507.39   38.70
 -18   4  -4  342.52   26.44
  10 -12  12  214.20   17.11
   7  -7   5    5.10    2.36
   5 -19   1    3.01    3.19
   3  -7  -1    1.73    2.87
   0 -20  -4   70.05    6.82
  -1 -19  -5    1.74    2.83
  -3 -23  -5  117.30   10.16
  -7  11  21   38.44    4.61
  -8   6   0 2274.58  168.90
 -15  13  13  185.03   15.09
 -15   5  -3  121.48   10.13
 -16   4  -4    9.37    2.53
 -18   6  -2   47.14    5.16
 -20  10   4  230.03   18.37
 -21  -1  -7   10.91    2.55
 -25   3  -3    0.30    2.65
  10 -16  12    6.57    2.79
  10 -18  14    9.14    2.85
   9  -9   9  805.17   60.45
   8 -18   6  222.03   17.79
   6 -22   4  290.72   22.77
   4 -20   0   77.65    7.24
  -2 -18  -6   46.24    5.11
  -3 -13  -7  221.02   17.33
  -3 -15  -7    0.23    2.22
  -4  10  18    1.08    2.38
  -4  10  14  132.25   11.00
  -9 -19  -9  202.95   16.27
 -11   9   3   40.25    4.40
 -12  12  10  219.49   17.58
 -16   6  -2   29.25    3.82
 -17   5  -3   20.25    3.50
 -25   5  -1   65.52    6.41
   6 -18   2   44.87    5.01
   2   4   8   17.10    2.08
   0   6  24  121.64   10.26
  -1   7   9 1718.91  127.73
  -3   9  21  105.96    9.19
  -5 -21  -7  124.40   10.59
  -9  11   9   98.60    8.58
 -10  12  20  100.62    8.88
 -14  10   4  119.50   10.14
 -19  -5  -9    1.84    1.43
   9  -5  17  139.43   11.04
   9  -5  15  122.75    9.82
   9 -19   9  192.02   15.56
   8  -6   8 1172.45   87.34
   7 -15   3    0.66    2.70
   7 -21   5  118.99   10.17
   1 -21  -3  142.57   11.94
  -2   8  10  516.12   38.95
  -4  10  16   51.53    5.25
  -9   7   1 1872.06  139.20
 -10   8   2  487.69   36.99
 -12 -10 -10   11.63    1.73
 -18  10   4    0.68    2.66
 -21   9   3  117.17   10.06
 -24   2  -4    0.24    2.37
  10 -10  20    3.85    2.42
  -1  -3  -3  338.21   25.24
  -7 -13  -9   93.64    7.89
  -8   4  -2   16.29    2.65
 -12 -18 -10    3.88    2.28
 -16  10   4   53.38    5.64
 -22   0  -6    8.13    2.52
 -24   6   0  113.99    9.79
  10 -10  12   11.56    2.74
  10 -18  12    5.16    2.64
   9 -13   7   86.10    7.69
   9 -15   7  352.35   27.18
   7 -11   3  152.37   12.29
   7 -17   3  187.90   15.13
   3  -3   1  357.77   26.81
  -1   7  23   97.44    8.48
  -2   8  22    1.21    2.38
  -3 -17  -7  190.58   15.28
  -6  10  10   37.61    4.16
  -7  11  19   -0.46    2.36
  -7  11  13  149.36   12.28
  -7 -15  -9  362.64   27.75
 -10  12  18    5.76    2.70
 -10  12  14  181.02   14.59
 -13  11   7  148.38   12.19
 -14  12  10  167.58   13.64
 -22   8   2    4.30    2.60
 -23   1  -5   -0.36    2.12
   8 -20   6    3.33    2.69
   2 -22  -2   43.97    4.96
  -6 -20  -8    1.45    2.25
 -10  12  16    6.06    2.69
 -10  10   6   38.42    4.33
 -16  12  10    6.62    2.82
 -19  11   7    0.59    2.65
 -23   7   1   79.43    7.31
 -24   4  -2   -0.27    2.24
  -6  10  22   23.30    3.42
  10  -8  16  566.76   42.76
 -12  12  12  474.83   36.23
  10 -14  10    3.28    2.47
 -15  11   7    1.89    2.66
   0   2   2 1073.82   79.54
  -5   5   1  711.44   53.13
   5 -21   1   84.03    7.70
  -1 -21  -5   85.56    7.71
 -10 -14 -10    1.78    1.94
  -7  11  17  111.45    9.55
  -7  11  15    0.43    2.41
  -3   9  13   94.95    8.05
  10 -16  10  351.58   27.14
 -17  11   7  111.61    9.62
   9 -17   7  825.85   62.16
   8  -8   6 1243.84   92.67
  -1   5   5  677.56   50.52
 -19   9   3    4.75    2.67
  -2 -20  -6   53.29    5.38
  -7 -17  -9  801.24   60.20
  10  -8  18  317.41   24.35
  10  -8  14   26.65    3.29
   8  -4  10   26.40    2.73
  10 -12  10   11.69    2.66
  -8  10   8  481.08   36.52
   9 -11   7   64.25    5.94
   4 -22   0   37.68    4.50
   2  -6  -2   41.10    4.07
  -5   1  -3  435.66   32.45
   0 -22  -4   31.66    4.07
 -13  -1  -7   39.52    3.54
 -19  -1  -7  105.58    8.70
 -10 -16 -10  337.00   25.85
  -9  11  21   22.52    3.37
   9  -5  19    2.45    1.55
   9  -5  13   71.36    5.99
  -9  11  11   -0.82    2.16
 -11  11   9    0.38    2.14
   8 -14   4   29.03    3.57
 -15   9   3   56.42    5.46
 -17   9   3  394.19   30.20
   7 -19   3   26.92    3.91
  -6  -8  -8 1147.65   85.23
  -7 -11  -9   61.59    5.28
  -9 -21  -9    0.87    2.06
  -5   9  23   -0.53    2.08
 -12  12  18   38.73    4.48
  -3   9  15   54.76    5.17
 -12  12  14  474.70   36.21
  10 -18  10  193.87   15.51
  -5   9   9  437.98   33.19
  -9   9   5  432.71   32.88
   8 -16   4  201.66   16.08
 -20   8   2   -0.44    2.00
   5  -7   1  114.52    9.26
 -23   5  -1    0.99    2.31
 -23   3  -3   81.09    7.35
   3 -15  -3   75.31    6.79
   1 -23  -3    0.89    2.47
  -4 -14  -8   32.97    3.60
 -10 -12 -10   13.82    2.06
  -3   9  17  373.99   28.60
 -12  12  16   53.30    5.29
 -16  12  12   57.09    5.74
   9 -19   7  150.08   12.37
 -12  10   6   79.28    7.14
 -20  10   6   27.98    3.85
   8 -12   4  321.76   24.69
 -12   8   2    4.37    2.21
   4 -14  -2  407.76   31.06
   3 -13  -3 1131.28   84.45
   2 -14  -4  422.15   32.08
  -1  -7  -5   70.47    5.88
  -2  -8  -6 1095.53   81.47
  -5 -23  -7   23.46    3.41
  -4 -16  -8  215.01   16.89
 -17  -5  -9  128.90    9.92
  -6  10  20   34.16    4.07
  11 -15  17   32.68    4.09
  11 -15  15    5.29    2.61
  -6  10  12   81.32    7.16
   7  -9   3  371.91   28.24
 -21   7   1   11.59    2.72
   4 -16  -2   30.60    3.83
   3 -17  -3   89.47    7.87
   2 -16  -4   35.54    3.95
  -2   8  20    0.82    2.29
  11 -13  17    3.21    2.25
  11 -13  15  143.93   11.84
  -2   8  12    2.98    1.66
 -19  11   9    5.21    2.34
  -7   9   7  839.38   62.85
  -8   8   4  199.59   15.56
   8 -18   4   26.55    3.82
  -3   5   3  536.81   40.15
  -6   6   2   23.71    2.87
   5 -15  -1   17.39    2.75
  -9   3  -3    8.31    1.87
  -7 -19  -9  158.54   12.86
 -10 -18 -10  208.64   16.47
  -4   8  24   25.26    3.60
   1   5  23    0.22    1.84
  -9  11  19    7.45    2.63
  11 -17  15   34.41    4.11
  -9  11  13   88.04    7.77
  10 -10  10  131.74   10.69
  -4   8   8  225.43   17.41
 -18  10   6   65.14    6.11
 -18   8   2  346.45   26.65
   6 -22   2   42.74    4.80
 -11   7   1  345.46   26.35
 -10   6   0  887.06   66.26
   4  -6   0   70.16    5.92
   5 -13  -1  329.24   25.21
   4 -12  -2 1295.18   96.53
 -22   2  -4  181.65   14.51
   2 -12  -4 1389.85  103.49
   1 -15  -5   18.29    2.96
 -20   0  -6   15.75    2.61
 -17  -1  -7  508.16   38.19
  -4 -12  -8  311.90   23.76
  11 -15  13  145.10   11.92
  10  -8  12    1.96    1.80
  10 -20  10    2.71    2.12
 -17  11   9  263.53   20.59
   1   5   9  440.68   32.98
 -14  10   6    2.32    2.19
  -2   6   6   27.70    2.98
 -21   9   5   93.01    8.21
  -7   7   3  281.04   21.47
   7 -21   3   90.35    8.09
 -14   8   2   31.61    3.60
  -5   3  -1  464.76   34.73
   5 -17  -1   16.79    3.16
 -22   4  -2  204.83   16.27
   4 -18  -2    9.48    2.84
 -21   1  -5  103.15    8.71
   1 -13  -5  324.58   24.81
   1 -17  -5   15.06    2.96
  -1 -23  -5    0.41    2.42
  -2 -22  -6   42.68    4.53
 -15  -1  -7  193.23   14.82
  -4 -18  -8   29.82    3.81
  -1   7  21   14.38    2.57
  10  -8  20    2.22    1.82
  11 -13  19  101.55    8.84
  11 -13  13  556.08   42.15
  11 -17  13    4.94    2.25
 -15  11   9   44.03    4.82
  10 -14   8   34.93    4.10
  10 -16   8  601.75   45.54
  -3   7   7  264.26   20.17
   9  -9   7  825.51   61.77
 -16  10   6  101.93    8.84
 -16   8   2  569.45   43.08
   6 -14   0   37.52    4.17
   6 -16   0  151.90   12.33
   3 -11  -3 1736.34  129.06
   3 -19  -3  322.78   24.93
   0  -6  -4   70.25    5.79
  -3  -9  -7  407.06   30.61
  -8  10  22    6.28    2.74
   0   6  22   10.94    2.56
  -6  10  18   73.10    6.69
  -9  11  17  248.93   19.54
  -6  10  14    1.82    2.17
 -11  11  11   14.72    3.04
  -1   7  11  354.15   26.80
 -10  10   8  198.85   15.70
   8 -20   4   83.38    7.60
 -19   7   1  133.40   11.02
  -3 -21  -7   89.85    7.91
   3   3  23   71.18    6.08
  -2   8  18  334.70   25.66
  11 -11  17   30.35    3.63
  -6  10  16  105.84    8.99
  11 -11  15   18.02    2.90
  -8  10  10  194.96   15.35
  10 -18   8  343.90   26.53
  -6   8   6   88.31    7.42
 -11   9   5   15.45    2.67
   9 -15   5  107.39    9.16
   8 -10   4   26.62    3.20
 -21   5  -1   91.39    8.08
   5 -19  -1    1.49    2.25
   0 -14  -6   46.48    4.61
   0 -16  -6  154.93   12.46
  -5   9  21   88.39    7.84
  -2   8  14   28.84    3.23
   0   6  10  820.75   61.15
  10 -12   8    2.64    2.09
   9 -13   5   69.11    6.17
   9 -17   5  154.66   12.61
 -22   8   4   48.37    5.11
  -4   6   4 1732.22  128.55
 -25   5   1   71.81    6.71
 -20   6   0   21.55    3.24
   6 -18   0  172.55   13.84
   5 -11  -1    5.18    1.95
   4 -20  -2  352.24   27.13
   1 -19  -5    2.21    2.30
 -12   0  -6   31.20    2.94
  -2   8  16  528.85   39.90
  11 -15  11   14.99    3.05
 -20  10   8    1.28    2.17
 -19   9   5    1.38    2.33
  -5   7   5 1992.69  147.89
 -23   7   3    0.11    2.34
 -13   7   1   43.50    4.35
   6 -12   0   31.66    3.64
 -21   3  -3  416.44   31.79
   2 -20  -4  340.97   26.24
 -11  11  19   28.39    3.75
 -11  11  13  324.09   24.98
  11 -11  13  318.70   24.52
 -13  11  11  317.34   24.53
 -17  11  11   23.78    3.39
  -5   9  11   17.86    2.63
  11 -17  11   28.74    3.73
 -24   6   2   40.29    4.53
 -17   7   1  519.46   39.35
 -10   4  -2  205.26   15.77
   4 -10  -2  219.96   16.97
   1 -11  -5    5.55    2.04
   0 -18  -6  185.07   14.74
  -7 -21  -9    0.32    2.27
  11 -11  19   25.68    3.41
 -15  11  11   17.87    2.97
   9  -5  11   17.21    2.09
  11 -13  11  304.71   23.52
  10 -20   8    0.68    2.40
 -15   7   1  177.43   14.07
   2 -10  -4  196.86   15.22
 -11   1  -5    4.49    1.41
 -18   0  -6  161.29   12.71
   0 -12  -6   29.87    3.27
 -20  -4  -8   77.22    6.50
  -8 -16 -10  597.44   45.00
 -11  11  15   23.32    3.36
 -12  10   8    1.31    2.00
 -13   9   5   71.80    6.36
 -17   9   5  148.30   12.07
   1   3   5  441.75   32.86
   7  -5   5 1911.74  141.76
   7 -13   1   48.77    4.84
 -12   6   0   31.59    3.44
 -25   1  -3   63.00    6.06
 -20   2  -4  326.93   25.09
  -5 -15  -9  117.32    9.59
  -8 -14 -10   36.03    3.67
  -7   9  23   66.13    6.20
  -1   7  19  117.74    9.66
   8  -2  16  438.39   32.63
  11 -19  11   26.96    3.42
 -18  10   8  328.83   25.35
   9 -11   5   17.86    2.66
 -10   8   4   22.28    2.90
   6  -4   4 1669.79  123.79
 -18   6   0  160.14   12.86
 -11   5  -1    3.44    1.73
   5 -21  -1   92.94    8.16
 -20   4  -2  336.68   25.85
 -19   1  -5    0.49    1.76
  -4 -10  -8   26.43    2.81
  -5 -17  -9  154.89   12.44
  -4   8  22   46.17    4.81
  -5   9  19    3.70    2.10
 -13  11  13  518.02   39.29
  -8  10  12    0.84    2.13
   3   3   9   10.11    1.24
  -9   9   7  729.72   54.71
 -15   9   5  117.69    9.81
 -20   8   4   73.16    6.58
   7 -19   1  123.24   10.30
 -19   5  -1    0.21    2.02
   4 -22  -2  199.16   15.84
   1 -21  -5   88.75    7.72
   0 -20  -6   10.82    2.60
  -1 -17  -7  495.19   37.50
  -3 -23  -7    1.96    2.29
  -8 -18 -10  350.70   26.87
 -13  11  17    4.65    2.39
 -15  11  13  143.64   11.72
  -1   7  13   38.36    3.67
  10  -8  10  181.96   14.16
  -7   9   9  793.16   59.37
 -14  10   8   30.18    3.55
 -16  10   8  559.25   42.31
  10 -10   8  193.50   15.13
 -21   9   7   -0.16    2.39
   8  -6   6   82.78    6.76
 -14   6   0   43.06    4.19
 -16   6   0  146.39   11.73
   3  -5  -1  401.73   30.07
   2 -22  -4  200.07   15.89
 -14   0  -6   37.20    3.40
 -16   0  -6  157.64   12.28
  -5 -13  -9   70.94    6.06
 -10 -10 -10  123.09    9.49
 -13 -15 -11  142.65   11.31
   2   4  22  179.75   14.04
   9  -5  21   87.23    7.01
 -13  11  15  142.06   11.64
  -5   9  13   67.99    6.02
 -10  10  10  129.64   10.59
  10 -16   6   96.10    8.18
   9 -21   5   86.15    7.69
   8 -14   2   47.88    4.61
 -24   4   0   18.50    2.99
  -1 -13  -7   38.93    3.85
  -7  -9  -9  769.93   57.27
 -15  11  15    5.17    2.13
  -8  10  18  344.95   26.52
  -8  10  14   30.98    3.69
 -21   7   3   87.45    7.65
 -11   3  -3 1843.07  136.72
 -19   3  -3  364.42   27.81
 -24   0  -4   19.54    3.00
  10  -6  16  103.80    8.34
   7  -7   3  265.94   20.22
  11  -9  15   44.37    4.38
   6 -10   0  845.22   63.13
   7 -11   1  385.04   29.19
  10 -14   6    2.61    1.91
  11 -15   9   42.10    4.45
  11 -17   9  252.59   19.70
  10 -18   6   73.41    6.71
  -1 -19  -7  114.97    9.56
  -5 -19  -9    1.43    1.91
  -8  10  16  588.32   44.42
  -5   9  17  150.95   12.16
  -5   9  15  120.07    9.80
  -1   7  17  493.66   37.21
  -3   7  23    2.18    2.04
   0   6  20   16.33    2.54
 -17   5  -1   18.90    2.72
   1  -5  -3  385.70   28.84
  11  -9  17  240.14   18.61
   7 -21   1   10.66    2.53
   6 -22   0    7.91    2.33
   3 -23  -3   72.04    6.50
 -18   8   4   29.96    3.64
 -22   8   6    1.43    1.94
  -1   7  15  179.93   13.99
 -22   6   2   37.15    4.16
 -13   5  -1  316.80   24.09
 -23   5   1   -0.41    2.11
 -18   4  -2    8.09    2.14
 -18   2  -4    7.77    2.01
 -24   2  -2   86.36    7.56
 -17   1  -5   17.03    2.43
   7  -3   7  242.27   18.23
  10  -6  14    2.26    1.57
   6  -6   2   27.62    2.78
   8  -8   4  210.17   16.16
   5  -9  -1  467.88   35.18
  11 -13   9   84.34    7.29
  11 -19   9    8.35    2.51
  -8 -20 -10    0.94    1.55
  -7 -23  -9   68.46    6.34
 -10  10  20    3.10    2.26
 -18  10  10  179.14   14.30
 -19   9   7  148.48   12.01
 -12   8   4  302.10   23.13
  -2   6  24   34.78    3.98
 -15   5  -1   17.34    2.45
 -12   4  -2 1380.99  102.64
 -23  -1  -5    0.44    1.78
   8 -12   2    3.15    1.98
  12 -16  14   17.32    2.87
   8 -20   2   -0.31    2.02
 -12  10  10   16.12    2.83
  -7   9  21    1.87    2.13
  -8   8   6 1127.71   84.02
   0   6  12   26.27    2.69
  -8   6   2 1142.38   84.98
 -12   2  -4 1388.66  103.11
 -13   1  -5  329.38   24.83
  -6   0  -4   80.81    6.18
 -22  -2  -6   38.96    4.01
  10  -6  18   68.60    5.74
  11  -9  13   90.90    7.57
  10 -12   6   84.08    7.16
  12 -14  16   18.12    2.96
  -2 -16  -8  526.71   39.73
  12 -18  14   33.99    3.94
  10 -20   6   32.88    3.75
   0 -22  -6   10.47    2.56
   1 -23  -5    0.52    1.84
 -10  10  12   14.70    2.71
 -16  10  10  329.99   25.36
  -4   8  20   84.20    7.30
 -14   8   4   31.25    3.53
 -16   8   4  215.22   16.84
 -23   7   5   17.40    2.70
  -7   5   1   76.63    6.28
 -17   3  -3  100.70    8.26
 -15   1  -5   15.66    2.18
   8  -4   8  233.80   17.67
   1  -9  -5  442.83   33.24
 -13 -13 -11  492.99   36.92
  12 -14  14  275.95   21.42
  -2 -18  -8  337.58   25.86
  -1 -21  -7    8.52    2.38
  -5 -21  -9   88.04    7.63
 -14  10  10    0.93    2.21
  -6   8   8 1184.93   88.21
  -3   7   9  424.48   31.92
 -19   7   3   26.14    3.33
 -16   4  -2   29.18    3.15
   6  -2   6   26.85    2.39
  12 -14  18   31.46    3.77
  -2 -14  -8   28.36    3.13
 -11 -15 -11   18.08    2.41
 -11 -17 -11   25.52    3.03
 -10  10  18  188.71   14.99
  -7   9  11   69.60    5.99
 -17   9   7  779.06   58.49
 -13   3  -3 1095.07   81.49
 -23   3  -1   -0.15    1.98
 -16   2  -4   29.39    3.03
  -9  -7  -9  862.84   63.94
  11  -9  19    8.20    2.02
   9  -9   5  413.66   31.21
  -1 -11  -7  367.24   27.72
  12 -18  12   41.19    4.38
 -10  10  16  339.02   26.00
 -10  10  14    2.20    1.89
 -13   9   7   83.82    7.14
 -15   9   7  394.62   30.05
   0   6  18  160.74   12.59
 -14   2  -4  445.28   33.46
   4  -8  -2   17.30    2.24
  -5 -11  -9   16.61    2.06
   9 -13   3   99.47    8.26
 -12  10  12  240.22   18.66
  -9   9   9  781.68   58.52
  -4   8  12  315.51   23.98
 -20   8   6    3.79    2.02
 -11   7   3  122.36    9.79
 -20   6   2   60.39    5.58
   2   4  10  194.38   14.65
  -3   3   1  392.48   29.27
 -23   1  -3    0.14    1.91
 -18  -4  -8   36.09    3.32
   5  -5   1  737.41   54.87
  10  -6  12   90.71    7.31
  12 -12  16   70.56    6.29
   4 -16  -4   14.07    2.32
  11 -17   7  116.21    9.63
   5 -17  -3   16.39    2.55
  -2 -20  -8    0.82    1.90
 -16  10  12    4.77    2.13
 -22   4   0   33.74    3.79
   2  -8  -4   15.85    2.14
  12 -12  14  482.12   36.51
   5 -15  -3   99.75    8.22
   6 -16  -2   28.56    3.38
  -6 -16 -10   97.96    8.10
  -6 -18 -10   68.44    6.02
  -8 -22 -10    3.59    2.12
 -12  10  18    5.46    2.20
 -14  10  12  179.57   14.26
 -19   9   9  182.71   14.48
  -6   8  22    0.54    2.09
  -7   7   5    4.93    1.80
 -17   7   3  195.02   15.27
   0   6  14   37.24    3.41
  -2   6   8 1141.58   84.80
 -21   5   1   85.81    7.39
   0   4   6   79.75    6.23
  -6   2  -2   48.14    3.99
  11  -9  11    0.08    1.60
   4 -14  -4  967.79   72.23
   3 -15  -5  104.24    8.57
   3 -17  -5   16.96    2.77
   6 -18  -2   44.21    4.39
  11 -19   7    0.34    1.75
   5 -19  -3  274.14   21.15
   9 -21   3  123.64   10.19
 -12  10  16    6.92    2.26
 -12  10  14  173.90   13.78
 -16  10  14   52.51    5.13
  -9   9  21    1.38    2.00
  -3   7  21   83.63    7.18
   0   6  16  145.03   11.31
   9  -5   9  442.71   33.14
  10  -8   8  508.91   38.20
   7  -9   1 1737.22  128.96
  12 -12  18   47.44    4.70
  12 -16  10    5.80    2.17
   3 -19  -5  262.32   20.28
  -1 -23  -7   93.65    8.03
  -7   9  17  844.54   63.25
  -4   8  14   32.10    3.37
 -10   8   6  231.85   17.82
  -5   7   7    4.68    1.49
 -13   7   3  211.29   16.32
 -15   7   3    1.77    1.80
 -21   7   5  120.90    9.96
   3   3  21  437.11   32.83
  10 -10   6   41.71    3.94
   8 -10   2  478.31   35.97
  -2 -12  -8    2.93    1.39
  11 -13   7  148.99   11.86
   6 -14  -2   37.36    3.81
  -6 -14 -10    2.56    1.50
   7 -17  -1  525.97   39.69
  -3 -17  -9  376.83   28.62
  12 -18  10    5.30    2.12
   4 -20  -4  690.64   51.91
  -5 -23  -9    0.34    1.91
 -14  10  16   43.60    4.50
  -7   9  15  390.03   29.62
  -4   8  16  230.76   17.80
 -18   8   6  220.51   17.17
   1   5  19    1.91    1.39
  -1   5   7   76.37    6.09
 -22   0  -4   32.19    3.50
  12 -12  12  467.70   35.38
 -11 -13 -11  314.84   23.75
   7 -15  -1  178.40   13.97
   2 -16  -6   28.83    3.29
   7 -19  -1  117.83    9.64
  -6 -20 -10   32.23    3.63
 -11   9   9   92.91    7.75
 -17   9   9 1022.09   76.38
 -10   6   2   40.94    3.84
  -1   3   3  364.75   27.17
 -25   3   1   61.85    5.73
 -22   2  -2   48.92    4.66
  -3  -7  -7  245.27   18.44
  12 -14  10  186.54   14.68
  10 -14   4  133.86   10.76
  -3 -15  -9   54.84    4.94
   5 -21  -3  485.76   36.79
  -9   9  11   98.34    8.11
  -6   6   4 2413.23  178.83
 -18   6   2   41.47    4.15
 -22   6   4  263.71   20.38
   2   4  20  309.96   23.47
  -2  -6  -6   24.05    2.25
   9 -11   3   38.70    3.76
   3 -13  -5 1292.88   96.19
   2 -20  -6   56.60    5.25
   3 -21  -5  454.11   34.42
 -11   9  21   25.41    3.17
 -13   9   9   54.21    4.95
 -15   9   9  552.60   41.64
  -6   8  10  217.48   16.71
  -5   7  23   22.24    3.01
 -23   5   3  125.87   10.29
 -24   4   2   -0.15    1.87
 -19  -3  -7   26.83    2.83
  -9 -15 -11   42.25    3.90
   8 -16   0  806.20   60.36
   8 -18   0  559.92   42.21
  -9 -19 -11    7.11    1.91
   4 -22  -4  449.24   34.08
  -9   9  19  201.34   15.81
  -8   8   8 1508.50  112.11
 -12   8   6   -0.56    1.37
 -16   8   6  390.82   29.68
 -20   8   8   70.65    6.29
  -3   7  11  113.42    8.96
  -5   5   3 2009.26  148.89
  -4   4   2 1987.54  147.21
 -21   3  -1  128.57   10.35
 -21  -1  -5   97.88    8.06
  10  -6  20   28.72    2.72
   4 -12  -4 2655.04  196.84
   7 -13  -1   37.16    3.62
   1 -17  -7  497.28   37.50
   7 -21  -1    8.81    2.33
   6 -22  -2   44.22    4.38
  -6   8  20    2.95    2.06
 -14   8   6  126.76   10.16
  -4   6   6 2383.14  176.57
  -1   5  23    0.75    1.69
 -19   5   1    2.57    1.82
   0   4  24   22.20    2.75
 -20   4   0   74.64    6.44
 -25   1  -1  361.20   27.62
 -25  -1  -3   72.63    6.45
   8  -2  12    1.39    0.49
   0  -2  -2 1025.15   75.88
 -20  -2  -6   55.14    4.84
   6 -12  -2  188.48   14.59
   8 -14   0  128.72   10.30
   1 -15  -7  184.12   14.33
   1 -19  -7  110.70    9.08
   8 -20   0   66.08    5.89
  -3 -21  -9  106.76    8.84
  -3   7  19   25.02    2.93
 -19   7   5   18.38    2.55
 -16   6   2   25.75    2.88
   1   5  13  297.70   22.39
  -9   5   1  480.33   35.97
  -7   3  -1    0.10    1.23
   3  -7  -3   80.64    6.44
  12 -10  16    7.56    1.92
  10 -12   4  499.20   37.57
  12 -16   8   62.81    5.67
  11 -17   5   31.07    3.48
  12 -18   8   54.46    5.06
  -6 -22 -10   22.29    2.94
  -9   9  17 1054.64   78.75
  -9   9  13   55.40    5.06
 -11   9  11   -0.25    1.76
 -17   9  11  232.52   18.08
 -12   6   2  194.68   15.01
   1   5  17   14.54    1.97
 -21   1  -3  127.23   10.25
 -16  -4  -8  205.39   15.52
  10  -6  10   43.77    3.81
   5  -7  -1   75.12    6.10
  -4  -8  -8  218.85   16.50
  12 -10  14  196.49   15.26
  12 -12  10  215.99   16.76
  -3 -13  -9   95.35    7.69
   9 -17   1  769.14   57.63
  11 -19   5  140.86   11.31
   2 -22  -6   42.35    4.16
  -9   9  15  560.16   42.18
 -11   9  19    8.50    2.20
  -9   7   5   93.38    7.53
 -14   6   2   36.75    3.61
  -8   4   0    0.19    1.19
  -7  -1  -5   89.86    6.78
   2  -4  -2  181.63   13.69
 -19  -7  -9  146.02   11.18
  11  -9   9  102.44    8.23
  -8 -10 -10  178.61   13.54
   5 -11  -3 1073.61   79.91
  13 -15  15    0.65    1.84
  13 -17  13   25.04    3.10
 -15   9  11   35.00    3.67
 -18   8   8  780.09   58.47
 -21   7   7    4.44    1.86
   1   5  15   16.24    1.91
  -3   5   5 2080.19  154.10
  -2   4   4 1965.01  145.51
  -5  -5  -7 1897.81  140.42
  -6 -12 -10   73.33    5.98
  12 -14   8   71.68    6.22
   9 -15   1  317.30   24.22
 -13   9  19    0.01    1.60
 -17   9  13   77.06    6.68
  -6   8  12   -0.04    1.49
 -20   8  10    0.67    1.67
 -20   6   4  310.17   23.76
  -3   5  25    0.50    1.89
 -24   2   0  204.28   16.01
  -1  -9  -7 1732.71  128.48
   2 -12  -6  188.86   14.56
  13 -15  13  169.65   13.46
   0 -16  -8  815.64   60.98
   0 -18  -8  540.43   40.71
 -11   9  17  256.18   19.81
 -11   9  13   82.26    7.03
  -6   8  18  231.86   17.95
  -3   7  17  194.24   15.07
 -17   7   5    6.71    2.07
 -17   5   1   20.45    2.57
   4  -4   0  690.80   51.34
  -4  -4  -6 1727.01  127.77
   0  -8  -6 2164.39  160.36
  12 -10  18    3.06    1.65
  12 -10  12  217.97   16.82
   3 -11  -5 1061.25   78.98
   1 -13  -7   39.76    3.76
  -4 -18 -10    1.17    1.73
   9 -21   1    0.04    1.97
  -3 -23  -9    4.80    1.97
 -10   8  22    3.56    1.94
 -10   8   8  507.81   38.19
 -20   2  -2  101.72    8.39
   5  -1   5  681.99   50.54
 -24  -2  -4    0.38    1.66
   8  -6   4    2.04    1.28
  -9 -13 -11   77.80    6.33
   0 -20  -8   66.74    5.93
 -11   9  15   39.36    4.08
 -13   9  17   78.87    6.81
 -13   9  13  125.68   10.17
  -6   8  16  388.02   29.43
  -6   8  14  126.30   10.09
 -16   8   8 1284.50   95.73
  -3   7  15   -0.10    1.34
  -5   7  21  109.76    9.03
  -5   7   9   87.40    7.09
  -2   6  20   57.93    5.19
 -22   6   6  114.13    9.43
 -11   5   1    5.65    1.66
 -21   5   3  458.45   34.72
   2   4  18    6.91    1.55
 -18   4   0    9.12    1.92
 -23   3   1    0.52    1.84
 -20   0  -4   72.07    6.15
   9  -3  15   53.72    4.24
  -2 -10  -8  471.46   35.29
   7 -11  -1  378.85   28.61
  13 -13  15  187.69   14.79
  11 -13   5  775.42   58.04
  10 -16   2  211.67   16.50
  -7 -17 -11  114.88    9.30
  10 -18   2  117.12    9.62
  -7 -19 -11    0.14    1.67
  -4 -20 -10  221.15   17.24
   1 -23  -7   74.92    6.59
 -13   9  15    0.03    1.99
 -15   9  15  207.52   16.26
  -8   8  20   60.78    5.57
  -8   8  10  494.46   37.20
  -7   7  23   29.89    3.43
 -11   7   5  223.93   17.21
  -2   6  10   41.27    3.63
   2   4  12 1328.94   98.52
 -22   4   2  194.99   15.32
 -19   3  -1   12.30    2.12
 -24   0  -2  201.29   15.84
   4  -2   2  191.89   14.37
 -14  -4  -8   28.81    2.45
   9 -13   1   51.03    4.71
  13 -15  11  144.01   11.58
  10 -20   2  111.04    9.16
 -12   8   8  156.88   12.36
 -14   8   8  357.48   27.22
 -15   7   5    0.66    1.76
 -15   5   1   17.32    2.39
  10  -8   6  254.81   19.41
   8  -8   2 1925.50  142.83
   9  -9   3  516.34   38.73
   4 -10  -4  432.99   32.56
  13 -13  13  512.95   38.78
   0 -14  -8  140.89   11.11
  12 -18   6   25.28    3.24
 -18   8  10  346.67   26.50
 -13   7   5  274.87   21.04
 -19   7   7   95.51    8.08
  -8   6   4    2.51    1.47
 -13   5   1  327.46   24.82
 -23   5   5  219.76   17.20
 -25   3   3    0.05    1.67
   7  -5   3  266.80   20.11
   1  -7  -5   72.02    5.81
   6 -10  -2   40.34    3.77
  12 -12   8   95.06    7.89
  -7 -15 -11    2.74    1.61
  12 -16   6   38.88    4.10
   0 -22  -8   85.86    7.40
 -18   6   4   96.05    8.10
 -24   4   4   72.95    6.53
   3   3  19  313.85   23.66
  -7   1  -3    0.44    1.00
 -19  -1  -5    1.27    1.49
  -8  -2  -6 1215.21   89.94
 -17  -3  -7  198.25   15.15
  -5  -9  -9  415.21   31.05
  10 -10   4    0.62    1.59
  10 -14   2   17.81    2.51
  -7 -21 -11   35.09    3.86
  -4 -22 -10  114.74    9.49
   4   2  10  248.69   18.49
  -6  -6  -8   92.60    7.03
  11  -7  11    4.03    1.46
   7  -7   1 2622.20  194.31
  12 -10  10   15.47    2.40
  -4 -14 -10  138.20   10.93
  -1 -17  -9  754.86   56.58
  13 -19   9    1.61    2.08
  -1 -19  -9  134.38   10.87
  -8   8  18  757.97   56.91
  -1   5  21   87.63    7.35
 -16   4   0  130.70   10.42
   3   3  11 2159.87  159.87
 -19   1  -3   10.24    2.06
 -18  -2  -6   43.20    3.93
 -13 -11 -11  318.48   23.79
  13 -13  11  539.41   40.75
   6 -18  -4   94.28    8.01
   5 -19  -5  252.81   19.61
  -8   8  12  134.04   10.67
 -16   8  10  530.44   40.09
 -18   8  12   41.58    4.17
  -9   7  23   73.06    6.49
  -4   6  22  303.81   23.39
  -6   6  24    0.00    1.61
   2   4  16   40.03    3.45
   9  -5   7   79.92    6.37
 -20  -6  -8    1.94    0.92
  11  -7  19    1.29    1.09
  12 -14   6  342.32   26.14
  13 -15   9    0.83    1.39
   6 -16  -4   35.11    3.57
   7 -17  -3  191.40   15.02
   7 -19  -3   24.37    3.14
  -1 -21  -9    0.16    1.30
   8  -4   6    1.18    2.20
  20  12   8   27.80    2.52
  12  12   8   90.06    7.14
  20  10   8    2.68    0.68
  12  10   8    2.10    0.56
   3  11   5 1049.95   78.04
   1  17   3  312.64   23.59
  -1  25  -3   57.73    4.74
   8 -10  -4   23.29    2.06
   9 -11  -5   15.70    1.52
  -4  24  -6   25.88    2.37
  -7  19  -7  108.91    8.44
  12 -14 -10  176.48   13.52
   7 -13 -11  145.85   11.27
   4 -12 -12 1211.14   90.01
   0 -10 -14   80.29    6.42
  11 -15 -15    4.89    0.77
   1 -11 -21   54.40    4.48
  -5  -5 -23  215.87   16.44
  22   2   6   43.58    3.62
   3  13   5 1352.96  100.47
   6  22   4  284.23   21.50
   0  18   2  495.14   37.08
  -4   4  -2 1873.37  138.54
  16 -10  -2  187.58   14.15
   4  -8  -4  398.50   29.77
  -7   1  -9 1748.47  129.49
   1  -9  -9 1737.52  128.87
  -3  -7 -13  196.05   14.95
 -10   6 -14    1.25    0.41
   8 -14 -14    2.28    0.71
  -6  -4 -16   36.05    3.14
   1 -11 -17  170.28   13.09
  16  16   8  448.47   33.64
  12  14   8   74.15    5.98
   3   9   5    2.85    0.63
   4  20   4  644.05   48.11
   2  16   4   27.65    2.54
   3  21   3  441.11   33.11
  -7  15  -5    0.79    0.37
   2  -8  -6 1173.36   87.10
  -5  -1  -7   78.35    6.04
  17 -13  -7   29.74    2.65
  15 -13  -7   23.48    2.18
   3 -11 -11  259.51   19.66
  -9   3 -13   89.22    6.90
  -8   0 -14  125.77    9.68
   5 -13 -15  256.75   19.48
   1 -11 -19    0.59    0.46
  14  16   8  141.30   10.94
  20   8   8   76.00    6.11
   6   6   6 2425.30  179.64
   7  21   5  128.90   10.03
   1   5   3  394.60   29.41
  -1  19   1  436.87   32.78
  19  -7   1  125.41    9.36
  -3  19  -1   10.07    1.24
   2 -10 -10  123.44    9.59
  -4  -6 -14  401.58   30.16
  -6  -4 -18  101.60    8.00
  -3  -7 -23    2.02    0.65
  11  19   7    0.23    0.55
   9  17   7  859.51   64.05
  19   3   7   27.50    2.44
  16   0   6  153.40   11.63
   5  19   5  242.70   18.45
   2  22   2   47.01    3.99
  13  -7   1   44.61    3.42
  -6   0  -8 2088.88  154.66
  18 -14 -10   10.25    1.24
  14 -14 -10   45.13    3.83
  -5  -5 -15  129.03   10.01
  13 -15 -15    1.24    0.57
   0 -10 -16  526.28   39.41
   5 -13 -19  199.04   15.20
   7  13   7   96.28    7.61
   3  15   5  112.76    8.83
  21  -1   5   88.60    6.84
   2   6   4  438.45   32.71
   7  -7  -1 2314.67  171.32
  -3  25  -5    1.78    0.59
   8 -12  -8  144.58   11.15
   6 -12 -10   78.90    6.31
  -1  -9 -15  304.26   22.99
   8 -14 -16  131.08   10.18
   0 -10 -18  311.65   23.55
   0 -10 -20    4.49    0.85
  -5  -5 -21  545.83   40.85
  -4  -6 -22  274.29   20.77
  -2  -8 -22    1.28    0.58
  10  12   8    2.73    0.78
  18   6   8  235.00   17.85
  14   6   8  130.27   10.08
   7   9   7  847.31   63.09
   8  20   6    5.96    0.90
  20 -12  -6  165.94   12.72
  12 -12  -6  472.48   35.36
  -3  -5  -9    2.43    0.61
  16 -14 -10   43.21    3.69
  -9   5 -11   16.66    1.44
   8 -14 -18   63.91    5.22
  -1  -9 -21   -0.11    0.55
  22  10   8    5.93    0.86
  18   0   6  165.53   12.55
  14   0   6   40.43    3.26
   1  23   1  179.00   13.74
  17  -9  -1  728.39   54.09
  15  -9  -1  300.63   22.47
  -3  23  -3   82.22    6.58
   5  -9  -5   73.19    5.79
   3  -9  -7  354.31   26.61
  -8  18  -8  797.47   59.31
  -1  -7  -9 1766.82  131.03
   4 -12 -14  974.24   72.54
  -3  -7 -15    0.00    0.40
  -5  -5 -17  372.19   28.02
  -5  -5 -19  254.72   19.34
  -3  -7 -21   75.51    6.10
  10  14   8   33.67    3.00
  23   5   7   23.24    2.20
   6  18   6    2.87    0.81
  -2  20   0    1.97    0.56
  -2   0  -2  998.91   73.91
   7 -11  -7   45.19    3.78
  -9  15  -9  536.64   39.89
   5 -11  -9   16.51    1.68
  -8   0 -16  789.38   58.80
  -4  -6 -16   38.25    3.32
  -2  -8 -16  497.40   37.29
  -8   0 -20   71.96    5.82
  -4  -6 -20  299.69   22.67
  -2  -8 -20    0.62    0.59
   9   5   7   83.73    6.58
   4  12   6 1467.01  108.94
   1  19   3    9.54    1.19
  -5  19  -3  251.12   19.04
   6 -10  -6   91.30    7.17
   4 -10  -8   23.69    2.21
  11 -13  -9   89.73    7.14
  -7  -1 -13   47.84    3.94
   7 -13 -13  142.57   11.07
  -4  -6 -18  102.79    8.13
  -7  -1 -23   95.56    7.58
   3   7   5  230.94   17.45
  14  -6   2   36.20    2.74
  14  -8   0  123.10    9.30
  -6  18  -4   94.61    7.43
  -2  -4  -6  495.16   36.91
   0  -6  -6  132.12   10.14
  12 -14 -12  502.30   37.66
  10 -14 -14   47.76    4.06
   4 -12 -16  146.83   11.40
  -3  -7 -17  201.64   15.43
  -8   0 -18  519.09   38.86
  -2  -8 -18  329.04   24.86
  -3  -7 -19   24.95    2.38
   4 -12 -20  563.55   42.17
  22   8   8   41.67    3.61
  20   6   8    3.84    0.79
  12   6   8    0.18    0.54
   9  19   7  156.82   12.13
   4  14   6  420.63   31.62
   4  10   6  137.98   10.68
   3  17   5   21.71    2.13
   0  20   2    1.72    0.69
  18  -8   0  531.93   39.51
   9 -13 -11   81.25    6.54
   3 -11 -13  865.59   64.52
 -10   6 -16   91.51    7.12
   4 -12 -18  188.26   14.45
 -10   6 -20   24.99    2.29
  -9   3 -21  104.70    8.24
  -6  -2 -24   31.62    2.83
  17  13   9   86.91    6.96
  15  13   9    0.67    0.64
  17  11   9  249.80   19.01
  15  11   9   42.59    3.71
  12  18   8   46.98    4.03
  10  16   8  609.98   45.65
  10   8   8  504.60   37.80
  21   3   7   85.51    6.79
  -2  12   2  233.77   17.70
  -3  13   1  407.62   30.56
  -3  11   1  210.87   15.96
   0  24   0  439.61   33.04
   4  -6  -2  493.86   36.75
  -8  12  -6    0.26    0.22
  18 -12  -6   21.19    2.03
  14 -12  -6  329.97   24.86
   0  -8 -10 1545.76  114.75
  -8   2 -24  174.61   13.44
   7  17   7  569.63   42.68
   7   7   7  869.72   64.75
  11   3   7  123.76    9.53
   5  21   5  547.26   41.01
   4  22   4  449.25   33.76
  -4  12   0  387.14   29.00
  -2  24  -2   77.91    6.31
  11 -11  -5  226.99   17.22
  -6  -2 -12  194.42   14.80
   2 -10 -12   33.14    3.01
  -9   3 -15   54.70    4.45
   7 -13 -15   21.22    2.10
  10 -14 -16   46.68    3.98
  17  15   9  298.22   22.60
  15  15   9  203.74   15.63
   6   0   4   75.21    5.73
   3  23   3   82.66    6.67
  -2  14   2   27.64    2.55
  -2  10   2   13.46    1.43
  -1  21   1   17.86    1.90
   4  -4   0  709.58   52.57
  -7  17  -5    4.94    0.78
  21 -11  -5  305.59   23.06
  16 -12  -6   46.06    3.90
  -5  -3 -11 1098.20   81.62
   1  -9 -11  395.27   29.75
  18 -14 -12   34.17    3.08
  14 -14 -12  268.76   20.43
  -7  -1 -21   11.82    1.41
  13  13   9  118.49    9.34
  19  11   9    9.21    1.24
  13  11   9   97.70    7.80
  17   9   9  951.75   70.93
  15   9   9  497.65   37.36
   4  16   6   32.76    2.99
   5   3   5 1918.40  142.12
  -1  13   3  391.89   29.47
  -1  11   3  224.41   17.04
  -4  14   0  204.27   15.56
  -3  21  -1  142.75   11.12
  13 -13  -9  129.42   10.12
 -10  10 -12   10.55    0.88
   6 -12 -12  473.32   35.57
  16 -14 -12   17.21    1.83
   3 -11 -15  101.15    8.08
  -9   3 -19    4.18    0.81
   8  12   8  149.62   11.65
   6  20   6   66.40    5.51
   7   1   5   72.10    5.59
   2  24   2   78.32    6.38
  -3  15   1    0.83    0.63
  -4  10   0  117.49    9.03
  16  -8   0  770.08   57.15
  -5  23  -5  197.84   15.20
  -6  22  -6  118.78    9.33
  -8  14  -6  121.04    9.25
  10 -12  -8    2.61    0.79
  19 -13  -9    0.33    0.50
  -8   2 -12    4.13    0.69
  12 -14 -14  270.68   20.60
  -7  -1 -15  173.98   13.38
  -9   3 -17  376.96   28.35
  10  18   8  387.61   29.27
   8  14   8  382.66   28.91
  16   4   8  220.71   16.83
   4   8   6    2.48    0.88
  20   0   6   19.59    1.83
  10 -10  -4    0.96    0.56
   3 -11 -17    1.48    0.64
   3 -11 -19  212.21   16.30
  19   9   9  199.54   15.38
  13   9   9   63.04    5.28
   3  19   5  262.61   20.05
   2  20   4  289.23   22.01
  -1  15   3    1.08    0.56
  -3   9   1   13.37    1.41
  -5  13  -1  296.26   22.33
  -7  21  -7    7.46    1.07
  15 -13  -9    1.25    0.69
  -7  -1 -19  127.07    9.99
  -6  -2 -22   45.04    3.96
  -4  -4 -24   89.85    7.24
  21  11   9   21.51    2.23
  22   6   8    0.24    0.56
  14   4   8   36.56    3.24
   7  19   7  107.17    8.59
   5  13   7  277.93   21.19
  12   0   6   33.39    2.81
   0  12   4  448.28   33.70
   1  21   3  126.65   10.03
  -1  25  -1  322.43   24.48
  -5  11  -1    2.95    0.63
   9  -9  -3  506.09   37.82
  -4  24  -4   83.64    6.83
  -2  -2  -4  187.56   14.12
  17 -13  -9   79.21    6.49
   2 -10 -14   21.89    2.33
  14 -14 -14   45.04    3.98
  12 -14 -16   17.84    1.96
  -7  -1 -17  502.63   37.76
  11  13   9   88.90    7.25
   8  16   8 1327.06   98.80
   5  11   7  246.33   18.84
   0  14   4  224.12   17.20
  -2  22   0    5.49    1.09
  -4  16   0  146.97   11.44
   1  -7  -7 2646.60  196.15
  11 -13 -11  317.61   24.15
   6 -12 -14  319.11   24.29
   2 -10 -20   84.71    6.95
  -8   2 -22    1.03    0.52
  13  17   9   93.76    7.65
  11  11   9    0.80    0.85
  10   6   8  239.19   18.27
   5  15   7    0.49    0.66
   4  18   6  110.31    8.89
   6   4   6 2497.82  185.09
  -1   9   3   19.95    1.96
   3   1   3  341.42   25.43
  15  -7   1  177.78   13.32
  -5  15  -1   15.62    1.67
  -8  10  -6  253.17   18.87
  -1  -7 -11  395.44   29.87
 -10   8 -14   30.18    2.55
  16 -14 -14    7.13    1.12
  11  15   9   41.15    3.82
  17   7   9  848.72   63.45
  15   7   9  392.24   29.69
   8   2   6 1144.45   85.00
   0  10   4  143.16   11.15
   0  22   2    6.60    1.22
  -3  -3  -7   88.92    7.01
   0  -8 -12  271.22   20.75
  -6  -2 -14   39.87    3.58
   2 -10 -16  202.15   15.68
  14 -14 -16    9.21    1.29
   2 -10 -18  101.32    8.25
  -1  -7 -23  108.36    8.70
  21   9   9    1.80    0.67
   0  16   4  110.85    8.94
  -1  17   3  378.16   28.69
  17  -7   1  517.98   38.47
  -3  25  -3    0.03    0.47
  -5  21  -3  468.07   35.32
  -6  20  -4  300.91   22.94
  19 -11  -5  131.00   10.32
   9 -11  -7   61.92    5.23
   4 -10 -10    1.11    0.96
   9 -13 -15    0.76    0.89
   6 -12 -16   37.22    3.50
   6 -12 -18   24.40    2.53
  -6  -2 -20   57.07    4.98
   1  -9 -21   -0.25    0.83
   0  -8 -22   73.67    6.18
  -3  -5 -23  117.89    9.47
   8   8   8 1360.00  101.24
  20   4   8   83.35    6.87
   5   9   7   94.41    7.67
  17   1   7  534.34   40.03
   1  13   5  390.48   29.59
  -2   8   2  384.53   28.87
   2  -8  -8 2216.75  164.51
  -9  17  -9 1046.44   77.79
   7 -11  -9   74.86    6.29
  -4  -4 -12 2544.57  188.77
  -5  -3 -13 1556.37  115.73
   9 -13 -17   78.43    6.56
  -4  -4 -22  472.15   35.70
  11  17   9  264.89   20.42
  11   9   9  115.66    9.35
  19   7   9  147.08   11.66
   8  18   8  971.53   72.66
   5  17   7    5.22    1.15
  23   3   7    2.03    0.83
  15   1   7  189.63   14.54
   1  11   5    2.61    1.03
  -2  18   2  250.59   19.33
  -1   3   1  116.31    8.81
  -4  22  -2  178.39   13.98
  -8  16  -6  368.11   27.72
  -8  20  -8   83.67    6.83
  12 -12  -8  107.77    8.72
   3  -9  -9  552.60   41.57
  -6  -2 -16   22.89    2.47
  -6  -2 -18   38.57    3.68
  -7   1 -23  103.05    8.44
  13   7   9   93.89    7.74
  12   4   8  317.66   24.15
   1  15   5   12.87    1.81
   5  -1   3  388.99   28.89
  -6  14  -2   36.53    3.29
  -6  12  -2  182.74   14.00
   0  -4  -4  781.47   58.16
  -7  19  -5   18.84    2.10
  -7   7  -5    7.61    0.64
  15 -11  -5   88.68    7.25
  -1  -5  -7   78.57    6.39
  -7   1 -11  418.90   31.49
  13 -13 -11  541.30   40.87
  11 -13 -13  492.07   37.25
   1  -9 -15  322.37   24.69
   1  -9 -19  155.75   12.38
  -8   2 -20    0.43    0.80
  -2  -6 -22   42.62    3.96
   7  21   7    6.46    1.23
   3  21   5  463.12   35.14
   3   5   5 2110.13  156.51
   2  22   4  206.08   16.12
  -4  18   0    9.34    1.52
  -5  17  -1   18.37    2.14
   3  -7  -5  277.07   21.07
  17 -11  -5   29.64    2.94
  20 -12  -8   29.64    3.01
  19 -13 -11   96.51    8.02
  -2  -6 -12  179.45   14.06
   8 -12 -12  109.18    8.94
   5 -11 -13  790.07   59.29
  -8   2 -14   26.32    2.61
   0  -8 -20   64.49    5.68
  16  14  10   52.37    4.76
  16  12  10    6.42    1.27
   9  13   9   67.78    5.91
   7   5   7    8.38    1.42
  23  -1   5   -0.05    0.45
   2   4   4 1773.66  131.55
  -3  23  -1    0.24    0.88
  -5   9  -1  422.88   31.67
   8 -10  -6  252.89   19.42
  -8   4 -10   24.67    2.23
  -9   5 -13   71.44    5.78
   0  -8 -14  138.60   11.13
 -10   8 -18  352.34   26.71
  -3  -5 -21  425.69   32.40
  -5  -1 -25   77.41    6.59
  18  14  10   11.45    1.66
  18  12  10    7.15    1.31
   9  15   9  589.88   44.57
   9  11   9   95.53    8.01
   6  14   8  134.03   10.84
   6  12   8    0.42    0.83
   4   6   6 2142.22  159.01
   0  18   4    7.58    1.38
   1  23   3    0.25    1.05
  -4   8   0    0.18    0.65
   6 -10  -8  240.07   18.56
  10 -12 -10   16.33    2.05
  17 -13 -11    3.09    1.16
  15 -13 -11  138.33   11.17
  -1  -7 -13   46.55    4.35
  -5  -3 -15  106.65    8.75
 -10   8 -16  556.05   41.67
  -5  -3 -19  293.71   22.65
   5 -11 -19  106.87    8.87
  14  12  10  199.29   15.74
   9   3   7  424.16   31.98
   2  14   6   29.67    3.07
   2  12   6  190.58   14.97
   1  17   5   17.49    2.36
  -1  19   3   11.19    1.82
  16  -6   2   25.73    2.03
  -3  19   1   10.96    1.74
  12 -10  -4  487.16   36.71
  -3  -5 -13 1249.10   93.20
  11 -13 -15  148.38   11.93
   0  -8 -16  742.47   55.87
  -8   2 -18  319.97   24.51
   0  -8 -18  516.71   39.18
  14  16  10   47.84    4.56
  16  10  10  371.82   28.49
   8  20   8   84.76    7.25
   6  16   8  392.98   30.07
   5  19   7   19.62    2.53
   1   9   5  427.35   32.35
   0   8   4    0.13    0.81
  -6  16  -2   23.68    2.54
   6  -8  -4    3.90    1.11
   7  -9  -5   87.72    7.20
   4  -8  -6    2.96    1.23
  14 -12  -8   72.12    6.26
  -6   0 -10  928.97   69.27
  -4  -4 -14 1074.72   80.34
  -8   2 -16  533.96   40.29
   5 -11 -17   30.19    3.15
  11 -13 -17    2.41    1.18
  -1  -7 -19  122.80   10.10
  -2  -6 -20   55.24    5.10
  20  12  10   89.52    7.65
  18  10  10  191.20   15.17
   9  17   9 1075.42   80.55
  13   1   7   40.19    3.57
   2  16   6   19.92    2.55
  22   0   6    8.69    1.25
   5  -9  -7   83.29    7.00
  -8   6  -8 1158.26   85.80
  18 -12  -8   46.50    4.39
  13 -13 -13  457.64   34.87
  -2  -6 -14   28.66    3.16
  -1  -7 -15  148.40   11.99
  12  14  10  179.83   14.39
  14  10  10    2.72    1.05
  11   7   9   65.50    5.75
   6  10   8  201.04   15.83
   0  24   2  169.26   13.57
  -2  24   0  170.41   13.65
   8  -6   0 2078.78  153.98
   2  -4  -2  180.19   13.69
  -5  -1  -9  406.05   30.63
  -4  -4 -16   15.47    2.20
   8 -12 -16   51.76    4.95
  -1  -7 -17  466.70   35.55
  -4  -4 -18  336.20   25.90
   8 -12 -18   45.58    4.35
  -9   5 -19    3.28    1.03
  -3  -5 -19  253.54   19.81
  -7   1 -21   12.63    1.97
  12  12  10  214.77   16.97
  17   5   9  154.96   12.43
  22   4   8   39.60    3.90
   5   7   7    7.39    1.40
  -6  10  -2   43.26    3.69
  11 -11  -7    2.75    1.25
   0  -6  -8 2130.58  158.29
  -3  -5 -15  103.60    8.66
  -2  -6 -18   41.88    4.25
   4 -10 -20  212.79   16.80
  12  16  10    5.38    1.31
  15   5   9  114.39    9.42
   6  18   8  241.95   19.01
   2  10   6   43.23    4.19
  -1   7   3    0.24    1.14
  -3   7   1    1.37    0.93
  13 -13 -15  172.51   13.88
  -2  -6 -16   16.85    2.44
  -3  -5 -17   18.11    2.53
  20  10  10    3.97    1.36
   8   6   8 1094.70   81.81
   4  22   6  254.67   19.96
   3  23   5  115.48    9.64
   3  -9 -11   33.55    3.48
   1  19   5    2.62    1.44
   0  20   4   62.57    5.73
  -4  20   0   70.62    6.32
  -4  -2 -24   -0.10    0.84
  -5  19  -1    2.29    1.23
  -6   0 -22   10.58    1.72
  -8  18  -6  220.08   17.08
  -8   4 -22   48.73    4.70
  -9   5 -15  111.15    8.96
 -10  16 -12    2.43    0.55
  19   5   9    2.36    0.94
  16   8  10  567.64   43.12
  12  10  10   11.01    2.02
  12 -12 -10  224.41   17.71
  11  -9  -3   37.60    3.53
  10 -12 -12  204.16   16.26
   9  19   9  207.09   16.47
   4 -10 -14  130.62   10.84
   4 -10 -18   -0.36    1.05
   3  15   7    0.44    1.05
   3  13   7  206.62   16.40
   3  -9 -21  109.55    9.27
   2  18   6   41.16    4.16
  -2  -4  -8   15.06    1.93
  -5  23  -3  118.20    9.88
  -5  -1 -23    0.72    0.88
  -6  22  -4  268.15   20.95
  -7   1 -13   39.39    3.76
  21 -11  -7   36.00    3.74
  18   8  10  338.51   26.23
  15 -13 -15    1.16    1.28
  14 -10  -4  119.26    9.69
   9 -11  -9  106.29    8.99
   5  21   7  137.76   11.42
   2  -8 -10  489.94   37.25
   1  -7  -9 1882.29  140.10
  -4  24  -2    0.46    1.12
  -6  18  -2   38.60    3.81
  23   7   9   63.25    5.93
  21   1   7   12.26    1.74
  20 -12 -10   95.26    8.29
  13   5   9   73.63    6.43
   7  15   9  383.42   29.59
   7  13   9   83.11    7.40
   2  -8 -22   -0.76    1.01
  -1  21   3  122.34   10.30
  -1  25   1  334.02   25.92
  -2  -4 -24   -0.26    0.93
  -3  21   1  118.68    9.97
  -3  -1  -5  398.58   29.92
  -7  15  -3    0.30    0.82
  -7  13  -3  197.59   15.29
  18 -10  -4    0.51    1.05
  16   2   8  509.41   38.56
  14   8  10   31.11    3.54
  10  14  10    0.70    1.50
  10   0   6  891.44   66.44
   9  -1   5  451.99   33.80
   7 -11 -13  156.55   12.85
   7 -11 -19    0.54    1.47
   6   8   8 1239.83   92.73
   3  17   7  196.63   15.80
   3  11   7  123.24   10.27
  -7  21  -5  110.56    9.31
  10  12  10   15.92    2.37
  10 -12 -14  191.96   15.53
  10 -12 -18    4.19    1.78
   9  -7  -1 1891.53  140.37
   7  17   9  889.31   67.10
   7  11   9   69.35    6.44
   6  20   8    4.06    1.45
   6 -10 -10   47.57    4.67
   3  -9 -19    4.93    1.80
   0  -2  -2 1041.30   77.27
  -7   3 -23    1.22    1.29
  -9   7 -21    1.50    1.08
  21  -9  -3  110.60    9.11
  20   8  10    2.24    1.41
  18   2   8  347.01   26.66
  14 -12 -10  184.38   14.93
  13 -11  -7  141.80   11.68
  10 -12 -16    5.32    1.49
   7 -11 -17  104.20    9.12
   3  -9 -13   84.24    7.48
   1  -5  -5  717.49   53.76
  -3  25  -1   55.92    5.41
  -3  -3 -23   88.96    7.93
  -7   1 -17  514.47   39.22
  -9   7 -11   69.11    5.55
 -10  10 -18  203.99   15.98
  18 -12 -10    6.03    1.74
   7 -11 -15    2.26    1.66
   2  20   6   58.24    5.65
   1  21   5   93.94    8.31
  -1  -5 -23    1.40    1.54
  -2  22   2   50.12    5.03
  -6   0 -20   19.03    2.59
  21   5   9   91.56    8.10
  17  13  11    1.83    1.57
  16 -12 -10    6.94    1.62
  15  15  11    5.82    1.57
  14   2   8   29.02    3.12
  12 -12 -12  474.15   36.45
  10  18  10  198.07   16.05
   9   7   9  808.78   61.00
   4  14   8   34.90    3.90
   3  -9 -15   54.77    5.52
   3  -9 -17  386.78   30.01
   2   8   6 1133.66   84.85
   2  -8 -20    0.84    1.21
  -4  -2 -22  199.09   16.14
  -5   1 -25   65.93    6.20
  -6   2 -24   41.33    4.45
  -7  17  -3  190.50   15.16
  -7   3  -9  419.38   31.56
  -8   4 -20   80.22    7.21
 -10  10 -14    2.36    0.70
  19  13  11   86.47    7.86
  19 -11  -7    0.09    1.18
  12   8  10    1.44    1.15
  10  10  10  130.64   11.03
   8 -10  -8  513.04   39.18
   4  16   8  230.34   18.48
   3  19   7   26.74    3.58
   1   7   5   63.52    5.63
   1  -7 -21   13.23    2.52
   0  22   4   31.18    3.78
   0  -6 -22   12.26    2.41
  -1  -5  -9  463.99   35.35
  -3  -3  -9    5.74    1.99
  -6   0 -12   32.93    3.46
  17  11  11   31.76    3.86
  11   1   7  393.12   29.85
   7  19   9  172.00   14.23
   6 -10 -20   28.29    3.42
   5  -9  -9  469.74   36.00
   4  12   8  324.23   25.35
   2  -8 -12    4.27    1.48
  -5  21  -1   91.20    8.17
  15  11  11   19.22    2.79
  15 -11  -7    1.68    1.39
  13  15  11  153.04   12.86
  13  13  11  533.97   41.01
  12 -12 -14  489.31   37.71
   9 -11 -11    0.30    1.68
   3   9   7  418.57   32.18
  -2   6   2   48.66    4.42
  -2  -4 -22  206.91   16.78
  -4  22   0   30.41    3.72
  -6  20  -2   56.12    5.52
  -7  11  -3  117.07    9.29
 -10  10 -16  338.93   25.86
  20   2   8    0.99    1.40
  19  11  11   27.14    3.52
  17 -11  -7  115.87    9.95
  12 -12 -16   53.95    5.44
  11   5   9   20.18    2.76
  11 -11  -9    2.18    1.28
   7   9   9  831.22   62.82
   6 -10 -12   81.82    7.48
   5  -5  -1  716.12   53.42
   4  18   8   36.62    4.16
   2  -8 -18  342.23   26.83
   1  -7 -11  365.09   28.31
  -1  23   3   -0.48    1.61
  -1  -3  -5  437.67   33.07
  -4  -2 -10  212.53   16.73
  -5  -1 -11    3.81    1.23
  -6   0 -18  158.59   13.12
  -8  20  -6    3.13    1.50
  -8   4 -12  319.37   24.43
  22   8  10    4.20    1.71
  16   6  10   90.40    8.07
  13  -9  -3   85.17    7.29
   9 -11 -19    9.02    1.95
   8  16  10  628.70   48.09
   8  14  10   35.09    4.25
   2  -6  -6   26.09    3.33
   2  -8 -14   21.78    3.37
  -2  16   4   30.11    3.75
  -2  14   4  416.71   32.17
  -3  15   3   80.19    7.34
  -3   3  -1  333.20   24.78
  -9  15  -7  346.00   26.28
  22  -8  -2    0.67    1.01
  18   6  10   69.96    6.69
  18 -12 -12   46.91    5.07
  16 -12 -12   63.41    6.32
  13  11  11  313.24   24.74
   9  -9  -5  459.07   35.07
   6 -10 -18   70.63    6.86
   5  -9 -21   96.70    8.65
   4  -8  -8  222.28   17.68
   2  22   6   44.42    4.94
   2  -8 -16  536.42   41.23
   1  -7 -19  115.44   10.18
   0   6   4   85.67    7.26
  -1  15   5   14.42    2.36
  -1  -5 -21  100.03    9.02
  -3  13   3 1151.51   86.39
  -3  23   1   -0.14    1.54
  -3  -3 -21  433.05   33.62
  -9   7 -19  156.07   12.85
  14   6  10    2.46    1.77
  14 -12 -14  278.48   22.26
   9 -11 -13   95.83    8.76
   8  12  10    0.20    1.96
   6 -10 -14    3.68    1.79
   4  10   8   27.94    3.41
   3  21   7   88.67    8.15
   3  -7  -7  255.08   20.08
   0  -6 -20   14.85    2.52
  -2  12   4 1365.60  102.24
  -3  17   3  104.89    9.22
  -3  -1 -25   62.09    6.20
  -4  16   2   30.25    3.73
  -4  14   2  416.32   32.07
  -4  -2 -20  337.39   26.56
  -5  -1 -19    2.20    1.48
  -6   0 -16  150.92   12.57
  -7   3 -21   87.57    7.96
  -8   4 -18   25.26    3.22
  -8   6 -22   -0.08    1.34
  21 -11  -9   27.52    3.57
  17   9  11  245.90   19.86
  14 -12 -16   18.33    3.02
  11  13  11  294.17   23.45
   9 -11 -17  247.46   19.93
   8  18  10  356.17   27.99
   7  -9  -7  809.11   61.10
   6 -10 -16   97.38    8.92
   5   5   7 1777.41  132.47
   3  -5  -3  533.23   40.12
   1  23   5    0.51    1.72
  -1  17   5   16.95    2.70
  -2  -4 -10  188.72   15.23
  -6  24  -4   24.56    3.33
  -7  19  -3   29.49    3.41
  19  -9  -3    3.72    1.48
  18 -12 -14   26.69    3.63
  16 -12 -16   22.79    3.32
  15   9  11   45.43    4.91
  12   2   8    4.80    1.53
   9 -11 -15   41.17    4.82
   7   3   7  250.03   19.49
   5  17   9  156.41   13.32
   5  13   9   58.27    6.01
   4  20   8   87.93    8.14
   4   4   6 1623.38  120.94
   1  -7 -13   44.81    4.98
   0  14   6   33.44    3.89
  -2  18   4    9.56    2.10
  -2  -4 -20  287.51   22.97
  -6   2  -8 1163.69   86.67
  23   5   9    0.01    1.36
  20   6  10   28.05    3.66
  12 -10  -6   86.65    7.74
   8  -2   4   14.24    1.44
   6   2   6   24.89    2.85
   1  -7 -17  490.38   37.96
   0  16   6  140.46   12.07
   0  24   4   14.69    2.75
  -2  24   2   75.31    7.28
  -4  12   2 1401.43  104.81
  -4   0 -24   19.23    2.86
  19   9  11    8.40    2.25
  17   3   9  371.98   28.88
  13 -11  -9   76.95    7.23
   6   6   8   93.19    8.18
   5  -9 -11   13.87    2.55
   5  -9 -19    3.08    1.63
   1  -7 -15  177.30   14.75
  -3  11   3 1676.24  125.13
  -4  18   2    9.32    2.04
  -5  15   1   17.58    2.67
  -5   1  -7   78.17    6.48
  -5  -1 -13  312.28   24.43
  -5  -1 -17   12.54    2.64
  -5   1 -23   -0.38    1.20
  -7  23  -5   19.50    2.94
  -8   4 -14   29.60    3.32
  -9  17  -7  794.78   59.75
  23   1   7   96.05    8.42
  15   3   9   49.38    5.02
  15  -9  -3   57.45    5.38
  11  11  11   16.47    2.78
  11 -11 -11   13.69    2.84
   8  10  10  178.03   14.80
   8   4   8  233.07   18.45
   8  -8  -4  190.94   15.19
   8 -10 -10  200.54   16.42
   8 -10 -20    2.48    1.92
   0  18   6  154.80   13.22
   0  12   6   30.36    3.67
   0  -6 -12   33.45    4.20
  -1  19   5    0.33    1.85
  -1  11   5    2.76    2.04
  -3  19   3  329.83   26.09
  -3  -3 -11 1750.86  130.75
  -3  -3 -19  348.70   27.50
  19 -11  -9    8.25    2.22
  13   9  11   93.48    8.72
   6  -8  -6   89.17    7.86
   5  19   9    5.25    1.85
   5  11   9   15.00    2.66
   1  15   7  167.69   14.09
   0  -4 -24   14.81    2.94
  -4  -2 -12 1382.61  103.57
  -4  -2 -18    4.55    2.17
  -5  17   1   20.11    3.14
  -5  13   1  316.79   24.69
  -5  23  -1    0.94    1.24
  -5   7  -1   74.75    6.12
  -5  -1 -15   12.27    2.22
  -8  16  -4  197.73   15.79
  -9   7 -17  801.43   60.56
  20 -10  -6   34.00    4.18
  19   3   9    2.72    1.90
  17  -9  -3  367.89   28.42
  16  14  12   14.75    2.98
  12   6  10   82.69    7.74
   6  -6  -2   29.59    3.14
   5  -9 -17  158.17   13.59
   1  13   7   36.31    4.43
   0  -6 -16  147.06   12.59
  -2  20   4  300.68   24.09
  -2  -2 -24   81.65    7.77
  -6  22  -2   43.42    4.95
  -8  14  -4   30.10    3.17
  -9   7 -13   81.51    6.91
  17  -3   5   19.65    1.95
  15 -11  -9   45.19    4.98
  11 -11 -17   26.92    3.71
  10 -10  -8  204.18   16.74
   9  15  11   47.94    5.34
   8  -4   2   13.66    1.18
   5  -9 -13   73.57    7.16
   4  -8 -20   81.03    7.88
   3   3   5  488.94   37.02
   0  -6 -14   41.90    4.92
  -1  -5 -17   15.85    3.17
  -2  -4 -18    6.70    2.50
  -7   3 -19   28.57    3.82
  22   2   8   -0.19    1.22
  21   9  11   22.32    3.45
  17 -11  -9  228.52   18.74
  14  14  12  271.64   21.99
  12  -8  -2    2.99    1.29
  11 -11 -13  324.97   25.94
  11 -11 -15   17.32    3.30
   9  17  11  249.52   20.35
   9  13  11   85.62    8.37
   7   7   9  828.90   62.83
   6  16  10  101.57    9.41
   5  -7  -5 1993.26  148.51
   5  -9 -15  121.04   10.77
   3   7   7  255.33   20.25
   1  -5 -23    2.18    1.69
  -1  -5 -13  301.92   24.02
  -2  -4 -12 1367.98  102.66
  -3  -3 -17   94.23    8.83
  -4  -2 -16   26.62    3.54
  -5   3 -25    2.61    1.37
  -6   8  -2 1179.37   87.75
  -6   4 -24   29.94    4.06
  -9   7 -15  371.50   28.63
  18  12  12   43.57    5.22
  14 -10  -6    4.06    1.62
  13   3   9   90.23    8.12
   9   5   9  441.57   34.13
   8 -10 -12    1.39    2.26
   4  -8 -10   28.67    3.69
   3  -7 -21   87.72    8.53
   2  -6 -22   37.16    4.56
   0  20   6   19.50    3.19
  -1  -5 -15   14.60    3.03
  -3  25   1   59.66    6.23
  -3   1  -3  344.67   25.75
  -4  20   2  336.48   26.76
  -4  -2 -14  444.07   34.46
  22   6  10   28.53    3.92
  13 -11 -11  320.80   25.68
   6  18  10   66.05    6.81
   4   8   8  212.75   17.37
   2  16   8  536.58   41.63
   2  14   8   25.06    3.98
   2   6   6   23.18    3.11
   2   0   2 1035.13   76.77
   1  19   7  120.70   10.97
   0  -4  -6   89.28    7.94
  -1  21   5   90.41    8.75
  -3  -3 -13 1145.85   86.34
  -3  -1 -23    0.96    2.01
  -4   6   0   81.58    6.70
  -5  19   1    5.25    2.29
  -6  16   0  137.60   11.77
  -7  21  -3   88.15    8.32
  -8  18  -4   28.59    3.56
  -8   6 -20    6.25    1.99
  18 -10  -6   68.83    6.84
  17   7  11  113.15   10.24
  14  12  12  511.30   39.88
  11   9  11    0.29    1.49
   8 -10 -14   27.43    4.12
   8 -10 -16  602.79   46.62
   6  12  10   89.02    8.60
  -1  -3 -23    0.57    1.61
  -2  -4 -14  441.10   34.40
  -3  21   3  420.69   33.12
  -3  -3 -15   81.43    7.88
  -6  14   0   41.46    4.51
  -6   2 -20   58.64    6.29
  -7   3 -11  134.56   11.01
  22 -10  -8    4.75    2.00
  19 -11 -11   24.91    3.90
  16 -10  -6  102.35    9.30
  15   7  11    1.38    2.10
  15  -3   5  107.83    8.41
  13 -11 -17    5.82    1.99
  12  16  12   64.59    6.85
   7  -9  -9  872.44   66.27
   4  -8 -18   34.16    4.63
   2  18   8  374.05   29.72
   1  11   7  376.70   29.62
   0  10   6  883.72   66.93
  -1   5   3  425.99   32.38
  -4  10   2  191.81   15.46
  -4   0 -22   35.01    4.41
  -9  19  -7  164.01   13.55
 -10  12 -16    5.48    1.39
  19   7  11   -0.29    1.98
  13 -11 -13  555.78   43.22
  11  -9  -5   16.82    2.84
   9  11  11   -0.09    2.38
   5   9   9  457.45   35.62
  -2  -2  -6   58.75    5.66
  -5  11   1    3.79    1.73
  -6  18   0  176.86   14.86
  21   3   9  116.16   10.38
  16  10  12    6.05    2.61
  15 -11 -11   20.30    3.61
  13 -11 -15  152.02   13.43
   8   8  10  548.13   42.41
   7  -9 -19  160.27   14.01
   6  20  10   42.96    5.16
   4  -8 -12  331.84   26.51
   2  12   8    2.25    1.68
  -2  22   4  182.05   15.64
  -7   3 -17  199.52   16.54
  -9   9 -19  202.21   16.66
  20  -8  -2    0.54    1.45
  19 -11 -13  101.28    9.68
  18  10  12    5.48    2.12
  12  12  12  534.73   41.71
  10 -10 -10  133.85   11.94
   9   1   7 1825.46  136.01
   4  -8 -16  229.80   19.09
   3  -7 -19   30.76    4.22
   1  21   7   13.34    2.81
   1  -5  -7   75.61    7.03
  -8  12  -4  318.41   24.40
  16   4  10   46.86    5.31
  14  10  12  183.26   15.77
  13   7  11  146.17   12.85
  12 -10  -8    3.21    1.87
  10   6  10   51.33    5.71
  10   2   8  523.94   40.04
  10 -10 -18  198.26   16.80
   4  -8 -14   37.47    4.73
   3  17   9  381.42   30.40
   3  15   9   49.87    6.01
   2  20   8   -0.36    1.72
   2  -6  -8 1202.97   90.50
   2  -6 -20   56.96    6.47
   1  -5 -21   93.50    9.17
   0  22   6   11.23    3.10
  -2  -2 -22   49.31    5.87
  -3   9   3    5.71    1.77
  -5  21   1   79.99    8.06
  -7   5  -7    9.38    1.26
  18   4  10    0.13    1.72
  17 -11 -13    3.27    2.53
  17 -11 -15   38.94    5.08
  15 -11 -13  146.11   13.07
  15 -11 -15    5.12    2.65
  11  -7  -1  368.54   28.18
  10  16  12    8.97    3.14
   7  17  11  110.97   10.40
   7  15  11    0.91    1.86
   1   5   5  704.19   53.28
  -3   1 -25   63.11    6.87
  -4  22   2  189.11   16.24
  -5  25  -1   64.70    7.03
  -6  12   0   31.61    3.70
  -7   3 -13  219.91   17.69
  -7   3 -15    1.26    1.99
  -7   5 -21  122.29   11.08
 -10  12 -14  162.64   12.74
  20  10  12  105.17   10.09
  10  14  12  196.46   16.88
   6  10  10   44.54    5.20
   3  13   9   78.91    7.88
  -1  23   5    0.97    1.57
  -6  24  -2   20.40    3.56
  -8  20  -4   95.55    8.96
  21   7  11   29.10    4.34
  21  -9  -5   87.80    8.43
  14   4  10  123.31   10.98
  14  -8  -2   28.03    3.38
  10 -10 -16  306.87   25.05
   7  19  11    1.57    2.29
   7  -9 -11   64.20    6.73
   7  -9 -17  854.76   65.51
   6  -8 -20    2.89    2.02
   3  19   9    4.30    2.66
   0   2   2 1055.95   78.56
  -3  -1 -21  124.06   11.50
  -4   2 -24   -1.36    2.37
  -6  20   0   22.87    3.77
  -6   2 -18   40.50    5.10
  20 -10  -8    1.09    1.93
  10 -10 -12    9.41    3.25
   3  -7 -11  122.84   11.17
   3  -7 -17  193.74   16.67
  -1  -3 -21  122.42   11.30
  -6   4 -22  265.44   21.93
  -7  15  -1  160.23   13.49
  -8   6 -18  218.72   18.08
  19  -3   5  239.53   18.25
  12  10  12  216.34   18.38
  10 -10 -14    2.03    2.05
   9   9  11  108.78   10.18
   8   0   6 2111.42  156.97
   7  -9 -15  361.29   29.03
   2  22   8    1.54    2.62
  -4   0 -20   69.71    7.50
  -5   3 -23  112.74   10.71
  -7  17  -1  469.17   36.56
  -7  23  -3    1.35    2.03
  -7   9  -3  414.43   31.30
 -10  16 -10  314.63   23.89
  17  -1   7  481.54   36.71
  14 -10  -8   35.09    4.80
  12 -10 -18    5.29    2.26
  10  12  12  204.04   17.45
   7  -9 -13   86.33    8.85
   5  -7 -21  110.74   10.44
   4  16  10   45.02    6.03
   3  -7 -15    1.04    2.67
   2  10   8  459.37   36.00
   2  -6 -18   39.50    5.60
   1   9   7 1783.23  133.67
   1  -3  -3  325.62   24.93
  -2  24   4    0.26    1.66
  -5   1 -19    1.29    2.53
  18  -8  -2  326.75   25.64
  17  13  13   18.36    3.85
  15  13  13  178.96   15.74
  13  -9  -5   69.01    6.99
   9  -9 -19  217.66   18.57
   4  14  10  126.02   11.63
   4  -6 -22  269.57   22.37
   3  21   9  122.30   11.38
   3  -7 -13  191.12   16.30
   3  -5 -23  120.61   11.22
   1  -5 -19    5.01    2.99
   0  -4 -20   71.72    7.78
  -3   5   1  416.88   31.58
  -3  -1  -7    0.77    1.63
  -6   6 -24   -0.02    2.04
  18 -10  -8  356.42   28.70
  16   8  12   59.61    6.64
  16  -8  -2  497.54   38.21
  15  -1   7  170.95   13.72
  14  -2   6   39.91    3.77
  13  15  13  184.03   16.15
  10  -8  -4   22.46    3.36
   7  11  11    1.22    2.70
  -1  -3  -7    0.28    1.95
  -2   8   4   11.23    3.24
  -8   6 -10  243.03   18.80
  18   8  12   46.19    5.90
  16 -10  -8  585.54   45.58
  10  -6   0  869.04   65.02
   6  -8 -18  243.88   20.59
   0  -2 -24  193.16   16.71
  -2  -2 -20   90.58    9.27
  -2   0 -24  196.76   17.02
  -5  23   1   -0.25    1.61
  -6   2 -16   23.99    3.95
  14   8  12   68.54    7.63
  12   4  10  470.75   36.77
  12 -10 -16    7.88    3.34
   8  18  12   48.21    6.30
   8  16  12   60.21    7.15
   8  -8  -6 1121.49   84.71
   4  20  10  231.07   19.61
  -2  16   6   24.17    4.41
  -4  24   2   -0.03    1.69
  -7  13  -1   37.38    4.32
  -9   9 -17 1041.61   78.77
  19  -9  -5    1.75    2.07
  12 -10 -12  199.96   17.37
   9  -9  -9  792.37   60.80
   8  14  12   67.35    7.45
   7   5   9   89.17    8.58
   6   4   8    1.30    2.48
   5   7   9   95.96    9.13
   5  -7  -7    7.66    2.52
   4  12  10  445.64   35.43
   4   6   8    2.45    2.22
   2  -6 -16   29.38    4.47
  -2  18   6   43.24    5.87
  -3  17   5   23.65    4.42
  -4   0  -8   -0.06    1.98
  21  -7  -1   11.95    2.36
  20   8  12   36.16    5.25
  19  -1   7  108.49    9.31
  17  11  13    4.87    2.90
  17   5  11   23.39    3.95
  15  11  13  146.89   13.61
  12 -10 -14  181.85   16.11
   9  -5   1  454.22   34.10
   9  -9 -17 1009.80   77.33
   6  -8 -10  230.87   19.28
   1  -5  -9  441.21   34.50
   0  -4  -8   -0.20    1.91
  -1  17   7  497.12   39.36
  -1  15   7  174.47   15.44
  -1  -3 -19    5.37    2.41
  -3  25   3   -0.04    2.72
  -3  -1 -19    7.89    2.75
  -4  16   4    9.63    3.36
  -6   2 -12  182.26   15.15
  -7   5 -19   12.17    3.10
  -8  22  -4   43.28    5.56
  -8   6 -16  375.33   29.66
  -8   8 -20   69.96    7.40
  15   5  11   83.53    8.59
  14 -10 -10    2.57    2.94
  11  15  13  132.38   12.59
  11  -9  -7   57.47    6.57
  10  10  12   14.69    3.39
   8   6  10  241.96   20.12
   8  -8 -20   74.61    8.05
   6   8  10  221.84   18.79
   6  -8 -16  389.77   31.46
   5  15  11   78.39    8.33
   5  -7 -19   20.00    3.84
   2  -6 -12  183.41   15.80
   2  -6 -14   41.95    5.87
   1  -5 -17   18.64    3.71
   1  -3 -23   -0.23    2.12
  -3   1 -23   -0.34    2.17
  -4  18   4  333.60   27.26
  -5   1 -17   15.07    3.08
  -6   2 -14   36.23    4.74
  20 -10 -12  102.46   10.38
  19  11  13   86.35    9.19
  19   5  11  131.78   12.31
  17  -9  -5  148.50   13.19
  16   0   8  777.66   59.01
  14 -10 -16   40.43    5.81
  11  -9 -19    8.73    2.78
   5  19  11  138.92   13.09
   0  -4 -18    8.70    3.66
  -1  19   7   99.56   10.23
  -9  17  -5  141.06   12.14
  -7  21  -1   12.32    3.31
  -2  20   6   51.44    6.73
   0  18   8  501.66   39.92
  -4  14   4 1035.30   78.83
  -3  13   5 1274.19   96.52
  -5   9   1  440.43   33.94
   3   5   7  248.62   20.12
  22   4  10  121.47   11.54
   5   3   7  268.34   21.37
   4  -6 -20  320.05   26.52
   6  -8 -12    1.34    2.99
   6  -8 -14  109.53   10.92
  18 -10 -10  189.98   16.73
  -5  17   3   21.11    3.86
  -9  15  -5  125.81   10.72
   0  14   8  122.83   11.82
  11  13  13  502.88   40.10
   5  13  11  754.58   58.60
  13  11  13  567.11   44.84
  12   8  12   92.58    9.65
  -6   4 -20  319.41   26.23
  -4   2 -22  225.30   19.51
  18   0   8  527.29   40.61
  -1  -1  -3  126.81   10.18
  -2  -2 -18  236.84   20.26
   2  -4  -4 2012.97  150.02
   2  -4 -22  208.71   18.32
   3  -5 -21  497.29   39.64
   4  -6  -6 2573.22  191.94
   9  -9 -11  116.39   11.14
  16 -10 -10  346.32   28.39
  14 -10 -12  188.28   16.79
  14 -10 -14   50.49    6.35
  16 -10 -16  285.17   23.98
  -3  21   5  461.89   37.09
  -4  20   4  684.69   53.48
   1  17   9  741.82   57.79
  -5  15   3  104.63   10.14
  -6  10   0  878.28   66.32
  -4   8   2   11.92    2.80
  -8   6 -14  132.16   11.58
  13   5  11  772.13   59.57
  -5   3 -21  478.71   38.18
  -3   3 -25   -0.07    2.75
   1  -5 -15   19.61    4.18
   7  -7 -21    4.28    3.41
  22  -8  -4   56.36    6.40
   9  -9 -13   57.62    6.87
  18 -10 -14    8.83    3.49
  -1  21   7   13.64    3.91
  -5  19   3  261.15   22.02
  -9  19  -5    6.23    2.18
   1  15   9  303.86   25.37
   7   9  11   70.94    8.06
   3   9   9  487.56   38.47
   9   7  11   71.54    7.67
   0   4   4  696.12   52.70
  -5   1 -15   18.08    3.84
  -2  -2  -8  311.91   24.76
   3  -5  -5 2115.25  157.89
   1  -5 -11    0.88    2.38
  21  -9  -7    0.74    2.44
  18 -10 -12    3.87    3.08
  16 -10 -14   53.16    6.66
  -5  25   1   83.61    9.19
   1  19   9  155.26   14.37
  -8  18  -2  334.91   27.11
   9  17  13   89.86    9.48
  -9   9 -15  573.36   44.07
   2   8   8 1935.44  145.33
  -1   7   5   63.71    6.57
  -7   7 -21    7.66    3.01
  14   0   8  129.47   11.11
  -3  -1 -17  304.12   25.13
  -1  -3 -17  288.81   24.18
   0  -4 -16  133.28   12.49
   1  -5 -13  271.93   22.61
   6  -6 -22  132.07   12.58
   9  -7  -3  386.82   30.16
   7  -7  -5    9.56    2.67
   8  -8 -18  761.08   59.30
  -6  24   0  133.37   12.80
  -2  22   6   36.68    5.85
   6  18  12   25.27    5.33
   6  16  12   37.99    5.69
   9  15  13    1.54    2.59
  -4   4 -24   84.73    9.36
   9   3   9  508.66   39.59
  -5   1 -11    3.02    2.46
  -4   0 -16  134.40   12.39
  13  -1   7   38.89    4.25
   0  -2 -22    6.43    2.87
  13  -7  -1   51.13    5.28
  11  -9 -17  243.53   21.10
  11  11  13  313.57   26.31
  -9  11  -7   61.33    4.92
  17   9  13   84.47    9.36
  15   9  13   -0.43    3.16
  21   5  11  304.70   25.51
  -6   4  -6 2482.06  184.01
  -4   2  -4 1973.40  146.32
  -5   1 -13  317.42   25.62
   4   0   4  679.83   50.99
  -2   0 -22    4.69    3.56
  -1  -3  -9   14.71    3.87
   0  -4 -10  117.31   10.87
  10  -8 -20    2.91    3.55
   0  22   8   84.04    9.11
  -4  22   4  448.64   36.26
   1  21   9   -0.77    3.62
   2  18  10  107.85   10.97
  -6  18   2   40.77    5.85
   2  16  10  187.66   16.90
  -6  16   2   29.98    4.78
  14  14  14   49.07    6.83
   6  14  12  338.51   28.20
   1  13   9   45.42    6.42
  -4  12   4 2729.05  204.02
  -9   9 -11   93.47    7.80
  -6   6 -22  109.44   11.07
  -7   5 -17    5.77    2.94
  -5   5 -23  229.01   19.97
  10   4  10    1.03    2.67
   8   2   8 1960.82  146.67
  17   1   9  711.48   54.63
  -1   1 -25  360.61   29.82
  -3  -1  -9   19.43    3.56
  13  -3   5 1366.55  101.52
   8  -8  -8 1621.69  122.32
  13  -9  -7   93.09    9.28
  11  -9  -9  104.92   10.35
  -1  23   7   84.39    9.52
   9  13  13  110.53   11.46
  -5  13   3 1337.40  101.19
   5  11  11  260.36   22.14
   8  10  12    2.27    2.59
  19   9  13    0.04    2.99
  16   6  12   44.18    6.08
  15   1   9  323.28   25.86
  -4   0 -10  119.27   10.60
  -2  -2 -16  309.62   25.72
   1  -3 -21  134.37   13.13
   0  -4 -14  191.68   16.98
   4  -6 -18  100.52   10.68
   5  -7 -15   -1.43    2.60
  12  -8  -4  282.77   22.91
  -3  23   5  115.75   11.81
  -7  23  -1   96.08   10.23
   2  20  10   84.34    9.21
  -8  14  -2   27.81    4.12
  -1  11   7  351.48   28.52
  -9   9 -13   58.23    5.68
  10   8  12   -0.49    2.52
  18   6  12   35.79    5.26
  20   0   8   78.81    7.72
  -1  -3 -15    0.74    2.42
   0  -4 -12  378.00   30.51
  11  -9 -15   40.52    6.27
  -6  20   2   54.29    7.08
   2  14  10   16.16    4.79
  18  12  14   34.03    5.79
  16  12  14   16.01    4.45
  -3  11   5 1065.64   81.15
  -7  11  -1  353.17   27.61
  13   9  13  125.45   12.52
  -8   8 -18  748.85   57.95
  -3   7   3   74.47    7.35
   2   4   6  471.52   36.52
  -3   1 -21  120.79   12.22
  -4   0 -14  205.07   17.66
  -3  -1 -15    1.98    2.26
   2  -4 -20  306.66   25.81
   3  -5 -19  245.62   21.48
   5  -7 -11  228.25   19.53
   5  -7 -13  289.59   24.39
   7  -7 -19  108.37   11.36
   8  -8 -16 1289.86   98.55
  19  -9  -7  160.63   14.80
  13  -9 -17   89.19    9.97
  -9  21  -5  102.01   10.17
  12  14  14  285.36   24.47
  -6  14   2   36.23    5.04
  14  12  14  278.43   24.01
  14   6  12  352.31   29.06
  11   5  11  249.70   21.16
  -4   0 -12  438.99   34.66
   7  -1   5   85.47    7.24
  -1  -1 -21   22.12    5.01
   2  -2 -24   74.42    8.92
  -1  -3 -11  246.34   20.64
  19  -7  -1  116.03   10.36
  21  -9  -9    1.54    3.11
  11  -9 -11   -1.85    3.45
  11  -9 -13   91.54    9.72
   3  17  11    0.02    3.86
  -2   4   2  175.47   14.17
  -6   4 -18  100.73   10.19
   4   2   6  470.82   36.24
  -2   2 -24   90.19   10.05
  -2  -2 -10   12.53    3.96
  -2  -2 -14   33.16    4.96
  -1  -3 -13  390.41   31.53
   6  -6  -4 2549.71  190.14
  10  -8  -6  233.19   19.63
  15  -9  -7  382.37   31.11
  15  -9 -17  277.18   23.92
   3  19  11  228.32   20.36
   7  17  13   22.54    4.67
   3  15  11  112.96   11.88
 -10  14 -14   43.86    4.22
   6  12  12  498.28   40.13
  -8  10 -20    1.18    2.90
  20   6  12  171.80   16.05
  -4   2 -20  321.98   27.07
  -3  -1 -11  206.89   17.45
   3  -3  -1  329.02   25.04
   8  -6  -2 1133.12   85.14
   4  -6  -8    1.86    3.76
   4  -6 -16   31.93    5.97
  20  -8  -4   80.30    8.47
   8  -8 -10  475.27   37.94
   8  -8 -14  360.51   29.79
  -4  24   4   84.71    9.67
  -5  23   3  126.76   12.60
  10  16  14   46.19    6.61
   7  15  13   17.50    5.33
  -5   3  -5 2048.65  151.97
   0   0 -24  501.62   40.56
  21  -1   7   11.77    2.36
  -2  -2 -12  221.94   18.84
   3  -3 -23   83.79    9.81
  13  -9  -9   53.30    7.08
  21  -9 -11   30.23    5.56
  13  -9 -15   -0.02    2.63
 -10  18  -8  351.04   27.62
  -7  17   1  481.87   38.48
  -9  13  -5   67.06    6.16
   2  12  10   24.61    5.32
   9  11  13   79.82    9.15
  -9  11 -17  236.58   19.83
  -2  10   6   50.81    6.19
  -8  10  -4   22.40    2.58
  16   2  10  200.51   17.31
   7   1   7 2485.98  185.28
  12  -2   6  184.96   14.60
   5  -5 -21  539.39   43.30
  -6  22   2   51.49    7.25
  -8  22  -2    2.75    3.04
  -7  19   1  125.33   12.15
  12  12  14  556.24   44.72
  11   9  13   77.22    8.86
   6   6  10   86.94    9.03
  -7   5 -15    1.52    2.49
  18   2  10  107.38   10.38
  13   1   9   50.08    5.80
   7  -7 -17  573.58   45.80
  14  -8  -4   29.87    4.08
  19  -9 -15   40.60    6.10
  -2 -14   6    2.90    9.68
  22  -4  -2  275.88   27.15
 -10  12  20   90.83   10.51
 -12   6  18   18.31    4.60
  -5 -17  13   91.33    9.97
  -3 -19  13  287.46   24.62
 -10   6  12   64.49    7.56
  -9   3   9  453.54   35.20
  -6  10   8  245.73   20.97
  -4 -14   8   31.38    5.16
   0 -16   6  174.08   15.99
  11  17   3    1.87    4.64
   5  15   3  117.98   11.98
   1 -13   3  441.61   35.38
  14  16   2   57.56    7.35
  -2  -6   2   52.03    5.53
  14 -14   0    9.24    4.68
  -5  17  15    2.62    4.87
  -9 -11  13   76.78    7.95
  -4 -16  10   46.23    7.09
   7 -21   7    4.42    6.44
  11  19   5  152.00   14.96
  -2  10   4  209.17   18.32
   7 -17   3  183.42   17.40
   0 -10   2  192.24   16.83
   4 -14   2  421.48   34.33
   1  -9   1  694.55   53.51
   5 -13   1  291.62   24.64
   9 -15   1  314.90   26.74
  12 -14   0   21.81    6.31
   6  -6  -2   17.64    5.09
   8  -8  -2 1777.94  133.76
 -10  10  16  325.54   27.52
  -6  14  12  310.74   26.65
   1 -21  11   34.14    6.88
  -3  15   9   58.65    8.58
   5  19   7   15.99    6.07
  -3  13   7  178.37   16.71
  14  20   6   36.23    6.93
  -6   6   6 2237.46  167.37
  15  17   3   66.21    9.05
  -3  -7   3   77.82    7.87
   6  14   2   27.75    6.67
   7  13   1   46.96    7.07
  16 -14   0  211.85   19.36
  13  11  -1   34.42    5.80
   7   9  -1 1673.06  125.43
  19 -11  -1    0.07    4.77
  10   8  -2  431.98   33.34
  14 -10  -2   23.61    5.77
 -11   3  13  887.28   67.73
  -7 -13  11  157.79   14.40
  -1  15   7  187.93   17.43
  15  19   5   18.08    6.13
  13  19   5  210.17   19.37
  12  18   4  199.94   18.35
  -4   6   4 1677.97  125.85
   6 -18   4   95.58   11.26
  13  17   3    9.65    5.68
   3 -15   3   75.51    9.41
   6 -12   0   39.87    6.87
  12 -10  -2   35.72    6.49
  -9  13  19    0.20    5.33
 -11   9  19    8.08    4.84
  -6  16  16   72.81    9.83
   7  21   9    6.11    5.15
  -7   9   9  842.39   65.02
   3 -21   9  126.41   13.56
   6  20   8    4.57    5.26
   6 -20   6   78.29    9.97
   5  17   5  429.11   35.17
  14  18   4   74.76    9.67
   2  14   4  380.17   31.31
  19 -15   1   47.18    7.76
   2  -8   0  216.58   18.52
  10 -14   0   72.50    9.30
  16 -10  -2  190.83   17.75
  13  -7  -3  206.82   18.20
  -9  11  15   49.16    7.71
 -10   8  14   35.85    6.90
  -7  13  13  177.51   17.07
  -1 -21  13  104.91   11.85
  -4  16  12  147.19   14.71
   0 -20  10    4.90    5.96
   2  18   8  373.77   31.23
  -8   4   8  194.41   16.49
  -7   5   7    6.88    4.32
   2 -18   6   56.25    8.30
  -1 -11   3  228.56   19.54
  18  12   0   37.35    5.89
   5  -9  -1  433.46   34.59
   9  -5  -3    2.87    4.97
  15  -7  -3    0.50    4.57
  -8  14  18   77.14    9.58
  -7  15  17  151.15   14.83
  -8  12  14   69.20    9.14
  -8 -14  14   -0.25    4.28
   0  18  10  367.05   30.69
  -8   8  10  512.77   40.71
  -8 -10  10  190.76   16.06
   0  12   4  411.41   33.37
   0 -14   4  216.34   19.45
   0  -2   0 3961.87  293.36
  18 -14   0   55.84    8.81
  20  -8  -2    0.09    4.67
  -4 -20  16   27.91    6.40
  -9 -13  15    1.11    4.17
  -1  19  13   15.41    5.66
  -7  11  11    0.65    5.60
  -8  -6   8 1291.29   96.17
   2 -20   8    2.66    4.88
   2  16   6   21.96    6.58
  -1   9   3   17.70    6.25
  22 -12   0    2.25    5.22
   5   7  -1   82.82    8.69
 -12   6  20  175.64   16.41
 -12   2  16   -0.44    4.06
  -6 -18  16   42.73    7.68
 -10 -10  14    1.27    3.07
  -9   9  13   85.60   10.22
  -7 -15  13   20.17    5.74
   3  19   9    0.51    5.49
   6  18   6    0.98    6.09
  -4 -12   6 1425.42  107.75
   5 -19   5  235.52   21.12
  13 -19   3  291.95   25.20
  10  12   0  216.31   18.71
   2   6   0   30.79    6.28
   7 -11  -1  396.56   32.30
  13 -13  -1   73.09    9.79
  22  -6  -2   44.39    7.21
  10 -10  -2  113.12   12.14
  11  -7  -3  121.29   11.76
 -11   9  21   36.38    7.07
  -8  10  12    3.56    5.05
  -2 -20  12  302.86   26.07
  -6 -14  10    1.40    4.78
  -7 -11   9   60.22    7.06
  -1 -17   7  458.96   37.29
   6  16   4   42.80    7.45
   3  13   3 1049.40   80.43
  -3   5   3  524.85   40.54
   6 -16   2   21.87    6.27
  -1   3   1  125.47   10.78
   7 -15   1  188.21   17.60
  19  -5  -3  261.61   22.27
  -5  15  13  251.82   22.23
   1  19  11    1.28    5.32
   4  20  10  264.41   23.15
  -2  16  10  179.48   17.01
  -4  14  10  129.43   13.49
   9  21   9   -0.32    4.67
  -3 -17   9  378.81   31.41
   5 -21   7  125.19   13.49
  -4  -8   4  386.85   30.30
  11 -19   3  237.46   21.31
  14 -18   2    3.57    5.23
  12 -18   2    2.63    5.38
  19  13   1    9.40    4.75
  11 -13  -1   28.95    6.56
  18 -10  -2  105.90   11.85
  17  -7  -3  180.50   16.59
  -3  17  13    6.73    5.35
   2  20  12  266.35   23.26
  -1 -19   9  127.68   13.46
   0  16   8  822.65   64.19
  -4  12   8  295.43   25.29
   7  19   7  113.57   12.39
  -3 -15   7   -0.04    4.55
  -2 -12   4 1475.33  111.56
  10 -20   4  224.25   20.32
  20  14   2   94.78   10.46
   0   8   2  220.89   18.86
   6  10   0  764.27   58.69
   8 -14   0  128.59   13.21
  23  -9  -1  146.74   14.59
  21 -11  -1   56.00    8.07
  17 -13  -1   74.13    9.57
   4  -2  -2  176.81   14.34
 -12   4  18  177.51   16.26
 -11   5  15   94.84   10.37
  -5 -19  15   13.89    5.55
  -6 -16  12   46.38    7.64
  -9   1   9 1728.72  129.07
   0  14   6   51.93    8.21
  -2  12   6  202.03   18.21
   7  15   3    1.97    4.88
   1  11   3  232.37   20.14
   3  -7  -1    1.28    6.11
   2 -22  10   20.58    6.35
   3  17   7  205.65   18.95
   1 -19   7  128.74   13.31
  -6  -8   6   81.37    7.95
  -2   4   2  174.30   15.01
  10 -18   2   89.48   11.35
   9  13   1   63.70    8.12
   5  11   1    3.03    4.40
  15 -17   1  268.53   23.51
  20 -14   0    4.10    4.80
  12   8  -2    3.33    3.12
 -10 -12  16    5.18    3.73
  -2  18  14    0.27    5.29
  -6  14  14   66.30    8.93
 -10   4  12  505.25   39.65
  -2  14   8   26.54    6.50
   7  17   5    3.41    5.32
   3  15   5  115.37   12.34
  -3   9   5    5.86    5.01
   1 -17   5   22.21    6.33
   4 -18   4  300.90   25.94
   9 -19   3    3.34    5.48
   8  14   2   25.94    6.15
  16  12   0   82.08    9.12
   7  -1  -3    1.68    3.31
  -3 -19  11  240.33   21.45
  17 -17   1  408.42   33.84
  11 -17   1  173.13   16.64
  12  12   0   12.19    4.96
   9 -13  -1   55.10    8.19
   6  -8  -2 1064.95   81.11
   7  -3  -3   73.54    7.55
 -10  10  20    1.69    4.93
  -8  12  16   62.69    8.77
  -7  13  15   28.21    6.37
  -4  16  14    2.76    5.16
  -1  17  11  165.52   16.10
  -5  13  11  764.04   59.81
  -5 -15   9  110.23   11.57
   8 -20   4   90.77   10.85
   2  10   2   12.33    5.56
   3 -13   1  421.71   34.20
   4   8   0    0.93    4.24
   8 -10  -2  456.21   36.59
 -12   0  16   81.94    8.40
   1 -21   9   -2.43    5.00
  10  20   8    0.85    5.68
   4  18   8   30.44    6.66
   2 -14   2   32.10    6.70
  14  12   0   23.62    5.62
   0  -4   0 2256.97  167.85
  14 -16   0  215.65   19.70
  19 -13  -1   13.58    6.12
  14   8  -2   28.53    4.29
  14 -12  -2  299.06   25.59
  15  -9  -3   54.68    8.01
  13  -9  -3   89.13    9.94
  -8 -16  16  462.37   37.38
  -7 -17  15  148.89   14.63
  -4 -20  14  231.00   20.74
  -5 -17  11   31.16    6.61
  -1 -21  11   56.77    8.31
  -5  11   9   14.22    5.74
   9  19   7  180.18   17.02
   3   9   1   15.03    5.53
   4 -12   0  437.22   35.33
  16 -16   0  518.39   41.99
   4  -4  -2 1930.30  144.03
  22  -8  -2    0.60    5.11
  20 -10  -2   78.34    9.80
  12 -12  -2  306.36   26.01
  19  -7  -3   20.52    6.15
 -11   7  19    1.38    4.67
   0  18  12   38.28    7.12
  -3  15  11  110.20   12.12
   6  20  10   26.88    6.51
  -6   8   8 1301.23   98.73
   3 -19   5  249.53   22.11
   7 -21   5  129.86   13.59
   8  16   4  237.69   21.29
   8 -18   2  362.52   30.45
   5 -15   1   11.20    5.94
   9 -17   1  748.11   58.79
  19   9  -1  124.81   11.04
  24  -2  -2   77.28    8.80
  16 -12  -2    1.08    5.62
  21  -3  -3  462.42   36.72
 -12   4  20  498.95   40.06
  -3  17  15   71.09    9.28
  12  20   8   35.03    6.77
  -2 -18   8  375.58   31.31
   3 -21   7  111.37   12.16
  -3 -13   5 1251.97   95.18
   7 -19   3   26.66    6.74
  -2  -8   2  337.85   26.89
   4 -16   2   27.87    6.58
  17  13   1   62.70    8.05
   1 -11   1  925.92   71.00
   8   6  -2 1096.58   82.10
   4   0  -2  635.63   47.35
  21  -1  -3  103.54   10.01
  14  -2  -4  443.69   34.48
  -9  11  19    7.85    5.08
  -5  15  15   10.59    5.41
 -10   6  14    6.67    5.00
  -6 -18  14   -0.14    5.15
   1  19  13   10.51    5.63
 -11  -1  13   33.15    4.36
  -6  12  12  441.11   36.00
  -9   5  11   20.74    5.44
   2  18  10  105.78   11.86
  14  20   8   -0.65    4.42
  -8   2   8 1818.78  135.87
   1  15   7  175.87   16.64
   4  16   6   32.56    7.80
   1  13   5  336.11   28.03
  -5  -9   5   71.30    7.84
   4  14   4  908.52   70.18
  19  15   3   26.18    6.03
   0 -12   2    2.12    5.15
  11  13   1   39.60    6.95
  -1  -7   1 1729.16  129.43
   6 -14   0   39.93    7.23
   9   9  -1 1669.69  125.20
  24  -4  -2    1.15    4.85
  17  -9  -3  367.51   30.37
  11  -9  -3   32.90    6.77
 -12  -2  16   -0.36    2.79
  -9   9  15  524.81   42.12
   4  20  12  515.37   41.55
   3  19  11  215.21   19.73
  -1  15   9  284.35   24.66
  11  19   7   -0.46    5.75
  -5 -13   7  265.49   22.44
  -2 -16   6   29.12    6.17
   0 -18   6  154.56   15.61
   9  17   5  137.54   13.98
  -1  11   5   -0.78    5.81
   9  15   3   61.78    8.87
  18  14   2    2.26    4.53
   2 -10   0  179.60   16.16
  18 -16   0  302.47   26.02
  10 -16   0  474.79   38.64
   5 -11  -1    0.02    4.85
   7  -5  -3  232.53   19.24
  14  -4  -4  949.20   72.25
  -6  14  16   -1.11    5.81
  -7  11  13  157.67   15.56
  -6  10  10   46.63    7.19
  -7   7   9  891.06   68.39
   0 -20   8   59.31    9.13
  -3  11   7  129.52   12.99
  10  18   6   73.66    9.57
   6 -20   4  351.69   29.68
  -3  -9   3    7.41    4.65
   3 -17   3   84.81   10.38
  10  14   2   24.01    6.42
  23 -11  -1   20.06    6.20
  13 -15  -1   -0.11    6.29
   6   4  -2  483.32   36.38
  18 -12  -2    1.95    4.99
  10 -12  -2   32.79    7.55
  21  -5  -3  485.22   38.85
  -8  12  18   49.28    7.93
 -12   2  18    3.20    3.70
  -8  10  14   33.17    6.83
  -2  16  12   -2.73    5.45
  -8   6  10  254.31   21.42
  -2 -20  10   85.03   10.30
  -9  -1   9 1768.43  131.52
  -4 -16   8  225.31   19.93
  -7   3   7  266.46   21.46
  -2   8   4   20.60    5.85
  21 -13  -1   99.30   11.53
   7 -13  -1   43.56    7.21
  15 -15  -1  276.50   24.35
  16  -2  -4   31.43    5.24
  12  -2  -4 1391.35  104.28
  -9  11  21   28.41    6.84
  -7  13  17   16.39    6.45
  -4  16  16  108.63   11.90
  -3 -21  13  403.66   33.53
  -4  14  12  899.00   69.87
  -4 -18  10   -2.02    5.01
  15  19   7   26.87    6.65
  13  19   7   10.50    5.26
  -1  13   7   47.06    7.97
  -4   4   4 3095.02  230.18
  -1 -13   3  396.76   32.18
  15  13   1    2.29    4.80
  13  13   1   93.25   10.20
  16  -4  -4   12.45    4.50
  12  -4  -4 2642.99  197.25
 -11   5  17   27.83    6.23
 -11   3  15  103.73   10.57
  -9   7  13   78.00    9.31
  -5 -19  13  189.94   17.81
   8  20  10   -2.59    5.33
   5  17   7   11.60    5.76
  -4   8   6    3.79    5.61
   2 -20   6   54.55    8.38
  18  16   4    8.99    5.75
  10  16   4   42.30    7.39
   0 -16   4  150.02   14.70
   5  13   3 1261.27   96.08
  17 -15  -1  292.34   25.43
  24  -6  -2   25.34    6.25
 -10   8  18  326.89   27.71
  -8   8  12  137.90   13.69
  -7   9  11   78.03    9.68
  16  18   6   44.55    7.91
  12  18   6   23.70    6.20
   6 -18   2   49.56    8.16
   7 -17   1  487.42   39.60
   3  -9  -1   24.83    6.36
   4  -6  -2  420.38   33.06
  -8  12  20   27.19    6.96
  -5  15  17    2.00    5.07
  -1  17  13   61.06    8.90
   0  16  10  552.25   44.41
   0 -22  10   12.25    5.75
   7  19   9  169.61   16.51
   6  18   8  233.39   21.09
   2  16   8  541.85   43.58
  14  18   6    1.88    5.42
  17  17   5   17.95    5.89
  11  17   5   35.39    7.65
   5 -21   5  563.69   45.30
  17  15   3   70.48    9.01
  11  15   3  112.52   11.95
  16  14   2   52.48    7.92
  12  14   2  337.47   28.27
   0  -6   0 6632.43  491.71
   8 -16   0  745.23   58.55
  22 -10  -2   27.32    6.56
   9  -9  -3  494.05   39.30
  14   0  -4  204.90   16.34
  14  -6  -4  439.92   35.16
  -8 -14  12   61.45    8.03
   2 -22   8    0.67    4.97
   5  15   5  130.92   13.46
   2  12   4 1390.58  105.56
   8  10   0 1451.03  109.37
   6 -10  -2   41.93    7.13
  15 -11  -3   88.83   10.84
  -7  13  19    3.96    5.18
  -6  14  18    2.55    5.27
   0  18  14   67.39    9.30
  -5  13  13  769.52   60.45
 -10   2  12   45.02    5.97
  -7 -15  11    0.29    4.88
  -4 -14   6  372.01   30.50
  13  17   5   90.43   11.11
  12  16   4  163.32   15.98
  -4 -10   4  407.39   32.25
   5 -19   3  252.58   22.61
  14  14   2   66.85    9.10
  13 -19   1   10.78    5.78
  20  10   0    4.48    3.93
  20 -12  -2  258.92   23.07
   8 -12  -2    2.81    5.89
  21  -7  -3   83.75    9.85
  13 -11  -3  804.94   62.77
  16  -6  -4   41.15    6.96
  -3  15  13  255.31   22.66
  -4 -20  12  578.55   46.51
  -4  12  10  496.69   40.01
   3  17   9  411.08   33.98
  -1 -19   7  115.44   12.59
   2  14   6   33.67    7.36
  15  17   5    2.57    5.23
  16  16   4  100.37   11.39
   0  10   4  120.86   12.23
  -2 -14   4  452.59   36.49
  13  15   3  289.24   24.88
  10 -20   2   95.85   11.49
   7  11   1  382.83   30.79
  19 -15  -1   34.05    7.46
   9 -15  -1  319.23   27.23
  14 -14  -2   74.03    9.79
   7  -7  -3  254.97   21.32
  -9   9  17  989.43   76.64
  -9 -13  13  114.96   11.44
  -2 -22  12  129.10   13.54
   1  17  11  178.57   17.23
  10  20  10    6.33    5.58
  -2  14  10   30.62    7.03
  -4  10   8   20.12    5.56
   9 -21   3  113.49   12.81
  11 -19   1    1.30    5.71
  16 -14  -2   69.31    9.83
  17 -11  -3    0.28    5.55
 -12   2  20  249.18   21.66
  -5  15  19   18.36    5.76
   3  19  13  286.99   25.00
   5  19  11  134.51   14.09
   4  18  10   -1.90    5.60
  -3 -19   9    2.61    5.04
  -7  -9   7  789.06   59.89
  -3 -17   7  205.91   18.89
   4 -22   6  245.66   22.31
   4 -20   4  587.39   47.21
  -1   7   3    1.72    5.30
  21  11   1   44.76    6.73
  14 -18   0   63.31    9.14
   3   3  -1  325.41   24.74
  12 -14  -2  315.76   27.04
  21   1  -3  109.01    9.44
  11 -11  -3  256.86   22.25
 -11  -9  15   16.30    2.41
  -6  12  14  338.08   28.64
  -7 -17  13   36.98    7.31
  -8 -12  10    1.32    3.80
  -7 -13   9   95.85   10.28
   0  14   8  105.49   11.92
   6  16   6   19.43    6.51
  -1 -17   5   19.76    7.05
   1 -19   5    2.56    5.67
   3 -15   1    0.78    5.04
   4 -14   0  185.81   17.15
  16 -18   0  315.31   27.21
  11   9  -1  386.98   30.52
 -10   8  22   10.14    5.76
 -11   5  19  146.20   14.40
  -8  10  16  622.74   49.56
 -10   6  16  107.50   11.60
  -7  11  15    1.34    5.85
  -2  16  14   54.22    8.54
  -5   7   7    2.27    5.14
  -6 -10   6  101.13    9.79
   6  14   4  442.77   35.98
  12 -18   0   33.91    8.28
  17   9  -1  691.56   52.97
  12   0  -4  447.27   34.01
  18  -2  -4   11.34    4.02
  10  -4  -4  423.24   33.25
 -12   0  18   36.32    5.99
   8  18   8  824.59   64.66
   7  17   7  608.85   48.62
   0  12   6   27.13    6.39
   3  11   3 1763.11  132.90
   2 -16   2  334.13   28.24
  -1  -9   1  940.05   71.55
  18 -14  -2   -0.73    5.40
  14  -8  -4   34.63    6.83
  -1  17  15  280.34   24.69
  -9 -15  15  195.20   17.73
  -4  14  14  287.12   24.98
  -6 -18  12   24.89    7.12
  -5  11  11  257.82   22.52
  -2  12   8    3.20    5.28
  -8  -8   8 1572.92  117.46
  -3   3   3  631.73   47.94
  -2 -10   2   11.09    5.02
   8 -20   2    0.94    5.85
   1 -13   1  209.04   18.62
   5 -17   1   19.91    6.54
   2 -12   0    3.91    5.28
   6 -16   0  150.46   15.05
   5 -13  -1  343.62   28.70
   4  -8  -2   15.98    5.70
  10 -14  -2   20.17    6.44
  10  -2  -4  210.93   17.17
  18  -6  -4  111.16   11.56
  16  -8  -4  208.74   18.81
 -10   4  14  144.69   13.84
  -1  15  11   44.89    8.09
  -6 -14   8  121.58   12.13
   3  15   7   -0.78    5.52
  -5   3   5 2079.02  154.99
   4 -18   2    7.07    6.07
  10 -18   0  377.94   31.87
  21 -15  -1    4.90    6.12
  21  -9  -3  117.15   12.86
  19 -11  -3  227.84   20.67
  10  -6  -4  146.26   13.53
  12  -8  -4  348.51   28.60
 -11   5  21  297.72   25.95
  -9 -11  11   -0.17    3.66
  11  19   9   12.16    6.54
  -5 -17   9  162.99   15.96
  -3   7   5  285.39   23.56
   3 -21   5  492.83   40.28
   1   9   3   19.71    6.04
   7 -21   3  106.22   12.28
   0  -8   0 3024.27  225.44
   7   7  -1 2654.27  197.60
  15 -17  -1  291.22   25.82
  13 -17  -1   58.88    9.23
  22 -12  -2  114.50   12.96
  -9   3  11   37.62    5.85
  -5   9   9  451.35   36.28
   3  13   5 1352.76  103.02
  -3 -15   5  104.40   11.43
   7  13   3  190.29   17.62
   1 -17   3  329.03   28.16
   7 -15  -1  154.42   15.29
   7  -9  -3  395.67   32.14
   9 -11  -3   37.52    6.99
  -3  15  15   25.61    6.75
  -5  13  15  245.40   22.07
  -9   7  15  381.60   31.60
 -11   1  15   34.76    5.74
  -3  13  11  874.81   68.18
   1  15   9  321.36   27.47
  -6   6   8   85.52    9.20
  -5 -11   5 1217.47   92.17
   4  10   2  200.90   17.68
   0   6   2   28.48    6.03
  13   9  -1   49.76    6.35
   3 -11  -1  190.06   17.25
  17 -17  -1  456.73   37.86
  11 -17  -1  167.81   16.64
  23  -3  -3   91.15   10.11
  23  -5  -3  118.08   12.49
  -9   9  21    1.87    5.03
 -11   3  17    3.74    4.76
 -10 -12  14  153.38   13.77
   0  16  12   72.99    9.99
  -6  10  12   76.36   10.02
   7  19  11    0.91    6.15
  15  19   9   35.34    7.93
  13  19   9    2.96    5.19
  10  18   8  291.06   25.76
   4  16   8  200.77   18.92
  -8   0   8 2521.17  187.35
  -2 -20   8   -0.16    5.13
  -2 -18   6   44.97    8.40
   0 -20   6   17.70    6.53
   6 -22   4  246.17   22.40
  10  10   0 1179.08   89.32
  15   9  -1  280.74   22.81
   6 -12  -2  175.91   16.51
  20 -14  -2  101.34   11.75
  15 -13  -3  249.72   22.51
  13 -13  -3  806.90   63.19
  -2  16  16  391.68   32.86
   2  18  14    0.00    6.04
   1  17  13   56.33    9.04
   5  17   9  154.32   15.93
  -5 -15   7    0.62    5.05
   8  16   6  414.69   34.46
  -1 -15   3   -0.87    4.50
   1  -5  -1  706.36   53.70
  18  -8  -4   28.13    6.35
  -8   8  14  375.61   31.20
   5  19  13  226.20   20.83
  -7   9  13   86.99   10.31
   2  16  10  198.51   18.77
  -8   4  10   24.06    5.04
   0 -22   8   84.78   11.12
   9  17   7  902.62   70.45
  21  13   3  426.38   35.27
   7 -19   1  136.20   14.38
   8 -18   0  567.36   45.79
   8 -14  -2   30.60    7.08
  17 -13  -3   13.95    6.04
  -9   5  13   70.70    8.99
   4  18  12  186.94   17.95
  -6   8  10  246.16   21.20
  -7   5   9  102.75   10.29
   0 -18   4    5.67    5.73
   9  11   1  402.67   32.47
   5   9   1  481.18   37.89
   1  -3  -1  128.13   10.89
  14 -16  -2   59.81    9.19
  23  -7  -3    2.92    5.42
  11 -13  -3  853.95   66.58
  10  -8  -4   21.19    5.76
 -12   0  20   40.69    6.70
  -4  14  16    2.91    5.83
  -6 -20  14   38.19    7.72
   3  17  11    0.06    5.45
  -2 -22  10   23.12    6.64
  12  18   8   42.61    8.50
  -4 -18   8   30.21    7.35
   1  13   7   52.41    8.33
  -6   2   6   21.81    4.15
   2 -22   6   39.58    7.79
   2   8   2  322.51   26.34
   1   5   1  739.50   56.06
  18  10   0  286.33   23.74
  20  -4  -4  655.27   51.23
  16 -10  -4   42.90    7.94
  -8  10  20    1.47    6.09
 -12  -2  18    0.94    3.58
  -2  14  12  303.78   26.31
  -4  12  12 1111.50   85.63
  -4 -20  10  172.49   17.14
  -3  11   9   31.86    7.34
  16  18   8  223.18   20.88
  -3   9   7  380.17   31.09
   1  11   5    2.90    5.55
   8  14   4   34.76    6.91
   2 -20   4  292.66   25.63
   2   4   0  582.18   44.03
   9 -17  -1  694.23   55.17
   4 -10  -2  180.65   16.45
  12 -16  -2   -0.42    5.66
  21 -11  -3  334.38   28.79
  20  -6  -4  324.99   27.38
  12 -10  -4  448.19   36.33
  -8  10  22    2.16    5.21
  -3  15  17   74.18   10.17
 -10   0  12  226.50   18.46
   9  19  11    5.36    5.89
  14  18   8   80.32   10.48
  -7   1   7 2561.03  190.42
   4  14   6  405.81   33.46
  -1   9   5  473.08   37.64
  -4 -12   4 2663.55  199.33
   5 -21   3  521.54   42.53
  20  12   2  273.82   23.69
  -2   2   2  593.77   44.69
   1  -7  -1 1549.48  116.35
  -7  11  19    4.24    4.95
  -5  13  17   84.05   11.04
   4  12   4 2508.02  188.21
  19  11   1    0.78    4.52
  -1 -11   1  812.42   62.62
   5   5  -1  717.46   54.09
  18 -16  -2  166.28   16.67
   5  -5  -3 2058.94  153.87
  19 -13  -3  287.03   25.28
  18   0  -4    7.31    3.19
 -10   6  20   30.85    6.96
  -6  12  18   25.45    6.69
  -1  11   7  382.57   31.46
   9  15   5  111.39   12.10
  -2 -16   4   29.50    7.27
   3 -17   1  295.87   25.69
   4 -16   0  143.63   14.66
  12 -20   0   51.89    8.96
  10   6  -2   36.91    4.56
  23  -1  -3   -0.48    3.55
  18 -10  -4    0.51    5.58
 -11   3  19  226.34   20.33
  -4  14  18   64.84    9.55
  -1  15  13   -0.95    6.78
  17  17   7  278.51   25.00
  -1 -21   7    8.38    5.98
  10  16   6  117.86   12.95
  20  14   4  212.71   20.00
  -2 -12   2  256.38   21.91
   5 -15  -1   17.61    6.36
  10 -16  -2  199.57   18.91
   7 -11  -3  135.43   13.63
  20  -8  -4   83.78   10.73
 -10   6  22   23.79    7.00
  -7  11  21   37.39    8.34
   1  17  15  313.90   27.30
   0  16  14  203.20   19.26
  -5  11  13  820.41   64.16
   8  18  10  366.39   31.36
   0  14  10   79.18   10.22
   5  15   7    1.73    5.77
  -7 -11   7   43.85    6.22
  -4   6   6 2586.36  193.23
   4 -22   4  520.94   42.51
   9  13   3  101.28   11.43
   1 -15   1  741.89   58.11
  12  10   0  201.43   17.48
   2 -14   0   16.23    5.95
   5  -7  -3  276.39   22.89
   9 -13  -3   92.50   10.96
  20  -2  -4  334.38   27.07
   8  -6  -4    3.02    5.02
  -6  12  20  177.59   17.72
  -5  13  19  218.61   20.39
  -8 -16  12   61.21    8.68
  11  19  11   34.30    7.88
  -7 -17  11  119.20   12.71
   7  17   9  870.38   68.23
   2  14   8   31.55    7.22
  15  17   7  144.23   15.06
  13  17   7   28.82    7.67
  18  16   6   42.79    8.76
  19  15   5   18.38    6.84
  -1 -19   5   -2.30    6.50
   1 -21   5  109.65   12.68
  -2   6   4  482.16   37.69
   2 -18   2  222.92   20.27
   5 -19   1    0.02    6.28
   9 -21   1    1.61    6.06
   6 -18   0  169.68   16.88
   8  -4  -4  357.85   28.31
  10 -10  -4    1.99    4.99
 -10   4  16   52.67    7.71
  -3  13  13  860.74   67.29
 -10 -10  12   15.55    3.78
  -4 -22  12  334.82   29.04
  -3 -21   9  141.42   14.85
  -1 -23   9  146.06   15.52
   6  16   8  375.25   31.68
   1 -23   7  103.37   12.28
  16  10   0  539.75   42.39
   4   6   0   98.90    9.30
  10 -20   0    0.15    5.83
   3 -13  -1  393.19   32.25
   7 -17  -1  544.60   44.08
  13 -19  -1   14.90    6.76
  15 -15  -3   30.41    7.50
  13 -15  -3  292.71   25.65
  14 -12  -4  977.23   75.89
  -8   8  16 1287.88   98.72
   4  18  14   72.89   10.23
  -6  10  14    2.75    6.01
   6  18  12   15.68    6.75
  -4  10  10    0.46    4.92
   0 -16   2  665.88   52.64
  11  11   1  221.70   19.37
   6 -14  -2   30.18    6.73
  16 -12  -4  152.19   15.43
  -7   9  15  371.16   31.30
   1  15  11   46.22    8.66
  -2  12  10   29.09    7.11
  -8 -14  10   43.34    7.14
  -6 -18  10   60.61    9.05
  -8 -10   8  484.08   37.57
  12  16   6   35.25    8.12
  10  14   4  117.41   12.93
  19  13   3  262.48   23.35
   5  11   3 1055.70   80.73
  -3 -13   3 1159.07   88.41
   4 -20   2  312.33   27.32
  14  10   0   87.35    9.60
  22   8   0   64.18    7.42
   1  -9  -1  888.19   67.94
  11 -19  -1   -1.25    6.24
  17 -15  -3   77.30   10.52
   8  -8  -4  206.68   18.14
  12 -12  -4 1231.72   94.55
 -10   2  14   20.31    5.20
   3  17  13   11.05    6.46
  -9 -15  13   -0.84    4.81
   2  16  12    1.52    5.73
   5  17  11   24.58    8.32
   3  15   9   50.48    8.55
  11  15   5   95.04   11.60
   5  13   5 1886.29  142.55
  -5 -13   5 1720.52  129.82
   1 -19   3   13.96    6.34
  -9   7  19  170.33   16.85
  -2  14  14   55.93    9.14
  -7 -19  13    7.77    6.38
  -4   8   8  201.70   17.94
  -6 -16   8  405.92   33.45
  14  16   6    0.03    6.30
   2  12   6  190.76   17.53
  -3 -17   5   18.04    6.14
   2  10   4  205.74   18.22
  -4   2   4 2005.06  149.20
  17  11   1  155.64   14.93
   4 -12  -2 1352.22  102.92
   8 -16  -2  527.61   42.85
   5  -9  -3    2.70    5.17
  23 -11  -3   36.94    8.63
  20 -10  -4  212.57   19.98
 -11   1  17  168.81   15.61
  -4  12  14  906.01   70.72
  -8 -18  14   74.66   10.23
  17  15   5   -0.65    5.67
  18  14   4   55.40    9.15
   3 -21   3  389.13   32.81
  18  12   2    1.82    5.59
  16 -18  -2  157.01   16.58
  14 -18  -2    0.36    6.03
  -9   7  23   84.40   11.46
  -9   7  21    4.33    6.21
   0  16  16  563.04   45.76
  -6 -20  12  168.14   17.06
  -3 -23  11   31.42    7.49
  -5 -19   9    7.23    6.29
   0  12   8  273.34   23.73
  13  15   5  257.90   23.14
  11  13   3  840.86   65.43
  -1 -17   3  304.03   26.27
   7 -21   1    8.02    6.58
   8 -20   0   61.55    9.60
  19 -15  -3   20.95    6.69
  10   0  -4  105.59    8.80
  15  -5  -5  145.40   13.79
  15  -7  -5    0.55    4.89
  -9   5  15  113.60   12.25
  -5   9  11   20.28    5.91
   9  17   9 1021.38   79.52
  -2 -20   6   53.00    9.35
   0 -22   6    4.33    5.96
  15  15   5   12.79    6.10
  12  14   4  929.94   72.31
   0   8   4    1.87    5.52
  13  11   1   40.77    6.88
  12 -18  -2    5.75    7.31
   7 -13  -3  213.35   19.53
  22  -6  -4  261.37   23.34
  13  -5  -5 1807.13  135.87
  13  -7  -5  289.29   24.36
  -8   8  18  744.92   59.08
  12  18  10    2.22    6.90
  -2 -22   8   -0.63    5.96
  -5   5   7 1967.21  147.41
  -5 -17   7    3.97    6.07
   6  14   6   25.57    7.24
  12  12   2  319.91   26.91
   6 -22   2   42.27    8.73
  15  11   1   38.10    7.10
   0 -12   0 1761.89  132.98
  10 -12  -4  476.76   38.74
 -10   4  18    1.95    5.25
 -12  -6  18   21.34    2.45
  -5  11  15   80.95   10.66
   8  18  12   40.75    9.24
  -1  13  11   40.56    8.62
  -9   1  11  379.20   29.82
  -5 -21  11  303.88   27.07
  14  18  10    2.93    6.69
   8  16   8 1266.30   97.49
  -2  10   8  475.63   38.31
  -2   8   6 1129.71   85.98
  -4 -14   4  972.69   74.91
   0 -20   4   68.73   10.04
  17  13   3    9.72    5.49
   6  10   2   46.32    7.51
   2  -6  -2   42.46    6.61
   9 -15  -3   51.42    8.78
  22  -8  -4   45.00    8.12
   8 -10  -4   18.27    5.94
  17  -7  -5    9.45    5.58
  -3  13  15  208.59   20.12
   7  15   7  280.24   25.05
  14  14   4  295.94   25.88
  13  13   3  815.87   63.74
  16  12   2   -0.32    5.61
  22  -4  -4  450.64   36.66
  14 -14  -4  302.48   26.68
  17  -5  -5  322.68   26.89
  15  -9  -5  111.15   12.46
  -7   9  17  806.03   63.61
  -6  10  16  100.42   12.12
   3  17  15   78.08   10.82
   6  18  14    1.04    6.51
  -8   6  14  127.59   13.17
  -6   8  12    0.60    4.64
  -5   7   9   90.24   10.14
   3  13   7  205.91   18.94
   2 -22   4  185.13   18.79
  15  13   3  250.45   22.43
  14  12   2  317.09   26.93
  -2 -14   2   26.64    6.70
   4 -18   0   13.72    7.19
   9   7  -1 1778.21  132.90
   1 -11  -1  845.05   65.17
   5 -17  -1   20.97    7.16
   2  -8  -2  305.54   25.04
  10 -18  -2  102.28   12.51
  20 -12  -4  542.59   44.65
  16 -14  -4    6.69    6.14
  13  -9  -5   70.45    9.57
  -8   8  20   72.03   10.14
  -1  15  17  288.35   25.97
  -2  14  16   45.60    9.37
   0  14  12   20.16    6.99
   6  12   4 1386.21  105.51
   3 -19   1    7.95    6.75
   2 -16   0  630.33   50.22
   3 -15  -1   -0.01    5.49
   5 -11  -3 1026.81   78.83
  15 -17  -3   81.00   11.35
  15  -3  -5   94.90    9.66
  -8   8  22   57.85   10.07
   2  16  14   61.07    9.98
   1  15  13    5.56    6.67
  -7   7  13   94.47   11.03
  -9   3  13  102.61   10.67
  11  17   9  211.49   20.71
  -2 -18   4   11.39    7.19
   7   9   1 1597.46  120.22
   1 -17   1 1113.86   86.06
  13 -17  -3    7.60    6.90
  12 -14  -4  860.76   67.63
  11  -7  -5  232.55   20.13
 -10   4  20  215.03   20.50
 -11   1  19    1.58    5.32
  -4  12  16  128.87   14.27
 -11 -11  15   15.46    3.04
 -10 -14  14   46.01    7.43
   5  17  13   89.16   11.66
  -4 -22  10  107.83   13.50
  -4 -18   6   98.52   12.17
   3   9   3    9.94    5.53
  -1   5   3  439.36   34.34
   6 -16  -2   25.19    7.18
  17 -17  -3  199.58   19.70
  18 -14  -4   61.76   10.58
  13  -3  -5 1348.47  101.51
  11  -5  -5 1372.69  103.67
 -10   4  22  115.81   14.04
  10  18  12    4.42    7.99
   6  16  10   93.15   12.10
  17  17   9  398.27   34.67
   4  14   8   32.03    7.51
  -6   4   8    5.26    4.49
  -7 -13   7   84.63    9.46
   2 -20   2  104.86   12.88
   5 -21   1   94.75   12.37
   8   8   0 2536.71  189.31
   7 -19  -1  138.03   15.15
   4 -14  -2  401.59   33.27
  -7   9  19  162.58   17.02
  -3  13  17   11.19    6.99
  -5  11  17   42.82    8.04
   4  16  12  127.30   14.60
   2  14  10   26.14    7.71
  13  17   9   71.77   10.99
   5  15   9  109.34   12.97
  -9  -9   9  816.02   61.72
  10  16   8  560.51   46.01
  -1 -23   7  101.86   12.95
  -6 -14   6   32.10    6.59
   3  11   5 1004.58   77.19
  -1 -21   5   96.53   12.97
  11 -17  -3   -3.89    6.63
  11  -9  -5   12.01    5.63
  15 -11  -5   92.61   12.01
  -7   9  23   69.43   11.54
  -7   9  21    1.25    7.64
 -11   1  21   49.43    9.32
  -2  14  18    3.52    8.11
  -2  12  12  321.32   27.84
  -4  10  12  461.99   38.07
 -10  -2  12   36.14    4.55
   3  15  11  113.35   13.37
  -6   6  10   78.10    9.39
   7  13   5  276.45   24.13
   1 -23   5   -1.11    6.58
  -3 -15   3   85.18   10.49
   0 -18   2  471.56   39.02
  12   6  -2  187.87   15.26
   2 -10  -2   12.73    5.71
   8 -18  -2  356.38   30.95
   8 -12  -4  304.33   26.11
  17  -3  -5   21.79    5.34
  19  -7  -5   15.25    6.13
  13 -11  -5  788.47   62.03
  -9   5  17  172.67   17.04
  -8   4  12  328.71   27.22
  -7   3   9  413.59   32.60
  -8 -12   8  149.78   13.89
  -3 -21   7   83.38   11.62
   7 -15  -3   -0.83    5.93
  10 -14  -4  144.99   15.70
  19  -5  -5  269.20   23.59
  17 -11  -5   27.96    8.17
  -4  12  18  181.01   18.54
  12  18  12   38.26    9.33
  -7   5  11  243.30   20.80
  -1  11   9  388.28   32.20
  -3   9   9  445.80   36.09
   9  15   7  395.67   33.87
  -5 -15   5  120.35   12.55
   6  -6  -4 2332.70  174.41
  19  -9  -5    2.72    6.79
  -6  10  22   26.09    8.40
  -6  10  20   28.53    8.65
  -3  13  19  307.33   28.04
  -5  11  19  133.27   15.38
   2  16  16  392.02   34.12
 -10   2  16  189.05   17.54
  -7 -19  11   -3.40    7.14
  -3 -23   9    1.08    6.99
  18  16   8  266.22   25.68
   7  11   3  115.06   12.26
   1   7   3   -1.99    5.38
   1 -21   3  137.31   15.54
  22  10   2   17.49    7.21
   0 -14   0 1006.37   77.68
  12 -20  -2  325.46   29.50
  20 -14  -4  228.17   22.56
  -1  13  13  114.33   13.60
 -10 -12  12  241.74   20.53
  -8 -18  12   64.18   10.64
   9  17  11  223.31   22.22
  -7 -17   9  899.16   70.61
  12  16   8   70.95   11.05
   1  11   7  388.24   32.10
  -3 -19   5  311.38   27.72
   1 -13  -1  178.62   16.91
   5 -13  -3 1322.00  101.10
   9 -17  -3  399.05   34.25
  22 -12  -4  308.59   28.82
  14 -16  -4    4.27    7.34
  -5  11  21  294.84   27.52
  -4  12  20  625.22   51.53
   5  17  15    8.21    8.26
   1  15  15  305.62   27.81
   0  14  14    6.13    7.57
  -5   9  13   70.09    9.72
  -8 -16  10  628.42   50.46
  -6 -20  10   39.55    9.41
  -5   1   5  686.47   51.68
   3 -23   3   87.82   12.69
   9 -21  -1    0.70    7.49
  22  -2  -4  187.11   17.10
  -9   5  19    0.85    6.69
  -8   6  16  406.41   34.25
   7  17  13   40.33    9.79
  16  16   8  497.77   42.60
  14  16   8  132.90   15.87
  -6 -18   8  241.40   22.67
  19  15   7   27.40    9.50
  -3   7   7  285.74   23.83
   4  12   6 1331.91  101.73
  -4  -8   2   16.05    4.66
   6 -10  -4  156.90   14.98
  12 -16  -4  139.14   15.97
  -9   5  23   -3.98    9.38
 -11  -1  17  166.79   15.71
  -3  11  13  832.26   65.58
  21  13   5  313.73   29.36
  -5  -7   3  254.40   20.31
   4   8   2   12.05    5.06
  10 -20  -2  111.37   14.62
  11  -3  -5 1063.92   80.37
  19 -11  -5  145.35   16.49
  15 -13  -5  258.62   24.46
  -9   5  21  106.85   14.07
  -7   7  15  304.03   26.69
  -6   8  14  134.15   14.07
   8  16  10  551.66   45.94
   0  12  10  191.69   18.37
  -5 -21   9  112.21   15.07
  11  15   7    4.92    6.97
  -2 -22   6   40.94   10.79
   1   9   5  456.20   36.42
   8  12   4  285.90   24.89
  -2 -16   2  330.23   28.40
  -3  -7   1   -0.78    4.23
   4 -20   0   78.77   11.97
   3 -17  -1  310.23   27.43
   5 -19  -1    5.91    7.74
   2 -12  -2  268.40   23.36
   5  -1  -3  401.53   30.42
  13 -19  -3  268.54   25.88
   9  -9  -5  438.73   35.55
  13 -13  -5  898.10   70.95
  11  17  11   30.02    9.58
  -1   9   7 1788.38  134.96
  -5 -19   7   12.69    7.87
   0 -22   4   37.27    9.40
  -5  -9   3    2.62    3.78
   8  10   2  484.98   38.60
  21   9   1    3.19    5.97
   6 -18  -2   44.31    9.35
   3  -7  -3   81.90    9.17
   6  -4  -4 1769.89  132.33
   8 -14  -4   30.58    8.65
  17 -13  -5   83.01   12.99
   1  15  17  308.33   28.82
   6  16  12   42.48   10.04
  -6 -22  12  108.51   15.82
  -9 -15  11   52.31    8.75
   7  15   9  411.62   35.11
   2  12   8    3.29    5.92
  -8  -2   8 1680.20  124.78
   5  13   7  269.99   23.89
  10  14   6   -0.14    7.27
  -1   7   5   72.81    9.42
  -3  -9   1   23.06    5.30
  14   6  -2   48.78    4.94
   4 -16  -2   29.73    8.01
  -2  12  14  337.18   29.72
   3  15  13  240.53   23.34
   1  13  11   45.15    8.95
  -4   8  10   28.07    7.08
  -9 -11   9  106.13   10.56
   6  14   8  129.06   14.41
  17  15   7  156.40   18.55
   9  13   5   66.46   10.03
   4  10   4  444.71   35.71
  -4 -10   2  193.43   16.85
   1 -19   1  373.91   32.54
  11 -19  -3  245.54   24.13
  19  -3  -5  260.93   22.46
   9  -5  -5   76.33    8.72
  21  -7  -5  134.75   15.50
  21  -9  -5   94.59   13.48
  11 -13  -5  763.57   60.82
  -4  10  14  111.20   14.05
   2  14  12  311.44   27.98
  13  17  11    2.48    8.45
  -2  10  10  112.62   12.40
  13  15   7   16.68    8.78
  -6  -8   4    2.73    3.47
  -2 -20   4  381.87   33.43
  20   8   0   48.33    7.68
   6 -22   0    8.69    8.57
   1  -1  -1 7900.39  584.35
   7 -21  -1   15.29    8.87
   6 -12  -4 1399.18  106.77
   9 -11  -5   23.90    7.07
  -8   6  18  236.90   22.74
 -10   2  18   90.15   11.70
  -1  13  15   -1.61    8.26
  -9   3  15   53.74    8.23
  15  17  11   27.83   11.24
   3  13   9   83.06   10.72
  15  15   7   92.37   13.76
  -7 -15   7  304.08   26.47
  21  11   3  366.19   32.93
   8 -20  -2    2.31    8.38
   5 -15  -3   98.39   12.09
   7 -17  -3  194.53   19.72
  20 -16  -4   25.82   11.15
  19 -13  -5  231.37   23.79
   7  17  15  146.85   17.68
   9  17  13   80.57   14.20
  10  16  10  335.10   30.48
   4  14  10  132.57   15.05
  -6 -16   6    9.98    7.05
  -4 -20   6  327.84   30.02
  -3 -17   3  115.99   13.37
   0   4   2  572.02   43.54
   2 -22   2   65.69   11.73
   9   9   1 1656.01  124.67
  -2  -8   0  240.69   19.98
   0 -16   0 2050.05  155.41
  11   7  -1  355.80   28.00
   1 -15  -1  704.52   55.81
   3  -5  -3  543.00   41.78
   3 -11  -3 1650.49  124.85
  -8   6  22   -0.45    8.86
   4  16  16   85.34   13.35
  -8 -14   8  368.99   30.72
  18  14   6    1.93    8.32
  -5 -11   3 1059.54   80.67
   0 -20   2    2.94    7.61
  14 -18  -4   56.94   11.44
  21  -5  -5  631.03   51.04
  21 -11  -5  309.87   29.92
  15 -15  -5   13.26    8.60
 -10   2  22   27.80    9.96
  -8   6  20    4.17    8.20
 -11  -1  19    1.05    6.46
   0  14  18   65.15   12.45
  -7   7  17  579.45   47.50
  -5   9  15  115.58   13.77
  12  14   6  328.74   29.22
  -6 -10   4  143.56   13.07
  -5  -5   3 1933.42  143.69
  10   8   0 1366.43  102.97
  -2 -10   0  179.41   15.94
  16 -18  -4    6.95   10.21
  13 -15  -5  261.71   24.96
 -10   2  20   76.44   11.46
  -6   8  16  414.77   35.35
  -3  11  15  101.41   13.29
  -5   7  11  254.04   22.07
  -4   6   8    2.38    4.71
  19  13   5  166.62   18.88
  -5 -17   5  348.54   30.44
  -1 -23   5   -2.51    8.66
  -6  -6   4 2434.43  180.88
   2   6   2   42.21    6.99
  -3  -5   1  429.76   32.88
  -1 -17   1 1218.06   94.20
  -2  -6   0   32.38    5.83
  12 -18  -4  191.26   20.43
  17 -15  -5    8.51    9.88
  -1  13  17   45.01   10.31
  -2  12  16   -0.31    7.37
  -1  11  11  216.44   20.34
  16  14   6    2.52    8.13
  14  14   6   43.74   10.59
  -6   0   6  148.92   12.05
  11  13   5  765.33   60.88
  -4 -12   2 1315.59   99.94
  16  -8  -6  380.05   32.57
  14  -8  -6  129.74   14.11
   3  15  15   39.44   10.35
   6  16  14   -4.35    9.24
 -10 -16  14   42.79    9.15
  11  17  13   10.74   10.54
   8  16  12   54.32   11.29
  12  16  10    8.36    9.00
   9  15   9  573.54   47.50
   0  10   8 1495.75  113.73
  -3 -23   7    7.07    8.46
   5  11   5 1265.13   96.68
  10  12   4  461.05   37.98
  -3   1   3  375.18   28.45
   1 -23   3   -1.71    8.94
  16 -10  -6   90.00   12.69
  -7   7  19   99.41   14.14
  -4  10  16   31.91   10.29
 -11 -13  15  109.10   11.84
  -3 -21   5  460.20   40.19
  -1 -21   3  117.46   15.19
  20  10   2   89.66   12.61
   6 -14  -4  332.20   28.88
  -7   7  21    4.47    8.03
  -1  13  19   17.76    9.82
   2  14  14   57.12   11.28
   0  12  12    7.63    7.41
  -3   9  11   42.16    8.35
  16  16  10  256.04   26.80
  14  16  10   33.65   10.75
  -7  -1   7 2567.13  190.49
  -4 -18   4  339.78   30.36
  -2 -18   2  252.15   23.80
  -1  -9  -1  854.97   65.47
   3 -19  -1    8.42    8.32
   5 -21  -1   76.51   12.83
   4 -18  -2   10.28    8.61
   3 -13  -3 1186.60   91.21
   7  -9  -5  103.19   11.34
  21 -13  -5  315.65   31.26
  19 -15  -5   12.08    9.08
  16  -6  -6   10.63    6.67
  14  -6  -6   30.36    6.82
  12  -8  -6    3.42    6.26
  -6   8  18  207.72   21.68
  -5   9  17  144.49   17.34
   1  13  13   80.25   12.51
  -7 -19   9  149.87   17.50
   8  14   8  330.87   29.57
  -2   8   8 1868.48  140.95
   6  12   6  520.86   42.34
  17  13   5   63.57   12.47
  -2   4   4 1968.14  146.95
   5   9   3    1.55    5.86
  -2 -12   0    2.30    4.88
   2 -20   0    3.46    8.63
  10 -18  -4    1.66   10.04
  12 -10  -6   86.20   11.11
  -2  12  18    5.23    9.09
  -3  11  17    0.22    9.45
  -9   3  17  366.53   31.64
   5  15  13  214.56   22.13
  -9   1  13   51.37    7.76
  -9  -1  11  409.96   31.95
  -7 -21  11   51.16   13.26
  -8 -18  10  390.17   34.66
  -9 -13   9   68.45    9.34
  -6 -20   8    5.74    7.59
   7  13   7   79.74   11.37
  13  13   5  834.75   66.55
  -7  -9   5   97.38    9.57
   2   8   4   12.91    5.89
  -5 -13   3 1401.83  106.80
  10  10   2   91.99   10.69
  -3 -13   1  417.29   34.24
   4 -22   0   27.32   12.12
  17   7  -1  476.03   37.55
  -1  -7  -1 1815.48  135.97
   2  -2  -2  629.66   47.38
   7  -7  -5    4.76    5.90
  18  -8  -6  211.45   20.88
  18 -10  -6   62.50   12.15
  16 -12  -6   40.90   10.70
  14 -12  -6  300.79   27.57
  -5   9  23    2.96   11.06
  -6   8  22   -3.55    9.26
  -2  12  20  283.79   28.20
  -6   8  20    2.31    9.55
   3  15  17   52.85   12.54
   7  15  11    0.18    9.34
  -6 -22  10   21.69   11.02
  19  15   9   37.44   12.80
  18  12   4  190.14   20.76
  19  11   3  226.97   22.88
   6   6   0  151.03   13.11
  -1 -11  -1  927.80   71.47
   8   4  -2   12.63    2.83
   7 -19  -3   33.11   10.02
   4  -8  -4  343.98   28.76
  17  -1  -5   20.88    5.04
   7 -11  -5  251.90   22.63
  15 -17  -5    5.59   10.85
  -4  10  18    5.28    8.30
   6  16  16   57.15   13.04
   1  11   9  404.42   34.03
  -5   5   9   67.49    9.02
   3  11   7  141.10   14.74
  12  12   4 1245.25   96.40
  19   9   1  128.82   14.39
   1 -21   1   16.31    8.96
   3 -23   1   -3.01    9.43
  13   7  -1   44.88    6.61
   1 -17  -1 1224.44   95.24
   4 -10  -4  449.33   36.55
   9  -3  -5    2.82    4.43
  23  -9  -5    3.13    9.93
  13 -17  -5   69.55   13.19
  -9   3  23    2.41   10.52
  -4  10  22   86.67   15.28
  -3  11  21  356.67   33.74
  -5   9  21   72.95   13.82
  -3  11  19  184.29   21.40
  -5   9  19   -1.93    8.68
  10  16  12    6.57   11.57
   4  14  12  966.12   76.91
  -5 -21   7  133.20   17.05
  -7  -7   5    5.75    3.28
  -7 -11   5  268.52   22.64
   0 -18   0 1425.20  110.48
   2 -16  -2  323.70   28.96
   9 -15  -5  110.42   14.59
  17 -17  -5   31.25   11.38
  12 -12  -6  518.08   43.59
  -4  10  20  192.80   21.58
   2  14  16   53.08   12.48
 -10   0  16  472.48   38.61
   8  16  14  110.36   16.52
   6  14  10   -0.50    8.49
  -5 -23   9    0.40    9.28
  -5   3   7  297.63   24.15
   0   8   6 2472.87  185.63
  -2   6   6   27.88    7.01
  -3 -19   3  374.54   33.71
  -4 -14   2  448.85   37.24
  11   9   1  381.55   31.32
  18   8   0  488.82   39.49
  18  -6  -6   -2.77    7.00
  -9   3  19    3.78    6.82
  -4   8  12  339.65   29.33
   3  13  11  861.38   68.79
  -9 -17  11  228.01   22.30
  17  15   9  258.03   26.59
  13  15   9   -5.34    7.09
   5  13   9   73.26   10.47
  20  14   8    2.16    6.98
   4  12   8  321.58   28.20
  -6 -18   6    2.57    6.24
  16  12   4  155.58   16.55
  -4  -4   2 2036.86  151.33
  15   7  -1  184.38   15.97
   7   5  -1   95.09    8.56
   4 -12  -4 2427.37  183.24
   6 -16  -4   21.05    7.90
   8 -18  -4   27.90    9.05
  12 -20  -4  503.67   52.77
   7 -13  -5  203.92   27.69
  10 -10  -6   24.90   13.74
  14 -14  -6   97.12   23.65
  20   4  -6  284.90   22.20
  13   5  -9   89.06    6.97
   6   4  -8    7.73    1.19
   6   0 -22    3.34    1.37
   5  -1 -23    0.16    1.26
  11 -13  17   -0.61    1.22
 -11 -13  -1   34.20    3.08
 -13 -17 -11    2.46    1.31
  -8 -20   8   96.17    7.63
  15   5  -7    0.44    1.28
   5  -3   9    0.49    0.48
  -1  -3 -21  115.65    8.87
  -1  -5   7   99.42    7.55
   1 -11  13   34.52    3.09
   2 -12  14  308.49   23.15
  -8 -14   6  117.06    9.06
  -9 -15   5  122.53    9.48
  -6 -18  10   80.15    6.46
  -7 -19   9  199.28   15.16
   2 -20  16    0.09    1.53
 -11 -21   3  464.25   34.73
 -13 -21  -3  455.11   34.08
  11   5  -9   29.68    2.76
  14   4 -16    7.48    1.79
   3   3  -7   96.39    7.34
   4   2   0  743.49   55.04
  20   0   6   25.58    2.49
   1  -3 -23   -0.82    1.37
  -3  -7   7  290.27   21.68
 -11 -11  -5  234.01   17.58
   1 -17  15  324.59   24.42
 -13 -17  -7   31.57    3.01
 -13 -17  -9  100.87    7.94
  -5 -19  11  147.74   11.41
  18   4  -2   14.93    2.00
  16   2   4   40.32    3.37
  21  -1   7   17.89    2.05
   4  -2 -24   -0.15    1.48
   0  -2   4  844.67   62.51
  -7  -7   1 2308.24  170.82
  -6 -10   6   91.42    7.10
 -12 -14 -12  543.89   40.52
 -12 -16  -2    0.31    1.56
  -4 -20  12  593.59   44.29
  -6 -20  10   31.66    3.23
 -12 -20   0   52.02    4.52
  -2   0 -12    5.46    0.83
  -9  -7  -9  866.31   64.17
  -6  -8   4    3.18    1.30
  -9  -9  -1 1565.31  115.93
 -11 -11 -11   14.32    1.65
  -5 -13   9   69.09    5.58
 -10 -14   2   22.03    2.43
 -13 -19  -5  222.24   16.89
  17   5  -7    9.39    1.90
   8   2 -20    0.72    1.71
  19   1   5    3.39    1.40
   8 -12  16   63.02    5.16
  19   3   1   15.09    2.08
  -1   1  -9 1078.17   79.79
   8  -8  14  296.43   22.13
 -10 -12   0  192.73   14.57
  -2 -14  12  283.61   21.34
 -12 -14  -6  314.46   23.59
  -1 -15  13    1.52    1.76
 -13 -21  -5  396.57   29.77
   9   5  -9  576.00   42.84
  14   4   0  256.09   19.20
   6   2   2   62.83    4.81
  -4  -2 -14  522.80   38.73
  -8  -6 -12    0.17    0.54
  -2 -10  10  104.57    8.07
  -7 -11   5  188.49   14.24
 -11 -11  -7    1.90    1.13
 -11 -17   1  160.59   12.31
   1 -19  15   31.49    3.30
 -13 -19  -7    6.06    2.09
 -10 -20   4  237.28   17.99
  10   2   4  211.96   15.81
  22  -2   8    1.17    1.49
   2  -6  10   39.12    3.21
  -4 -10   8   25.62    2.47
 -11 -11  -9    0.51    1.26
  -8 -12   4  248.83   18.70
   6 -14  16    0.63    1.76
  -6 -14   8  109.20    8.50
   7 -17  17  281.22   21.29
  -9 -17   5  131.37   10.18
 -13 -19  -9    0.79    2.01
  19   5  -9    7.29    2.00
  12   4   0  507.63   37.73
   8   4  -2   16.50    1.84
  23   1   3    0.82    1.89
  -1   1  -7 2080.14  153.84
  24   0   4   28.14    3.10
   7  -7  13   75.94    5.86
  -9 -11   1  324.61   24.26
 -12 -14  -8   66.32    5.43
 -12 -14 -10  163.90   12.50
   9 -15  17  301.76   22.75
 -12 -18  -2    3.55    1.85
 -13 -21  -7   52.85    4.76
  19   5  -7   26.48    2.91
   9   5 -11   25.92    2.58
  16   4   0  177.51   13.45
   9   3 -19   11.42    2.10
   3   3  -5  553.08   41.01
  18   2   4   12.33    1.89
   8   0 -24  466.99   34.99
  11  -9  15   41.93    3.48
  -8 -10   2  412.53   30.74
  -4 -14  10  105.32    8.24
   3 -15  15   30.82    3.15
  -7 -15   7  250.72   18.91
  -8 -16   6  312.35   23.46
  13   5  -3 1599.61  118.49
   9   1 -23  195.33   14.97
   1   1  -1 7455.54  551.17
   0  -8  10 1238.59   91.76
 -10 -10  -4    1.09    1.26
 -11 -15  -1   35.22    3.33
 -12 -16  -4  123.46    9.61
   4 -18  16   15.02    2.45
   0 -18  14   65.39    5.52
  -9 -19   5    4.58    1.91
 -11 -19   1    0.62    1.78
 -12 -20  -2  259.55   19.64
   6   4  -4 1930.91  142.89
   4   2 -18   15.75    2.13
  -1   1 -11 1076.72   79.71
  -8  -6  -6   71.31    5.46
  -1 -11  11  186.74   14.12
 -11 -21   1   57.19    4.97
  15   5 -15   23.67    2.81
   3   3 -13 1368.62  101.38
   4   0 -22   56.54    4.86
  14  -2  10   17.18    1.46
  -3 -15  11   95.24    7.54
 -10 -16   2  183.09   13.95
  -1 -17  13   61.86    5.23
   4 -20  16   35.18    3.64
   0 -20  14    4.06    2.05
  -9 -21   5   80.46    6.58
   9   5  -5   96.39    7.44
  23   3  -1   -0.12    2.00
  15   3   3  101.11    7.78
  13   3   3 1363.75  100.99
  10   2 -22   39.89    3.81
   6   2 -20   74.85    6.06
   1  -1 -21   22.91    2.58
  -3  -3 -19  428.23   31.86
  -4  -6   4 1601.31  118.52
   2 -14  14   58.30    4.94
  -5 -15   9   98.25    7.74
  -2 -16  12    0.39    1.59
  -8 -18   6  204.58   15.56
  17   5  -3   27.02    2.77
  11   5  -3 1274.26   94.41
  18   4   0   13.01    2.06
  -2  -4 -22  246.38   18.54
  -4  -8   6    1.76    1.29
  -5 -11   7  223.91   16.84
  10 -12  16    6.13    1.88
   0 -12  12   12.41    1.90
   5 -13  15  238.92   18.05
  11   5 -15  119.88    9.35
  10   4   0  138.22   10.44
  10   4 -18    1.33    1.86
   0   0 -18 1871.07  138.56
   3  -1 -23    0.79    1.90
  11 -15  17   35.82    3.66
  -6 -16   8  326.41   24.50
 -12 -16  -6   43.18    3.86
  -7 -17   7  496.19   37.05
 -12 -18  -4  181.41   13.89
  25   3  -3    0.15    2.10
   5   3  -1  439.65   32.62
   5   3 -17   28.56    2.88
  15  -1   9  295.68   21.99
  -6  -4  -4 2015.66  149.09
  -7  -5  -5 1874.44  138.66
  -2  -8   8 1675.07  124.02
  13  -9  15    0.63    1.32
  -3 -11   9   32.20    2.97
  -9 -15   3   51.86    4.44
  -4 -16  10   41.53    3.83
   9 -17  17  439.19   32.98
   3 -17  15   68.74    5.80
  -8 -20   6    3.23    1.98
  14   6  -8  164.59   12.57
  22   0   6   15.76    2.29
  -9  -9  -3  410.47   30.56
 -10 -14   0   76.80    6.15
   6 -16  16   63.33    5.42
 -11 -17  -1  177.65   13.60
 -10 -18   2   82.52    6.68
 -12 -20  -4  574.27   42.88
 -12 -22  -4  360.89   27.18
   4   4 -10  475.10   35.34
   7   1 -23  130.90   10.27
  -2  -4   4 2200.72  162.80
  15  -9  15  179.73   13.53
 -10 -12  -2   27.86    2.72
 -11 -13  -5  627.43   46.69
 -12 -16  -8   53.49    4.68
  -3 -17  11    1.39    1.86
  -2 -18  12    3.16    2.01
  -7 -19   7  109.13    8.64
  12   6  -8    0.06    1.54
   7   5  -7   12.34    1.79
   4   4  -8  467.78   34.78
   7   3   1    0.86    1.13
   6   0 -24  171.67   13.30
  13  -1   9   50.95    3.89
  -3  -3   1  402.93   29.88
 -10 -10  -6   38.47    3.32
   4 -12  14  821.75   61.06
  -8 -14   4   30.11    2.98
 -12 -16 -10    6.35    2.06
  -5 -17   9  144.05   11.14
  -6 -18   8  217.75   16.56
  -2 -20  12  255.09   19.36
 -10 -20   2   75.26    6.27
  -7 -21   7    8.88    2.19
  14   6  -6   54.30    4.59
  15   5 -17    5.86    2.16
  11   3   3 2150.92  159.16
   2   2  -2  734.84   54.40
  -2   0 -14   14.67    1.63
   0  -2 -22    9.13    2.06
   0  -6   8 2188.07  161.91
   4  -8  12  238.49   17.88
  -9  -9 -15  460.01   34.15
 -10 -12 -16    6.16    1.65
 -11 -15  -3   93.07    7.42
 -11 -19  -1    0.52    1.92
  16   6  -6   32.08    3.25
  23  -1   7  129.17   10.12
  -1  -1 -19  511.68   38.10
   2  -2 -24  110.14    8.81
  -6  -6   0  163.92   12.33
  10  -8  14   33.21    2.97
   5  -9  13   58.26    4.74
   2 -10  12   28.06    2.74
   2 -16  14   60.11    5.21
  -4 -18  10   -0.24    1.97
  -3 -19  11  225.63   17.17
  -6 -20   8    6.40    2.20
 -11 -21  -1   54.86    4.92
  15   5  -1   22.87    2.48
   8   4 -18   52.48    4.64
   6   4 -16   59.18    4.99
   0   2 -10  241.43   18.02
   5  -1 -25   98.54    8.07
   0  -4   6   82.19    6.30
  -2  -6   6   29.48    2.68
  -8  -8  -2 1729.88  128.07
  -5  -9   5   73.07    5.80
  12 -12  16   64.60    5.45
  -2 -12  10   29.33    2.91
  -9 -13   1   43.94    3.87
   6 -18  16   46.81    4.48
 -12 -18 -12   38.42    3.89
  -5 -19   9    3.70    2.06
  -4 -20  10  234.00   17.82
  -3 -21  11  327.72   24.73
  -5 -21   9   95.39    7.73
 -12 -22  -6  105.59    8.56
  18   6 -12   37.11    3.77
  13   5  -1  417.86   31.17
  11   5 -17   44.45    4.15
   9   5  -3    4.60    1.54
   0   2  -8  263.57   19.63
  14   0   8  139.30   10.46
   6  -4  10  114.62    8.62
  -5  -7   3  310.74   23.19
  -4 -12   8  250.01   18.82
 -12 -20  -6  170.83   13.24
  18   6  -6    2.46    2.11
  16   6 -14    2.36    2.14
  10   6 -10   59.43    4.96
  17   5  -1   24.09    2.74
  16   0   8  921.46   68.30
  17  -1   9  864.47   64.08
  -7  -7  -1 2501.84  185.12
 -10 -10  -8  158.74   12.04
  -9 -11  -1  325.82   24.38
 -11 -13  -7  133.69   10.32
 -12 -18  -8   51.22    4.63
 -12 -18 -10    3.29    2.21
  20   6 -10   47.29    4.49
   4   4  -6 2163.21  160.08
  -3  -1 -15    1.65    1.09
 -10 -10 -10  122.94    9.42
  -1 -13  11   31.53    3.15
 -11 -13 -11  280.29   21.09
   5 -15  15   12.55    2.19
   1 -15  13    1.22    2.00
 -10 -16   0  456.18   34.13
  -9 -19   3    3.76    2.07
  -9 -21   3  133.66   10.51
  20   6  -8    5.16    2.27
  14   6  -4  529.17   39.45
  23   3   1   -0.56    2.18
  -6 -10   4  140.31   10.71
   9 -11  15   38.43    3.62
  -8 -12   2    4.25    1.63
 -11 -13  -9   80.92    6.52
   0 -14  12   21.89    2.74
  -8 -16   4  191.91   14.66
 -11 -17  -3    1.37    2.09
   2 -18  14    1.67    2.20
 -12 -20  -8   35.73    3.83
 -12 -20 -10  111.62    9.03
  16   6  -4   50.95    4.50
  16   4   2   49.02    4.22
   0   2 -12    5.42    1.40
  -1  -9   9 1542.98  114.31
  -7 -11   3  125.67    9.68
  -5 -13   7  257.43   19.41
   2 -20  14  120.52    9.62
   6   4  -2  607.79   45.10
  -5  -3 -15   94.51    7.09
  -3  -9   7  415.39   30.98
  -7 -15   5    1.20    1.82
 -11 -15  -5   81.66    6.65
   8 -16  16  436.13   32.76
  20   6  -6  108.31    8.69
  19   5  -1    4.38    2.09
  11   5  -1    4.24    1.54
  24   4  -2    0.27    2.27
   3   3  -3  827.68   61.31
  -6  -8   2 1285.70   95.26
 -10 -12  -4  441.54   32.96
   7 -13  15   19.37    2.63
  -3 -13   9   87.04    6.95
  -6 -14   6   31.24    3.15
 -10 -18   0  335.85   25.29
 -11 -19  -3  207.74   15.91
 -11 -21  -3  377.35   28.42
 -10 -22   0   16.95    2.76
  14   6 -16    1.42    2.17
  10   6 -14    2.88    2.06
   7   5 -15    1.21    1.85
   8   4   0    0.32    1.36
   6   2 -22   65.46    5.69
   5   1 -23    0.61    2.22
  -7  -9   1 1956.96  144.90
  -9  -9  -5  367.72   27.43
 -10 -14  -2   17.55    2.40
   1 -17  13   59.96    5.28
  -8 -18   4   28.17    3.17
 -10 -20   0    2.68    2.11
  -8 -22   4   51.58    4.77
  18   4   2   12.16    2.21
  23   1   5    0.08    2.18
  -1   1  -5  915.72   67.75
   2   0 -22    5.89    2.17
  18  -2  10   97.94    7.52
   3  -5   9    3.50    1.23
   4 -14  14  295.06   22.27
  -9 -15   1  284.00   21.42
   5 -17  15    4.78    2.33
  12   6 -16   67.23    5.75
   8   2   4   18.04    1.74
  -2 -14  10   17.17    2.43
   1 -19  13   11.69    2.57
   1 -21  13  113.21    9.10
   7   1   5   97.48    7.30
   4   0 -24   23.49    3.14
  -1  -3 -23   -0.22    1.98
   7  -5  11  197.33   14.75
  -7  -5  -7    7.22    1.20
   1  -7   9 1765.90  130.74
   0 -10  10 1145.26   84.94
  -4 -14   8   34.90    3.42
 -11 -15 -13  146.30   11.37
   0 -16  12   80.73    6.68
   8 -18  16  312.50   23.71
  17   7 -11  155.97   12.13
  15   7 -11    2.40    2.18
   8   4 -20  122.77    9.72
  12   0   8  336.82   25.00
   1  -1   3  156.64   11.63
  -1 -15  11   37.41    3.69
 -11 -15  -7    0.94    1.80
 -11 -17  -5   27.59    3.21
  13   7  -9  109.41    8.64
   8   6 -12   -0.02    1.74
   8  -6  12   -0.14    1.16
   3 -13  13  708.54   52.76
  -5 -15   7    1.30    1.89
  -6 -16   6   21.47    2.78
  -7 -19   5   17.94    2.66
  -7 -21   5  135.20   10.65
  15   7  -7  379.52   28.48
   9   3   3    9.05    1.51
   1   3  -9   18.69    2.06
   8   2 -24  255.90   19.56
   0   2 -14   16.56    1.96
  19  -1   9  162.13   12.32
  -3  -7   5  287.39   21.49
  12  -8  14   67.14    5.37
   8 -10  14   32.40    3.17
  -4 -10   6  125.64    9.66
 -10 -16  -2  182.96   14.04
  -9 -17   1  688.04   51.28
   0 -18  12   38.54    3.90
 -11 -19  -5  122.04    9.69
 -11 -21  -5  293.78   22.30
  19   7  -9  211.74   16.23
  19   7 -11   -0.33    2.32
  17   7 -13   42.12    4.15
  16   6  -2   35.15    3.44
  14   6  -2   50.08    4.31
   9   3 -23    5.44    2.52
  -4  -4 -20  663.45   49.24
   1 -11  11  206.95   15.68
   6 -12  14  318.90   23.98
   2 -12  12  280.32   21.12
  -9 -13  -1   49.94    4.34
  -3 -15   9   55.41    4.86
 -11 -15  -9   44.01    4.13
 -11 -15 -11   18.17    2.63
   0 -20  12   48.21    4.57
  -6 -22   6  130.90   10.36
  13   7  -7  115.35    9.04
   5   5 -13 2377.59  176.05
   4   4  -4 3864.57  285.83
   4   4 -16   16.95    2.35
  16   2   6   34.80    3.18
   0   0 -20  498.84   37.23
   1  -1 -23  239.11   18.21
  -2 -10   8  446.21   33.28
  -9 -11  -3   36.41    3.36
 -10 -12  -6   72.27    5.88
 -10 -12 -14  171.38   13.06
  12 -14  16   16.98    2.84
  10 -16  16  283.76   21.58
   4 -16  14    3.32    2.23
  -6 -18   6    1.72    2.17
  -9 -19   1  139.75   10.94
  -9 -21   1   -0.27    2.26
 -10 -22  -2   20.01    3.00
  11   7 -11    3.19    1.94
  18   6  -2   65.18    5.58
   8   6  -6  122.83    9.46
   8   6 -14  175.25   13.43
  15   5   1   21.64    2.49
   9   5 -19    3.86    2.26
   7   5  -3  338.38   25.25
   7   5 -17   12.53    2.40
  -4  -4   0  928.76   68.78
  -8  -8  -4  196.04   14.75
  -7 -13   3  173.98   13.28
   7 -15  15   76.78    6.45
  -4 -16   8  194.28   14.87
  -1 -21  11   61.19    5.48
  19   7  -7  145.40   11.39
  15   7 -15  117.38    9.39
  11   7  -9   81.45    6.59
  12   6 -18   32.21    3.57
  17   5   1   26.31    2.91
  24   4   0   29.40    3.55
  14   2   6   50.24    4.09
  -1  -7   7 2653.45  196.35
  -9  -9  -7  696.23   51.70
  -5 -11   5 1298.71   96.29
 -10 -14  -4  108.44    8.55
 -11 -17  -7  110.36    8.82
 -11 -17 -13    3.39    2.38
  -1 -19  11    0.30    2.25
 -10 -20  -2   71.36    6.11
  15   7  -5    1.79    1.91
   1   3 -13  499.26   37.15
   2  -8  10  452.38   33.69
   4 -18  14   65.75    5.80
  -5 -19   7   16.71    2.70
   4 -20  14  260.64   19.90
  -5 -21   7  112.74    9.06
 -11 -21  -7   43.70    4.43
  -4 -22   8   44.38    4.39
  18   2   6   61.75    5.16
   3  -3   7   90.60    6.85
   4  -6  10  117.68    8.95
   5 -11  13  664.14   49.44
  -8 -16   2  463.61   34.69
  -2 -18  10   90.48    7.42
  -4 -18   8   33.70    3.60
 -11 -19  -7    0.67    2.35
  -2 -20  10   78.21    6.60
  -3 -21   9  116.06    9.32
  13   7  -5  365.63   27.41
  11   7  -7   51.88    4.47
  10   4   2  260.59   19.49
   1   3  -7    0.63    1.33
  -6  -4  -6 1940.71  143.55
   7  -9  13   73.33    5.90
   9 -13  15    0.81    2.18
   3 -15  13  227.44   17.35
 -11 -17  -9  232.48   17.76
 -11 -17 -11   27.60    3.36
  -3 -19   9    2.67    2.27
 -11 -21  -9   28.66    3.68
  -8 -22   2    0.93    2.39
  21   7  -7    7.36    2.63
  20   6  -2   87.72    7.26
  19   5   1    2.43    2.21
  23   3   3  123.85    9.89
  24   2   4   -1.27    2.51
  -1 -11   9  311.66   23.38
  -8 -12   0  222.11   16.79
 -10 -12  -8    1.53    1.62
   7 -17  15  148.08   11.69
  19   7  -5   21.70    3.04
  10   6 -18  100.28    8.19
  -7  -5  -9   85.13    6.43
  -7  -7  -3  286.30   21.38
  -4  -8   4  369.54   27.57
   3  -9  11   32.21    3.01
  -3 -11   7  100.33    7.85
  -9 -15  -1  285.18   21.53
  -8 -18   2  305.91   23.12
   7 -19  15   19.88    3.30
 -11 -19  -9    9.13    2.74
 -11 -19 -11   26.55    3.58
  -8 -20   2    1.28    2.21
  11   7 -15    1.25    2.27
  25   1   5  116.78    9.56
  -5  -3  -5 2660.23  196.71
  -9  -9  -9  649.30   48.22
 -10 -12 -12  203.92   15.48
 -10 -22  -4  125.34   10.11
   9   7 -11   86.02    6.95
   6   6 -10  109.70    8.54
   2   4 -10  241.42   18.10
  17   3   5   30.44    3.09
   7   3 -23    3.87    2.37
  -1  -1 -21   17.92    2.57
  -1  -3   3  466.44   34.59
   1  -5   7   86.62    6.66
  -5  -5  -1  947.08   70.15
   5  -7  11  192.97   14.52
   6  -8  12   -0.18    1.45
  -9  -9 -11   95.58    7.40
 -10 -12 -10   12.86    2.21
   2 -14  12  278.47   21.07
  -7 -15   3    0.15    1.91
 -10 -16  -4   41.86    4.10
   3 -21  13  434.77   32.79
  13   7 -17   34.19    3.88
   8   4 -22   68.88    6.18
   2   4 -12 1764.19  130.65
   3   1 -23   -0.29    2.49
  20  -2  10   66.03    5.31
  -7  -5 -11  198.32   14.74
  14  -8  14    0.69    1.12
  -7 -11   1  315.60   23.65
   0 -12  10  181.75   13.86
   1 -13  11   31.75    3.31
   3 -19  13  274.78   20.99
  16   8 -12   82.64    7.04
  11   7  -5  302.75   22.74
  24   6  -4   25.82    3.47
   7   5 -19   24.31    3.21
  -1  -5   5  868.11   64.33
  -4  -6   2  583.21   43.29
  -5  -9   3    2.64    1.58
  13 -11  15  145.75   11.35
 -10 -14  -6    2.27    2.06
  -9 -17  -1  712.42   53.12
 -10 -18  -4    0.42    2.22
 -10 -20  -4  225.14   17.32
  -9 -21  -1    1.23    2.59
  18   8 -12   81.60    7.08
  16   8  -8 1726.90  128.12
  14   8 -10   46.39    4.50
  14   8 -12   99.50    8.16
  15   7  -3    1.01    1.98
  22   6  -2   76.23    6.69
   8   6  -4    3.49    1.64
   6   6  -8  128.59    9.89
   1   3 -15    4.03    1.67
  -3  -1 -17  381.08   28.40
  -7 -17   3  170.88   13.23
  -9 -19  -1  130.50   10.39
  -7 -21   3   94.75    7.91
  10   6  -2   55.02    4.57
  11   5   1    6.00    1.64
   2   4  -8   13.45    1.83
  21   1   7   16.35    2.80
   5   1 -25  108.39    9.12
  21  -1   9   -0.40    2.14
  -3  -3 -21  464.18   34.65
  -7  -9  -1 1765.20  130.72
  -9 -13  -3   78.35    6.38
   9 -15  15  204.85   15.88
  -7 -19   3   27.31    3.45
  14   8  -8  450.62   33.77
   9   7  -7 1121.26   83.20
   6   6 -14   44.36    4.13
  -1   1 -17 1530.13  113.38
  11  -7  13  135.37   10.30
   0  -8   8 2322.59  171.92
  -2 -12   8    3.21    1.75
   2 -16  12    0.35    2.43
  14   8 -14    2.41    2.71
  19   7  -3   36.60    3.92
  14   6   0   49.07    4.29
   1   1 -21   21.61    3.09
  16  -8  14  117.02    8.94
  -2  -8   6 1204.91   89.29
  10 -10  14    2.48    2.06
  -8 -14   0  115.59    9.09
   6 -16  14    1.31    2.64
   2 -20  12  290.75   22.24
  -6 -22   4  281.09   21.49
 -10 -22  -6   26.75    3.95
  12   8 -10    2.44    2.20
  -5  -7   1   88.04    6.83
  -6  -8   0 2380.16  176.15
  -8  -8  -6  952.04   70.58
   5 -13  13  813.28   60.56
 -10 -14 -14   48.04    4.63
   2 -18  12    3.72    2.74
   6 -20  14   47.71    5.22
  20   8  -8  107.66    8.98
  10   6 -20   49.19    5.12
  16   4   4   18.99    2.48
   2   0 -24  268.24   20.65
  15 -11  15    5.31    2.62
  11 -13  15  151.43   11.98
  -1 -13   9   41.93    3.89
 -10 -14  -8   35.76    3.74
   1 -15  11   31.17    3.59
  -6 -16   4   26.49    3.21
 -10 -16  -6  100.44    8.23
   6 -18  14    0.56    3.03
  -6 -20   4  295.92   22.54
  -8 -22   0   90.27    7.80
  12   8  -8  175.24   13.49
  23   7  -5   36.48    4.61
  24   4   2    1.19    3.19
  25   3   3    1.04    3.31
  -2  -2   0 1237.01   91.50
   1  -3   5  481.69   35.71
  -3 -13   7  167.80   12.86
  -6 -18   4   92.69    7.71
   9 -19  15   51.87    5.55
 -10 -20  -6   35.63    4.34
   1 -21  11   55.16    5.54
  14   8  -6  156.33   12.14
  12   8 -14  100.47    8.33
  20   6   0   26.51    3.55
   6   6  -6 2939.56  217.53
   3   5 -11 1320.01   97.83
  22   0   8  125.22   10.07
  -5 -15   5  105.33    8.41
  -8 -16   0  690.92   51.54
 -10 -18  -6   75.12    6.65
 -10 -22  -8    5.31    3.52
  24   6  -2   58.16    5.96
   6   6 -16   24.36    3.15
 -10 -14 -12  172.19   13.38
   1 -17  11  167.19   13.12
   1 -19  11    0.45    2.88
  -8 -20   0   65.94    6.01
  -5 -21   5  573.97   43.08
   0 -22  10   13.67    3.51
  -4 -22   6  274.60   21.10
  20   8  -6    2.97    3.00
  23   5   1    1.04    3.12
   1  -9   9 1333.31   98.82
   4 -12  12 1042.01   77.42
  -7 -13   1   28.11    3.00
 -10 -14 -10    1.28    2.41
   9   7  -5  126.64    9.77
   9   7 -17 1092.30   81.30
  12   6   0   29.99    2.95
   3   5 -13 1618.49  119.94
   6   4 -22  374.06   28.44
  22   2   6   74.20    6.67
  -2   0 -18  588.56   43.81
  -3  -9   5    2.47    1.61
  -8 -12  -2    3.12    1.79
 -10 -16 -14   48.05    5.08
  -5 -17   5  292.82   22.21
  -5 -19   5  234.34   18.02
  -2 -22   8    0.84    3.15
  12   8 -16   75.24    6.73
  10   8 -10  236.92   18.01
  10   8 -12    1.52    2.28
  11   7  -3  150.44   11.53
  11   7 -19    2.05    3.10
   7   7  -9 1037.57   77.01
   7   7 -13  102.36    8.19
   7   5  -1   98.77    7.60
   5   3 -23  171.29   13.69
   1   3  -5  462.46   34.31
   0   0 -22  334.86   25.38
  -9 -11  -7   62.04    5.17
  -9 -11 -15   42.34    3.98
   5 -15  13  233.52   17.96
  -1 -15   9  268.48   20.39
   0 -16  10  478.76   35.93
  -9 -17  -3  354.77   26.81
  -9 -19  -3    3.51    2.80
   0 -20  10    0.57    2.67
 -10 -20  -8    1.73    3.28
   5 -21  13  355.61   27.24
  -1 -21   9   -0.37    2.97
  12   8  -6    0.73    2.01
   2   4  -6  518.13   38.47
   2   4 -16   41.33    3.90
  -8 -10  -4   21.23    2.38
   7 -11  13  130.89   10.27
   3 -11  11  221.39   16.79
  11 -15  15    4.76    3.29
  -3 -15   7    0.35    2.10
  -4 -16   6   27.52    3.33
   0 -18  10  325.34   24.73
 -10 -18  -8  333.61   25.40
  -4 -20   6  298.65   22.79
  -3 -21   7   83.19    7.35
  18   8  -4   40.64    4.41
  16   8  -4  268.05   20.39
  10   8 -14   38.79    4.13
  17   7  -1  665.49   49.68
  22   6   0    9.80    3.09
  17   5   3   31.81    3.48
   8   4 -24   30.69    4.81
   0   2 -18  650.67   48.48
  -2  -2 -22   51.07    4.88
  -9 -13  -5   58.15    5.03
  -4 -18   6   83.19    7.12
   5 -19  13  216.03   16.96
  -2 -20   8    1.30    2.94
 -10 -20 -10    6.89    3.67
 -10 -20 -12  123.47   10.59
  15   9 -11   59.29    5.65
  22   8  -6   -0.61    3.48
  10   8  -8  587.84   43.85
  23   7  -3    2.12    3.52
   8   6 -20    3.68    3.08
   9   5 -23    0.27    3.72
   5   5 -19  335.57   25.44
   4   4  -2 2148.60  158.96
   4   2 -24    0.45    3.45
   9  -9  13   53.65    4.70
  -1  -9   7 1486.38  110.12
  -4 -10   4  347.52   25.98
  13 -13  15  182.56   14.44
  -9 -13 -17   81.14    6.88
  -7 -15   1  140.34   10.96
  -2 -16   8  448.69   33.68
  -1 -17   9  676.03   50.52
  -3 -17   7  168.00   13.12
  -3 -19   7   24.73    3.56
  15   9  -9  730.53   54.58
  15   9 -13    1.62    3.09
  14   8  -4   32.24    3.47
  19   7  -1  171.21   13.45
   7   7 -15  365.04   27.52
  15   5   3  130.78   10.13
   3   5 -15  116.42    9.15
  10  -6  12   69.37    5.48
  -2  -6   4  514.84   38.24
  11 -17  15   35.29    4.82
  -2 -18   8  293.90   22.39
 -10 -18 -10  185.24   14.65
 -10 -18 -12    2.85    3.41
  19   9  -9  272.98   21.06
  20   8  -4  120.41    9.98
   5   5  -3 2472.28  182.92
  -7 -19   1  100.63    8.41
   8 -20  14    0.14    3.94
  -8 -22  -2    0.80    3.41
  13   9 -11  103.17    8.55
   7   7  -7 1075.04   79.76
   6   6 -18    1.79    2.74
   3   5  -7  299.37   22.36
   8   4   2   13.87    1.70
   2   2 -22   68.27    6.36
   0   2  -4  631.81   46.78
   8 -16  14  129.01   10.64
  -7 -17   1  427.52   32.16
  -6 -22   2   37.76    4.74
  17   9  -7 1082.04   80.59
  15   9 -15  288.85   22.30
  13   9 -13  165.21   13.09
  12   8 -18   62.72    6.23
  10   8 -16  697.69   52.20
   4   6 -12 1585.81  117.54
   9   5   1  558.60   41.50
  12   4   4 3442.74  254.70
  12 -10  14  164.45   12.78
  -9 -11  -9   87.29    7.00
  -8 -14  -2   21.33    2.79
   8 -18  14   71.12    7.01
  19   9  -7  195.25   15.42
  15   9  -7  457.73   34.43
  21   7  -1   14.76    3.58
  13   7  -1   40.67    3.80
   9   7 -19  192.14   15.17
  25   5   1  104.25    9.45
  23   3   5  177.74   14.24
   6 -10  12   69.86    5.79
  10 -12  14  159.78   12.59
  -9 -15  -5   95.42    7.85
  -5 -23   3   97.40    8.53
  10   8  -6  261.16   19.72
  -1   1 -19  482.68   36.12
   0  -6   6  141.38   10.69
  -9 -11 -13   71.73    6.01
  -6 -14   2   27.30    3.04
  -9 -19  -5    1.82    3.06
  -8 -20  -2    1.21    3.10
  13   9 -15    1.38    3.30
  22   8  -4   66.74    6.73
   6   6  -4 2725.17  201.66
   4   6 -14  428.67   32.10
   3  -7   9  320.24   23.91
  -2 -10   6   32.20    3.02
  -9 -11 -11    0.22    1.98
  13 -15  15   -0.47    3.95
   4 -16  12  123.56   10.11
  -8 -16  -2  457.05   34.33
  -9 -17  -5  130.74   10.57
   4 -18  12  182.18   14.49
  -6 -20   2   55.92    5.61
  -7 -23  -1   88.93    8.20
   8   8 -10  653.22   48.69
   8   8 -12  156.82   12.20
  18   6   2   59.44    5.48
  16   6   2   37.27    3.82
  -7  -9  -3  325.58   24.33
   3 -13  11  705.24   52.59
  -9 -13  -7   65.61    5.64
  -8 -18  -2  298.54   22.78
   3 -21  11  338.97   26.11
  21   9  -7    1.91    3.85
  13   9  -7   88.50    7.40
   4   6  -8    2.29    1.63
   2   4 -18   11.47    2.74
  24   2   6   53.32    6.16
   8  -8  12  116.82    9.07
   5  -9  11   15.75    2.19
   7 -13  13  129.03   10.38
  -6 -16   2   21.20    3.04
  -6 -18   2   36.93    4.26
   7 -21  13   41.79    5.97
  -9 -21  -7   -0.25    3.58
  18   8  -2  454.29   34.25
  16   8  -2  662.73   49.52
  11   9 -13  119.78    9.81
   9   7  -3  467.36   34.85
   8   8 -14  409.96   30.89
   4  -8  10   20.45    2.31
   2 -12  10   29.69    3.24
   2 -22  10   26.53    4.78
   1   1 -23  236.47   18.51
   1 -11   9  305.65   22.97
  -3  -7   3   99.15    7.64
  20   6   2   84.46    7.50
  17   9  -5  197.03   15.42
  11   9  -9  115.34    9.26
  10   8 -18  449.90   34.11
   8  -4  10   24.98    2.14
   7   5 -23   27.92    5.05
   1   3 -19   11.42    2.89
  -1  -1 -23  217.24   16.99
  -4 -22   4  463.78   35.20
  -8 -12  -4  244.34   18.48
  -8 -22  -4   57.76    6.43
  20   8  -2    0.67    3.52
  19   9  -5    0.33    3.49
  15   9  -5  139.03   11.10
  13   9 -17  123.08   10.53
   8   8  -8 1791.58  132.79
   8   6 -22    0.39    4.10
   6   4 -24   26.99    5.27
   5   5 -21  731.86   54.91
   3 -15  11   98.37    8.28
   3 -19  11  227.77   17.90
  -3  -1 -19   10.40    2.00
  -6  -6  -4 2469.99  182.73
  -7 -21  -1   13.46    3.72
  -8  -8 -12  135.26   10.27
  -8 -10  -6  192.30   14.58
  14   6   2   44.78    4.08
  11   9 -15   53.57    5.55
  10 -14  14   38.69    4.62
   7   7  -5    7.95    1.83
   7 -19  13    5.26    4.38
   6   6 -20   89.75    8.02
   4   6 -16   43.14    4.36
   4   4 -22  612.31   46.15
   3 -17  11    0.52    3.19
  -4  -8   2   10.54    1.79
  -5  -9   1  371.59   27.74
  -5 -19   3  249.26   19.25
  -7 -13  -1   33.59    3.42
  -9 -13 -15    0.19    3.00
  -9 -15  -7  361.95   27.38
  -9 -19  -7  145.32   11.92
  -9 -21  -9    0.98    4.11
  18  10 -10  281.21   21.91
  16  10 -10  449.73   34.12
  16  10 -12    7.92    3.87
  14   8  -2   30.04    3.39
  11   7  -1  431.38   32.22
  10   2   6   49.53    3.90
   8   8 -16 1502.34  111.67
   7 -15  13   19.43    3.82
   5   7 -11  296.52   22.33
   5  -5   9   57.42    4.55
  -5 -15   3   79.62    6.60
  21   9  -5  137.23   11.67
  10 -18  14   15.65    5.14
   9   7 -21   -0.88    4.11
   7  -7  11   32.39    3.03
   7 -17  13   24.98    4.46
   5   3 -25   -1.13    4.42
   2 -20  10   88.90    8.22
   1 -21   9    0.70    3.93
   0 -22   8   76.29    7.50
  -2 -22   6   43.14    5.49
  -5 -17   3   17.12    3.15
  -9 -13  -9   54.67    5.08
  -9 -17  -7  799.58   59.79
  14 -10  14   34.71    4.32
  11   9  -7   78.16    6.59
  10 -16  14   52.01    6.14
   7   7 -19  126.04   10.57
   3   3 -23   97.40    8.79
   2 -14  10   19.14    3.14
   0   2 -20    1.17    2.93
  -4 -20   4  644.30   48.40
  -6  -8  -2 1064.39   78.89
  -6 -22   0   11.68    4.24
  -7 -19  -1  103.65    8.88
  -8 -20  -4   81.64    7.64
  19   7   1  154.82   12.47
  18  10  -8  362.89   27.77
  17   7   1  669.58   50.06
  14  10 -10    2.49    3.26
  13   9  -5   74.61    6.43
  10   8  -4   29.13    3.11
   6 -12  12  436.75   32.83
   5   7  -9  117.66    9.17
   2 -18  10   95.44    8.44
  -7 -23  -3    0.83    4.47
  16  10  -8  772.92   57.89
  14  10 -14   66.43    6.83
  12 -12  14  495.31   37.41
  11   9 -17  308.88   23.89
   9 -11  13   80.69    6.97
   5   7 -15    1.28    2.58
   3   5  -5 2289.16  169.39
   2 -16  10  186.77   14.70
   1 -13   9   45.62    4.36
  -1 -21   7   10.12    4.00
  -2 -12   6  147.89   11.42
  -4 -18   4  273.71   21.03
  -7 -17  -1  424.73   32.06
  -8 -14  -4   26.39    3.34
  -8 -22  -6   -0.29    4.05
  -9 -19  -9  205.45   16.49
  15   7   1  226.50   17.31
  10   8 -20    3.05    4.34
   9   9 -11  108.58    8.84
   1  -7   7 2356.59  174.41
   1 -19   9  137.79   11.46
  -1  -7   5   75.43    5.95
  -3  -5   1  493.89   36.66
  -4 -16   4    7.64    2.78
  -5  -5  -3 2489.93  184.18
  -5 -23   1    0.62    4.40
  -8 -18  -4   34.15    4.54
  -9 -13 -11   78.80    6.86
  -9 -15 -15  207.15   16.49
   8   8  -6 1331.49   98.77
   4   6  -6 2550.47  188.76
   3   5 -19  316.66   24.19
  -2 -20   6   59.77    6.25
  -3 -19   5  232.79   18.15
  -6 -12   0   16.76    2.42
  -8 -16  -4  193.67   15.12
  -9 -15  -9  491.29   37.00
  -9 -17  -9  920.66   68.83
  -9 -17 -15  309.88   24.22
  -9 -19 -13    1.82    4.75
  19   9  -3    3.65    3.83
  14  10  -8   33.09    4.40
  12   8  -2    2.51    2.19
  11   5   3 1234.53   91.50
  11  -9  13   74.46    6.40
   8   8 -18  909.61   68.05
   4   6 -18  106.73    9.01
   2   4  -4 2066.31  152.88
   1 -15   9  257.37   19.72
   1 -17   9  626.66   47.04
  -1 -13   7   28.78    3.23
  -4  -4  -2 2230.00  164.95
  -5  -7  -1   77.97    6.11
  -6 -20   0   10.63    3.74
  -7  -7  -7  710.86   52.74
  -9 -19 -11    6.80    4.46
  18  10  -6   84.02    7.92
  12  10 -12  248.06   19.28
  12   6   2  231.55   17.49
   9   9  -9  809.50   60.32
   9   9 -15  580.23   43.65
   2   4 -20  393.97   29.91
   2  -4   6  447.58   33.22
   0 -14   8  103.41    8.42
  -1   3 -11  220.01   16.51
  -1   3 -13  400.59   29.89
  -1 -19   7  108.36    9.34
  -2   2 -12  265.31   19.83
  -3 -15   5   73.78    6.29
  -3 -17   5   17.19    3.37
  -7 -11  -3  104.27    8.22
  24   8  -2  240.98   19.59
  16  10  -6  108.71    9.33
  15   9  -3   63.52    5.95
  12  10 -10   14.12    3.45
  12  10 -14  158.71   12.85
   6   8 -12   -0.06    2.32
   6 -14  12  313.28   23.94
   6 -18  12   23.95    4.78
   5 -11  11  221.15   16.90
   5 -21  11  296.33   23.39
   2   2 -24  108.10   10.02
   0   4 -12  396.58   29.61
  -2 -14   6   25.60    3.17
  -2 -18   6   35.65    4.51
  -4  -4 -22  397.60   29.77
  -7 -21  -3   77.60    7.64
  -9 -15 -11   41.01    4.92
  -9 -15 -13   -0.46    3.59
  -9 -17 -11  230.11   18.20
  -9 -17 -13   89.98    8.57
  20  10  -6   37.05    5.65
  16 -10  14   29.19    4.07
  11   9 -19    8.88    4.65
   6   8 -14  134.88   10.82
   6 -16  12   34.94    4.84
   5   7  -7    5.94    1.99
   5   7 -17   11.37    3.39
   0  -4   4  930.17   68.89
   0 -16   8  653.67   48.95
  -1 -15   7  143.43   11.39
  -1 -17   7  431.34   32.61
  -2 -16   6   24.07    3.53
  -8 -10  -8  422.96   31.62
  -8 -12  -6    0.02    2.12
  -8 -20  -6    2.03    4.03
  -8 -22  -8   51.54    6.90
  25   5   3    1.11    5.51
  24   6   2   52.92    7.03
  18   8   0  659.31   49.47
  12 -18  14   34.07    6.58
  11   9  -5   21.42    3.03
  10   4   4  494.38   36.75
   9 -19  13   -0.24    5.16
   6   8 -10  243.18   18.48
   6   6 -22  140.26   12.11
  -2   2 -14   29.36    2.83
  -5 -21   1   83.53    7.98
  -6 -14   0   27.20    3.27
  -6 -18   0  141.69   11.54
  -7 -23  -5   17.64    5.36
  15  -7  13    7.51    1.91
  13   7   1   40.99    4.01
  12  10 -16    5.00    4.21
  12 -16  14   10.81    4.72
   5   5 -23  241.02   19.37
   4 -22  10  110.87   10.43
   2   2   0 1269.32   93.89
   1   3 -21  151.04   12.18
   0   4 -10   98.00    7.63
  -1   1 -21   15.35    3.08
  -2   2 -10   12.74    1.58
  -6 -16   0  110.27    9.02
  -8 -12 -18   26.43    3.70
  23   7   1  123.09   11.09
  20   8   0   89.07    8.30
  17  11 -11   33.38    5.50
  16   8   0  895.14   66.76
  14  10  -6    4.42    3.17
  12  10  -8    0.83    2.99
   9   9 -17 1126.47   84.12
   4 -10  10    0.88    2.00
   1   5 -13  322.54   24.24
  -1   3 -15    2.72    1.82
  -2  -8   4   10.38    1.95
  -3 -23   3   70.87    7.59
  -4 -22   2  165.06   13.74
  -7  -9  -5   78.58    6.30
   9 -17  13   52.76    5.97
   8 -10  12   -0.28    2.07
   6   8 -16  418.48   31.73
   6   6  -2   32.60    3.13
   5 -19  11  124.16   10.95
   3  -9   9  391.14   29.27
   1   5 -11    5.47    1.81
  -6 -22  -2   38.89    5.68
  -7 -19  -3   18.83    4.15
  -8 -18  -6  203.57   16.13
  -8 -22 -10    6.73    5.20
  23   9  -3    0.83    4.79
  19   3   7   26.78    3.52
  17   3   7  194.26   14.90
  15  11 -11   20.83    4.49
  15  11 -13  161.20   13.54
  14 -12  14  214.35   16.96
  13   9  -3  108.74    8.91
   9 -15  13    0.88    3.58
   8   8 -20   89.56    8.47
   8   6   0 2728.61  201.95
   7   7  -3  324.85   24.38
   4   4 -24   97.43    9.20
  -1   3  -9   17.86    1.95
  -3  -9   3    7.47    1.89
  -4 -10   2  166.32   12.74
  -7 -13  -3  155.44   12.10
  -8 -14  -6   97.72    8.11
  17  11  -9  293.17   22.87
  10  10 -12   12.14    3.41
   9   7  -1 2124.02  157.32
   6   8  -8 1267.08   94.06
   5 -13  11  654.33   48.96
  -1 -23   5   -2.26    4.40
  -3   1 -11  181.01   13.54
  -5 -19   1    1.79    3.28
  -8 -16  -6  312.19   23.85
  22   8   0   92.93    8.69
  18  10  -4   -1.82    3.39
  18   2   8  352.70   26.55
  10  10 -10  134.66   10.85
  10  10 -14    1.63    3.30
   5   5  -1  912.25   67.64
[truncated: 46,675 more chars]
