# Supplementary material for: Multi‐Crystal X‐Ray Diffraction (MCXRD) Bridges the Crystallographic Characterisation Gap in Chemistry and Materials Science: Application to MOFs
Source: Angew Chem Int Ed Engl. 2026 Jan 18;65(9):e23233. doi: 10.1002/anie.202523233 (PMC12929940; doi:10.1002/anie.202523233)
Supplement: Supplementary file 2 — Supporting Information [file ANIE-65-e23233-s002.zip › UiO-66-MoO4.cif]

data_UiO-66-MoO4
###############################################################################
#  #  #  #  #  #  #  #  #  #  #  #  #  #  #  #  #  #  #  #  #  #  #  #  #  #  #
#  #  #  #  #  #  #  #  #                                #  #  #  #  #  #  #  #
#------------------------->        UiO-66-MoO4         <----------------------#
#  #  #  #  #  #  #  #  #                                #  #  #  #  #  #  #  #
#  #  #  #  #  #  #  #  #  #  #  #  #  #  #  #  #  #  #  #  #  #  #  #  #  #  #
###############################################################################
         
    #++++++++++++++++++++++++++++++++++++++++++++++++++++++++++++++++++#
    # Solved with Synchrotron Rotation-Multi-Crystal X-ray Diffraction #
    #++++++++++++++++++++++++++++++++++++++++++++++++++++++++++++++++++# 

loop_
_publ_author_name
_publ_author_email

'Joshua Smith'  jpsmith1@sheffield.ac.uk      
'Lee Brammer'   lee.brammer@sheffield.ac.uk   
'Robin Owen'    robin.owen@diamond.ac.uk      
'Anna Warren'   anna.warren@diamond.ac.uk     
'Mark Warren'   mark.warren@diamond.ac.uk
'Tom Roseveare' tom.roseveare@sheffield.ac.uk


################################################################################
#                           #Audit information#                                #
################################################################################
#+++++++++++++++++++++++++++++++++++++++++++++++++++++++++++++++++++++++++++++++
_audit_creation_date          2022-12-12
_audit_contact_author_name    'Smith,J.P'
_audit_contact_author_email   

'joshua.smith@diamond.ac.uk & jpsmith1@sheffield.ac.uk'

_audit_contact_author_address  

; Dainton Building, The University of Sheffield, Brook Hill,
  Sheffield, S3 7HF. 

  Diamond House, Harwell Science and Innovation Campus, 
  Fermi Ave, Didcot, OX11 0DE.
;
#++++++++++++++++++++++++++++++++++++++++++++++++++++++++++++++++++++++++++++++

loop_
_audit_creation_method
;
Olex2:
+++++++++++++++++++++++++++++++++++++++++++++++++++++++++++++++++++
v1.5 (compiled 2022.04.07 svn.rca3783a0 for OlexSys, GUI svn.r6498)
+++++++++++++++++++++++++++++++++++++++++++++++++++++++++++++++++++

enCIFer - Manual editing:
++++++++++++++++++++++++++++++++++++++++++++++++++++       
F. H. Allen, O. Johnson, G. P. Shields, B. R. Smith,
M. Towler, J. Applied Cryst., 37, 335-338, 2004
++++++++++++++++++++++++++++++++++++++++++++++++++++
;  
                                                                              
################################################################################
#                           #Citation & reference#                             #
################################################################################
loop_
_citation_id
_citation_journal_abbrev
_citation_journal_full
_citation_title
_citation_author_name
_citation_journal_id_ISSN
_citation_journal_volume
_citation_journal_issue
_citation_page_first
_citation_page_last
_citation_year
_citation_special_details


Xia2.multiplex 
#++++++++++++++++++++++++++++++++++++++++++++++++++++++++++++++++++++++++++
'acta crystallogr. D'
'acta crystallographica section D-structural biology'
'xia2.multiplex: a multi-crystal data-analysis pipeline' 
; Gildea, R. J., Beilsten-Edmands, J., Axford, D., Horrell, S., Aller, 
  P., Sandy, J., Sanchez-Weatherby, J., Owen, C. D., Lukacik, 
  P., Strain-Damerell, C., Owen, R. L., Walsh, M. A. & Winter, G.' 
; 2059-7983  78   12  725  769  2022 
 'The xia2.multiplex pipline was used for multi-crystal analysis'
#++++++++++++++++++++++++++++++++++++++++++++++++++++++++++++++++++++++++++


Xia2  
#++++++++++++++++++++++++++++++++++++++++++++++++++++++++++++++++++++++++++
'J. Appl. Crystallogr.'
'Journal of Applied Crystallography'              
'xia2: an expert system for macromolecular crystallography data reduction'
'Winter, G.'
1600-5767 43 1 186 190 2010
; The xia2 program was used for indexing and integration of individual
  datasets prior to the multi-crystal analysis'
;
#++++++++++++++++++++++++++++++++++++++++++++++++++++++++++++++++++++++++++


Dials
#++++++++++++++++++++++++++++++++++++++++++++++++++++++++++++++++++++++++++
'acta crystallogr. D'  
'acta crystallographica section D-structural biology' 
'DIALS: implementation and evaluation of a new integration package'
; G. Winter, D. G. Waterman, J. M. Parkhurst, A. S. Brewster, R. J. Gildea,
  M. Gerstel, L. Fuentes-Montero, M. Vollmar, T. Michels-Clark, I. D. Young,
  N. K. Sauter and G. Evans
; 2059-7983 74 2 85 97  2018  
; Crystallographic X-ray diffraction data processing
  spot finding, indexing, refinement and integration
;
#++++++++++++++++++++++++++++++++++++++++++++++++++++++++++++++++++++++++++


 Dials.scaling
#++++++++++++++++++++++++++++++++++++++++++++++++++++++++++++++++++++++++++
'acta crystallogr. D'  
'acta crystallographica section D-structural biology' 
; Scaling diffraction data in the DIALS software package:
  algorithms and new approaches for multi-crystal scaling
;
; Beilsten-Edmands, J., Winter, G., Gildea,
  R., Parkhurst, J., Waterman, D. & Evans, G.
; 2059-7983  76  4  385  399  2020 
 'Used within xia2.multiplex for multi-crystal scaling'
#++++++++++++++++++++++++++++++++++++++++++++++++++++++++++++++++++++++++++


################################################################################
#                            #Computing details#                               #
################################################################################
loop_
_computing_data_collection
_computing_data_reduction
_computing_cell_refinement
_computing_structure_solution
_computing_structure_refinement
_computing_molecular_graphics
_computing_publication_material
#+++++++++++++++++++++++++++++++++++++++++++++++++++++++++++++++++++++++
'GDA (generic data aquisition software)'
'Dials & Dials.scale'
'Xia2'                    
; SHELXT: Sheldrick, G.M. (2015). Acta Cryst. A71, 3-8.
;
; SHELXL: Sheldrick, G.M. (2015).Acta Cryst. C71, 3-8.
;
; Olex2:Dolomanov, O.V., Bourhis, L.J., Gildea, R.J, Howard, J.A.K. 
  & Puschmann, H.(2009). J. Appl. Cryst. 42, 339-341.
;
; Olex2:Dolomanov, O.V., Bourhis, L.J., Gildea, R.J, Howard, J.A.K. 
  & Puschmann, H.(2009). J. Appl. Cryst. 42, 339-341.
;
#++++++++++++++++++++++++++++++++++++++++++++++++++++++++++++++++++++++++

################################################################################
#                   #Crystal, experimental & refinement data#                  #
################################################################################

_chemical_name_systematic
; catena-[tris(\m-benzene-1,4-dicarboxylato - molybdate)
 -bis(\m-hydroxo)-bis(\m-oxo)-tri-zirconium  unknown solvate]
;
_chemical_name_common           UiO-66-MoO4                    
_chemical_formula_moiety       'C38.88 H23.44 O27.44 Zr6, 24(Mo0.047 O0.19)'
_chemical_formula_sum          'C38.88 H23.44 Mo1.14 O32 Zr6'
_chemical_formula_weight        1659.77
_cell_length_a                  20.7409(9)
_cell_length_b                  20.7409(9)
_cell_length_c                  20.7409(9)
_cell_angle_alpha               90
_cell_angle_beta                90
_cell_angle_gamma               90
_cell_volume                    8922.4(7)
_cell_formula_units_Z           4
_cell_measurement_temperature   293(2)
_cell_measurement_reflns_used   14595
_cell_measurement_theta_min     1.8438
_cell_measurement_theta_max     30.077                      
_cell_special_details 
;                 
++++++++++++++++++++++++++++++++++++++++++++++++++++++++++++++++++++++++++++++
An overall best estimate of the unit cell is obtained by refinement of the 
unit-cell parameters against the observed 2\q angles by minimizing the
unit-cell constants against the difference between observed and calculated 
2\q values, which are determined from background-subtracted integrated
centroids. This provides an overall best estimate of the unit cell that
is a suitable representative average for use in structure
determination and refinement.

See Xia2.multiplex:Gildea, R.J.et al., Acta Crystallogr. (2022) D78,725-769 
for more details.

Unit cell volume uncertainty value was calculated by OLEX2.
++++++++++++++++++++++++++++++++++++++++++++++++++++++++++++++++++++++++++++++
;
_exptl_crystal_description      Octahedral                     
_exptl_crystal_colour          'Colourless'                    
_exptl_crystal_density_diffrn   1.235                  
_exptl_crystal_F_000            3202                              
_exptl_absorpt_coefficient_mu   1.034                        
_exptl_crystal_size_max         0.005
_exptl_crystal_size_mid         0.005
_exptl_crystal_size_min         0.005      
_exptl_absorpt_correction_type  Empirical
#Tmin & Tmax as determined by PLATON 
_exptl_absorpt_correction_T_min 0.995
_exptl_absorpt_correction_T_max 1.000
_exptl_absorpt_process_details
;
+++++++++++++++++++++++++++++++++++++++++++++++++++++++++++++
Partial datasets from 20 crystals were merged and scaled
together using a physical scaling model with
spherical harmonic absorption corretions.
+++++++++++++++++++++++++++++++++++++++++++++++++++++++++++++
;
_exptl_crystals_number          20                                           
_exptl_crystal_preparation
;
++++++++++++++++++++++++++++++++++++++++++++++++++++
Droplets of the IPA/DMF suspension were pipetted
onto a small 5 micron thick circle of Mylar film
attached to an aluminium washer.
The washer was then glued to a standard SPINE length
pin for ease of use on the beamline goniometer.
The IPA/DMF was allowed to evaporate before
collecting data.
++++++++++++++++++++++++++++++++++++++++++++++++++++    
;
_diffrn_ambient_temperature           293(2)                         
_diffrn_radiation_type                synchrotron       
_diffrn_radiation_wavelength          0.77491             
_diffrn_radiation_monochromator      'Silicon 111'         
_diffrn_radiation_probe               X-ray        
_diffrn_source                        synchrotron       
_diffrn_source_type                  'i04 beamline DLS'       
_diffrn_source_voltage               '23000 Kev'
_diffrn_source_current               '300 mA' 
_diffrn_detector                     'Photon counting pixel array'       
_diffrn_detector_type                'i04 beamline'           
_diffrn_measurement_device_type      'Dectris Pilatus2 6MF'          
_diffrn_measurement_device           'Two circle \p and \k'          
_diffrn_measurement_method           'profile data from \F scans'       
_diffrn_measurement_specimen_support  Mylar     
_diffrn_reflns_number                 24513                  
_diffrn_reflns_av_R_equivalents       0.0625
_diffrn_reflns_av_unetI/netI          0.0176      
_diffrn_reflns_theta_full             27.706 
_diffrn_reflns_theta_max              28.964
_diffrn_reflns_theta_min              1.854
_diffrn_reflns_limit_h_max            25
_diffrn_reflns_limit_h_min           -25
_diffrn_reflns_limit_k_max            25
_diffrn_reflns_limit_k_min           -25
_diffrn_reflns_limit_l_max            25
_diffrn_reflns_limit_l_min           -25                          
_diffrn_measured_fraction_theta_max   1.000 
_diffrn_measured_fraction_theta_full  1.000                   
_diffrn_reflns_point_group_measured_fraction_full  1.000 
_diffrn_reflns_point_group_measured_fraction_max   1.000 
_reflns_number_total                  515                       
_reflns_number_gt                     487           
_reflns_threshold_expression         'I > 2\s(I)'
_reflns_special_details 
;                   
++++++++++++++++++++++++++++++++++++++++++++++++++++++++++++++++++++
 Reflections were merged by SHELXL according to the crystal
 class for the calculation of statistics and refinement.
 
 Structure factors included contributions from the .fab file.
 
 _reflns_Friedel_fraction is defined as the number of unique
 Friedel pairs measured divided by the number that would be
 possible theoretically, ignoring centric projections and
 systematic absences.
++++++++++++++++++++++++++++++++++++++++++++++++++++++++++++++++++++
;

################################################################################
#                             #Resolution shell table#                         #
################################################################################
loop_
_reflns_shell_d_res_high
_reflns_shell_d_res_low
_reflns_shell_number_measured_all
_reflns_shell_number_unique_all
_reflns_shell_percent_possible_all
_reflns_shell_meanI_over_sigI_all
11.98	2.17	1526	40	100	82.1
2.17	1.72	1433	31	100	85.1
1.72	1.50	1481	27	100	97.9
1.50	1.37	1520	29	100	84.7
1.37	1.27	1421	25	100	66.1
1.27	1.19	1591	29	100	57.4
1.19	1.14	1287	23	100	64.6
1.14	1.09	1555	28	100	71.3
1.09	1.04	1116	19	100	75.9
1.04	1.01	1643	29	100	56.0
1.01	0.98	1246	21	100	52.6
0.98	0.95	1468	27	100	45.3
0.95	0.92	1550	25	100	51.1
0.92	0.90	1052	21	100	51.3
0.90	0.88	1429	25	100	44.1
0.88	0.86	1133	23	100	37.4
0.86	0.84	804	28	100	25.0
0.84	0.83	494	19	100	25.8
0.83	0.81	455	24	100	24.0
0.81	0.80	311	22	100	14.9

#As reported from xia2.multiplex.html
	
############################################################################
#                         #Multi-crystal infomation#                       #
############################################################################
loop_
_exptl_crystal_id
_diffrn_attenuator_scale #(Synchtroton transmission (100%)
_diffrn_measurement_details

#++++++++++++++++++++++++++++++++++++++++++++++++++++
                     Cryx_1  
#x_55_1
100   
;  
75 frames/images at 0.2/% per frame/images = 15/% 
  rotation-wedge at 0.15s exposure per image/frame 
; 

#+++++++++++++++++++++++++++++++++++++++++++++++++++

#++++++++++++++++++++++++++++++++++++++++++++++++++++
                    Cryx_2  
#x_64_1
100   
;  
  100 frames/images at 0.2/% per frame/images = 20/% 
  rotation-wedge at 0.15s exposure per image/frame  
;
#++++++++++++++++++++++++++++++++++++++++++++++++++++

#++++++++++++++++++++++++++++++++++++++++++++++++++++
                    Cryx_3  
#x_61_1
100   
; 
75 frames/images at 0.2/% per frame/images = 15/% 
  rotation-wedge at 0.15s exposure per image/frame   
;
#++++++++++++++++++++++++++++++++++++++++++++++++++++

#++++++++++++++++++++++++++++++++++++++++++++++++++++
                    Cryx_4  
#x_69_1
100  
;
100 frames/images at 0.2/% per frame/images = 20/% 
  rotation-wedge at 0.15s exposure per image/frame  
;
#++++++++++++++++++++++++++++++++++++++++++++++++++++

#++++++++++++++++++++++++++++++++++++++++++++++++++++
                    Cryx_5  
#x_75_1
100  
;
100 frames/images at 0.2/% per frame/images = 20/% 
  rotation-wedge at 0.15s exposure per image/frame  
;
#++++++++++++++++++++++++++++++++++++++++++++++++++++

#++++++++++++++++++++++++++++++++++++++++++++++++++++
                    Cryx_6  
#x_58_1
100  
;
75 frames/images at 0.2/% per frame/images = 15/% 
  rotation-wedge at 0.15s exposure per image/frame  
;
#++++++++++++++++++++++++++++++++++++++++++++++++++++

#++++++++++++++++++++++++++++++++++++++++++++++++++++
                    Cryx_7  
#x_11_1
100  
;
75 frames/images at 0.2/% per frame/images = 15/% 
  rotation-wedge at 0.15s exposure per image/frame  
;
#++++++++++++++++++++++++++++++++++++++++++++++++++++

#++++++++++++++++++++++++++++++++++++++++++++++++++++
                    Cryx_8  
#x_70_1
100  
;
100 frames/images at 0.2/% per frame/images = 20/% 
  rotation-wedge at 0.15s exposure per image/frame  
;
#++++++++++++++++++++++++++++++++++++++++++++++++++++

#++++++++++++++++++++++++++++++++++++++++++++++++++++
                    Cryx_9  
#x_26_1
100  
;
75 frames/images at 0.2/% per frame/images = 15/% 
  rotation-wedge at 0.15s exposure per image/frame  
;
#++++++++++++++++++++++++++++++++++++++++++++++++++++

#++++++++++++++++++++++++++++++++++++++++++++++++++++
                    Cryx_10  
#x_74_1
100  
;
100 frames/images at 0.2/% per frame/images = 20/% 
  rotation-wedge at 0.15s exposure per image/frame  
;
#++++++++++++++++++++++++++++++++++++++++++++++++++++

#++++++++++++++++++++++++++++++++++++++++++++++++++++
                    Cryx_11  
#x_59_1
100  
;
75 frames/images at 0.2/% per frame/images = 15/% 
  rotation-wedge at 0.15s exposure per image/frame  
;
#++++++++++++++++++++++++++++++++++++++++++++++++++++

#++++++++++++++++++++++++++++++++++++++++++++++++++++
                    Cryx_12  
#x_68_1
100
;
100 frames/images at 0.2/% per frame/images = 20/% 
  rotation-wedge at 0.15s exposure per image/frame  
;
#++++++++++++++++++++++++++++++++++++++++++++++++++++

#++++++++++++++++++++++++++++++++++++++++++++++++++++
                    Cryx_13  
#x_34_1
100  
;
75 frames/images at 0.2/% per frame/images = 15/% 
  rotation-wedge at 0.15s exposure per image/frame  
;
#++++++++++++++++++++++++++++++++++++++++++++++++++++

#++++++++++++++++++++++++++++++++++++++++++++++++++++
                    Cryx_14  
#x_36_1
100  
;
75 frames/images at 0.2/% per frame/images = 15/% 
  rotation-wedge at 0.15s exposure per image/frame  
;
#++++++++++++++++++++++++++++++++++++++++++++++++++++

#++++++++++++++++++++++++++++++++++++++++++++++++++++
                    Cryx_15  
#x_66_1
0  
;
100 frames/images at 0.2/% per frame/images = 20/% 
  rotation-wedge at 0.15s exposure per image/frame  
;
#++++++++++++++++++++++++++++++++++++++++++++++++++++

#++++++++++++++++++++++++++++++++++++++++++++++++++++
                    Cryx_16  
#x_39_1
100  
;
75 frames/images at 0.2/% per frame/images = 15/% 
  rotation-wedge at 0.15s exposure per image/frame  
;
#++++++++++++++++++++++++++++++++++++++++++++++++++++

#++++++++++++++++++++++++++++++++++++++++++++++++++++
                    Cryx_17  
#x_28_1
100  
;
75 frames/images at 0.2/% per frame/images = 15/% 
  rotation-wedge at 0.15s exposure per image/frame  
;
#++++++++++++++++++++++++++++++++++++++++++++++++++++

#++++++++++++++++++++++++++++++++++++++++++++++++++++
                    Cryx_18  
#x_27_1
100  
;
75 frames/images at 0.2/% per frame/images = 15/% 
  rotation-wedge at 0.15s exposure per image/frame  
;
#++++++++++++++++++++++++++++++++++++++++++++++++++++

#++++++++++++++++++++++++++++++++++++++++++++++++++++
                    Cryx_19  
#x_31_1
100  
;
75 frames/images at 0.2/% per frame/images = 15/% 
  rotation-wedge at 0.15s exposure per image/frame  
;
#++++++++++++++++++++++++++++++++++++++++++++++++++++

#++++++++++++++++++++++++++++++++++++++++++++++++++++
                    Cryx_20 
#x_6_1
100  
;
100 frames/images at 0.2/% per frame/images = 20/% 
  rotation-wedge at 0.15s exposure per image/frame  
;
#++++++++++++++++++++++++++++++++++++++++++++++++++++

################################################################################
#                               #Olex2 refinement#                             #
################################################################################
_refine_diff_density_max           0.619
_refine_diff_density_min           -0.602
_refine_diff_density_rms           0.143
_refine_ls_extinction_coef         .
_refine_ls_extinction_method       none
_refine_ls_goodness_of_fit_ref     1.350
_refine_ls_hydrogen_treatment      constr
_refine_ls_matrix_type             full
_refine_ls_number_parameters       40
_refine_ls_number_reflns           515
_refine_ls_number_restraints       9
_refine_ls_R_factor_all            0.0447
_refine_ls_R_factor_gt             0.0436
_refine_ls_restrained_S_all        1.342
_refine_ls_shift/su_max            0.000
_refine_ls_shift/su_mean           0.000
_refine_ls_structure_factor_coef   Fsqd
_refine_ls_weighting_details      
 'w=1/[\s^2^(Fo^2^)+(0.1223P)^2^+7.1253P] where P=(Fo^2^+2Fc^2^)/3'
_refine_ls_weighting_scheme        calc
_refine_ls_wR_factor_gt            0.1766
_refine_ls_wR_factor_ref           0.1787

_olex2_refinement_description
;++++++++++++++++++++++++++++++++++++++++++++++++++++++++++++
1. Fixed Uiso
 At 1.2 times of:
  All C(H) groups, All O(H) groups, All Mo(O,O,O) groups
2. Restrained distances
 O4-Mo1
 1.8 with sigma of 0.02
 Mo1-O5
 1.8 with sigma of 0.02
 Mo1-O6
 1.8 with sigma of 0.02
 O4-O5
 2.94 with sigma of 0.04
 O6-O5
 2.94 with sigma of 0.04
 O6-O4
 2.94 with sigma of 0.04
 O6_$7-O6
 2.94 with sigma of 0.04
 O6_$7-O5
 2.94 with sigma of 0.04
 O6_$7-O4
 2.94 with sigma of 0.04
3. Others
 Sof(O6)=0.25*(1-FVAR(2))
 Sof(Mo1)=Sof(O4)=Sof(O5)=0.125*(1-FVAR(2))
 Sof(C1)=Sof(C2)=0.25*FVAR(2)
 Sof(O3)=Sof(C3)=Sof(H3)=0.5*FVAR(2)
 Fixed Sof: O1(0.083333) O2(0.083333) H2(0.083333)
4.a Riding coordinates:
 O2(H2)
4.b Aromatic/amide H refined with riding coordinates:
 C3(H3)
+++++++++++++++++++++++++++++++++++++++++++++++++++++++++++
;
_atom_sites_solution_hydrogens     geom
_atom_sites_solution_primary       direct
_atom_sites_solution_secondary     ?

################################################################################
#           #Atomic coordinates and thermal displacment parameters#            #
################################################################################

loop_
  _atom_type_symbol
  _atom_type_description
  _atom_type_scat_dispersion_real
  _atom_type_scat_dispersion_imag
  _atom_type_scat_source
 'C' 'C' 0.0040 0.0020 'International Tables Vol C Tables 4.2.6.8 and 6.1.1.4'
 'H' 'H' 0.0000 0.0000 'International Tables Vol C Tables 4.2.6.8 and 6.1.1.4'
 'Mo' 'Mo' -1.4014 0.7652
 'International Tables Vol C Tables 4.2.6.8 and 6.1.1.4'
 'O' 'O' 0.0130 0.0070 'International Tables Vol C Tables 4.2.6.8 and 6.1.1.4'
 'Zr' 'Zr' -2.0700 0.6440
 'International Tables Vol C Tables 4.2.6.8 and 6.1.1.4'
        
_shelx_space_group_comment        
;                                     
#++++++++++++++++++++++++++++++++++++++++++++++++++++++++++++++++++++++++++#
The symmetry employed for this shelxl refinement is uniquely defined
by the following loop, which should always be used as a source of
symmetry information in preference to the above space-group names.
They are only intended as comments.
#++++++++++++++++++++++++++++++++++++++++++++++++++++++++++++++++++++++++++#
;

_space_group_crystal_system        'cubic'
_space_group_IT_number             225
_space_group_name_H-M_alt          'F m -3 m'
_space_group_name_Hall             '-F 4 2 3'

################################################################################
#           #Atomic coordinates and thermal displacment parameters#            #
################################################################################

loop_
  _space_group_symop_operation_xyz
 'x, y, z'
 '-y, x, z'
 '-x, -y, z'
 'y, -x, z'
 'x, -z, y'
 'x, -y, -z'
 'x, z, -y'
 'z, y, -x'
 '-x, y, -z'
 '-z, y, x'
 'z, x, y'
 'y, z, x'
 '-y, -z, x'
 'z, -x, -y'
 '-y, z, -x'
 '-z, -x, y'
 '-z, x, -y'
 'y, -z, -x'
 'y, x, -z'
 '-y, -x, -z'
 '-x, z, y'
 '-x, -z, -y'
 'z, -y, x'
 '-z, -y, -x'
 'x, y+1/2, z+1/2'
 '-y, x+1/2, z+1/2'
 '-x, -y+1/2, z+1/2'
 'y, -x+1/2, z+1/2'
 'x, -z+1/2, y+1/2'
 'x, -y+1/2, -z+1/2'
 'x, z+1/2, -y+1/2'
 'z, y+1/2, -x+1/2'
 '-x, y+1/2, -z+1/2'
 '-z, y+1/2, x+1/2'
 'z, x+1/2, y+1/2'
 'y, z+1/2, x+1/2'
 '-y, -z+1/2, x+1/2'
 'z, -x+1/2, -y+1/2'
 '-y, z+1/2, -x+1/2'
 '-z, -x+1/2, y+1/2'
 '-z, x+1/2, -y+1/2'
 'y, -z+1/2, -x+1/2'
 'y, x+1/2, -z+1/2'
 '-y, -x+1/2, -z+1/2'
 '-x, z+1/2, y+1/2'
 '-x, -z+1/2, -y+1/2'
 'z, -y+1/2, x+1/2'
 '-z, -y+1/2, -x+1/2'
 'x+1/2, y, z+1/2'
 '-y+1/2, x, z+1/2'
 '-x+1/2, -y, z+1/2'
 'y+1/2, -x, z+1/2'
 'x+1/2, -z, y+1/2'
 'x+1/2, -y, -z+1/2'
 'x+1/2, z, -y+1/2'
 'z+1/2, y, -x+1/2'
 '-x+1/2, y, -z+1/2'
 '-z+1/2, y, x+1/2'
 'z+1/2, x, y+1/2'
 'y+1/2, z, x+1/2'
 '-y+1/2, -z, x+1/2'
 'z+1/2, -x, -y+1/2'
 '-y+1/2, z, -x+1/2'
 '-z+1/2, -x, y+1/2'
 '-z+1/2, x, -y+1/2'
 'y+1/2, -z, -x+1/2'
 'y+1/2, x, -z+1/2'
 '-y+1/2, -x, -z+1/2'
 '-x+1/2, z, y+1/2'
 '-x+1/2, -z, -y+1/2'
 'z+1/2, -y, x+1/2'
 '-z+1/2, -y, -x+1/2'
 'x+1/2, y+1/2, z'
 '-y+1/2, x+1/2, z'
 '-x+1/2, -y+1/2, z'
 'y+1/2, -x+1/2, z'
 'x+1/2, -z+1/2, y'
 'x+1/2, -y+1/2, -z'
 'x+1/2, z+1/2, -y'
 'z+1/2, y+1/2, -x'
 '-x+1/2, y+1/2, -z'
 '-z+1/2, y+1/2, x'
 'z+1/2, x+1/2, y'
 'y+1/2, z+1/2, x'
 '-y+1/2, -z+1/2, x'
 'z+1/2, -x+1/2, -y'
 '-y+1/2, z+1/2, -x'
 '-z+1/2, -x+1/2, y'
 '-z+1/2, x+1/2, -y'
 'y+1/2, -z+1/2, -x'
 'y+1/2, x+1/2, -z'
 '-y+1/2, -x+1/2, -z'
 '-x+1/2, z+1/2, y'
 '-x+1/2, -z+1/2, -y'
 'z+1/2, -y+1/2, x'
 '-z+1/2, -y+1/2, -x'
 '-x, -y, -z'
 'y, -x, -z'
 'x, y, -z'
 '-y, x, -z'
 '-x, z, -y'
 '-x, y, z'
 '-x, -z, y'
 '-z, -y, x'
 'x, -y, z'
 'z, -y, -x'
 '-z, -x, -y'
 '-y, -z, -x'
 'y, z, -x'
 '-z, x, y'
 'y, -z, x'
 'z, x, -y'
 'z, -x, y'
 '-y, z, x'
 '-y, -x, z'
 'y, x, z'
 'x, -z, -y'
 'x, z, y'
 '-z, y, -x'
 'z, y, x'
 '-x, -y+1/2, -z+1/2'
 'y, -x+1/2, -z+1/2'
 'x, y+1/2, -z+1/2'
 '-y, x+1/2, -z+1/2'
 '-x, z+1/2, -y+1/2'
 '-x, y+1/2, z+1/2'
 '-x, -z+1/2, y+1/2'
 '-z, -y+1/2, x+1/2'
 'x, -y+1/2, z+1/2'
 'z, -y+1/2, -x+1/2'
 '-z, -x+1/2, -y+1/2'
 '-y, -z+1/2, -x+1/2'
 'y, z+1/2, -x+1/2'
 '-z, x+1/2, y+1/2'
 'y, -z+1/2, x+1/2'
 'z, x+1/2, -y+1/2'
 'z, -x+1/2, y+1/2'
 '-y, z+1/2, x+1/2'
 '-y, -x+1/2, z+1/2'
 'y, x+1/2, z+1/2'
 'x, -z+1/2, -y+1/2'
 'x, z+1/2, y+1/2'
 '-z, y+1/2, -x+1/2'
 'z, y+1/2, x+1/2'
 '-x+1/2, -y, -z+1/2'
 'y+1/2, -x, -z+1/2'
 'x+1/2, y, -z+1/2'
 '-y+1/2, x, -z+1/2'
 '-x+1/2, z, -y+1/2'
 '-x+1/2, y, z+1/2'
 '-x+1/2, -z, y+1/2'
 '-z+1/2, -y, x+1/2'
 'x+1/2, -y, z+1/2'
 'z+1/2, -y, -x+1/2'
 '-z+1/2, -x, -y+1/2'
 '-y+1/2, -z, -x+1/2'
 'y+1/2, z, -x+1/2'
 '-z+1/2, x, y+1/2'
 'y+1/2, -z, x+1/2'
 'z+1/2, x, -y+1/2'
 'z+1/2, -x, y+1/2'
 '-y+1/2, z, x+1/2'
 '-y+1/2, -x, z+1/2'
 'y+1/2, x, z+1/2'
 'x+1/2, -z, -y+1/2'
 'x+1/2, z, y+1/2'
 '-z+1/2, y, -x+1/2'
 'z+1/2, y, x+1/2'
 '-x+1/2, -y+1/2, -z'
 'y+1/2, -x+1/2, -z'
 'x+1/2, y+1/2, -z'
 '-y+1/2, x+1/2, -z'
 '-x+1/2, z+1/2, -y'
 '-x+1/2, y+1/2, z'
 '-x+1/2, -z+1/2, y'
 '-z+1/2, -y+1/2, x'
 'x+1/2, -y+1/2, z'
 'z+1/2, -y+1/2, -x'
 '-z+1/2, -x+1/2, -y'
 '-y+1/2, -z+1/2, -x'
 'y+1/2, z+1/2, -x'
 '-z+1/2, x+1/2, y'
 'y+1/2, -z+1/2, x'
 'z+1/2, x+1/2, -y'
 'z+1/2, -x+1/2, y'
 '-y+1/2, z+1/2, x'
 '-y+1/2, -x+1/2, z'
 'y+1/2, x+1/2, z'
 'x+1/2, -z+1/2, -y'
 'x+1/2, z+1/2, y'
 '-z+1/2, y+1/2, -x'
 'z+1/2, y+1/2, x'

loop_
  _atom_site_label
  _atom_site_type_symbol
  _atom_site_fract_x
  _atom_site_fract_y
  _atom_site_fract_z
  _atom_site_U_iso_or_equiv
  _atom_site_adp_type
  _atom_site_occupancy
  _atom_site_site_symmetry_order
  _atom_site_calc_flag
  _atom_site_refinement_flags_posn
  _atom_site_refinement_flags_adp
  _atom_site_refinement_flags_occupancy
  _atom_site_disorder_assembly
  _atom_site_disorder_group
 Zr1 Zr 0.500000 0.87993(3) 0.500000 0.0316(5) Uani 1 8 d S T P . .
 O1 O 0.4494(4) 0.9494(4) 0.5506(4) 0.032(2) Uani 0.5 6 d S T P . 1
 O2 O 0.4323(4) 0.9323(4) 0.5677(4) 0.035(3) Uani 0.5 6 d S T P . 2
 H2 H 0.404978 0.904978 0.595022 0.043 Uiso 0.5 6 d R U P . 2
 O3 O 0.500000 0.8274(2) 0.5928(2) 0.0512(13) Uani 0.810(11) 2 d S T P . 3
 C1 C 0.500000 0.8478(4) 0.6522(4) 0.059(2) Uani 0.810(11) 4 d S T P . 3
 C2 C 0.500000 0.7968(4) 0.7032(4) 0.067(3) Uani 0.810(11) 4 d S T P . 3
 C3 C 0.500000 0.7321(4) 0.6860(4) 0.107(4) Uani 0.810(11) 2 d S T P . 3
 H3 H 0.500000 0.720470 0.642670 0.128 Uiso 0.810(11) 2 calc R U P . 3
 Mo1 Mo 0.4674(8) 0.8364(6) 0.6636(6) 0.083(6) Uiso 0.048(3) 2 d DS . P . 4
 O4 O 0.3807(11) 0.847(2) 0.653(2) 0.100 Uiso 0.048(3) 2 d DS U P . 4
 O5 O 0.480(4) 0.7759(10) 0.7241(10) 0.100 Uiso 0.048(3) 2 d DS U P . 4
 O6 O 0.500000 0.8113(19) 0.5873(13) 0.100 Uiso 0.095(5) 2 d DS U P . 4

loop_
  _atom_site_aniso_label
  _atom_site_aniso_U_11
  _atom_site_aniso_U_22
  _atom_site_aniso_U_33
  _atom_site_aniso_U_23
  _atom_site_aniso_U_13
  _atom_site_aniso_U_12
 Zr1 0.0343(5) 0.0261(6) 0.0343(5) 0.000 0.000 0.000
 O1 0.032(2) 0.032(2) 0.032(2) 0.005(3) 0.005(3) -0.005(3)
 O2 0.035(3) 0.035(3) 0.035(3) 0.006(3) 0.006(3) -0.006(3)
 O3 0.060(3) 0.048(2) 0.046(3) 0.021(2) 0.000 0.000
 C1 0.061(7) 0.058(4) 0.058(4) -0.004(5) 0.000 0.000
 C2 0.099(8) 0.051(3) 0.051(3) 0.005(4) 0.000 0.000
 C3 0.215(12) 0.058(5) 0.047(4) 0.013(4) 0.000 0.000


################################################################################
#                         #Molecular geometry#                                 #
################################################################################

_geom_special_details
;++++++++++++++++++++++++++++++++++++++++++++++++++++++++++++++++++++++++++++++
 All esds (except the esd in the dihedral angle between two l.s. planes)
 are estimated using the full covariance matrix.  The cell esds are taken
 into account individually in the estimation of esds in distances, angles
 and torsion angles; correlations between esds in cell parameters are only
 used when they are defined by crystal symmetry.  An approximate (isotropic)
 treatment of cell esds is used for estimating esds involving l.s. planes.
+++++++++++++++++++++++++++++++++++++++++++++++++++++++++++++++++++++++++++++++
;

loop_
  _geom_bond_atom_site_label_1
  _geom_bond_atom_site_label_2
  _geom_bond_distance
  _geom_bond_site_symmetry_2
  _geom_bond_publ_flag
 Zr1 O1 2.069(3) 74_655 ?
 Zr1 O1 2.069(3) 99_556 ?
 Zr1 O1 2.069(3) 172_656 ?
 Zr1 O1 2.069(3) . ?
 Zr1 O2 2.263(6) 99_556 ?
 Zr1 O2 2.263(6) 74_655 ?
 Zr1 O2 2.263(6) . ?
 Zr1 O2 2.263(6) 172_656 ?
 Zr1 O3 2.213(4) 8_556 ?
 Zr1 O3 2.213(4) 10_655 ?
 Zr1 O3 2.213(4) 99_556 ?
 Zr1 O3 2.213(4) . ?
 O2 H2 0.9822 . ?
 O3 C1 1.302(8) . ?
 C1 C2 1.496(15) . ?
 C2 C3 1.389(10) 141_566 ?
 C2 C3 1.389(10) . ?
 C3 C3 1.354(16) 21_655 ?
 C3 H3 0.9300 . ?
 Mo1 O4 1.826(18) . ?
 Mo1 O5 1.793(19) . ?
 Mo1 O6 1.797(15) . ?
 Mo1 O6 1.797(15) 46_666 ?

loop_
  _geom_angle_atom_site_label_1
  _geom_angle_atom_site_label_2
  _geom_angle_atom_site_label_3
  _geom_angle
  _geom_angle_site_symmetry_1
  _geom_angle_site_symmetry_3
  _geom_angle_publ_flag
 O1 Zr1 O1 61.0(4) 74_655 172_656 ?
 O1 Zr1 O1 91.8(7) 172_656 . ?
 O1 Zr1 O1 61.0(4) 74_655 . ?
 O1 Zr1 O1 91.8(7) 74_655 99_556 ?
 O1 Zr1 O1 61.0(4) 172_656 99_556 ?
 O1 Zr1 O1 61.0(4) 99_556 . ?
 O1 Zr1 O2 107.2(6) 74_655 99_556 ?
 O1 Zr1 O2 107.2(6) 99_556 74_655 ?
 O1 Zr1 O2 70.5(3) 172_656 74_655 ?
 O1 Zr1 O2 15.4(3) 99_556 99_556 ?
 O1 Zr1 O2 70.5(3) . 74_655 ?
 O1 Zr1 O2 70.5(3) 74_655 172_656 ?
 O1 Zr1 O2 70.5(3) 172_656 99_556 ?
 O1 Zr1 O2 15.4(3) 172_656 172_656 ?
 O1 Zr1 O2 70.5(3) . 99_556 ?
 O1 Zr1 O2 107.2(6) . 172_656 ?
 O1 Zr1 O2 15.4(3) 74_655 74_655 ?
 O1 Zr1 O2 70.5(3) 99_556 172_656 ?
 O1 Zr1 O3 84.3(3) . 10_655 ?
 O1 Zr1 O3 84.3(3) 99_556 10_655 ?
 O1 Zr1 O3 84.3(3) 172_656 8_556 ?
 O1 Zr1 O3 141.70(9) 74_655 99_556 ?
 O1 Zr1 O3 141.70(9) 172_656 10_655 ?
 O1 Zr1 O3 84.3(3) 172_656 99_556 ?
 O1 Zr1 O3 141.70(9) . 8_556 ?
 O1 Zr1 O3 84.3(3) 99_556 99_556 ?
 O1 Zr1 O3 141.70(9) 74_655 10_655 ?
 O1 Zr1 O3 141.70(9) . 99_556 ?
 O1 Zr1 O3 84.3(3) 74_655 8_556 ?
 O1 Zr1 O3 141.70(9) 99_556 8_556 ?
 O2 Zr1 O2 122.6(6) 74_655 99_556 ?
 O2 Zr1 O2 122.6(6) 172_656 . ?
 O2 Zr1 O2 76.7(3) 74_655 . ?
 O2 Zr1 O2 76.7(3) 99_556 . ?
 O3 Zr1 O2 72.3(3) 10_655 99_556 ?
 O3 Zr1 O2 140.92(7) . 99_556 ?
 O3 Zr1 O2 72.3(3) 99_556 99_556 ?
 O3 Zr1 O2 140.92(7) 8_556 99_556 ?
 O3 Zr1 O3 75.95(12) 8_556 . ?
 O3 Zr1 O3 121.0(3) 99_556 . ?
 O3 Zr1 O3 75.95(12) 10_655 . ?
 Zr1 O1 Zr1 116.7(2) 170_466 125_656 ?
 Zr1 O1 Zr1 116.7(2) 170_466 . ?
 Zr1 O1 Zr1 116.7(2) . 125_656 ?
 Zr1 O2 Zr1 102.2(4) . 125_656 ?
 Zr1 O2 Zr1 102.2(4) . 170_466 ?
 Zr1 O2 Zr1 102.2(4) 125_656 170_466 ?
 Zr1 O2 H2 116.0 . . ?
 Zr1 O2 H2 116.0 170_466 . ?
 Zr1 O2 H2 116.0 125_656 . ?
 C1 O3 Zr1 131.5(6) . . ?
 O3 C1 O3 128.0(10) . 141_566 ?
 O3 C1 C2 116.0(5) 141_566 . ?
 O3 C1 C2 116.0(5) . . ?
 C3 C2 C1 120.1(5) 141_566 . ?
 C3 C2 C1 120.1(5) . . ?
 C3 C2 C3 119.8(11) 141_566 . ?
 C2 C3 H3 119.9 . . ?
 C3 C3 C2 120.1(5) 21_655 . ?
 C3 C3 H3 119.9 21_655 . ?
 O5 Mo1 O4 108(2) . . ?
 O5 Mo1 O6 111.0(13) . . ?
 O6 Mo1 O4 107.3(11) 46_666 . ?
 O6 Mo1 O4 107.3(11) . . ?
 O6 Mo1 O6 112(2) 46_666 . ?
 Mo1 O5 Mo1 40.0(11) . 102_655 ?
 Mo1 O5 Mo1 0.0(12) 46_666 102_655 ?
 Mo1 O6 Zr1 120.9(18) . . ?
 Mo1 O6 Zr1 120.9(18) 46_666 . ?
 Mo1 O6 Zr1 120.9(18) 102_655 . ?
 Mo1 O6 Mo1 44.1(12) 46_666 . ?
 Mo1 O6 Mo1 44.1(12) 102_655 . ?

loop_
  _geom_torsion_atom_site_label_1
  _geom_torsion_atom_site_label_2
  _geom_torsion_atom_site_label_3
  _geom_torsion_atom_site_label_4
  _geom_torsion
  _geom_torsion_site_symmetry_1
  _geom_torsion_site_symmetry_2
  _geom_torsion_site_symmetry_3
  _geom_torsion_site_symmetry_4
  _geom_torsion_publ_flag
 Zr1 O3 C1 O3 0.000(7) . . . 141_566 ?
 Zr1 O3 C1 C2 180.000(1) . . . . ?
 O3 C1 C2 C3 180.000(3) 141_566 . . . ?
 O3 C1 C2 C3 0.000(3) . . . . ?
 O3 C1 C2 C3 180.000(3) . . . 141_566 ?
 O3 C1 C2 C3 0.000(3) 141_566 . . 141_566 ?
 C1 C2 C3 C3 180.000(4) . . . 21_655 ?
 C3 C2 C3 C3 0.000(0) 141_566 . . 21_655 ?
 O4 Mo1 O5 Mo1 180.000(6) . . . 46_666 ?
 O4 Mo1 O5 Mo1 180.000(6) . . . 102_655 ?
 O4 Mo1 O6 Zr1 67(2) . . . . ?
 O4 Mo1 O6 Mo1 171(2) . . . 46_666 ?
 O4 Mo1 O6 Mo1 171(2) . . . 102_655 ?
 O5 Mo1 O6 Zr1 -175(2) . . . . ?
 O5 Mo1 O6 Mo1 -71(3) . . . 46_666 ?
 O5 Mo1 O6 Mo1 -71(3) . . . 102_655 ?
 O6 Mo1 O5 Mo1 -62.4(11) 46_666 . . 102_655 ?
 O6 Mo1 O5 Mo1 62.4(11) . . . 46_666 ?
 O6 Mo1 O5 Mo1 62.4(11) . . . 102_655 ?
 O6 Mo1 O5 Mo1 -62.4(11) 46_666 . . 46_666 ?
 O6 Mo1 O6 Zr1 -50.7(16) 46_666 . . . ?
 O6 Mo1 O6 Mo1 53(2) 46_666 . . 46_666 ?
 O6 Mo1 O6 Mo1 53(2) 46_666 . . 102_655 ?
################################################################################
#                     #Solvent mask and void-space details#                    #
################################################################################
#Solvent mask not used.


###############################################################################
#                           Twinning details                                  #
###############################################################################
# No Twin laws fund when using Olex2 "Twins and TwinRotMap

###############################################################################
#                 Xia2 & multiplex intructions & DLS records                  #
###############################################################################
#+++++++++++++++++++++++++++++++++++++++++++++++++++++++++++++++++++++++++++++#
#                             Xia2 instructions                               #
#+++++++++++++++++++++++++++++++++++++++++++++++++++++++++++++++++++++++++++++#
#d_max=120 
#small_molecule=true 
#trust_beam_centre=True 
#failover=True 
#keep_all_reflections=false 
#integrate.min_spots.overall=10 
#integrate.min_spots.per_degree=0 
#space_group=Fm-3m 
#unit_cell=20,20,20,90,90,90
#+++++++++++++++++++++++++++++++++++++++++++++++++++++++++++++++++++++++++++++#
#                         Multiplex instructions                              #
#+++++++++++++++++++++++++++++++++++++++++++++++++++++++++++++++++++++++++++++#
#filtering.method=deltacchalf 
#deltacchalf.stdcutoff=3 
#unit_cell_clustering.threshold=20 
#resolution.d_min=0.80 
#min_completeness=0.95 
#symmetry.cosym.space_group=Fm-3m 
#symmetry.space_group=Fm-3m 
#resolution.space_group=Fm-3m
#+++++++++++++++++++++++++++++++++++++++++++++++++++++++++++++++++++++++++++++#
#                             DLS Records                                     #
#+++++++++++++++++++++++++++++++++++++++++++++++++++++++++++++++++++++++++++++#
#DLS visit number: N11175-141
#Image file      Crystal number
#~~~~~~~~~~~     ~~~~~~~~~~~~~~     
#x6_1_####.cbf        Cryx_1               
#x11_1_####.cbf       Cryx_2               
#x26_1_####.cbf       Cryx_3               
#x27_1_####.cbf       Cryx_4               
#x28_1_####.cbf       Cryx_5               
#x31_1_####.cbf       Cryx_6               
#x34_1_####.cbf       Cryx_7               
#x36_1_####.cbf       Cryx_8               
#x39_1_####.cbf       Cryx_9               
#x55_1_####.cbf       Cryx_10              
#x58_1_####.cbf       Cryx_11             
#x59_1_####.cbf       Cryx_12              
#x61_1_####.cbf       Cryx_13              
#x64_1_####.cbf       Cryx_14              
#x66_1_####.cbf       Cryx_15              
#x69_1_####.cbf       Cryx_16              
#x68_1_####.cbf       Cryx_17              
#x70_1_####.cbf       Cryx_18              
#x74_1_####.cbf       Cryx_19              
#x75_1_####.cbf       Cryx_20
################################################################################
#                             #Validation Reply Form#                          #
################################################################################

_vrf_PLAT601_UiO-66-MoO4
;
PROBLEM: Unit Cell Contains Solvent Accessible VOIDS of .       3449 Ang**3
RESPONSE: MOF material with large void space containing
disordered solvent molecules.
;

_vrf_PLAT420_UiO-66-MoO4
;
PROBLEM: D-H Bond Without Acceptor  O2       --H2       .     Please Check 
RESPONSE:  O-H group points towards the pore which contains
highly disordered solvent that cannot be modelled.
; 

_vrf_PLAT051_UiO-66-MoO4
;
PROBLEM: Mu(calc) and Mu(CIF) Ratio Differs from 1.0 by .       6.94 %     
RESPONSE: The anomalous dispersion values (f'/f") and absorption coefficients
reported in the CIF were generated automatically by xia2,
which uses Cromer--Liberman tabulated/calculated values.
Platon CheckCif/Validate, however, calculates these quantities using values from
S. Brennan & P.L. Cowan (1992). Rev.Sci.Instr., 63, 850-853
At wavelength = 0.77491 angstroms.

This leads to small differences in f'/f" and in the per-atom
absorption (Mu) between xia2 and Platon CheckCif/Validate.

PLATON uses the follow values:

Extract from ANOM_Brennan_Cowan.lis file generated from PLATON using the
'ANOM 0.77491' command.
 
Element 40, Zr, WaveLength: 0.77491, f': -1.7860, f":  0.6594, Mu: 3082.5
Element 42, Mo, WaveLength: 0.77491, f': -1.2896, f":  0.8092, Mu: 3759.8

The following DISP commands used in the .res file,
as generated by xia2, are the following:

DISP Zr -2.07 0.644 2889.75
DISP Mo -1.4014 0.7652 3515.3712
;

################################################################################
#                                #.RES file#                                   #
################################################################################
_shelx_res_file
;
TITL UiO-66-MoO4 in Fm-3m #225
    uio-66-moo4.res
    created by SHELXL-2018/3 at 15:51:00 on 25-Aug-2025
CELL 0.7749 20.7409 20.7409 20.7409 90 90 90
ZERR 4 0.0009 0.0009 0.0009 0 0 0
LATT 4
SYMM -Y,+X,+Z
SYMM -X,-Y,+Z
SYMM +Y,-X,+Z
SYMM +X,-Z,+Y
SYMM +X,-Y,-Z
SYMM +X,+Z,-Y
SYMM +Z,+Y,-X
SYMM -X,+Y,-Z
SYMM -Z,+Y,+X
SYMM +Z,+X,+Y
SYMM +Y,+Z,+X
SYMM -Y,-Z,+X
SYMM +Z,-X,-Y
SYMM -Y,+Z,-X
SYMM -Z,-X,+Y
SYMM -Z,+X,-Y
SYMM +Y,-Z,-X
SYMM +Y,+X,-Z
SYMM -Y,-X,-Z
SYMM -X,+Z,+Y
SYMM -X,-Z,-Y
SYMM +Z,-Y,+X
SYMM -Z,-Y,-X
SFAC C H Mo O Zr
DISP C 0.004 0.002 12.889
DISP H -0 0 0.626
DISP Mo -1.4014 0.7652 3515.3712
DISP O 0.013 0.007 37.408
DISP Zr -2.07 0.644 2889.75
UNIT 155.52 93.76 4.56 128 24
EQIV $1 +Z,+X,+Y
EQIV $2 1-X,1.5-Z,1.5-Y
EQIV $3 1-X,+Z,+Y
EQIV $4 1-Z,0.5+X,1.5-Y
EQIV $5 1-Z,+Y,1-X
EQIV $6 -0.5+Y,1.5-Z,1-X
EQIV $7 -0.5+Y,0.5+X,+Z
EQIV $8 1-X,+Y,+Z
EQIV $9 1-X,1.5-Y,1.5-Z
EQIV $10 +X,1.5-Y,1.5-Z
EQIV $11 +X,+Z,+Y
EQIV $12 +Z,+Y,+X
EQIV $13 +Y,+X,+Z
EQIV $14 +Y,+Z,+X
DANG 2.94 O4 O5
DANG 2.94 O6 O5
DANG 2.94 O6 O4
DANG 2.94 O6_$2 O6
DANG 2.94 O6_$2 O5
DANG 2.94 O6_$2 O4
DFIX 1.8 O4 Mo1
DFIX 1.8 Mo1 O5
DFIX 1.8 Mo1 O6

L.S. 100
PLAN  5
CONF
FREE O5 O5_$10
FREE O5 O5_$11
FREE O5 O5_$3
FREE O5 O5_$9
FREE O5 O5_$2
FREE O5 O5_$8
BIND Zr1 O2
BIND Zr1 O6
FREE O4 O4_$4
FREE O4 O4_$5
FREE O4 O4_$6
FREE O4 O4_$7
FREE Mo1 O5_$2
FREE Mo1 O5_$8
FREE Mo1 Mo1_$2
FREE Mo1 Mo1_$8
FREE O1 H2
FREE O1 H2_$1
FREE O1 H2_$11
FREE O1 H2_$12
FREE O1 H2_$13
FREE O1 H2_$14
BOND
MORE -1
BOND $H
fmap 2
acta
REM <olex2.extras>
REM <HklSrc "%.\\UiO-66-MoO4.hkl">
REM </olex2.extras>

WGHT    0.122300    7.125300
FVAR       0.08513   0.81000
ZR1   5    0.500000    0.879930    0.500000    10.12500    0.03431    0.02614 =
         0.03431    0.00000    0.00000    0.00000
PART 1
O1    4    0.449362    0.949363    0.550637    10.08333    0.03184    0.03184 =
         0.03184    0.00477    0.00477   -0.00477
PART 2
O2    4    0.432318    0.932318    0.567682    10.08333    0.03543    0.03543 =
         0.03543    0.00561    0.00561   -0.00561
AFIX   3
H2    2    0.404978    0.904978    0.595022    10.08333   -1.20000
AFIX   0
PART 3
O3    4    0.500000    0.827371    0.592836    20.50000    0.05985    0.04765 =
         0.04607    0.02143    0.00000    0.00000
C1    1    0.500000    0.847829    0.652171    20.25000    0.06074    0.05755 =
         0.05755   -0.00413    0.00000    0.00000
C2    1    0.500000    0.796838    0.703162    20.25000    0.09916    0.05058 =
         0.05058    0.00459    0.00000    0.00000
C3    1    0.500000    0.732122    0.685969    20.50000    0.21472    0.05797 =
         0.04738    0.01344    0.00000    0.00000
AFIX  43
H3    2    0.500000    0.720470    0.642670    20.50000   -1.20000
AFIX   0
PART 4
MO1   3    0.467450    0.836385    0.663615   -20.12500    0.08313
O4    4    0.380747    0.847125    0.652875   -20.12500   -1.20000
O5    4    0.480178    0.775921    0.724079   -20.12500   -1.20000
O6    4    0.500000    0.811314    0.587331   -20.25000   -1.20000
HKLF 4


REM  UiO-66-MoO4 in Fm-3m #225
REM wR2 = 0.1787, GooF = S = 1.350, Restrained GooF = 1.342 for all data
REM R1 = 0.0436 for 487 Fo > 4sig(Fo) and 0.0447 for all 515 data
REM 40 parameters refined using 9 restraints

END

WGHT      0.1223      7.1253

REM Highest difference peak  0.619,  deepest hole -0.602,  1-sigma level  0.143
Q1    1   0.3521  0.8521  0.6479  10.16667  0.05    0.62
Q2    1   0.5000  0.7994  0.5669  10.50000  0.05    0.49
Q3    1   0.2500  0.7500  0.7500  10.04167  0.05    0.45
Q4    1   0.3183  0.8183  0.6817  10.16667  0.05    0.42
Q5    1   0.2980  0.7980  0.7020  10.16667  0.05    0.40
;
_shelx_res_checksum                27812

################################################################################
#                              #.HKL file#                                     #
################################################################################
_shelx_hkl_file
;
 -17  17  -3   84.03    5.77
 -16  14   8   70.52    4.67
 -15  15 -11    2.33    0.92
 -14  14   6   28.88    2.49
 -13  15  -7    7.18    1.42
  -8  10 -12   -0.19    0.87
  -8  12  -2    0.06    0.61
  -8  12  -4  228.67   13.23
  -7  11  -1  260.15   14.58
  -6   8 -12    0.57    0.53
  -5 -19  11   67.34    4.92
  -5   9  -5   59.09    4.34
  -2   4  -8    4.41    1.18
  -1 -17 -11   85.23    5.12
   0 -16   2  414.28   22.76
   0 -14   4  101.47    6.68
 -15  13   9    0.10    0.43
 -13  13   7   85.69    5.34
 -12  -6  20   71.60    5.13
  -7  -1  15   93.56    6.10
  -7   3 -19   12.60    1.79
  -7  11  -5  141.09    8.71
  -6 -16  14    3.74    1.37
  -3 -23   1   -0.14    0.76
  -2 -22  -2   20.60    2.29
  -2 -22  -4   73.79    5.19
  -2 -20   4  149.37    9.26
  -2 -16   8  292.34   16.61
  -2  -6  10   15.72    1.96
 -16  16   2  148.19    9.04
 -16  16  -8  172.97   10.33
 -14  14 -12  105.00    6.87
 -12  12 -14  223.54   12.99
 -10  -2  18   37.32    3.24
  -9  -1 -23   58.74    4.40
  -9   3 -21   46.88    3.80
  -7   7 -15  157.51    9.70
  -5  -1 -19    0.14    0.79
  -5   9  -3    2.00    0.93
  -2 -12  10   41.36    3.55
  -1 -17   5    9.25    1.60
  -1  -3   7    1.05    0.99
   0 -10   6  508.76   27.38
 -13  13 -13  223.52   12.96
 -11  -3  19   82.81    5.69
  -9   9 -15  274.06   15.64
  -6  10  -2   19.65    2.09
  -6  10  -4  114.24    7.20
  -5   7   5 1115.46   57.00
  -5   7 -11  153.24    9.37
  -4  -2 -18   10.30    1.57
   0   0  -6 5535.20  281.67
   1 -13   1  110.91    6.97
   1 -13  -7   23.46    1.85
 -19  17   1   48.41    3.85
 -13  15  -5  118.21    7.59
  -9  11 -11    0.47    0.92
  -7   5 -17    4.56    1.26
  -2 -22   0    3.95    1.15
   0 -18  -2  263.97   14.88
   0 -18  -4    4.42    1.13
   1  -9   3   26.51    2.40
 -12  14   2  150.66    9.04
 -11   5 -21  116.29    7.36
 -11   9 -17  103.80    6.81
  -9  -1  17  373.89   20.47
  -7  -1 -21    2.94    1.07
  -4 -16  12   69.36    5.05
  -4   6 -10  108.28    6.95
  -3   5  -9    2.52    1.02
  -2 -22  -6   18.41    2.07
  -1 -15   7   91.63    6.24
  -1  -3 -13  269.82   14.75
   0  -6   6  206.91   11.72
 -18  16   4    4.55    1.15
 -13  -7  21   12.80    1.73
 -13  15  -3  122.56    7.78
 -12  -4  20  229.66   13.24
 -11  13  -9   39.92    3.49
 -10  12 -10    7.39    1.55
  -4 -24   4   29.41    2.73
  -3 -15  11   55.01    4.31
  -1 -19   3    8.84    1.60
  -1   1  -9  506.34   26.76
   0 -12   6   24.26    2.54
 -16  16  -6   39.65    3.38
 -15  15  -9   75.46    5.27
 -11   7 -19    0.54    0.90
 -10   2 -22    6.96    1.35
  -9   3  15   31.53    2.53
  -9   5 -19    0.52    0.92
  -9   7 -17  355.14   19.70
  -7  -9  17  394.77   21.73
  -6 -10  16   62.26    4.69
  -6  -8  16  231.22   13.40
  -6   2 -18   25.97    2.63
  -5 -17  13   34.94    3.12
  -5  -9  15   73.89    5.27
  -3 -23   3   53.65    4.14
  -2  -6 -16   15.36    1.65
  -1  -9   9 1168.09   60.88
   0 -18   0  782.63   41.31
   1 -11   3  154.16    9.15
   1  -7   3    1.01    1.06
 -19  17  -1   51.72    3.98
 -16  16   0  261.66   14.85
 -15   3  19    9.34    1.39
 -13   1  19    7.86    1.41
 -10  10 -14    0.27    0.97
  -7 -11  17   44.86    3.73
  -7  -7  17  289.53   16.34
  -7   3  13   99.84    5.92
  -2 -14  10    9.79    1.81
   1 -15  -1  350.08   19.12
 -19  17  -3    3.42    1.01
 -14   0  20    1.87    0.90
 -11  13   3  412.33   22.20
  -8 -10  18  151.06    9.25
  -8  -8  18  356.02   19.73
  -8  -2 -22    0.70    0.79
  -6 -12  16   17.85    2.20
  -5 -11  15   44.22    3.73
  -5  -7  15   -0.02    0.97
  -2 -22   2   18.60    2.11
  -1  -7   9 1168.32   60.77
   0 -18  -6  102.23    6.35
 -16  16  -4   36.66    3.19
 -12   2  18    1.02    0.72
 -12  10 -16    3.57    1.21
 -12  14  -6  183.88   10.92
 -11   1 -23   10.07    1.56
 -10  12   4  294.33   16.02
  -8   2 -20   -0.18    0.59
  -6  -6  16   10.92    1.72
  -6  -2 -20   23.80    2.41
  -6   4 -16   16.90    2.06
  -4 -22   8   19.12    2.18
  -4 -20  10  104.05    6.80
  -4 -10  14   76.58    5.43
  -3 -21   7   39.21    3.36
  -3   5   3  665.57   34.09
  -1 -21  -3   56.55    4.21
   0 -16   4   83.80    5.72
   1 -15  -5    5.58    1.07
 -15  15   3   11.26    1.59
 -14   4  18   24.96    2.24
 -14  14 -10   21.42    2.36
 -11  11 -13  145.54    8.95
  -8 -12  18   21.74    2.37
  -8   0  16  459.84   24.68
  -8   8 -14  201.93   11.89
  -7 -13  17   12.11    1.72
  -2 -20   6   25.47    2.62
  -2 -18   8  135.99    8.51
  -2   4  -6  399.62   21.34
  -1 -21  -1    4.10    1.14
  -1  -1 -11  667.46   34.92
 -12  14   0   15.02    1.89
  -9 -11  19    1.68    0.97
  -9  -3 -23    2.33    0.93
  -8  -6  18  112.54    7.24
  -8  10 -10  106.05    6.92
  -6   8 -10  147.89    9.03
  -5 -13  15  122.09    7.79
  -5   1 -17   10.29    1.68
  -4 -12  14  457.76   24.93
   0 -14   6    7.75    1.52
 -13  11 -15   58.59    4.39
 -13  13 -11  274.94   15.56
 -12  12 -12  280.26   15.85
 -12  14  -4  511.40   27.57
 -11  13  -7   88.44    6.02
  -9  -7  19   65.65    4.79
  -7  -5  17    5.74    1.31
  -5   5 -13  910.39   47.80
  -2  -2 -14   21.85    2.12
  -1 -21  -5   44.17    3.46
  -1 -13   9   25.75    2.63
   0 -18   2  290.30   16.30
   1 -15   1  382.30   20.83
   1 -13   3  263.28   14.78
   1  -3  -1   60.62    3.34
 -15  13 -13   57.63    4.30
 -15  15  -7   51.89    4.04
 -14  12 -14  103.42    6.68
 -12   6 -20   68.54    4.83
 -12   8 -18   18.56    2.15
 -12  14  -2  167.59   10.01
 -10   4 -20   94.77    6.28
  -9  11  -9   44.72    3.70
  -6 -14  16    2.92    1.07
  -5  -5  15   85.67    5.78
  -5  -3 -19  125.94    7.81
  -4 -18  12   77.65    5.42
  -4  -6  14  194.55   11.38
  -4   6   4 1483.42   75.63
  -3 -17  11    0.67    1.03
  -3  -9  13   75.93    5.35
  -3  -5 -17   12.00    1.56
  -2 -22  -8    1.13    0.76
  -1 -17   7  288.09   16.27
 -18  16   2   59.43    4.38
 -11  -1  19   -0.04    0.80
 -10 -10  20    2.43    1.02
 -10   8 -16  254.41   14.51
 -10  12  -8   -0.30    0.87
  -9   1 -21    0.16    0.66
  -8   4 -18   11.66    1.77
  -8   6 -16  223.34   12.93
  -5   3 -15   45.45    3.66
  -4   0 -16   78.35    5.32
  -3 -23   5   39.49    3.34
  -3 -11  13  433.04   23.65
  -2 -16  10   99.35    6.58
  -2  -8 -16  312.12   16.76
  -1 -19   5    0.29    0.92
   0  -2   4  369.20   19.37
 -18  16  -6   12.18    1.64
 -17  15   5    4.08    1.07
 -12  -2  20  122.10    7.67
 -10  -8  20    0.73    0.89
  -7  -3 -21   34.29    3.03
  -7   9   5   71.21    4.22
  -5   7  -9   62.76    4.53
  -3  -7  13  100.84    6.57
  -3  -1 -15    9.42    1.51
  -3   1   9   24.19    1.93
  -2 -22   4   80.16    5.51
 -17  15  -9  114.29    7.21
 -10   6 -18   24.04    2.50
  -9   9 -13   29.31    2.89
  -7   1 -19   62.17    4.57
  -5 -15  15    9.66    1.63
  -4 -14  14  149.50    9.17
  -3 -25  -1   21.54    2.25
  -3 -25  -3    0.29    0.66
  -3   5  -7  236.61   13.19
  -2 -10 -16   84.41    5.00
   0  -4   6   92.30    5.62
 -13  -3  21  157.76    9.51
 -11  13   1   22.60    2.28
 -11  13  -5  407.43   22.26
 -10   0  18  152.21    9.08
  -9  -5  19    0.67    0.81
  -7   7 -13   44.17    3.65
  -7   9  -9  531.24   28.53
  -4   6  -8    0.08    0.98
  -3 -13  13  402.77   22.11
   1  -5   3  378.56   20.03
 -15  15  -5    9.12    1.48
 -14  14   4  141.62    8.46
 -14  14  -8    0.15    0.86
 -13   9 -17   42.62    3.49
 -11   3 -21  156.96    9.44
  -8  -4  18   10.23    1.62
  -8  -4 -22   18.67    2.08
  -4   2  10  106.06    6.07
  -4   2 -14  248.22   14.01
  -2   0   8  172.07    9.46
  -2   0 -12    5.09    1.07
  -1 -15   9  227.00   13.13
   0 -10   8 1004.28   52.46
   0   0  -4 1653.91   84.37
 -18  16   0  106.29    6.85
 -18  16  -4    5.18    1.17
 -11  -9  21    9.88    1.52
 -11   9 -15   15.99    2.04
 -10  -6  20   13.51    1.86
  -9  -5 -23    0.62    0.78
  -3 -25   1   22.31    2.32
  -3   1 -13  260.37   14.51
  -2 -10  12   39.78    3.35
  -2   4  -4 1112.63   57.31
  -1 -21   3   51.33    4.00
   0 -16   6   59.93    4.44
   1 -11   5    2.83    1.14
   1  -9   5  295.25   16.24
 -18  16  -2   64.22    4.66
 -15  15  -3   13.53    1.84
 -13   5  17   34.94    2.61
 -11  -1 -23    7.56    1.37
 -10  10 -12    8.34    1.59
  -3 -21   9   47.85    3.82
  -2 -12  12  138.42    8.59
  -2  -8  12    0.44    0.97
  -1 -21  -7    3.64    0.95
   0 -18   4    7.13    1.44
   0  -8   8 1717.38   88.56
   0  -4 -10   57.17    3.50
   1 -15   3   11.64    1.69
 -16  14 -10   20.03    2.21
 -15  15  -1  154.11    9.33
 -14  10 -16   20.37    2.21
 -13  13  -9   51.77    4.05
 -11  13  -1   23.20    2.32
 -11  13  -3  448.30   24.27
  -8  10  -8  324.59   18.00
  -4  -4  14  576.43   30.68
  -2 -24  -2   30.51    2.82
  -2   4   0  355.38   18.50
   0 -20  -2    0.63    0.78
   1 -17  -1  668.72   35.33
   1 -17  -3  180.26   10.38
 -18  14   8   28.74    2.51
 -12   2 -22   45.62    3.63
 -11  -7  21   16.38    1.98
 -11  11 -11    7.80    1.55
  -9   3 -19    4.55    1.25
  -9  11  -7   46.02    3.69
  -7   1  15   93.54    5.83
  -7   3 -17  111.97    7.19
  -7   5 -15    0.46    1.00
  -4 -16  14    1.48    0.88
  -3 -19  11   99.65    6.57
  -3 -15  13  117.56    7.54
  -3  -7 -17  108.55    6.57
  -3  -5  13  776.43   40.84
  -3  -1  11  160.17    9.15
  -2 -24   0   78.62    5.43
   0 -20   0  142.63    8.71
   0 -18  -8  258.79   14.13
   0  -2  -8  178.10    9.64
   1 -15  -7   85.90    5.14
   2 -10  -2   11.49    1.33
 -17  15  -7   60.67    4.47
 -12  10 -14   79.15    5.52
 -12  12 -10  103.70    6.77
 -10  12   2   36.03    2.88
  -9   7 -15  234.84   13.52
  -8   0 -20   28.55    2.73
  -6   6 -12  331.63   18.35
  -6   8  -8  740.03   39.01
  -5 -17  15    3.92    1.14
  -5  -5 -19  116.05    7.23
  -3 -13 -17    1.62    0.50
  -2 -24  -4    0.07    0.79
  -2 -18  10   36.74    3.26
   0 -20  -4   36.93    3.07
   1 -13   5  185.48   10.83
   1  -7   5   80.51    5.12
 -20  16   2    0.39    0.82
 -15  13 -11   56.45    4.26
 -11   7 -17   44.00    3.58
  -9   1  17  388.64   21.00
  -8   8 -12   83.13    5.69
  -7  -5 -21   49.81    3.84
  -5  -3  15   45.81    3.53
  -2 -22   6   16.63    2.06
  -2 -14  12  154.80    9.47
  -1 -19   7   50.11    3.97
   0 -16 -10  280.20   14.84
   1 -17   1  684.86   36.24
   2 -10   0  123.26    7.21
 -16  14   6    3.11    0.92
 -13  11 -13  242.40   13.93
 -13  13   5  419.62   22.49
  -4   0  12  262.66   14.34
  -2  -6  12   94.74    6.14
  -2  -2  10   10.37    1.40
  -2   4  -2  113.21    6.37
  -1   1  -7 1492.20   76.54
   0 -14   8   97.73    6.46
   2 -12  -2  191.42   10.68
 -20  16  -4   10.16    1.61
 -17  15   3   29.42    2.75
 -10  12  -4  306.42   17.05
  -9  11   3   36.70    2.77
  -8  -6 -22   -0.09    0.78
  -2 -24   2   33.05    3.01
  -1 -17   9  402.88   22.13
  -1 -11  11  128.06    7.99
   0 -20   2    0.13    0.86
 -20  16   0   13.08    1.84
 -14  14   2   30.89    2.79
 -11  -5  21  116.19    7.47
  -9  -3  19    6.50    1.39
  -9  -1 -21    0.18    0.84
  -7   9  -7  531.11   28.41
  -5  -1 -17    9.06    1.52
  -5   7  -7    6.49    1.25
  -3   5  -5 1624.70   83.47
  -1 -21   5   50.76    4.03
  -1  -9  11  246.50   14.01
   1 -17  -5   11.80    1.49
   2 -12   0    4.92    1.05
   2  -8  -2  298.91   15.78
 -20  16  -2   -0.03    0.76
 -10  10   8  104.33    5.84
  -1  -1   7 1423.99   73.01
 -19  15   5    7.92    1.41
 -17  15  -5    2.55    0.99
 -14  14  -4  156.47    9.53
 -13  13  -7   83.96    5.81
 -12   4 -20  246.77   14.15
 -12   8 -16   28.42    2.74
 -10   2 -20   32.83    2.98
 -10  12  -2   44.38    3.50
  -9   9 -11   44.61    3.64
  -9  11  -5   15.95    1.97
  -8  10  -6  131.57    8.07
  -6  -6 -20   35.98    3.08
  -6  -2  16   16.14    1.89
  -6   2 -16   17.03    2.09
  -6   4 -14  208.50   12.10
  -5   3  11  755.78   39.01
  -5   5 -11  876.97   45.96
  -4 -18  14   26.54    2.69
  -4   6  -6 1490.36   76.82
  -3 -17  13    2.70    1.03
  -3  -9 -17  174.80    9.88
  -3   3   7   81.19    4.43
  -1 -23  -1   80.80    5.61
  -1 -13  11   22.50    2.41
   1 -15   5    4.92    1.23
   2 -10  -4  108.41    6.11
   2  -8   0  152.47    8.51
 -12  12   6  270.90   14.77
 -11  -3 -23    9.46    1.67
 -10  -2 -22    9.50    1.59
 -10   8 -14   20.07    2.27
  -7  -1 -19   54.06    4.19
  -6 -12  18   11.01    1.69
  -6 -10  18   22.66    2.51
  -5 -11  17   10.96    1.76
  -2 -16  12    0.33    1.00
  -2  -4 -14  247.56   13.61
  -1 -23  -3    0.08    0.71
   1 -17   3  177.26   10.51
   1  -3   1   59.50    3.43
 -14   2  20   51.16    3.93
 -14  14   0    4.84    1.32
 -13  -1  21   47.10    3.83
 -12  -6  22   31.61    3.04
 -12   0  20   28.25    2.71
 -12   6 -18   14.70    1.93
  -8   2 -18  123.40    7.85
  -8   4  14   15.25    1.44
  -7 -11  19    0.71    0.99
  -7  -9  19   67.44    4.99
  -5  -9  17   78.64    5.54
  -5   1  13  186.92   10.47
  -4  -2 -16   21.47    2.18
  -3 -11 -17    0.36    0.48
  -2 -24   4    0.32    0.84
  -1 -23   1   82.23    5.72
  -1  -7  11  253.44   14.28
  -1  -3   9   22.34    2.06
   0 -20  -6    3.79    1.11
   0 -16   8  444.76   24.25
   2 -12  -4  978.73   50.49
 -17  13   9   35.80    2.87
 -17  15   1  121.71    7.75
 -17  15  -3   31.17    2.97
 -14  14  -2   26.99    2.69
 -12  12  -8   51.83    4.13
 -10  10 -10   52.46    4.11
  -8   6 -14   62.63    4.67
  -7  -7 -21    1.39    0.90
  -7   7 -11   27.88    2.72
  -6  -8  18  113.73    7.39
  -6   8   4    0.18    0.50
  -5 -13  17   33.27    3.13
  -5  -7 -19    7.15    1.31
  -4 -12  16   69.59    5.13
  -4 -10  16   17.22    2.12
   0 -20   4   32.10    3.02
   2 -12   2  198.97   11.32
 -17  13 -11    1.08    1.01
 -17  15  -1  119.26    7.67
 -11   1 -21   22.35    2.46
 -11  11   7    3.65    0.76
 -11  11  -9   -0.07    1.03
 -10   4  16   19.62    1.83
  -8 -10  20    0.34    0.91
  -6 -14  18    0.59    1.00
  -6   8  -6   64.37    4.49
  -4  -8 -18   12.46    1.61
  -4   4 -10  288.93   15.96
  -3  -3 -15   35.17    2.87
  -2 -22   8    0.04    0.92
  -2 -20  10   34.75    3.24
  -2   2  -8  282.97   15.32
  -1 -15  11   18.87    2.41
   1 -11   7  240.27   13.63
   2 -14   0   13.67    1.66
   2 -14  -2   21.04    2.02
 -15  13   7    5.25    1.08
 -15  13  -9    0.42    0.83
 -10   4 -18    0.26    1.02
 -10   6 -16   55.94    4.37
  -9  11   1  222.08   12.43
  -9  11  -3   38.36    3.19
  -8   4 -16  121.50    7.76
  -5  -7  17    5.69    1.43
  -4  -8  16  125.75    7.98
  -3 -11  15   57.03    4.39
  -3  -3  13  875.90   45.78
   1  -9   7 1083.25   56.35
 -12   0 -22    3.22    1.17
 -11   1  19    0.31    0.76
  -8  -8  20   31.29    3.04
  -7  -7  19   44.26    3.74
  -5 -15  17    4.54    1.18
  -5   1 -15    4.75    1.26
  -5   3 -13  778.93   41.02
  -4 -14  16    2.44    1.23
  -3   3  -9    0.08    1.43
  -2   2   6   24.36    1.58
  -1 -23  -5    0.65    0.85
  -1 -21   7    2.60    1.04
  -1 -19   9   52.73    4.25
   1 -19  -1  192.02   11.26
 -19  15  -5    8.13    1.57
 -16  12 -12   21.72    2.41
 -16  14  -6    3.76    1.24
 -14  10 -14   22.22    2.50
 -14  12 -10   76.94    5.50
 -13   3  19  106.69    6.75
 -13  13  -5  463.52   25.24
  -9  11  -1  234.82   13.21
  -8  -2 -20    1.43    0.95
  -6  -8 -20    0.97    0.86
  -4  -2  14  244.85   13.72
  -3 -13  15  130.54    8.34
  -3   5  -3  660.67   34.35
  -2  -4  12  974.25   50.78
   0 -12  10  105.00    6.88
   0 -10  10  901.01   47.30
   1  -5   5  386.54   20.54
   2  -8   2  280.57   15.18
 -15  11 -13   58.17    4.49
 -13   5 -19   82.11    5.80
 -13  11 -11  157.09    9.67
 -13  13   3  376.03   20.49
 -12  10 -12  101.11    6.75
 -11  -3  21  152.06    9.46
  -9  -9  21    0.30    0.95
  -8  10  -4   16.00    1.83
  -7  -9 -21    0.21    0.83
  -6  -6  18    1.21    1.04
  -6  -2 -18   25.22    2.55
  -5   7  -5 1144.96   59.31
  -2 -18  12    1.49    1.12
  -1  -3 -11  160.88    8.99
   1 -19   1  191.55   11.32
   1 -19  -3    7.03    1.38
   1 -17   5   12.26    1.86
   2 -14   2   22.57    2.28
 -19  15   3    9.34    1.68
 -18  14  -8   26.03    2.76
 -16  14   4    0.58    0.88
 -13   7 -17    9.56    1.65
 -10  -2  20   38.49    3.39
  -8   2  16  310.11   16.93
  -8   8 -10  320.32   17.85
  -8  10   2  314.24   16.96
  -7  -1  17  265.49   14.93
  -4 -12 -18   72.41    4.70
  -4 -10 -18    0.28    0.66
  -4   4   8  179.46    9.39
 -12  -4  22  104.50    7.10
  -7   9   3  253.64   13.68
  -5  -9 -19    0.95    0.79
  -4 -16  16   42.61    3.75
  -4   6  -4 1496.47   76.98
  -3 -15  15   13.93    1.97
  -3   5   1  367.41   19.12
  -2 -12  14  151.87    9.43
  -2 -10  14   10.72    1.81
  -1 -21  -9   -0.14    0.73
  -1 -17  11   78.02    5.62
  -1  -1  -9  541.97   28.31
   0 -22  -2    2.29    1.06
   0 -18   8  247.94   14.37
   0 -14  10   50.35    4.06
   0  -8  10 1104.85   57.57
   2 -14  -4  230.76   12.70
   2  -8  -4    5.15    0.70
 -11   3 -19   88.25    6.19
  -9   7 -13   38.09    3.44
  -8  -6  20    1.50    1.11
  -7   1 -17  278.44   15.82
  -6   6 -10   48.44    3.74
  -4  -6  16   15.22    1.97
  -4   2 -12  955.81   49.88
  -3  -7  15    2.56    1.15
  -1  -7 -13   21.70    1.75
  -1  -5  11    3.75    1.14
   0 -20   6    2.79    1.26
   0  -4   8    4.74    0.99
   2 -12   4  949.28   49.58
   2 -10   4   99.09    6.23
 -13  13  -3  380.04   21.01
 -12  12  -6  277.79   15.81
 -11   7 -15    1.20    1.15
 -10  -4 -22   47.88    4.10
  -9  -7  21    1.04    1.07
  -8  10  -2  310.41   17.05
  -7   5 -13  158.62    9.63
  -6 -10 -20   11.36    1.71
  -2 -14  14   30.65    3.03
  -1 -23   5    0.47    1.03
   0 -22   2    3.35    1.28
   1 -19   3    8.87    1.70
   2 -16   0  407.68   22.15
 -19  15   1    7.77    1.64
 -19  15  -1    9.47    1.74
 -18  14   6    1.60    0.96
 -16  12  10    3.46    0.92
 -16  14  -4    0.37    1.03
 -15  13  -7    5.00    1.44
 -14   8 -16   67.79    5.16
 -14  12   8   27.62    2.37
 -13  13   1   49.33    3.88
  -9   9  -9  411.82   22.57
  -8  10   0  990.49   51.47
  -7  -5  19    8.97    1.67
  -6   8  -4    0.10    0.84
  -5 -11 -19   64.78    4.58
  -5  -5  17  163.15    9.96
  -5  -1  15   14.02    1.78
  -3   5  -1  381.57   20.01
  -2  -8  14   15.74    2.06
   1 -17  -7  268.38   14.69
   1 -13  -9   24.61    1.62
   2 -16  -2  190.16   10.99
 -17  13  -9   35.71    3.43
 -13  13  -1   51.29    4.09
 -11   5 -17   11.37    1.92
 -11  11  -7    4.06    1.39
 -10  -8  22    3.02    1.31
 -10   0 -20    7.41    1.61
  -7   3 -15    1.12    0.87
  -7   9  -3  247.61   13.82
  -5  -3 -17   10.18    1.68
  -5   7   3  199.82   10.68
  -3  -1 -13  266.66   14.76
  -3   1 -11  155.84    9.06
  -2  -2 -12  203.56   11.37
   0  -2   6   42.93    2.92
   2 -14   4  238.54   13.63
 -14   6 -18    0.22    1.04
 -10   2  18   38.98    3.28
  -9   3 -17  164.98   10.22
  -8   6  12   -0.02    0.20
  -6   2  14   14.42    1.56
  -2   0 -10  134.63    7.82
   0 -22  -4   12.34    1.90
   0 -16  10  288.43   16.55
   2 -16   2  185.15   10.95
 -18  14  -6    1.27    1.21
 -15   9 -15   79.06    5.84
 -12   2 -20  123.02    8.16
 -10   8 -12    0.04    1.16
  -9   5 -15   73.56    5.45
  -4   6   2  385.98   20.10
  -3 -17  15   33.65    3.32
  -1 -21   9    0.11    0.91
  -1 -11  13   22.56    2.52
   0 -22   4   12.97    2.00
   1 -19  -5    0.07    0.90
 -16  10 -14   17.89    2.52
 -16  14  -2   28.35    3.02
 -12   8 -14   29.99    3.18
 -12  12   4  622.25   32.96
 -11  -1 -21   25.93    2.98
  -5   5  -9   48.69    3.73
  -5   7  -3  192.49   10.82
  -2 -16  14   30.21    3.17
  -1 -13  13   49.15    4.13
   1 -17   7  291.91   16.72
   2  -8   4    5.41    1.11
 -16  12 -10    3.75    1.51
 -16  14   0  106.46    7.27
 -14  12  -8   30.04    3.11
 -13   1 -21   49.61    4.42
 -12  -2 -22   45.99    4.24
 -12  12  -4  668.29   35.77
  -7   7  -9  523.99   28.18
  -7   9   1 1125.63   58.16
  -6  -4  18   45.46    3.91
  -1 -23  -7   42.14    3.79
  -1 -19  11    0.69    1.24
  -1  -9  13   24.09    2.65
  -1   1  -5  557.56   28.90
   0  -6  10  513.86   27.47
   1 -19   5    0.09    0.97
 -21  15   1    0.90    1.24
 -21  15  -1    1.05    1.25
 -15   7 -17   63.87    5.21
 -12   4  18   76.94    5.24
  -9  -5  21   38.88    3.80
  -8   0 -18  275.11   15.96
  -6   0 -16   65.90    4.91
  -6   8   2  759.32   39.34
  -4  -4 -16    9.73    1.53
  -3  -5  15   48.24    3.97
  -1 -25   1  145.52    9.70
  -1 -25  -1  137.25    9.30
  -1 -23   7   39.24    3.87
   1 -13   9   23.16    2.61
 -15  11 -11   10.18    1.99
 -13   9 -13   60.77    4.98
 -13  11   9   41.33    3.00
 -13  11  -9   37.88    3.68
 -11   9 -11   -0.19    1.02
  -8  -4 -20   29.72    3.20
  -6   4 -12  788.62   41.69
  -6   8  -2  791.56   41.31
  -2  -6  14   16.28    2.15
  -2  -6 -14   15.31    1.68
  -1 -15  13    0.79    1.07
   0 -20  -8   24.84    2.51
   2 -16   4   20.20    2.38
 -15  13   5  120.81    7.85
 -15  13  -5  123.62    8.35
 -14  10 -12   87.86    6.56
 -12   4 -18   70.95    5.58
 -12   6 -16   18.89    2.66
 -12  10 -10    8.17    1.86
 -10  -6 -22    6.43    1.79
  -9  -5 -21   33.04    3.61
  -8   6 -12    0.36    1.08
  -4  -4  16    9.84    1.76
  -3  -5 -15   44.78    3.48
   1 -21   1    4.97    1.58
   1  -9   9 1175.92   61.30
   2 -12   6  110.44    7.13
   2  -6   2   21.36    1.86
 -20  14  -6   17.46    2.71
 -18  14  -4   27.21    3.30
  -8   0  18  292.18   16.66
  -6   0  16   70.78    4.99
  -4   4  -8  168.98    9.82
  -4   6   0  100.08    5.77
  -1 -25   3   23.45    3.12
   1 -21  -1    2.24    1.37
   1 -15   9  213.41   12.84
   2 -12  -6  103.63    5.93
   2 -10   6   23.67    2.46
   2  -6  -2   24.76    1.72
 -18  14   4   23.23    2.88
 -17  13  -7   10.58    2.24
 -12  -2  22   50.94    4.90
 -12  12  -2  162.96   10.09
 -11  11  -5  145.79    9.21
 -10   2 -18   35.46    3.63
  -8   8  -8  966.24   50.78
  -6  -4 -18   41.75    3.78
  -6   2 -14   15.64    2.15
  -6   8   0 1419.62   73.06
  -5 -11  19   72.79    5.95
  -2 -18  14    0.38    1.26
  -1 -25  -3   21.54    3.06
   0 -22   6    1.88    1.45
   0 -12  12    0.01    1.02
   2 -14   6   14.18    2.07
 -20  14   6   12.82    2.40
 -12  10  10    7.23    0.88
 -10   6 -14   -0.10    1.14
  -6 -12  20   86.73    6.76
  -5 -13  19   88.82    6.84
  -5   7   1   77.47    4.67
  -4 -12  18   92.14    6.96
  -1  -7  13   21.36    2.42
   1 -21   3   56.33    4.92
   2 -18   2  100.90    7.03
 -13   1  21   47.16    4.55
 -13   3 -19  118.03    8.50
 -11  -1  21   29.20    3.51
  -9  -1 -19   60.54    5.16
  -7  -3  19   14.52    2.30
  -6 -10  20   17.26    2.66
  -4 -14  18   33.02    3.84
  -4 -10  18    0.37    1.43
  -1 -17  13   31.90    3.58
  -1   1   5  527.98   27.16
   0 -22  -6    1.37    1.28
   0 -14  12   19.47    2.74
   0 -10  12  108.84    7.33
   1  -5   7   74.93    4.89
   2 -18  -2  101.83    6.92
 -18  12 -10    2.06    1.70
 -18  14  -2    0.27    1.39
 -13   7 -15    5.95    1.90
 -12  12   0    0.77    1.02
 -11  11   5  134.21    8.06
 -10   4 -16   22.02    2.92
 -10  10  -6   20.96    2.53
  -9   9  -7  489.50   26.67
  -8   2 -16  325.43   18.67
  -5  -9  19    1.02    1.31
  -5  -3  17   12.56    2.07
  -3 -13  17    3.05    1.65
  -3 -11  17   -0.00    1.48
  -3   3  -7   70.40    4.59
  -2  -2  12  205.01   11.71
  -2   2  -6   23.69    1.98
   0  -6 -10  514.79   26.66
   1 -21  -3   54.86    4.75
   1 -19   7   57.32    5.02
 -17  13   7    7.51    1.81
 -15  13  -3  114.85    8.08
 -14  12  -6  194.79   12.22
  -5  -1 -15    6.60    1.60
  -3  -1  13  254.89   14.29
  -2   0  10  142.33    8.15
   0 -24   0  206.72   13.40
 -18  14   2    1.06    1.36
 -14   2 -20   48.33    4.97
 -13   5 -17   31.98    3.78
 -11   1 -19   -0.45    1.47
  -7  -9  21    0.92    1.65
  -7  -5 -19    9.12    2.11
  -6  -8  20    0.38    1.51
  -3 -15  17   33.08    3.86
   0 -24   2   81.82    6.85
   0 -18 -10  129.29    7.68
   1 -17   9  382.69   21.93
   2 -16   6   16.75    2.45
   2 -14  -6   14.13    1.55
   2 -10  -6   24.13    1.68
   2  -8   6  754.80   39.69
 -18  14   0   27.28    3.62
 -17  11 -11   11.27    2.49
 -16  12  -8   29.93    3.70
 -15  13   3  116.79    8.09
 -12  -4 -22  129.83    9.73
 -11   7 -13   81.74    6.31
 -10  -2 -20   38.13    4.23
  -7  -1 -17  282.49   16.59
  -4  -8  18   13.79    2.54
  -3  -9  17  181.05   11.65
  -3   1  11  161.80    9.16
  -2 -12  16    0.28    1.50
  -1  -9 -13   25.17    2.01
   0 -24  -2   87.30    7.21
   0 -16  12   35.37    3.86
   0  -8  12  157.10    9.79
   1 -21   5   51.13    4.95
   1  -7   9 1181.07   61.51
   2 -18   4    6.72    1.73
 -19  13  -7    3.55    1.98
 -14   8 -14    0.45    1.32
 -12   2  20  131.74    9.21
 -11  -3 -21  163.22   11.34
 -10  -4  22   48.26    5.11
  -5  -5 -17  164.60   10.32
  -2 -14  16   36.90    4.23
  -1  -1   9  526.71   27.71
   0 -20  10   -0.52    1.64
   2  -6   4  339.67   18.26
 -17  13  -5   30.40    3.87
 -16  10 -12    2.85    1.92
 -15  13  -1    0.04    1.39
 -12   0 -20   24.98    3.60
 -11  11  -3  166.05   10.33
  -9  -7 -21    0.35    1.41
  -9  -3  21   53.13    5.38
  -8  -6 -20   -0.05    1.27
  -7   5 -11  151.83    9.54
  -5  -7  19    8.58    2.25
  -5   1 -13  178.00   10.74
  -1 -19  13    4.64    2.25
   0 -24   4   10.01    2.65
   0 -22   8   29.68    3.97
 -20  14   4   84.62    7.39
 -15  11  -9   16.65    2.86
 -15  13   1    0.39    1.27
 -13  -1 -21   49.76    5.42
 -10   8 -10  100.80    7.22
  -9   3  17  161.37    9.93
   3 -13   1  254.91   14.51
 -20  14  -2   43.92    5.09
 -14   4 -18   31.35    4.14
 -12   8 -12   53.99    5.06
 -12  10  -8   -0.36    1.27
 -11   3 -17    0.43    1.38
  -8  -8  22   19.84    3.58
  -7  -7  21    1.88    1.99
  -7   7  -7  605.01   32.45
  -6  -2  18   26.25    3.34
  -4  -2 -14  234.89   13.62
  -4   0  14   94.78    6.26
  -2 -16  16  170.41   11.90
  -2  -4  14  235.15   13.81
   1 -13  11   25.89    3.27
   1 -11  11  107.13    7.50
   1  -3   5  365.90   19.41
   2 -14   8   15.93    2.50
   3 -11   1  154.84    9.18
 -14   6 -16    0.86    1.52
 -14  12   6  175.57   10.93
 -11   5 -15   39.95    4.37
 -11   9  -9   47.59    4.38
 -10  10   6   22.71    2.13
  -9   1 -17  398.91   23.07
  -7   3  15    2.72    1.09
  -3  -3  15   33.08    3.34
  -1 -13  15    0.31    1.79
  -1 -11  15   15.87    2.84
  -1  -5  13  177.00   10.84
   0 -18  12   14.17    3.02
   2 -18  -4    4.61    1.57
   2 -10   8  305.03   17.36
   3 -13  -1  237.96   13.54
 -20  14   2   46.32    5.59
 -20  14   0    2.16    2.27
 -14  10 -10    0.37    1.48
 -14  12  -4  467.58   26.56
  -5   5  -7 1168.67   60.81
  -4  -6 -16   16.14    2.37
  -4   2 -10  108.24    6.92
  -3  -7  17  108.72    8.08
  -2  -8  16  318.16   18.85
   1 -21  -5   35.34    4.08
   1 -19   9   47.17    5.12
   1 -15  11   14.80    2.94
   2 -20   2   48.97    5.01
   2 -20   0   -0.25    1.44
   3 -13   3  894.59   47.31
 -11  11   3  161.22    9.89
 -11  11  -1  108.53    7.47
  -9   5 -13   30.13    3.41
  -8  -2  20    0.40    1.61
  -8  -2 -18  143.69   10.09
  -7   1  17  276.70   16.20
  -7   1 -15  104.96    7.60
  -6  -6  20   37.60    4.58
  -4  -6  18   42.83    4.68
  -1 -15  15  138.92   10.21
   0 -24  -4    6.60    2.54
   0   0   2 3010.45  153.04
   1 -23   1   71.68    6.87
   3 -15   1    7.22    1.75
   3 -11   3 1194.19   62.28
   3 -11  -1  150.31    8.86
 -18  12  10    0.33    1.69
 -18  12  -8   15.81    3.19
 -15   7 -15   51.68    5.76
  -9   9  -5  275.47   16.05
  -8   8  -6  719.28   38.50
  -7   3 -13  116.35    8.06
  -6  -6 -18    0.75    1.67
  -4   2  12 1007.61   52.33
   2 -16   8  319.93   19.16
 -19  13  -5   77.75    7.60
 -18  10 -12    0.39    2.47
 -17  13   5   26.68    3.98
 -16  12  -6   19.05    3.49
 -11  11   1  105.35    7.28
  -9  -9 -21    0.43    2.24
  -9   3 -15   39.95    4.40
  -6  -2 -16   15.33    2.65
  -3  -3 -13  922.22   48.55
  -1  -9  15  203.43   13.12
   0  -2   8  186.11   10.57
   1 -23   3    1.31    2.39
   1 -23  -1   62.25    6.53
   2 -20   4  148.94   10.91
   2 -16  -6   13.40    1.93
   3 -15   3   32.47    3.55
   3 -15  -1    7.29    1.72
 -17   9 -13   30.16    4.68
 -16   8 -14   66.52    7.08
 -15   5 -17    2.66    2.75
 -12  -6 -22   25.50    4.96
 -12   2 -18    0.35    1.84
  -9   1  19   47.01    5.18
  -8   6 -10  148.26    9.83
  -4  -2  16   23.42    3.14
  -4   0 -12  280.15   16.04
  -3  -7 -15    1.18    1.35
  -1 -17  15  126.13   10.45
   0  -6  12   19.81    2.71
   1 -17  11   70.47    6.89
   2 -20  -2   53.80    5.42
 -19  13   7    0.85    2.39
 -10   0 -18  142.61   10.94
  -9  -7  23   29.36    5.53
  -9   9   7  530.70   27.95
  -8  -6  22    0.29    2.40
  -8   8   8 1021.43   52.41
  -7  -7 -19   36.60    4.72
  -5  -5  19  125.71   10.14
  -1  -5 -11    5.38    1.14
   0 -14  14    2.92    2.40
   0 -12  14   16.27    3.44
   3 -13   5  834.47   44.91
   3  -9   1   20.81    2.26
 -16  12   8   18.56    3.35
 -13  11  -5  463.85   27.04
 -11  -5 -21  112.33   10.65
  -8  -8 -20   22.93    4.38
  -6   4 -10  100.39    7.20
  -3   1  -9   26.49    2.79
  -2  -4 -12 1080.82   56.48
   1 -23   5    2.25    2.95
   2  -8   8 1430.37   74.82
   2  -6   6   15.56    2.10
 -21  13  -5  106.86   11.04
 -17  13  -1   17.61    4.07
 -12   4 -16   62.95    6.67
 -11   3  19   87.18    8.00
 -10   6 -12   48.22    5.27
  -7  -5  21   38.37    6.02
   0 -10  14   45.31    5.26
   2 -18   8  136.72   11.01
   3 -17   1  166.32   11.59
   3 -15   5   41.25    4.78
   3 -11   5  816.86   43.84
   3  -9   3    0.35    1.37
 -16   6 -16   38.28    6.49
 -14   0 -20    5.52    3.98
 -14  12   4  504.15   29.22
 -11  -3  23    6.35    4.01
 -10  10  -2   83.26    6.70
  -6   6  -6 1750.97   91.10
  -5   1  15    6.09    1.96
   0 -16  14  117.74   10.53
   0  -4  -8    6.94    1.02
   2 -20   6   21.37    4.79
   3 -17   3   40.39    5.03
 -17  13   1   24.46    4.61
 -16  10 -10  118.83   10.65
 -13   7 -13   95.52    9.06
 -11  -1 -19    1.09    2.57
 -11   5  17    5.04    1.82
  -9   7  -9  459.59   26.88
  -2  -6  16   19.11    3.56
   1 -23  -3    0.19    2.42
   1 -21   9   -1.25    2.97
   2 -14  10    5.33    2.44
   2 -12  10   24.06    3.74
   3 -13  -3 1016.27   53.64
 -15 -11   7    0.93    0.70
 -11 -19   7    0.24    0.58
  -7 -15   7  167.76    9.74
 -14  -6   6   35.57    2.89
  -4 -18   6   29.83    2.48
 -23  -5   3   61.14    4.15
 -21  -3   3  261.49   15.05
   3 -13   3  965.55   49.71
 -13   3   1  280.58   15.09
 -14   4   0  113.24    6.59
  -3   5  -3  635.55   32.73
  13 -15  -9    0.07    0.34
  12  -6 -10   56.61    3.86
   1   9 -23   45.04    3.24
  -7 -13   7   40.62    3.14
  -1 -11   5    2.66    0.82
 -22  -6   4  105.96    6.51
 -25  -3   1   17.82    1.79
 -23  -1   1   80.40    5.18
 -24   2  -2   29.97    2.46
   4   6 -12  800.32   41.85
  -2  10 -14   10.18    1.39
  13  -5 -15  122.75    7.39
  12  -2 -18    1.03    0.63
  12  -2 -20  121.41    7.28
 -17 -13   7   11.82    1.48
 -11  -9   7   40.38    3.15
  -7 -17   7  270.86   14.98
 -18  -8   6  115.42    7.06
  -4 -10   6  115.32    6.91
 -20  -4   4  337.74   18.38
   3  -5   1  391.23   19.99
 -20   6  -4  125.69    7.15
  11  -3 -11  176.74   10.12
  14 -14 -12  102.35    6.20
   3   7 -13   91.60    5.79
  11  -1 -15   17.62    1.84
  14  -8 -16   64.66    4.36
   1   9 -17  402.41   21.68
 -13  -9   7   38.64    3.07
 -13  -3   5  776.22   40.60
 -11  -3   5  733.27   38.35
   6 -20   0    2.89    0.55
  -9   5  -1  284.20   14.74
 -10   6  -2   16.51    1.08
   4   4  -8  200.35   11.17
  -6  10 -10   31.70    2.34
  10  -2 -10   68.32    4.54
   8   2 -12    0.00    0.62
  -8  12 -18   20.37    1.93
   1   9 -19   57.70    4.04
 -20 -10   6    9.00    1.29
  -8  -6   6   58.95    4.03
  -3  -7   5  190.95   10.57
  -1 -25   3   21.13    1.98
   3 -17   3   39.19    2.74
 -21   3  -1   53.00    3.66
 -14   6  -2   13.02    1.12
 -24   4  -4   32.01    2.52
   6   2  -8  821.48   42.73
 -13  11 -11  161.82    8.78
 -11  11 -11    6.09    0.84
  13  -9 -11   40.30    3.00
  10   0 -14   56.62    4.00
  14 -10 -14   20.65    1.97
 -14  12 -16    2.94    0.65
 -17 -11   7   45.09    3.37
 -15  -9   7  262.50   14.60
 -16  -6   6   11.84    1.51
 -21  -7   5   55.98    3.96
  -5  -5   5 3875.94  197.69
  -1 -19   5    0.44    0.54
   0  -8   4    6.61    0.96
 -12   2   2  195.46   10.75
 -15   5  -1    4.24    0.71
   9  -3  -7  233.74   12.79
  12 -10  -8   -0.15    0.54
   6   4 -12  675.44   35.52
   9   1 -13   27.20    2.44
  13  -7 -13   86.61    5.51
  -5  11 -15   46.84    3.39
 -10  12 -16    4.40    0.84
  13  -5 -17   34.79    2.78
  14  -8 -18   27.98    2.37
  14  -8 -20    0.11    0.57
 -19  -5   5  108.68    6.70
 -15  -3   5   41.85    3.18
  -2 -24   4    0.13    0.56
 -19  -1   3    8.24    1.25
  -5  -1   3  355.58   18.68
 -20   0   2    1.01    0.69
  -4   0   2  482.28   24.92
 -15   3   1    9.66    1.17
  -9   3   1   25.11    1.79
 -24   0   0  209.88   11.82
  10  -4  -8   17.97    1.74
  -4  10 -12  294.26   15.96
  11  -1 -17   71.98    4.79
  13  -5 -19   91.23    5.74
  11  -1 -21   24.86    2.20
   2   8 -22    0.62    0.61
  -7 -19   7   39.41    3.05
  -9  -3   5    3.35    0.90
   4 -10   2  105.83    5.75
  12  -4 -14  491.12   26.16
 -12  12 -16   19.34    1.79
  -2  10 -16   98.42    6.14
   2   8 -16  314.22   17.20
  11  -1 -19   -0.10    0.52
  -2  10 -22    8.78    1.27
  -9 -21   7    1.36    0.64
 -18  -2   4   11.28    1.50
 -10   2   2   10.31    1.16
 -21   5  -3  204.74   11.32
  10 -12  -4  286.35   14.98
  -1   9 -13   26.04    2.26
 -10  12 -20   37.86    2.93
 -12 -14   8   30.37    2.61
  -5 -15   7    0.30    0.62
   1 -23   3    0.23    0.49
 -16   4   0   77.13    4.73
   5   5 -13  978.14   50.90
  10   0 -16  301.92   16.59
 -10  12 -18    1.35    0.69
   2   8 -18  151.93    8.95
   2   8 -20    0.13    0.58
  -5  11 -21  123.07    7.40
   3   7 -23    0.28    0.53
 -14 -16   8   61.84    4.25
 -14 -14   8    0.15    0.63
 -12 -16   8   24.70    2.27
 -17  -9   7  407.50   21.98
 -20  -8   6    0.88    0.66
  -2 -16   6   13.88    1.60
  -2 -14   6   14.54    1.58
  -3 -23   5   47.07    3.45
  -6  -2   4  441.33   23.19
   2 -24   2   25.08    2.17
   0   4  -4  614.54   31.71
  -6   8  -6   54.95    3.24
   7   3 -13   94.07    5.95
   4   6 -14  169.04    9.79
  14 -12 -14   99.28    6.14
   3   7 -15    2.67    0.88
  14 -10 -16   17.04    1.76
  -5  11 -17   14.65    1.67
  -2  10 -18   38.03    3.02
  -2  10 -20   37.95    2.97
 -12 -12   8   45.15    3.44
 -10 -16   8  244.36   13.67
 -19 -11   7    0.27    0.72
  -5 -17   7    4.30    0.98
 -18  -6   6    0.96    0.85
   0 -22   4   10.52    1.33
   3 -11   3 1100.03   56.41
   2   4  -6  421.69   22.18
   3   5  -9    4.22    0.92
  10   0 -18  133.26    7.97
  -5  11 -19   62.06    4.26
  10   0 -20    1.06    0.79
 -14 -12   8   29.64    2.59
 -12 -18   8   18.29    1.89
 -13  -7   7   37.82    3.02
 -11  -7   7   26.51    2.37
  -7  -9   7  540.12   28.61
 -17  -3   5   12.93    1.65
   2 -14   4  232.90   12.63
 -11   1   3  157.06    8.83
   0   8 -12  157.85    9.11
   8   2 -14   15.99    1.80
   9   1 -15  229.68   12.92
  13  -7 -15    7.18    1.16
  12  -4 -16   67.91    4.59
 -16 -14   8   65.30    4.47
 -10 -12   8   -0.09    0.79
  -7 -21   7    1.38    0.67
  -2 -12   6   94.40    5.79
  -1  -9   5  291.58   15.64
 -22  -4   4  203.43   11.57
 -23  -3   3   38.25    3.00
   3 -19   3  240.03   13.09
 -16   2   2  189.18   10.61
 -25   1  -1  129.97    7.77
   7   1  -9 1082.73   56.05
  13 -11 -11  153.32    8.85
  12  -6 -12  263.94   14.58
  14 -14 -14   13.06    1.50
   3   7 -17  107.42    6.68
  12  -4 -20  227.19   12.72
   9   1 -21    0.44    0.60
   4   6 -22  103.90    6.43
  -1   9 -23   53.81    3.79
 -10 -18   8  116.02    7.09
 -15  -7   7  165.35    9.66
 -12  -4   6  808.03   42.23
  -4  -8   6   -0.12    0.66
  -2 -18   6   31.97    2.65
 -24  -2   2   30.32    2.59
 -22   2   0    3.20    0.86
  -8   4   0    6.03    0.65
   6   0  -6  253.13   13.69
   2   6 -10   18.27    1.80
  12  -8 -10   -0.07    0.66
  12  -4 -18   73.40    4.89
   3   7 -19   11.52    1.48
   8   2 -22    0.73    0.67
 -16 -12   8   27.36    2.50
  -8 -16   8  616.64   32.61
  -8 -14   8  200.04   11.43
  -5 -19   7    6.15    1.17
  -5 -11   7  145.25    8.50
 -14  -4   6  189.41   10.83
  -6  -6   6 1429.50   73.62
  -4 -22   6  103.92    6.47
 -21  -5   5  268.71   14.92
  -1 -21   5   45.42    3.36
 -15   1   3    9.41    1.28
 -17   3   1  179.10   10.08
 -22   4  -2   78.91    5.02
  -4   6  -4 1500.00   76.50
  11  -9  -7   45.34    3.08
  12 -12  -8   48.51    3.27
  -5   9  -9  290.68   15.56
  -3   9 -11   43.95    3.15
  -1   9 -15  223.92   12.58
   4   6 -16   19.49    2.02
  14 -12 -16    3.79    0.89
   9   1 -19   51.53    3.76
 -12 -10   8   -0.10    0.63
 -19  -9   7   70.16    4.74
  -9  -7   7  498.37   26.53
 -10  -4   6   98.26    6.08
  -6 -24   6    0.22    0.48
  -7  -3   5  191.56   10.65
 -16   6  -2   15.84    1.36
 -13   7  -3   95.11    5.14
   6  -2  -4  398.07   20.83
  -5   7  -5 1129.33   57.75
   5   3  -9    2.99    0.88
  10  -2 -12   49.97    3.65
   5   5 -15   83.45    5.45
   7   3 -15    2.78    0.90
   8   2 -16  318.45   17.48
  13  -7 -17   11.32    1.43
  13  -7 -19    2.85    0.89
   4   6 -20  143.49    8.53
   6   4 -22  106.28    6.57
 -14 -10   8   22.30    2.21
   2 -18   4   10.47    1.30
   2 -12   4  944.34   48.69
 -21  -1   3   53.61    3.85
   5 -21   1   45.84    3.06
 -17   5  -1   10.62    1.19
   7  -5  -3  201.23   10.70
   8   0 -10  978.00   50.81
  -4  10 -14   87.67    5.55
  -7  11 -15    1.33    0.61
  14 -12 -18   15.05    1.69
   8   2 -20    0.58    0.83
  -1   9 -21   -0.17    0.60
   5   5 -21  272.27   15.08
   7   3 -21   37.28    2.97
 -10 -20   8   -0.05    0.67
 -10 -10   8  109.58    6.81
  -8 -18   8  346.76   18.91
  -8 -12   8   71.37    4.81
 -17  -7   7  316.13   17.38
 -16  -4   6   19.49    1.99
 -20  -2   4  167.59    9.76
 -25  -1   1  139.53    8.32
   4   2  -6  401.23   21.19
   9  -1 -11  230.07   12.86
   6   4 -16   20.35    2.09
   8   2 -18  161.53    9.48
  -7  11 -21   16.13    1.73
  -4  10 -22   49.95    3.65
 -16 -10   8  271.63   15.12
 -20  -6   6   40.36    3.22
 -14   0   4   86.98    5.46
 -12   0   4  255.31   13.99
 -22   0   2    3.49    0.89
   7 -21  -1    2.56    0.47
   9 -11  -3   46.98    2.75
  -9   9  -7  536.82   27.69
  -8  10 -10   97.28    5.70
  13 -13 -11  257.17   14.16
  11  -3 -15   56.97    4.05
  -1   9 -17  388.36   21.01
   5   5 -17  189.30   10.92
   7   3 -17  115.34    7.14
   5   5 -19  125.20    7.63
   7   3 -19   12.67    1.59
   6   4 -20  144.63    8.61
  11  -3 -21  157.05    9.19
 -18 -12   8   19.80    2.03
 -19  -3   5  128.68    7.81
  -9   1   3   22.90    1.84
  -8   2   2  294.34   15.55
  10 -14  -4   69.87    3.94
  11  -5 -11  138.23    8.18
   6   4 -18   39.44    3.16
  -7  11 -19    0.71    0.57
  -2 -20   6   23.37    2.18
 -18   4   0    5.27    0.93
   1   5  -7   83.15    5.05
  12 -16  -8   27.15    2.11
  12 -14  -8   29.89    2.29
  -2   8 -10  301.59   16.31
   0   8 -14   97.65    6.14
  12  -6 -14  189.13   10.86
  11  -3 -17    0.31    0.65
  11  -3 -19   86.68    5.62
   0   8 -22   44.00    3.39
  -8 -20   8   32.08    2.72
  -7 -23   7   13.60    1.67
  -5 -21   7   50.95    3.77
   1 -15   5    5.02    0.93
 -17   1   3  176.11   10.09
 -18   2   2   95.47    5.95
  -3   1   1   38.25    2.20
  10  -8  -6  155.41    8.68
  11  -7  -9   45.34    3.28
  13 -15 -11   52.71    3.69
  -6  10 -12   44.41    3.18
  13  -9 -15    0.12    0.66
  -4  10 -16   20.67    2.08
  -4  10 -20  104.24    6.55
  -6 -16   8  234.50   13.23
  -6 -14   8   70.00    4.78
  -3 -25   5    0.09    0.54
 -16   0   4   77.37    5.05
 -10   0   4   53.47    3.62
 -23   3  -1    0.42    0.59
   7  -1  -7 1900.96   97.48
   4   4 -10  299.09   16.32
  -4  10 -18    0.96    0.70
 -13 -15   9    0.03    0.80
 -18 -10   8  160.45    9.49
 -14  -8   8  198.09   11.42
 -12  -8   8   78.30    5.24
  -8 -10   8  329.62   18.05
 -19  -7   7   46.45    3.55
  -7  -7   7  618.84   32.63
  -5  -9   7   69.06    4.59
  -3 -17   7  109.74    6.81
 -18  -4   6   43.26    3.41
  -8  -4   6    0.25    0.81
   1 -17   5    9.73    1.29
 -23   1   1   92.69    5.95
  -1   5  -5  433.63   22.62
  -4   8  -8  205.05   11.19
  10  -2 -14    9.18    1.43
  13  -9 -19    0.06    0.51
  -9  11 -21   10.05    1.38
  -3   9 -23    1.64    0.70
   1   7 -23   42.79    3.29
 -15 -15   9   79.09    5.28
 -13 -17   9   33.98    2.85
 -13 -13   9   56.10    4.10
 -11 -15   9   16.85    1.95
  -6 -18   8  104.11    6.60
 -13  -5   7  149.43    8.88
  -3 -13   7   97.68    6.10
   1 -13   5  179.72   10.04
   0 -24   4    9.79    1.38
   8 -10  -2  323.76   16.71
 -15   7  -3    2.67    0.49
   8  -6  -4   -0.02    0.54
   0   6  -8 1428.77   73.47
  10  -4 -10    1.36    0.74
 -15  11 -13   51.54    3.35
 -11  11 -13  153.51    8.74
   1   7 -13   26.14    2.37
  12  -6 -16   19.90    2.05
  13  -9 -17   40.46    3.19
   0   8 -20   29.69    2.63
  12  -6 -20   73.10    4.91
 -15 -13   9   -0.24    0.75
 -11 -17   9  106.63    6.72
 -15  -5   7    0.54    0.86
 -11  -5   7  158.59    9.31
  -4 -24   6    6.01    1.17
 -23  -5   5   87.83    5.74
 -13  -1   5  191.32   10.89
  -1 -23   5    0.26    0.65
 -24  -4   4   28.40    2.54
   2 -20   4  173.01    9.88
   3 -21   3  210.32   11.73
 -19   3   1    9.48    1.38
  12 -10 -10    9.05    1.28
   3   5 -11  667.93   35.13
  -9  11 -15   18.66    1.87
   0   8 -16  462.98   24.87
   0   8 -18  268.95   15.03
  12  -6 -18   14.94    1.78
  10  -2 -20   40.55    3.22
 -11 -13   9   36.82    3.08
 -16  -8   8  669.62   35.44
 -10  -8   8  336.10   18.43
  -6 -12   8    0.32    0.66
 -25  -3   3    0.23    0.66
   8  -2  -8 1408.13   72.56
   9  -3  -9  358.19   19.31
   7   1 -11  239.01   13.37
   2   6 -12   85.64    5.51
  12  -8 -12   51.66    3.77
  -3   9 -13   80.41    5.22
   9  -1 -13   27.11    2.48
  10  -2 -16  103.84    6.59
  -3 -19   7   12.12    1.60
 -22  -6   6   46.08    3.54
 -15  -1   5    3.81    0.95
 -11  -1   5    3.58    0.91
  -2  -4   4 1194.03   61.30
 -22   6  -4  101.49    6.11
  10  -6  -8  147.03    8.49
   8   0 -12  157.09    9.25
 -13  11 -13  246.68   13.44
  10  -2 -18   31.03    2.73
  -9  11 -19    2.70    0.88
   1   7 -21    3.71    0.98
 -13 -11   9   40.47    3.31
 -11 -19   9    2.53    0.89
  -9 -15   9  275.12   15.39
  -8 -22   8   21.14    2.18
 -21  -3   5  225.10   12.84
  -3  -5   5 1556.74   79.89
 -22  -2   4   86.43    5.69
   6 -22   0    2.10    0.57
   0   2  -2  444.40   22.84
  -3   7  -7  225.21   12.18
  11  -5 -13  427.27   23.04
  -9  11 -17  107.74    6.72
   9  -1 -21   -0.12    0.68
 -15 -11   9   15.87    1.90
  -9 -17   9  375.46   20.50
  -6 -20   8    1.21    0.83
   1 -19   5    0.86    0.69
 -18   0   4    5.92    1.22
 -23  -1   3    0.75    0.78
   4 -22   2   77.42    4.89
   2   2  -4  105.57    5.97
   4   0  -4  593.51   30.77
 -21   7  -5   49.84    3.27
  -2   6  -6   17.07    1.51
  11 -11  -7    2.68    0.78
   5   3 -11  691.63   36.38
  13 -13 -13  227.67   12.85
  13 -11 -15   58.47    4.21
  -3   9 -21   45.87    3.54
   2   6 -22   19.21    2.06
  -5 -23   7    6.61    1.18
  -3 -11   7   69.85    4.67
  -7   3   1    1.31    0.50
 -18   6  -2   21.40    1.79
 -23   5  -3   44.29    3.29
   1   7 -15   95.54    6.15
  13 -11 -19   46.39    3.57
  11  -5 -21  123.81    7.61
   8   0 -22   43.89    3.41
  -9 -19   9   67.80    4.74
 -21  -7   7    1.59    0.94
  -9  -5   7   67.37    4.59
 -20  -4   6  128.79    7.92
 -17  -1   5   10.54    1.56
 -24   2   0   79.53    5.32
   4  -2  -2   97.82    5.35
   8  -4  -6    0.21    0.71
   3   3  -7   82.17    5.08
   9  -5  -7   67.06    4.34
  -6  10 -14   -0.08    0.70
   9  -1 -15  225.91   12.89
  13 -11 -17    1.29    0.69
   1   7 -19   50.84    3.86
   9  -1 -19   54.59    4.04
   5   3 -23   44.40    3.46
 -17 -11   9  115.29    7.27
  -4  -6   6 1367.34   70.46
   0 -16   6   59.17    4.10
   2 -10   4   91.51    5.33
   5   1  -7   79.69    4.98
 -10  10 -10   45.80    3.05
  13 -15 -13   55.88    4.03
 -11  11 -15    7.65    1.18
  -3   9 -15   34.87    2.96
   1   7 -17  264.97   14.89
   9  -1 -17  374.24   20.47
  -3   9 -19    6.40    1.30
  -6  10 -20   11.92    1.65
  -8  -8   8  907.23   47.44
  -6 -10   8  147.58    8.79
 -14  -2   6   14.52    1.74
   0 -14   6    7.06    1.17
  -1  -7   5   80.05    4.88
  -8   0   4    5.13    0.91
 -24   0   2   86.21    5.73
   4   4 -12 1893.94   97.50
   6   2 -12   79.02    5.26
   2   6 -14   12.56    1.63
  12  -8 -14   27.58    2.53
  11  -5 -15   48.29    3.74
  -3   9 -17  154.29    9.22
 -11  11 -19   13.56    1.69
  11  -5 -19   65.79    4.67
   2   6 -20   27.02    2.55
  12  -8 -20   13.30    1.73
   4   4 -22  182.45   10.67
  -9 -11   9   39.75    3.27
 -14  -6   8   69.56    4.88
  -4 -16   8  127.78    7.84
  -3 -21   7   36.73    3.09
 -12  -2   6  100.75    6.34
  -5  -3   5 1591.54   81.72
   1 -11   5    3.69    0.87
   0  -6   4   94.34    5.43
  -1  -3   3  390.72   20.34
 -20   4   0   36.09    2.90
   3   5 -13  759.68   39.96
  13 -13 -15   57.48    4.19
 -11  11 -17   13.07    1.61
  11  -5 -17   14.08    1.77
   8   0 -20   29.07    2.68
   3   5 -21  209.56   12.09
   7   1 -21    3.15    1.02
  -2   8 -22    0.84    0.87
   6   2 -22   17.36    1.97
  -5   9 -23    0.61    0.78
 -15  -9   9  256.40   14.54
  -7 -17   9  378.32   20.72
  -7 -15   9  259.48   14.65
 -12  -6   8   -0.09    0.72
  -4 -14   8   14.01    1.73
 -19  -5   7    7.97    1.39
 -16  -2   6   16.51    1.90
   0 -18   6  102.96    6.46
  -9  -1   5  277.40   15.15
  -4  -2   4 1187.76   61.05
  12 -12 -10   96.71    6.06
  -5   9 -11   15.96    1.65
  10  -4 -12  306.14   16.91
   7   1 -13   26.37    2.50
 -15  11 -15    2.38    0.77
  -6  10 -16   61.09    4.35
  12  -8 -16   25.31    2.44
  -6  10 -18   26.39    2.48
  12  -8 -18   18.22    2.01
  -8  10 -22    1.68    0.81
 -20  -8   8   31.73    2.85
 -16  -6   8  241.89   13.80
  -6 -22   8   -0.03    0.60
  -4 -18   8   11.15    1.58
  -6  -4   6 1371.89   70.75
  -7   1   3    1.49    0.59
 -24   4  -2   -0.22    0.70
  11  -7 -11    2.89    0.91
  -8  10 -12   -0.11    0.66
 -13  11 -15   58.05    4.04
   2   6 -16   14.15    1.86
   8   0 -16  473.30   25.56
  13 -13 -17    7.95    1.30
   2   6 -18   25.81    2.54
   8   0 -18  270.88   15.29
 -11  -9   9   42.87    3.48
  -7 -13   9   44.07    3.58
  -5  -7   7    4.81    1.17
  -7   9  -9  487.90   25.62
  11  -9  -9   41.04    3.13
  13 -15 -15    0.05    0.62
  -1   7 -23   48.01    3.75
 -14 -14  10   18.96    2.21
 -12 -16  10    3.20    1.17
  -7 -19   9   60.77    4.49
 -19  -1   5    0.22    0.88
 -20   0   4   37.58    3.20
   2 -22   4   80.48    5.32
 -17   7  -3  102.55    5.84
   5   3 -13  777.26   40.92
 -13  11 -17    0.74    0.74
   3   5 -19  132.77    8.23
   7   1 -19   52.46    4.03
   4   4 -20  334.24   18.53
   6   2 -20   25.38    2.60
 -12 -14  10   78.93    5.45
 -10  -6   8  148.32    8.92
  -4 -12   8  211.55   12.11
 -10  -2   6   21.18    2.10
 -21   3   1   56.57    4.11
   2   4  -8    6.40    1.19
   6   0  -8 1519.98   78.31
   4   4 -14  540.53   28.94
   6   2 -14   15.22    1.88
   7   1 -15   92.64    6.13
   3   5 -17   10.41    1.66
   7   1 -17  271.34   15.34
  -2   8 -20    1.80    0.98
  10  -4 -20  105.12    6.78
 -18  -6   8  112.13    7.21
 -18  -2   6   21.24    2.28
  -2 -24   6   18.13    2.11
 -21   1   3   53.59    4.07
 -25   1   1  129.86    8.12
  11 -13  -7   79.24    4.94
  -1   7 -11  246.67   13.75
   9  -3 -11   43.36    3.39
  10  -4 -14   79.59    5.44
   5   3 -19  125.23    7.88
  11  -7 -21   15.83    1.91
 -10 -16  10  123.33    7.83
  -7  -5   7    4.76    1.17
  -3  -9   7  236.34   13.21
   0 -20   6    3.73    1.05
   3 -23   3   37.40    3.02
 -11   9  -7   39.09    2.38
  12 -14 -10   79.15    5.20
  -2   8 -14   15.89    1.87
   5   3 -15   37.54    3.24
   4   4 -16   10.32    1.60
   6   2 -16   18.26    2.11
   4   4 -18  188.10   11.13
  12 -10 -20   39.43    3.30
  -5   9 -21   34.13    3.04
 -16 -12  10    4.69    1.25
 -12 -12  10  103.53    6.84
 -10 -18  10   78.94    5.49
 -10 -14  10   -0.20    0.89
  -9  -9   9  413.25   22.56
 -21  -5   7   57.67    4.41
 -15  -3   7    1.94    0.95
 -13  -3   7   99.95    6.46
  -1 -17   7  276.26   15.46
  -1 -15   7   96.43    6.19
 -25   3  -1   20.90    2.25
  10 -10  -6   29.66    2.32
   7  -1  -9 1064.06   55.29
  10  -4 -16   19.94    2.23
   5   3 -17   14.15    2.06
  -2   8 -18  162.83    9.83
  10  -4 -18    1.18    0.86
 -19  -9   9   79.76    5.55
  -7 -21   9    0.39    0.85
  -7 -11   9   42.89    3.51
  -3 -23   7    0.18    0.79
   1   5  -9  295.13   16.15
 -16  10 -10  120.74    6.65
 -12  10 -10    8.10    1.05
   0   6 -10  526.66   27.96
  12 -16 -10    2.76    0.87
  11  -7 -13   81.57    5.55
  12 -10 -14   80.66    5.54
  -1   7 -21    2.13    1.13
   9  -3 -21   43.74    3.61
  -6  -8   8  741.35   39.08
   4   2  -8    5.10    1.37
  10  -6 -10   30.74    2.71
  -8  10 -14   20.48    2.13
  12 -10 -18    2.08    1.01
  11  -7 -19    0.29    0.76
  -7   9 -23   27.39    2.67
 -15  -7   9  255.36   14.67
 -13  -7   9   42.04    3.61
 -17  -3   7  108.57    7.06
 -11  -3   7   72.36    4.99
 -22   2   2   19.23    2.20
   9 -13  -3   77.21    4.34
  -8   8  -6  715.74   36.82
  -4   8 -10   14.93    1.61
  -5   9 -13   30.24    2.64
  -8  10 -18  133.57    8.35
  -5   9 -19    0.61    0.84
   0   6 -22    3.65    1.28
   8  -2 -22    0.13    0.79
   1   5 -23    0.30    0.79
 -10 -12  10    7.19    1.45
  -5 -17   9   80.36    5.61
  -5 -15   9   75.52    5.32
 -20  -6   8    0.10    0.96
  -1 -19   7   51.40    3.99
  -1 -13   7   27.58    2.51
   1  -5   3  389.16   20.25
   5  -5  -1  421.61   21.65
   2   0  -2  464.25   23.94
  11 -17  -7   41.16    2.96
  11 -15  -7    1.32    0.73
  12 -12 -12  265.36   14.99
 -14 -10  10   -0.16    0.92
  -8 -16  10  258.26   14.86
 -17  -7   9  400.35   22.10
  -8  -6   8  700.03   37.05
  -4 -22   8   15.39    2.01
 -20  -2   6   23.05    2.51
 -21   5  -1   47.51    3.61
   5  -1  -5  428.53   22.60
   9  -3 -13   79.79    5.50
  11  -7 -15    1.61    0.92
  -8  10 -16  262.88   14.92
  11  -7 -17   41.94    3.57
   9  -3 -19    4.60    1.20
  -5 -19   9    0.40    0.79
  -8 -14  10   19.31    2.30
 -16 -10  10  129.45    8.26
 -12 -10  10    7.58    1.68
  -4 -10   8   17.90    2.08
  10  -8  -8  313.18   17.12
 -11  -7   9   39.43    3.44
   1   3  -5  372.75   19.68
 -20   6  -2   22.30    2.09
  -1   7 -13   24.09    2.39
  -1   7 -19   50.76    4.08
  -5   9 -15   74.71    5.22
  -5   9 -17   76.57    5.41
 -14  10 -10   -0.09    0.44
  -5 -13   9   29.45    2.81
   9  -3 -15   30.85    3.00
   9  -3 -17  160.73    9.87
   5   1 -23    0.25    0.77
   3   3 -23   34.43    3.21
 -22   4   0   13.54    1.79
   1 -23   5    0.26    0.78
   0 -22   6    3.41    1.12
  12 -12 -18   20.98    2.44
 -18 -10  10   84.46    5.99
  11  -9 -11    0.28    0.97
 -16  -4   8  114.27    7.48
 -14  -4   8   12.91    1.85
 -24  -4   6    5.74    1.34
 -19  -3   7   13.80    1.97
   8  -2 -20    0.65    1.09
  -7  -1   5   86.08    5.39
  -6   2   2   20.12    1.62
  -1   7 -17  272.24   15.57
  -3   7 -23    0.02    0.98
 -10  10 -12    6.29    1.19
  -2 -16   8  306.42   17.20
  12 -12 -14  210.18   12.42
  11 -11  -9    0.27    0.77
 -19  -7   9   65.46    5.00
  10  -6 -20   12.33    1.95
 -23  -5   7    6.73    1.55
   9  -5  -9  292.63   16.20
 -25  -3   5    0.53    1.02
   8  -2 -12    0.39    0.87
   7  -1 -21    1.77    1.06
   6   0 -22    3.29    1.33
   5   1  -9  298.03   16.44
   2   4 -22   83.71    5.95
   0   6 -20    3.11    1.19
  -1   7 -15  102.02    6.77
  -7   9 -21    0.83    1.02
  -1 -21   7    2.94    1.02
  -8 -20  10    0.33    0.85
 -13 -15  11   54.27    4.39
  12 -14 -12  221.33   12.90
 -10 -10  10   49.21    4.06
   0 -10   6  480.16   25.51
   3   3  -9   -0.37    1.07
   1   5 -21   48.47    4.12
  -5 -21   9   29.92    3.04
  -2 -18   8  144.53    9.04
 -15 -13  11   51.03    4.27
   1  -9   5  278.68   15.07
   9  -9  -5  271.55   14.67
  10  -6 -12   43.69    3.62
  -9  -3   7  248.41   14.04
 -23   1   3    0.81    0.88
 -14   2   4  236.78   13.38
   4   2 -22   82.87    5.96
 -15   3   3   31.88    2.74
   0   6 -12   26.27    2.54
  -4   8 -20   41.04    3.71
 -11 -17  11   12.00    2.04
  12 -16 -12   20.97    2.40
 -11 -15  11    8.03    1.62
  -2 -14   8   15.35    1.91
  12 -14 -18   13.24    1.98
 -13 -13  11  254.05   14.87
 -22  -6   8    0.50    0.91
 -18  -4   8   10.88    1.86
   8  -2 -18  138.20    8.84
   7  -1 -11  240.09   13.71
   6   0 -10  504.75   27.09
   3   1  -5  377.36   20.00
 -16   2   4   20.51    2.25
 -13   3   3  893.75   46.58
 -23   3   1    0.52    0.86
  -3   7  -9  239.56   13.30
 -10  10 -18   67.18    5.10
  -5 -11   9   15.97    2.02
  -1 -11   7  227.48   12.89
 -14  -8  10   21.97    2.60
  -9  -7   9  472.51   25.72
  10  -6 -18   25.67    2.86
   8  -4  -8  219.52   12.42
   6  -2  -6   17.04    1.75
   8  -2 -14   15.58    2.07
 -15   1   5    5.03    1.23
 -14   4   2  245.74   13.62
   2   4 -10  103.79    6.59
   1   5 -11    4.19    1.13
   0   6 -18   96.43    6.71
  -7   9 -11   38.91    3.08
  12 -14 -14   95.88    6.68
  11  -9 -13   36.93    3.41
 -16  -8  10  285.01   16.47
   9  -5 -21   33.68    3.30
 -22  -2   6   21.47    2.66
   8  -2 -16  318.16   18.06
   7  -1 -19   55.23    4.50
  -6   0   4   94.07    5.65
   5   1 -21   39.54    3.67
 -17   3   3   39.44    3.33
   3   3 -21  185.06   11.35
 -19   7  -3   11.26    1.33
  -4   8 -12  188.50   11.01
 -10  10 -14    0.12    0.76
  -4 -24   8    8.28    1.65
  -2 -20   8    0.49    1.00
  -6 -18  10   25.41    2.85
  -6 -16  10   61.53    4.85
  12 -14 -16    4.55    1.41
 -11 -13  11  171.53   10.71
  11  -9 -17  106.52    7.33
 -12  -8  10   -0.31    1.00
 -21  -7   9    0.65    1.02
   9  -7  -7  548.84   29.08
  10  -6 -14    0.83    1.10
  10  -6 -16   61.27    4.88
 -10  -4   8   16.96    2.12
 -21  -3   7   42.71    3.87
   5  -3  -3  629.43   32.56
   7  -3  -7  212.00   11.95
 -23  -1   5    0.81    0.94
   6   0 -20    3.28    1.27
 -13   1   5  178.92   10.51
 -12   2   4 1026.44   53.41
   0   6 -14    6.97    1.53
  -7   9 -19   67.01    5.19
 -10  10 -16  124.30    8.04
  12 -16 -14    3.11    1.24
  -6 -14  10   -0.09    0.99
 -15 -11  11    9.69    1.89
  11  -9 -15   16.71    2.31
 -15  -5   9   77.71    5.79
   8  -4 -22   23.51    2.75
 -17   1   5   12.93    1.95
   0   4  -6  101.67    6.05
   2   4 -20  172.20   10.72
  -3   7 -21   42.80    3.89
  -4   8 -18   11.99    1.97
  -6   8 -22   -0.22    1.16
  -9 -17  11   98.92    7.01
  10 -12  -6   48.01    3.43
 -17 -11  11   11.94    2.05
 -13 -11  11  173.94   10.87
   4  -8   2    5.60    0.66
 -13  -5   9   32.60    3.30
 -20  -4   8   41.41    3.87
  -4  -4   6 1527.86   78.75
   7  -1 -13   26.46    2.76
 -14   0   6    8.56    1.52
 -18   2   4    8.46    1.69
   4   2 -10  111.57    7.06
   4   2 -20  177.48   11.05
  -2   6  -8  831.13   43.31
  -9 -15  11   14.67    2.18
  -2 -12   8    0.09    0.79
  -8 -10  10   99.84    6.91
  -2  -6   6   15.81    1.75
 -17  -5   9   81.64    6.05
   7  -1 -17  292.92   16.91
 -24   2   2   31.22    3.31
  -4   8 -14   11.40    1.76
  -9   9 -21    0.44    1.17
 -12  10 -12   92.41    5.97
 -12  10 -18    1.58    1.13
  -5 -23   9    0.06    1.13
  -9 -19  11    3.47    1.52
  -3 -17   9  181.02   11.18
   4 -16   4    7.98    1.22
  11 -13  -9   36.80    3.21
   2  -8   4    4.55    0.86
  10  -8 -20   -0.02    1.07
  -6  -6   8   66.70    4.86
   9  -5 -11   16.67    2.20
   9  -5 -19    1.10    1.29
   7  -1 -15   96.37    6.70
 -24   0   4    9.19    1.96
   6   0 -18   98.80    6.97
   5   1 -19    0.01    1.18
 -12   4   2  998.61   51.75
 -15   5   1    6.41    1.20
   1   5 -13  177.54   10.73
   1   5 -17    9.62    2.03
  -1   5 -23    0.30    1.02
  -4   8 -16  131.19    8.51
  -1 -23   7   41.33    3.97
  -3 -15   9   33.49    3.26
 -11 -11  11   10.51    2.04
  11 -11 -19   14.82    2.26
 -10  -8  10  101.54    7.03
  -4  -8   8  214.03   12.40
  10  -8 -10  110.62    7.21
   6   0 -12   24.16    2.59
   5   1 -11    3.74    1.24
 -11   3   3 1227.91   63.47
   3   3 -19  227.57   13.69
 -18   4   2    6.54    1.39
   2   4 -18    6.30    1.60
  -5   7 -23    5.41    1.73
 -13   9  -7   34.11    2.14
  -7   9 -17  393.36   22.06
  -3 -19   9    5.23    1.47
   4 -18   4  187.43   10.83
   5 -17   3   11.72    1.40
  -9 -13  11   35.06    3.52
  -6 -12  10   40.28    3.73
 -20  -8  10   -0.32    0.98
   8  -8  -4  211.09   11.52
 -19  -5   9    0.38    1.12
 -11  -5   9   16.18    2.24
 -18   0   6  100.75    7.07
 -12   0   6   25.00    2.64
 -19   1   5    0.56    1.07
 -19   3   3  234.46   13.78
   2   4 -12  978.47   51.42
   1   5 -15    4.05    1.34
  -2 -22   8   -0.19    1.24
   3 -15   5   35.57    2.91
   8  -6  -6   63.72    4.31
   6   0 -14    5.18    1.49
   6   0 -16   71.82    5.51
   4   2 -18    7.12    1.80
  -1   3  -3  346.00   18.03
  -4   6 -24    4.63    1.59
  -3   7 -19   13.07    2.25
  -7   9 -15  244.09   14.32
 -12  10 -16    2.30    1.22
 -14  10 -18    2.28    1.28
   5 -15   3   41.69    2.94
 -15  -9  11   16.50    2.52
  -7  -7   9  533.62   28.96
   9  -5 -17   87.33    6.48
   8  -4 -20   37.55    3.81
  -3  -3   5  620.24   32.50
 -17  -1   7  294.42   17.10
 -13  -1   7   23.98    2.64
   5   1 -17   10.36    2.02
   2   4 -16   21.17    2.64
 -17   5   1   11.48    1.69
 -13   5   1  185.33   10.42
 -23   5  -1    0.64    0.98
  -6 -22  10    5.46    1.69
   3 -19   5  140.23    8.80
 -12 -16  12   21.03    2.87
   2 -16   6   17.28    2.11
 -14 -14  12  109.23    7.95
  -3 -13   9   67.53    5.21
  11 -11 -17   12.20    2.15
  10 -10  -8  117.48    7.43
 -17  -9  11  113.11    8.06
  -5  -9   9  293.49   16.72
   9  -5 -13   34.24    3.35
 -23  -3   7   -0.14    1.15
  -7  -3   7  203.28   11.82
   0  -2   2  435.26   22.46
   5  -1 -23    0.63    1.20
   5   1 -13  187.94   11.40
 -20   2   4  177.93   11.20
   4   2 -12  972.44   51.20
   3   3 -17   47.63    4.28
   2   4 -14  243.15   14.26
  -5   7  -7    6.08    1.12
  -3   7 -11   70.68    5.03
  -6   8 -20    0.61    1.17
 -16  10 -12    3.65    1.05
 -14  10 -12   76.42    5.26
   2 -18   6   27.70    2.87
  11 -15  -9   16.67    2.24
   4 -14   4  540.53   28.50
  11 -13 -19   40.12    4.28
  11 -11 -13  168.24   10.70
 -13  -9  11   38.47    3.86
  10  -8 -18  145.55    9.73
   9  -7 -21    0.95    1.23
 -16  -6  10   62.47    5.25
   6  -6  -2   16.61    1.32
  -1  -5   5  414.31   22.01
   9  -5 -15   70.92    5.60
 -22  -4   8   20.79    2.87
   6  -4  -4 1536.20   78.82
   7  -3 -21   41.95    4.18
 -24  -2   6   18.02    2.72
   6  -2 -22   15.79    2.65
 -25   1   3   21.12    3.05
 -10   2   4  103.66    6.45
   4   2 -16   21.60    2.75
   3   3 -13  909.36   48.13
   1   3 -23   -0.58    1.29
 -24   4   0    6.80    1.76
  -2   6 -20   27.65    3.31
 -11   9 -21   11.38    2.38
  -3 -21   9   37.79    4.02
   5 -19   3  123.79    7.59
  -7 -17  11   48.13    4.52
  -7 -15  11    0.59    1.29
 -12 -14  12  240.35   14.78
  11 -11 -15   10.60    2.06
   7  -5  -5 1150.34   59.43
  -8  -4   8  202.94   12.02
   3   1 -23    1.60    1.36
   4   2 -14  223.41   13.34
   3   3 -15   26.52    2.97
 -22   6  -2   16.42    2.21
  -8   8 -22   17.87    2.87
  -9   9 -19   74.52    6.00
  -7 -19  11    0.21    1.48
  11 -17  -9   99.78    6.93
  -9 -11  11   -0.49    1.16
  10  -8 -12    0.11    1.35
   7  -7  -3  207.31   11.21
 -18  -6  10   25.29    3.39
 -21  -5   9   32.43    3.77
 -16  -2   8  301.78   17.66
  -6  -2   6   15.43    1.89
 -19  -1   7   55.02    4.93
 -25  -1   5   23.20    3.24
 -20   0   6    3.69    1.69
  -1   5 -21   45.85    4.55
  -7   7  -5    5.46    0.76
  -3   7 -17  105.76    7.52
 -14  10 -16   13.08    2.30
  -4 -16  10   15.84    2.50
   2 -14   6   12.47    1.81
 -14 -12  12  241.35   14.96
  10 -10 -20    2.25    1.71
  -1  -9   7 1122.29   58.48
  10  -8 -16  274.47   16.50
 -12  -6  10   37.40    3.79
   8  -6 -22   -0.36    1.35
   8  -4 -18   12.90    2.50
 -14  -2   8   15.24    2.29
 -14  10 -14   16.56    2.36
 -10 -18  12    1.56    1.43
  -4 -18  10    0.42    1.37
   1 -17   7  276.59   16.09
 -10 -16  12    3.26    1.91
  11 -13 -11  158.64   10.25
  -2 -10   8  307.22   17.33
  -8  -8  10  306.12   17.75
  10  -8 -14   16.85    2.66
  -9  -5   9  270.71   15.77
 -11  -1   7  238.65   13.95
 -10   0   6  503.74   27.21
 -21   1   5   41.88    4.35
 -25   3   1   17.63    2.92
 -20   4   2  165.07   10.54
  -3   7 -13   96.57    6.72
  -3   7 -15    1.44    1.28
  -5   7 -21   54.99    5.25
  -6   8 -10  129.45    7.98
 -16  10 -14   15.12    2.34
   2 -20   6   26.99    3.22
   1 -15   7   93.96    6.52
  10 -14  -6    0.10    0.92
  -7 -13  11   81.98    6.44
  11 -13 -17    0.11    1.58
 -12 -12  12  271.76   16.61
  -6 -10  10   26.12    3.02
 -18  -2   8  152.32   10.24
   4   0 -22   10.63    2.34
   2   2 -22   18.16    2.99
 -21   3   3  182.31   11.80
 -19   5   1    0.27    1.20
  -6   8 -18  105.54    7.85
  -7 -21  11   15.42    3.10
   1 -19   7   51.46    4.70
 -10 -14  12   76.57    6.52
  -4 -14  10   76.93    6.14
   3 -13   5  752.97   39.54
   0  -8   6 1394.79   72.10
   9  -7  -9  511.59   27.81
   9  -7 -19   59.14    5.51
 -20  -6  10   11.73    2.62
   7  -3  -9  244.47   14.06
   7  -3 -19   13.96    2.74
 -12  -2   8   -0.34    1.13
  -7   7 -23   13.54    2.87
  -9   9 -11   34.16    3.15
  -2 -24   8   70.12    6.53
  -4 -20  10   98.94    7.89
   6 -18   2   21.28    1.99
  -3 -11   9   41.87    3.96
   8  -4 -12  197.85   12.13
   8  -4 -16  134.69    9.32
   6  -2 -20   29.85    3.79
   5  -1  -7   80.40    5.40
   5  -1 -21   55.13    5.34
  -2   4 -24    0.43    1.50
 -16   6   0   63.98    4.56
  -2   6 -18   28.27    3.50
  -4   6 -22  124.39    9.33
   3 -21   5  206.83   12.94
  11 -13 -15   59.73    5.71
 -15  -7  11    2.86    1.78
   8  -4 -14    9.00    2.28
 -15  -3   9   35.37    3.91
   6  -2  -8  757.03   40.02
   1   3 -21   57.35    5.49
  -3   5 -23   46.83    5.22
  -4   6  -6 1420.14   73.02
  -3 -23   9    2.57    2.12
  11 -15 -17   13.34    3.06
   8 -12  -2   -0.03    0.22
 -16 -10  12    5.28    2.19
  10 -10 -18   77.10    6.90
   9  -9 -21    0.59    1.77
 -10  -6  10   25.68    3.28
 -21  -1   7    3.35    2.23
  -5  -1   5  362.79   19.61
  -9   1   5  271.05   15.24
 -22   2   4   81.90    7.05
 -10   4   2  103.32    6.24
  -1   5 -19    0.94    1.93
 -14   6   0    8.70    1.26
 -11   9 -19    0.82    1.69
   0 -16   8  451.39   25.42
  11 -15 -11   12.14    2.42
 -10 -12  12  113.24    8.68
  10 -12 -20   45.08    5.38
 -13  -7  11   87.81    7.15
 -13  -3   9   68.98    5.78
 -20  -2   8    1.74    1.70
 -22   0   6    2.91    1.80
   3   1 -21   61.81    5.86
 -21   7  -3   33.00    3.37
  -6   8 -16  230.74   14.45
  -8   8 -20   26.52    4.03
  -9   9 -15  282.92   17.07
  -8 -16  12   26.26    3.85
  10 -10 -10   50.23    4.58
  -9  -9  11   49.29    4.80
   9  -7 -17  429.18   25.17
   8  -6 -20    0.73    2.08
   7  -3 -17  125.75    9.23
   1   3  -7    1.24    1.10
  -2   4  -4 1142.54   58.67
  -2   6 -16   17.53    2.91
  -6   8 -12   -0.24    1.10
  -9   9 -13   21.64    2.84
  -8 -18  12   17.74    3.36
  11 -17 -11    9.48    2.52
  10 -16  -6   54.87    4.40
  11 -15 -15    2.87    2.20
   1 -13   7   22.54    2.66
  -4 -12  10  285.37   17.13
   9 -11  -5   15.36    1.90
 -12 -10  12  105.47    8.53
 -19  -7  11   -0.27    1.89
 -19  -3   9    4.55    2.49
  -2   0   2  424.15   22.01
  -6   4   0   98.30    5.33
 -11   5   1    3.40    0.92
  -1   5  -9  284.87   16.04
  -5   7 -19   13.02    3.07
  -6   8 -14   70.53    5.86
 -11   9  -9   39.40    3.25
  -4 -22  10   42.52    5.34
   1 -21   7    1.04    1.66
   5 -21   3  198.71   12.36
  -5 -17  11    9.25    2.51
  11 -15 -13   59.05    6.02
   7  -3 -11   76.28    5.94
   6  -2 -18   24.40    3.68
   4   0 -20   44.10    5.05
   2   2 -20   69.48    6.47
  -9   3   3    0.32    0.95
   0   4  -8    4.15    1.36
  -3   5  -5 1456.70   74.80
 -18   6   0   94.77    6.71
  -2   6 -14   16.34    2.60
   0 -20   8   31.75    4.17
  -5 -19  11   61.33    6.50
  -5 -15  11   40.95    4.92
  -8 -14  12   29.24    4.18
   0 -14   8   98.80    7.18
   2 -12   6  106.30    6.99
  10 -12  -8    0.30    1.38
  10 -10 -16  151.28   11.09
   9  -9  -7  523.85   28.43
   9  -7 -11   41.82    4.18
   7  -5 -21   60.75    6.30
   6  -4 -22  117.26    9.72
   7  -3 -15    3.28    1.90
   5  -3 -23   45.72    5.54
 -10  -2   8  317.63   18.44
   5  -1 -19   -0.12    1.83
 -23   1   5    1.63    2.27
   3   1  -7    1.19    1.25
   4 -22   4  194.09   12.90
  11 -17 -13   -0.11    1.78
  10 -10 -12    6.95    2.16
 -11  -7  11    4.03    2.16
  -5  -7   9   69.12    5.53
   9  -7 -15  277.14   17.43
  -4  -6   8    0.51    1.26
 -16  -4  10   20.94    3.53
   7  -3 -13  113.94    8.28
  -2  -2   4  107.87    6.42
  -9  -1   7 1154.95   60.73
  -1   5 -17   13.57    3.03
  -9   7 -23   31.80    5.11
 -13   9 -19   -0.65    2.29
  -1 -17   9  401.04   23.68
 -11 -15  13   53.09    6.21
 -13 -13  13  233.74   16.10
   4 -12   4 1899.00   97.61
  10 -10 -14    1.34    2.15
   9  -7 -13   41.67    4.64
   8  -6  -8  780.52   41.62
 -18  -4  10   -1.37    2.02
 -14  -4  10   71.42    6.44
 -11  -3   9   43.32    4.53
   3  -1  -3  341.46   18.05
   1   3 -19    7.01    2.53
  -1   3 -23    0.29    2.61
   0   4 -18    2.97    2.09
 -21   5   1   54.22    5.61
  -4   6 -20  168.91   12.44
  -7   7 -21    1.56    2.67
  -8   8  -8 1004.54   52.40
  -1 -19   9   54.01    5.90
  -1 -15   9  212.20   13.74
  10 -12 -18    0.12    1.97
   9  -9 -19   76.14    7.57
 -16  -8  12   24.66    4.24
  -6  -8  10  144.21    9.91
   1  -7   5   76.76    5.06
   8  -6 -18  130.62   10.28
  -7  -5   9   75.05    6.04
  -6  -4   8    0.37    1.28
 -23  -1   7   42.25    5.79
 -23   3   3   37.85    5.28
  -5 -21  11  123.47   10.88
   6 -20   2   21.34    2.51
  -5 -13  11  464.20   27.14
 -10 -10  12    6.67    2.65
 -14  -8  12   28.61    4.45
  -3  -5   7  188.09   11.27
   6  -2 -10   19.89    2.74
   6  -2 -16   18.84    3.28
  -3   5 -21  237.80   16.30
  -5   7  -9   65.71    4.92
  -8   8 -18  399.52   24.50
  -8 -12  12   46.14    5.32
 -15 -11  13   58.02    6.98
   3  -1 -23    0.29    2.22
   4   0 -18    3.92    2.42
   1   1 -23  106.84    9.73
  -1   5 -11    2.67    1.75
  -5   7 -17    7.08    2.39
 -10   8 -20   -1.69    2.35
   3 -23   5   44.60    5.66
   6 -14   2   11.65    1.22
 -11 -13  13  259.85   17.69
  -3  -9   9  342.19   19.93
 -20  -4  10  101.75    9.67
 -12  -4  10  281.01   17.52
   5  -1  -9  291.51   16.87
   5  -1 -17    9.98    2.84
  -8   0   6 1436.87   74.89
   4   0  -8    3.83    1.64
   2   2 -18  112.72    9.18
  -6   6 -22   48.21    6.27
 -10   8  -6  134.84    7.68
   0 -22   8   31.00    5.08
 -13 -11  13  249.28   17.47
  -7  -9  11   35.03    4.36
  -2  -8   8 1265.50   66.50
   3  -7   3   70.92    4.31
   7  -5 -19    4.75    2.80
  -5  -3   7  195.16   11.85
   6  -2 -12  114.45    8.39
   6  -2 -14   12.58    2.76
   4  -2 -22   86.75    8.63
 -24   0   6   61.67    7.55
   1   1  -3   65.16    4.02
 -24   2   4    0.58    2.74
  -8   2   4    4.95    1.35
  -4   4 -24   25.19    5.06
  -1   5 -13  187.66   12.18
  -5   5 -23   79.32    8.67
 -18   8  -4    5.10    0.99
   1 -23   7   34.67    5.56
  -1 -21   9    0.63    2.44
  -6 -18  12    9.27    3.65
  -9 -17  13   30.52    5.30
  -6 -16  12   14.02    3.63
   0 -12   8  161.99   10.72
  10 -12 -16    2.15    2.72
  -4 -10  10    0.18    1.84
 -12  -8  12   45.12    5.57
   8  -8 -20   20.91    4.61
 -17  -5  11    6.78    3.07
 -15  -5  11   29.69    4.68
   2   2  -8  280.23   16.01
   1   3 -17  207.99   14.29
 -11   9 -15   17.99    3.55
  -2 -18  10   40.98    5.33
  -2 -16  10   98.57    8.69
  -9 -15  13   -0.38    2.98
  -1 -13   9   28.63    3.86
  10 -12 -10    7.70    2.54
   3 -11   5  739.40   39.14
  -9  -7  11   35.77    4.72
   8  -6 -16  233.11   15.86
   6  -4 -20  139.79   11.68
   3   1 -17  190.00   13.41
   0   4 -10   52.96    4.77
  -6   6  -4 1466.69   75.07
 -11   9 -11    0.22    1.56
  -6 -20  12   61.02    7.87
 -19  -5  11   58.54    7.59
 -13  -5  11  383.59   23.73
   7  -5  -7    6.23    1.88
 -16   2   6   16.17    3.28
   1   3  -9   17.73    2.63
 -12   6   0   18.69    1.99
  -4   6 -18   40.71    5.64
  -5   7 -15   -0.44    1.83
  -2 -20  10   36.31    5.94
  -6 -14  12  164.35   12.85
  10 -14  -8   15.88    3.00
  10 -12 -14   74.83    7.83
   1 -11   7  228.60   13.87
 -24  -2   8   61.80    8.61
   4   0 -16   74.99    7.14
   2   0 -22    2.24    2.87
 -17   1   7  281.85   18.46
 -15   1   7  107.61    8.78
   0   4 -14   92.82    7.65
  -5   7 -11  143.36    9.74
  -8   8 -16  736.35   41.94
  -2 -14  10    8.36    2.82
  10 -12 -12   95.21    8.74
 -11 -11  13  151.38   12.52
  -5 -11  11  123.24    9.81
 -17  -9  13   30.16    5.86
   9  -9  -9  466.76   26.77
   7  -7 -21    0.53    2.93
   8  -6 -14   68.98    7.02
 -22  -4  10   33.07    6.29
  -9  -3   9  346.59   20.77
   5  -1 -13  192.54   13.02
 -16   0   8  474.65   28.50
 -25   1   5   15.75    5.31
 -18   2   6   19.88    4.17
   2   2 -16  192.12   13.60
 -17   3   5    9.22    2.98
  -1   3 -21   69.36    8.13
  -5   7 -13  169.99   11.76
  -7   7 -19   44.29    6.22
  -9   7 -21   -0.05    2.82
  -9 -13  13   46.91    6.53
  -8 -10  12   -0.17    2.21
 -15  -9  13    3.04    3.22
   8  -6 -12   -0.12    2.39
   6  -6 -22   36.64    7.04
   2  -4   2  122.61    6.72
  -8  -2   8 1352.56   71.62
   3   1  -9   20.36    2.94
 -14   2   6   11.42    2.58
 -15   3   5   41.47    4.81
   1   3 -15    8.16    2.68
  -2   4 -20  172.87   13.81
  -3   5 -19  140.58   11.81
 -12   8 -20   13.13    4.79
  10 -14 -16   12.64    4.89
   9  -9 -15  278.74   19.39
 -10  -8  12    0.48    2.45
   8  -8  -6  773.85   41.49
 -21  -5  11  108.60   11.74
   7  -5 -17    3.95    2.88
  -2  -4   6  381.23   21.22
   3  -1 -21   52.41    7.41
 -18   0   8  265.99   18.53
 -14   0   8   94.97    8.37
  -4   0   4  726.28   38.25
   4   0 -10   52.22    4.97
 -19   1   7   42.82    6.35
   3   1 -15   11.79    3.13
  -2   2 -24   24.93    5.63
  -3 -17  11    2.16    2.93
 -12 -14  14   88.08   10.46
 -13  -9  13   47.38    7.15
 -16  -6  12    9.83    4.22
   4  -2  -4 1264.95   65.55
   4   0 -14   94.70    8.18
 -13   1   7   14.19    3.36
   1   3 -11  176.59   11.86
 -24   4   2    1.01    3.41
  -8   8 -10  320.57   18.96
 -10   8 -18  152.67   13.50
  -1 -23   9   32.09    6.72
  -3 -19  11   75.70    9.50
   8  -8 -18  368.87   25.28
 -18  -6  12    9.65    4.48
 -14  -6  12  178.33   14.66
 -11  -5  11  139.43   11.48
   6  -4  -6 1818.49   94.44
 -17  -1   9  386.60   25.23
 -15  -1   9  235.02   16.84
   4   0 -12  281.94   17.87
   1   1 -21    2.23    3.50
 -20   2   6   29.16    5.65
   2   2 -10   14.03    2.94
   2   2 -14   20.21    3.79
  -5   3   1  406.02   21.29
   1   3 -13  287.35   18.18
 -16   4   4    7.83    2.82
 -23   5   1   -0.08    2.74
  -4   6  -8   -0.02    1.58
  -6   6 -20   35.04    6.72
  -8   8 -14  237.75   16.37
 -13   9  -9   16.48    2.59
  -2 -22  10    6.94    4.37
  -7 -17  13    6.55    4.03
  10 -16 -16   85.35   10.80
  -3 -15  11   44.02    6.02
  -6 -12  12  288.89   20.03
   9  -9 -11   35.76    4.96
   9  -9 -13   18.44    4.10
  -4  -2   6  359.92   20.47
   4  -2 -20  171.81   14.76
 -20   0   8   26.51    5.05
  -7   1   5   77.45    5.82
   3   1 -11  160.05   11.20
   3   1 -13  247.22   16.33
  -3   3 -23   33.20    6.39
  -4   6 -16   16.16    3.99
  -8   6 -22   -0.93    2.87
 -13   9 -15   -0.39    2.91
 -11  13  -3  405.19   25.66
 -19   3  17    6.12    1.74
 -16   6  14    5.10    1.73
 -13  13 -13  221.76   14.74
 -11   9 -19    3.41    1.52
  -7   7 -17  307.11   19.25
  -7   1 -23   43.43    4.76
  -6 -12  14  185.67   12.95
  -6   4   8   -0.04    1.02
  -5   3 -19  136.76   10.28
  -5  -3 -23   47.63    5.14
  -4 -10  12  267.10   17.03
  -4  -2  10   96.62    7.52
  -1 -15   7   85.33    7.23
  -1 -13 -19    8.53    2.15
   0 -10   6  457.32   26.04
   0  -2 -14   12.89    2.72
   1 -11 -15   13.20    2.34
   1  -9 -15  237.45   14.81
 -17  15 -11   15.68    2.97
 -15  -5  19    7.86    2.25
 -10  10 -16  133.26   10.01
  -7 -11  15    1.84    2.00
  -7  -9  15  246.18   16.12
  -7   9 -13   44.29    5.09
  -6  -8  14   70.84    6.59
  -5 -13  13  482.20   28.25
  -5 -19  11   72.91    6.71
  -5   7 -13  156.62   11.18
  -4 -12  12  569.97   32.71
  -4   0 -20   34.23    4.41
  -2 -20   6   30.43    4.05
  -2 -22   4   82.29    7.11
  -1 -23  -1   78.51    6.64
   1  -1  -7 1576.14   81.89
   2  -8   0  176.45   10.14
 -15   1  17  129.05    9.81
 -15  13 -15   -0.56    1.50
 -14   2  16   37.15    4.52
 -13  -1  17   36.72    4.52
 -12  -6  18   17.78    3.28
 -12   0  16   27.85    3.92
 -12  12 -14  242.62   15.86
 -11  13  -7   82.64    7.08
 -10   8   8  340.04   18.55
 -10  12 -10    8.25    2.39
  -8   2  12    0.55    1.25
  -4  -8  12  218.34   14.47
  -4   4 -16   12.03    2.82
  -3 -23   5   51.21    5.44
  -2  -6 -20   26.00    3.76
  -1   1 -13  115.46    8.76
  -1  -3 -17  171.56   11.95
   0 -12   6   25.48    3.46
   0 -22  -6    1.61    1.00
   1 -17   1  695.30   38.04
 -12  10 -18    1.87    1.76
 -11  13  -5  447.89   25.81
 -11  11 -15   11.81    2.81
  -8  10 -12    0.47    1.75
  -5  -7  13  151.64   11.01
  -4  -4 -22  189.49   13.00
  -3 -11  11  152.34   11.07
  -3  -1 -19   10.11    2.66
  -1  -5   7   79.03    6.29
  -1 -19   5    1.04    1.87
  -1 -21   3   44.41    4.78
  -1   3  -3  348.84   19.07
  -1 -11 -19   -0.11    1.44
   0  -8   6 1446.34   76.18
   1  -1  -5  565.07   30.04
 -18  12   8   19.14    1.68
 -16  10  10  128.05    8.21
 -14  -2  18    2.19    1.71
 -14  14 -10   23.97    3.61
 -14  12 -16    5.63    2.07
 -13   3  15  129.01    9.66
 -13  11 -17    1.40    1.52
 -11   1  15   16.15    3.05
  -9  11 -11   -0.04    2.13
  -9   7 -19   64.80    6.30
  -8 -12  16   32.50    4.34
  -8 -10  16  243.17   15.95
  -7  -7  15  150.98   11.10
  -7  -1  13   29.71    3.90
  -7   3 -21   37.41    4.61
  -6 -14  14   20.79    3.54
  -6   2  10   21.96    3.14
  -4 -14  12  447.31   26.47
  -4 -22   8   18.96    3.40
  -4 -24   6    4.87    1.88
  -4   6 -12  810.60   44.71
  -4   2 -18    7.85    2.62
  -3   3 -15   32.22    4.24
  -3  -5 -21  187.83   12.94
  -2   4 -10  101.77    7.94
  -2   2 -14   19.14    3.32
  -2  -2 -18   86.88    7.53
   1  -5 -13  173.08   11.45
 -16   0  18  111.57    8.85
  -8  -8  16  661.72   37.48
  -7   5 -19   10.27    2.65
  -6   0 -22    1.73    1.77
  -1   3  -7    1.13    1.95
  -1  -1 -15  360.52   21.68
   1  -3 -11  170.08   11.10
 -17  15  -1  124.86    8.84
  -9   5 -21   36.20    4.47
  -8   8 -16  668.67   37.80
  -6  -6  14   30.60    4.27
  -5 -15  13  110.69    8.92
  -5  -1  11    3.63    1.87
  -3   5 -11  721.67   40.00
  -3   1 -17  179.76   12.59
   0  -6 -16   52.43    5.33
   1 -15   3    9.74    2.35
 -17  15  -9  107.71    8.62
 -15   7  13    7.60    1.94
 -13  -7  19    3.17    1.89
 -11  -3  17   -0.02    1.76
 -10  -2  16   89.51    7.81
  -9 -11  17   99.32    8.27
  -8 -14  16   64.72    6.15
  -7 -15  15   57.76    5.76
  -6   8 -12    0.36    1.82
  -6   6 -16   12.17    3.00
  -4  -6  12  721.59   40.20
  -3  -7  11   68.98    6.28
  -3 -19   9    3.55    1.95
  -2 -10  10   74.46    6.71
  -2 -18   8  163.15   11.67
  -2   0 -16  355.32   21.58
  -2  -8 -20   -0.08    1.38
   0 -14   6    8.07    2.24
 -16  14 -12    4.03    2.04
 -15  -3  19   10.63    2.58
 -12   8  10   -0.20    1.03
 -10  12  -2   41.92    4.05
 -10  12  -8    0.68    1.61
  -5 -23   9   -0.03    1.40
  -5  -5 -23   76.26    6.81
  -3 -25   3    1.10    1.34
  -2 -12  10   37.34    4.54
  -1   3  -5  399.65   22.21
   0 -18   4    6.20    2.06
   0   0 -10 2644.93  137.09
   2 -14 -10    8.50    1.22
 -17  -1  19   58.98    5.81
 -17   3  17   68.67    6.45
 -16   4  16   38.79    4.52
 -14  14  -8    0.10    1.41
 -13  13 -11  260.03   16.74
 -12  -4  18   74.32    6.83
 -10   2  14   10.53    2.44
  -9  -1  15  235.56   15.39
  -6 -16  14    3.19    2.00
  -4 -20  10  110.58    8.86
  -2 -24   2   29.11    3.80
  -2 -12 -20  118.63    9.08
  -1 -17   7  300.72   18.79
   0 -20   2    0.49    1.63
   2 -14   0   15.41    2.25
 -14  14  -2   30.50    3.53
 -12   4  14  499.20   28.57
 -10   8 -18  154.29   11.19
  -8  -6  16  231.43   15.37
  -6   2 -20   21.82    3.56
  -5  -1 -21   44.21    5.02
  -4 -16  12   71.74    6.62
  -4  -6 -22  101.82    8.30
  -2  -8  10  322.70   19.73
  -2 -10 -20   41.50    4.76
   0 -22  -2    4.64    1.71
 -18   2  18   39.87    4.74
 -10 -10  18   74.09    6.79
  -9  -7  17  410.09   24.60
  -8   2 -22    1.27    1.63
  -7  -5  15   -0.08    1.86
  -7   9 -11   48.55    5.28
  -7  -1 -23   48.75    5.20
  -6   4 -18   45.61    5.01
  -6  -6 -24    0.17    1.41
  -2 -14  10   12.79    3.01
   0 -14 -16  111.14    8.15
   2 -16  -2  195.91   11.74
 -17  15  -7   61.82    6.01
 -13  -5  19   91.68    7.79
 -10  12  -6   46.04    4.78
  -9  11  -9   37.32    4.49
  -8  10 -10   97.53    8.04
  -5 -17  13   32.98    4.32
  -5 -21  11  101.64    8.31
  -5   7 -11  140.12   10.26
  -5   5 -15   83.96    7.42
  -2   0   6   38.38    3.62
  -1 -23   1   75.00    6.62
  -1  -5 -17   11.80    2.71
   0  -6   6  214.31   13.32
 -17  15  -3   29.06    3.69
 -15   9  11   14.85    2.27
 -15  13 -13   63.28    6.10
 -12  12 -12  238.12   15.64
 -10  -8  18  155.18   11.29
 -10  12  -4  299.26   17.98
 -10  10 -14    0.24    1.63
 -10   6 -20   12.41    2.86
  -8   6 -18  107.33    8.72
  -5  -7 -23    5.07    1.88
  -3 -13 -21  159.51   11.32
  -2   4  -8    5.63    2.28
   0  -8 -16  487.05   27.98
   2  -8 -10  330.14   18.60
 -14  14  -4  149.63   10.49
 -11  11 -13  162.79   11.69
  -8   4 -20   37.63    4.56
  -7   7 -15  167.22   11.99
  -6  -4  14  199.45   13.55
  -6   0  12   32.87    4.14
  -4  -8 -22   17.15    3.02
  -3   1   7    2.11    1.44
  -1 -11   9  239.63   15.50
   0 -16   6   62.32    5.95
  -9   5  11   19.25    2.71
  -8   0  14   96.15    7.86
  -4   6 -10  109.70    8.53
  -3  -5  11  734.68   40.73
  -3  -3 -19  249.58   16.22
  -3 -11 -21  150.98   10.91
  -2  -4 -18   12.76    2.90
  -1  -9   9 1313.64   70.16
   1  -7 -13   24.86    3.23
 -19  15  -9   17.09    3.13
 -16  14 -10   22.94    3.47
 -14  12 -14  105.90    8.58
 -12  10 -16    4.51    2.02
  -6 -18  14    0.05    1.45
  -6  -2 -22   18.99    3.28
  -5   3 -17   11.39    3.02
  -4   4 -14  539.97   31.06
  -3 -17  11    0.34    1.77
  -3   5  -9    5.47    2.30
  -2  -6  10   22.66    3.56
  -1 -13   9   30.55    4.12
  -1   1 -11  725.90   39.95
   0  -2 -12    7.62    2.24
   2  -6  -8  817.94   43.10
 -18  14 -12   13.86    2.78
 -14   0  18   25.04    3.67
 -13   1  17   29.56    4.05
 -13  13  -9   54.75    5.74
 -13  11 -15   54.49    5.66
  -9  -5  17   80.91    7.31
  -8  -4  16  123.65    9.63
  -6   8 -10  145.30   10.46
  -5  -9 -23    1.53    1.53
  -4 -18  12   60.30    6.01
  -4  -4  12 1953.99  102.77
  -4 -12 -22  110.60    8.71
  -4 -10 -22   47.64    5.13
  -2 -16  10   94.81    8.03
  -2 -22   6   20.85    3.37
  -1  -1   5  565.52   30.38
   0 -10 -16  319.56   19.27
   1  -5   3  373.55   20.62
 -10  -6  18   21.52    3.58
  -9  11  -7   50.07    5.16
  -7   3  11   71.88    5.93
  -7   9   1 1084.82   56.23
  -3  -1   9   24.01    3.16
  -3   3 -13  869.35   47.73
  -2 -20   8    0.77    1.61
  -2  -2   8  270.66   16.22
  -1 -21   5   46.98    5.05
   1 -13   5  168.49   11.37
   1  -9   5  274.48   16.51
   1 -17   3  181.94   12.15
 -15  -1  19    5.41    2.39
 -12  -2  18    0.55    1.73
 -11  -1  17   80.28    7.27
 -11   7 -19    0.92    1.82
  -9   3  13   71.47    6.18
  -9   7 -17  394.86   23.82
  -8   8 -14  201.71   13.79
  -4   0 -18    5.44    2.36
  -3 -21   9   41.24    4.78
  -2   2 -12  178.84   12.19
   0 -22   0  101.04    7.86
 -14   6  14   25.33    3.44
 -13  -3  19  102.07    8.45
 -12   2  16    0.10    1.72
 -11  -7  19    0.33    1.57
  -8  10   0 1057.66   55.33
  -8  10  -8  321.36   19.60
  -5 -19  13   85.03    7.41
  -5  -3 -21  175.78   12.37
  -4 -24   8    7.89    2.17
  -4   2   8    5.36    1.64
  -2   4  -2  119.98    7.33
  -2   4  -6  433.70   24.34
  -1 -15   9  230.57   15.21
  -1 -19   7   63.38    6.17
  -1  -3 -15   13.94    2.80
  -1  -7 -17  260.46   16.55
   1 -19   1  214.05   13.68
   2 -12   2  195.27   12.13
   2 -10   2   12.23    2.25
 -11   5  13  408.30   23.65
  -9   3 -21   47.45    5.19
  -7  -3  15    2.58    1.96
  -7   5   9   68.42    5.20
  -7   3 -19   12.45    2.91
  -7  -3 -23    0.43    1.58
  -6   6   6 1458.66   74.98
  -6   6 -14   29.01    4.19
  -5  -3  13  685.48   38.36
  -4 -22  10   44.30    4.99
  -4   2 -16   18.75    3.44
  -3 -25   5   -0.19    1.40
  -2 -24   4    0.02    1.51
  -1  -7   9  976.21   52.84
  -1  -3   7    1.41    1.86
  -1 -15 -17  111.63    8.40
   0   0  -8 1754.44   91.43
   2 -10 -10   69.96    5.06
 -19  15  -7    7.22    2.26
 -16  -2  20    0.47    1.38
 -16   2  18   50.85    5.43
 -15   3  17   34.53    4.42
 -12  12 -10   98.15    8.27
 -10   0  16  324.71   20.08
  -9  11  -3   48.67    4.48
  -9  11  -5   14.40    2.74
  -3  -1 -17  173.42   12.26
  -2  -2 -16  199.78   13.52
   1  -3   1   44.88    3.09
   2 -12 -10   42.36    3.40
 -19  15  -1    9.60    2.14
 -17   1  19   50.48    5.48
 -17  13 -13   11.17    2.54
 -15  13 -11   60.48    6.04
 -14  -4  20   96.91    8.07
 -14   8  12   31.42    3.49
  -9   9 -13   28.65    4.15
  -9   5 -19   -0.22    1.73
  -5 -11  15   44.57    5.18
  -4   0  10   55.66    5.13
  -4  -4 -20  346.19   21.26
  -3   1 -15   14.27    2.95
  -1 -23   3    0.15    1.22
   0 -20   4   33.31    4.18
   1  -5 -11    5.29    2.01
   1  -9 -13   29.87    3.53
   2 -16   0  385.76   21.91
 -16  14  -8   62.22    6.07
 -13  13  -7   82.43    7.13
 -12   8 -18   18.28    3.23
 -11   7  11    3.86    1.57
 -11  11 -11   10.13    2.83
 -10   8 -16  268.59   17.33
  -8   0 -22   42.52    4.97
  -6 -10  16   62.61    6.35
  -6   0 -20    1.71    1.73
  -5 -13  15  128.22    9.98
  -4 -12  14  485.88   28.59
  -4 -10  14   91.78    7.85
  -2   4  -4 1130.10   59.20
   0 -12   8  151.48   10.83
   0 -10   8 1057.34   57.05
   1 -15   5    5.05    1.88
   1 -13 -13   37.89    3.71
 -18   8  14   30.11    3.71
 -10  -4  18    1.37    1.81
 -10  10 -12    9.29    2.72
  -7 -11  17   49.11    5.45
  -7   1  13   21.46    3.27
  -6 -14  16    2.55    2.05
  -4   6  -8   -0.15    1.75
  -3 -19  11   99.38    8.34
  -3   5  -7  205.13   13.00
  -3  -5 -19  140.83   10.54
  -2 -18  10   39.19    4.82
   0 -18   6  108.86    8.67
   2 -14   2   23.23    3.11
 -19  15  -5    5.98    2.10
 -18   6  16   13.10    2.76
 -18  14 -10    3.29    2.00
 -16  12 -14    1.85    1.78
 -14   4  16    2.03    1.59
 -13  13  -1   48.05    4.49
 -12  12   2  139.18    8.50
 -11  -5  19   73.38    6.90
 -11   3  15   62.48    5.93
  -9  -3  17  152.88   11.28
  -9   7   9  529.29   28.55
  -7 -13  17    9.34    2.63
  -7  -9  17  398.42   24.14
  -6  -8  16  245.77   16.24
  -5   5 -13 1034.35   56.31
  -4 -14  14  133.58   10.29
  -3 -11  13  401.28   24.25
  -1  -9 -17  377.29   22.58
 -19  15  -3   10.03    2.45
 -16  14   0  107.62    7.81
 -14  12 -12  247.58   16.26
 -13   9 -17   39.97    4.79
  -8 -12  18   17.97    3.35
  -8  10  -6  142.57   10.05
  -7   7 -13   46.84    5.23
  -6  -2  14   13.22    2.92
  -6   4 -16   18.87    3.56
  -5 -15  15   12.29    2.97
  -5   7   1   87.36    5.25
  -4  -8  14   13.09    2.80
  -4 -20  12  237.85   15.73
  -3 -13  13  395.42   23.98
  -1 -17   9  372.71   22.70
  -1 -13 -17   36.47    4.26
   0  -6 -14    7.67    2.13
   1  -7   5   81.94    6.37
   1 -11 -13   21.54    2.86
 -15  11 -15    2.19    1.75
 -14  10 -16   17.76    3.24
 -13  13  -5  449.16   26.17
 -11   9 -15   13.28    3.09
  -9   1  15  199.81   13.50
  -8 -10  18  153.44   11.34
  -8   6 -16  234.60   15.66
  -7   9  -7  511.82   29.14
  -6   2 -18   23.07    3.87
  -3  -9  13   72.30    6.82
  -2  -4  10  107.35    8.31
   0  -8   8 1606.76   84.82
   2  -8   2  271.16   15.54
 -16  14  -6    2.91    1.74
 -13  11 -13  267.19   17.34
 -12  -6  20   84.73    7.55
 -12  10 -14   91.71    7.98
  -8  -2  16  315.49   19.76
  -7  -5 -23    3.80    1.98
  -5  -7  15    0.19    1.70
  -5  -1 -19    0.82    1.87
  -5  -5 -21  235.22   15.64
  -3  -3  11 1245.97   66.59
  -3   3   5  673.80   35.29
  -2   2   4  108.73    6.47
  -1 -11 -17   75.27    6.61
   0  -4   6   95.44    7.00
   0 -22   2    4.24    1.82
 -13  13  -3  344.87   20.49
 -10   6 -18   29.49    4.21
 -10   4 -20  108.80    8.90
  -8  10  -2  293.92   17.10
  -8   2 -20    0.95    1.85
  -7  -7  17  292.52   18.75
  -4 -16  14    0.84    1.74
  -3 -15  13  122.21    9.75
  -2 -12  12  139.08   10.56
  -2 -10  12   38.96    4.89
  -1   1  -9  529.41   29.58
   1 -21  -3   51.20    4.58
 -15  13   3  119.58    7.57
 -12  12  -8   51.93    5.47
  -8  10  -4   13.16    2.55
  -8   4 -18   14.03    3.21
  -7  -1 -21    3.05    2.06
  -5   3   9    2.68    1.61
  -5   7  -7    5.44    2.14
  -4   4 -12 2017.58  106.15
  -2  -8 -18  145.43   10.79
  -1  -5   9  263.62   16.41
 -17   7  15   63.45    6.06
 -15  13  -9   -0.11    1.59
 -13  -1  19   10.85    2.80
  -9  -9  19   85.08    7.67
  -6  -6  16    9.42    2.81
  -5 -17  15    2.24    1.58
  -4  -2  12  965.49   52.46
  -4  -6 -20  138.15   10.55
  -3 -23   9    1.89    1.73
  -3   5  -1  406.65   21.78
  -3  -7 -19    7.24    2.46
  -2 -22   8    1.10    1.73
   0 -16   8  469.91   27.65
   1 -19   3   10.36    2.40
 -18   4  18    0.08    1.59
 -17  13 -11    0.54    1.65
 -16  14  -2   24.74    3.50
 -16  14  -4    1.49    1.69
 -14  -2  20   40.73    4.97
 -13   5  15  126.48    9.57
 -12   0  18   16.97    3.30
  -4  -6  14  182.30   12.86
  -4  -2 -18    8.41    2.81
  -3  -7  13   96.60    8.19
  -1 -21   7    3.44    1.98
  -1  -5 -15    4.32    2.08
   0   0  -6 5685.26  290.48
   0 -16 -14  101.43    7.41
   1 -17   5    9.91    2.40
 -18  14  -8   29.39    4.19
 -15   1  19    6.41    2.32
  -9   7 -15  240.44   16.10
  -8   8   6  764.18   39.38
  -5   1 -17   10.77    3.11
  -4   6  -6 1507.42   79.23
  -2  -8  12    0.29    1.48
  -2 -24   6   18.02    3.45
  -2   2 -10    7.88    2.57
  -2 -14 -18    1.39    1.39
   0  -2 -10  123.15    8.77
   1 -21  -1    3.21    1.62
   2 -18  -2   90.24    6.56
 -17   5  17    8.52    2.58
 -16   0  20   11.70    2.75
 -11  -3  19   91.70    8.13
 -11  11  -9   -0.21    1.74
 -11   7 -17   47.47    5.56
  -9   9 -11   36.75    4.71
  -8   4  12  212.11   13.51
  -8  -2 -22    0.65    1.76
  -7  -1  15   91.07    7.84
  -7   9  -5   62.63    5.53
  -7  -7 -23   13.67    3.01
  -6   8  -6   63.60    5.69
  -6   6 -12  299.19   18.86
  -3 -21  11  126.21   10.04
  -2 -20  10   39.20    4.95
  -2 -10 -18   37.50    4.68
   0  -4 -12  259.36   16.01
   1 -21  -5   45.51    3.82
   2 -16   2  194.16   12.61
   2 -18  -4    9.06    1.56
 -12  -4  20  224.54   15.35
 -11   1  17   79.36    7.33
 -10  -2  18   29.69    4.36
 -10  10 -10   52.26    5.70
  -9  -7  19   61.58    6.27
  -9   1 -21   -0.57    1.87
  -8  -6  18  109.07    9.17
  -7   9  -1 1122.15   58.84
  -7   5 -15    0.21    2.27
  -5  -5  15   76.79    7.17
  -4 -18  14   24.36    3.94
  -4   6   0   97.36    5.92
  -3 -15 -19    8.88    2.45
  -2 -16  12    0.80    1.93
  -2  -4 -16   23.87    3.75
  -2 -12 -18    1.08    1.83
  -1 -13  11   21.86    3.86
  -1 -11  11  115.59    9.32
  -1 -23   5    0.53    1.45
   1 -11   7  253.56   16.08
 -18  14   2    1.09    1.19
 -10   4  14   72.61    6.56
  -7  -5  17    7.20    2.71
  -6  -2 -20   23.13    3.92
  -3   5  -3  658.13   35.16
  -1 -19   9   59.68    6.27
   0 -20   6    6.35    2.33
   0  -8 -14  100.03    7.90
   1 -13   7   23.08    3.56
   1  -3  -7    0.44    1.45
   2 -12   4  924.93   49.86
   2  -6  -6   15.70    1.76
 -16  12 -12   22.18    3.90
 -14  12 -10   91.21    8.16
 -12  12  -6  302.18   18.93
 -11   5 -19   67.89    6.84
  -8   2  14   15.84    3.03
  -7   9  -3  251.39   15.10
  -6   8   0 1461.67   75.59
  -4   2 -14  231.62   15.40
  -4  -8 -20   34.79    4.69
  -3  -9 -19    3.71    2.35
  -1  -9  11  239.06   15.77
   2  -8  -8 1337.81   69.36
 -17  13   5   30.01    2.57
 -13   3  17    2.44    2.02
 -12   8 -16   31.71    4.65
 -10   8 -14   17.19    3.63
  -9  -1  17  386.09   23.74
  -9   5 -17   78.16    7.49
  -7   3 -17  111.32    9.37
  -7  -9 -23   28.11    4.20
  -5   7  -5 1209.70   64.07
  -1 -15  11   20.16    3.70
   1  -7 -11  256.35   15.43
   2 -10   4   91.57    7.01
 -18  10  12    2.54    1.34
 -17   9  13   40.42    4.33
 -16   6  16   42.50    5.09
 -15  13  -7    5.71    2.26
 -10   6  12   43.39    4.43
  -9   3 -19    8.02    2.71
  -3 -13 -19   97.26    8.44
  -1  -1 -11  627.15   34.96
   0 -22   4   11.56    2.83
   1  -9   7 1157.78   62.05
   1 -21   1    3.01    1.66
   2 -14   4  223.41   14.35
   2 -18   0  263.14   16.09
 -19  13 -11   39.77    5.31
 -18  14  -6    0.61    1.77
 -15  11 -13   64.80    6.81
 -13  11 -11  160.82   12.11
 -11   9 -13   39.91    5.26
  -7   7 -11   25.12    3.93
  -6   2  12  101.19    7.93
  -6   8  -4    0.30    1.67
  -5   5 -11  883.96   48.68
  -5  -9 -21   30.14    4.46
  -3  -5  13  772.86   43.26
  -3   1 -13  253.69   16.44
  -3  -1 -15   10.70    2.77
  -3 -11 -19   91.14    8.11
  -1  -3 -13  257.99   16.37
   0 -18   8  265.92   17.56
   1 -15   7   86.51    7.63
 -20  14  -8    0.62    1.62
 -14  10 -14   20.10    3.87
 -13   9 -15    0.19    1.88
 -12  10 -12   96.69    8.68
 -10   2  16  104.60    8.82
  -7  -3 -21   39.39    5.15
  -5  -3 -19  124.81   10.20
  -4 -14 -20   89.02    8.19
  -4 -10 -20  101.79    8.89
  -2  -6  12   92.69    7.98
  -2   0 -12    5.30    2.15
  -2  -2 -14   21.75    3.50
  -1   1   3   43.90    3.04
 -17   3  19    3.55    2.24
 -12  12   0    0.70    1.36
 -11  11   3  167.95    9.70
 -10  -6  20   15.01    3.56
  -9  -5  19   -0.52    2.28
  -4 -12 -20  239.49   16.51
  -3 -19  13   95.87    8.77
  -2 -18  12    1.18    2.14
  -1 -17 -15  114.60    8.82
   0 -12  10   94.19    8.25
   0 -14 -14    6.78    1.99
 -17  13  -9   36.48    5.04
 -16   8  14   71.88    6.62
 -12   6 -18   14.78    3.53
 -12   4 -20  248.57   17.05
 -11  11  -7    2.82    2.45
  -8  -4  18   10.32    3.16
  -8   6 -14   64.60    6.77
  -8   0 -20   26.71    4.37
  -6   8  -2  794.99   42.41
  -6   0 -18  106.12    9.30
  -5 -13 -21  112.97    9.80
  -5 -11 -21  116.22    9.94
  -4  -4  14  512.23   30.13
  -4   6  -2  414.71   22.71
  -1  -7  11  241.38   15.92
  -1  -7 -15   96.35    8.05
   0   0  -4 1493.60   77.13
   0 -10 -14   54.30    5.46
   1  -5   5  403.75   22.76
 -16   4  18    5.25    2.20
  -8   0  16  473.87   28.37
  -8  -4 -22   20.72    3.95
  -6 -12  18   13.32    3.59
  -6   0  14    9.72    2.76
  -6   4  10  103.82    7.51
  -5 -13  17   39.32    5.14
  -5   7  -3  198.64   12.16
  -4 -12  16   70.42    7.44
  -4  -4 -18  179.39   13.24
  -1 -17  11   71.16    7.35
   0 -14  10   51.54    5.93
   0 -10  10  878.66   48.67
   1 -19   5    0.13    2.06
   1  -5  -9  280.72   16.43
 -12  12  -2  150.39   10.55
 -10   6 -16   66.23    7.19
 -10   2 -20   39.38    5.47
  -8   6  10  154.03    9.96
  -8   8 -10  310.47   19.71
  -6 -10  18   24.02    4.52
  -4 -14  16    1.43    2.57
  -4 -10  16   13.15    3.51
  -4   4 -10  301.84   18.79
   0 -12 -14   15.57    2.98
 -18  12 -12   19.68    4.35
 -10  10  -8  116.06    9.46
  -7 -11  19    0.80    2.27
  -6   2 -16   16.75    3.73
  -6  -4 -20  133.41   11.09
  -5 -15  17    3.11    2.76
  -5  -9  17   84.40    8.31
  -3 -13  15  112.30    9.93
  -3 -11  15  118.98   10.35
  -3  -5 -17   15.03    3.68
  -2 -22  10   10.79    3.21
  -2 -24   8   71.02    7.85
  -2  -6 -16   17.93    3.60
   2 -16   4   19.71    3.31
 -18  14   0   24.81    3.92
 -15  -1  21    0.78    2.66
 -14  12  -8   29.43    4.66
 -13  -3  21  183.67   14.18
 -13   1  19   11.45    3.20
 -13   7 -17   12.22    3.48
 -11  -1  19    0.83    2.11
 -10   4 -18   -0.37    2.39
  -9   9  -9  480.15   28.51
  -9  -1 -21    0.38    2.36
  -7  -3  17  113.17    9.86
  -5  -3  15   39.57    5.22
  -2   0   8  170.28   11.06
  -1 -21   9   -0.34    2.03
  -1 -23   7   44.48    6.08
   1 -17   7  299.85   19.60
   2  -8   4    6.74    2.04
   2 -18   2   96.79    8.05
 -18  14  -2    1.08    2.08
 -15   5  17    1.81    2.05
  -8   4 -16  134.06   11.15
  -8   2 -18  148.46   12.00
  -7  -9  19   64.07    7.40
  -6   6 -10   50.19    5.62
  -3 -15  15   18.41    4.16
  -3  -1  11  168.50   11.70
  -3   3  -9   -0.40    2.48
  -2   2  -8  297.27   17.88
  -1  -3   9   21.36    3.44
   0 -16  10  305.74   20.23
   1  -7   7 1747.73   91.92
   1 -21   3   50.02    5.97
 -16  12 -10   -0.03    2.15
 -15  13   1    1.12    1.34
 -13   5 -19   95.23    9.28
 -11   1 -21   28.22    4.97
  -9   7 -13   43.96    5.77
  -6  -8  18  116.48   10.43
  -5  -1 -17   12.73    3.63
  -4 -16  16   34.37    5.42
  -4  -8  16  140.13   11.59
  -3  -9  15   28.90    4.53
  -3   1   9   24.91    3.31
  -2 -12  14  171.02   13.27
   0  -8  10 1026.66   56.16
 -17  11 -13    0.18    2.29
 -15   7  15   62.22    6.69
 -14   8 -16   55.23    6.96
 -11   7 -15    3.58    2.78
 -10  -4  20  109.98   10.38
 -10   0  18  156.92   12.62
  -7  -1 -19   61.23    7.12
  -7  -5 -21   56.07    6.90
  -5   3 -13  754.95   42.72
  -2 -14  14   27.36    4.82
  -2 -20  12  124.67   11.17
  -1  -1   7 1426.96   74.81
   0 -20   8   25.68    4.58
   1  -9 -11  242.24   14.84
 -19  13  -9   -0.28    2.29
 -15  13  -3  121.67    9.95
 -11  -5  21  116.99   10.85
  -5  -7  17    3.98    3.01
  -5  -5 -19  109.03    9.99
  -2 -10  14    8.61    3.28
   0 -22   6    2.84    2.46
   0 -24   2   98.26    9.50
   0  -6 -12   28.37    3.74
 -17  13  -7    7.60    3.49
 -16   2  20    0.49    2.80
 -16  10 -14   18.19    4.36
 -15   9 -15   70.71    8.06
 -13  11  -9   31.45    5.01
  -9  -3  19    5.40    2.97
  -9   3  15   29.41    4.46
  -8  -6 -22   -0.35    2.47
  -7   5 -13  151.17   11.83
  -5   1 -15    4.85    2.81
  -4   0  12  257.81   16.61
  -1 -19  11    0.02    2.36
  -1  -9 -15  214.41   14.78
   2 -12   6   99.61    8.26
 -15  13  -1    0.55    1.79
 -15  11 -11   13.04    3.81
 -10   8 -12   -1.35    2.71
  -8  -8  20   35.83    5.56
  -7   3  13  114.82    9.12
  -6  -2  16   20.02    4.14
  -4  -2 -16   23.61    4.49
  -3 -17  15   34.97    5.66
  -2  -4  12 1005.00   55.20
  -1 -15 -15  158.41   11.97
   1  -3   3  342.29   18.86
   1 -15 -11   14.07    2.35
   3 -13  -1  253.31   14.69
 -20  14  -4  108.52   10.63
 -15   3  19   12.12    4.28
 -14   6 -18    0.54    2.83
 -13   9  11   40.51    4.17
 -12   8 -14   32.14    5.36
 -11   5 -17    7.21    3.57
 -11   3 -19   96.04    9.78
  -9   1 -19   50.91    6.76
  -7   1  15  104.48    9.24
  -7   7  -9  529.54   30.96
  -3  -3  13  935.03   51.83
  -2 -16  14   26.81    5.21
  -1  -5  11    3.51    2.34
  -1 -25   5   25.49    5.06
   0  -4   8    2.14    2.18
   1 -11   9  248.16   16.66
   2 -14   6   15.34    3.30
   3 -11  -1  165.47    9.88
 -14  10  10    0.39    1.15
 -12  10 -10    3.60    2.86
 -11   9 -11   -0.59    2.63
  -6  -6  18   -0.38    2.90
  -5   5   7 1172.55   61.05
  -4   2  10  104.31    7.91
  -4   2 -12  961.04   53.06
  -4  -6 -18   37.26    5.65
  -3  -7  15    3.80    2.87
  -2  -8  14   15.45    3.82
  -1 -11  13   19.03    4.23
   0 -18  10  136.54   11.86
   0   0  -2 2859.99  145.86
   2 -10   6   23.91    3.73
 -19  11 -13   55.04    7.67
 -14  10 -12   88.84    9.28
 -13   9 -13   54.61    7.14
  -9   5 -15   70.25    7.69
  -8  -2 -20    1.55    2.88
  -7   1 -17  298.18   20.35
  -6  -6 -20   34.11    5.77
  -5   5  -9   52.88    5.81
  -4  -6  16   16.69    4.03
  -3  -7 -17  113.74   10.19
  -2  -8 -16  316.11   20.73
  -1 -15  13   -0.17    2.71
  -1  -5 -13  196.78   13.60
   0 -18 -12   10.12    2.31
   1 -15   9  231.38   16.54
   2 -18   4   10.39    3.07
   2 -10  -8  324.17   17.91
 -14  12  -6  185.75   14.22
 -11   5  15   53.34    6.41
 -10  10  -6   24.97    4.01
  -9   1  17  397.22   25.60
  -7   3 -15    3.39    2.82
  -6  -2 -18   21.10    4.71
  -4  -2  14  238.13   16.45
  -3  -3 -15   34.91    5.16
  -1 -13 -15    0.25    1.71
   0  -4 -10   54.95    5.24
   1 -19   7   51.32    6.70
   3 -13   1  241.90   14.84
 -18  12 -10    4.08    3.15
 -15   7 -17   74.01    8.79
 -14   6  16    0.97    2.67
 -12   2 -20  128.31   12.26
 -11   3  17    0.25    2.92
 -11  11  -3  161.41   11.68
  -9   3 -17  162.54   13.62
  -8  -8 -22   16.62    4.62
  -7  -7 -21    3.12    3.19
  -4   0 -14   89.40    8.42
  -2  -4 -14  238.60   16.28
  -1  -9  13   22.75    4.17
   0  -2   6   49.14    4.62
   1  -9   9 1235.25   67.03
   1 -21   5   44.31    6.56
   1  -3  -5  403.06   21.74
 -20  14   0    4.16    2.98
 -20  14  -2   41.82    6.42
 -18  10 -14    3.18    3.45
 -14   4  18   29.70    5.61
 -13  -1  21   48.79    7.50
 -11   9   9   40.87    3.58
 -10   0 -20    2.06    3.65
  -9   9  -7  531.79   31.30
  -9  -3 -21   45.25    6.93
  -8  -6  20   -0.39    3.20
  -8   6 -12   -1.09    2.41
  -5  -5  17  158.62   13.26
  -2 -18  14    0.96    3.02
  -2 -16 -16  157.86   13.03
   0  -6  10  510.10   29.91
   2 -16   6   12.30    3.74
   2 -20   0    0.41    2.12
   3 -11   1  158.08   10.20
 -17   9 -15  116.91   11.98
 -16   8 -16  176.90   15.37
 -12   0  20   33.22    6.27
 -12   8  12   51.00    5.31
 -12   6 -16   17.77    4.78
 -11  11   1  110.41    7.90
  -7   7   7  660.14   34.75
  -5   1  13  193.91   13.73
  -5  -7 -19    6.29    3.53
  -3   1 -11  161.57   11.79
  -1 -23   9   56.33    8.20
  -1  -1  -9  533.71   30.09
   1 -13 -11   23.72    3.32
   2 -20  -2   53.40    5.56
   3 -15  -1    8.43    2.07
   3 -13  -3  927.17   48.28
 -16  12  -8   25.76    5.38
 -12   4 -18   73.46    9.05
 -11  -3  21  177.01   15.50
  -7  -5  19    6.92    3.80
  -7  -1  17  292.66   20.54
  -6   4 -12  794.33   45.24
  -1 -17  13   27.18    5.75
  -1 -21  11   23.23    5.61
  -1   1  -5  545.39   29.65
   1 -23  -1   77.69    8.24
 -11  11  -1   93.42    7.66
 -11  -1 -21   28.58    6.07
 -10  -2  20   36.39    6.60
 -10   6 -14    0.84    3.18
  -8 -10 -22    1.47    3.47
  -7   5  11  154.41   10.85
  -4   4  -8  168.92   11.94
  -3  -1 -13  243.98   16.59
  -2   0 -10  118.90    9.28
  -2 -10 -16  108.40   10.21
   0 -14  12   13.80    4.27
   1 -17   9  411.84   26.89
   1 -23   1   84.69    9.33
   3 -15   1    6.84    2.28
 -17  11 -11   10.43    4.27
 -15   1  21    0.28    4.07
  -7  -3 -19    6.08    3.82
  -7  -9 -21   -0.75    3.32
  -6  -8 -20    0.58    3.13
  -5  -3 -17    7.77    3.82
  -4  -8 -18   15.59    4.43
  -2  -6  14   16.19    4.06
  -1  -3 -11  171.73   12.12
   0 -10  12   93.52    9.22
   0 -22   8   31.17    6.18
   2 -20   2   57.29    6.94
 -20  12 -10   37.27    7.42
 -13  11  -7   63.49    7.67
 -13   7 -15    4.77    4.13
 -11   1  19   -2.13    3.92
  -8   0 -18  269.61   20.07
  -6   6  -8   67.77    6.79
  -6   0 -16   67.49    8.09
  -3  -5  15   36.55    5.84
  -3  -9 -17  161.12   13.57
  -2  -2 -12  203.26   14.27
  -2 -14 -16   35.44    5.76
   0 -20  10   -0.75    4.02
   1  -5   7   80.34    7.01
   2  -8   6  742.89   41.22
 -14   2  20   36.35    7.24
 -14  12  -4  453.84   28.73
 -10   8  10  103.53    7.62
 -10   2 -18   33.51    6.65
  -9  -1  19   67.24    8.94
  -9   7 -11   29.96    5.39
  -6  -4  18   41.78    6.89
  -6   2 -14   17.40    4.52
  -5 -11  19   64.14    8.60
  -5   3  11  797.46   44.19
  -4 -14  18   24.26    6.29
  -4 -12  18   71.93    9.51
  -2 -12 -16   -0.13    2.88
  -1  -7  13   21.96    4.73
   0 -16  12   25.49    5.69
   0  -8 -12  150.67   11.12
   2  -6   4  351.66   20.35
   3 -13   3  891.63   49.09
 -21  13  -7   11.79    5.83
 -16  10 -12    4.94    4.22
 -15  11  -9   18.92    5.18
 -13   3 -19  113.20   12.66
  -9  -5  21   25.84    6.66
  -5  -9 -19    0.30    3.10
  -3 -13  17    4.57    4.00
  -3   3  -7   73.35    6.70
   3 -11  -3 1198.52   61.75
 -15   9  13   -0.52    2.28
 -15   9 -13   -0.55    3.69
 -14   8 -14    1.49    3.74
 -13   5  17   25.69    5.97
 -13   5 -17   37.59    7.49
 -11   7 -13   81.70    9.80
 -10  10  -4    1.93    2.25
  -8   2  16  305.17   21.62
  -8   4 -14   15.15    4.78
  -8  -4 -20   39.15    7.17
  -7 -11 -21   10.20    5.17
  -6 -10  20   12.40    4.84
  -4  -4  16    9.31    3.92
  -3 -11  17    2.69    4.12
  -3 -15 -17   17.72    5.07
  -1 -19  13    2.76    4.50
   0 -24   6   47.72    8.64
   1  -7   9 1172.36   64.33
   1 -23   3   -0.79    3.58
   2 -12   8   -0.74    2.97
   2 -18   6   18.89    5.21
   2 -12  -8    0.15    0.97
   3 -11   3 1263.04   67.69
 -17  13   3    1.12    2.41
 -17  13  -3    3.23    3.16
 -12  10  -8    1.41    3.37
 -11   7  13   71.48    7.71
 -10   8 -10   96.13   10.24
  -9  -5 -21   28.73    7.34
  -8  -4  20   36.34    7.44
  -8   4  14   11.54    3.79
  -8   2 -16  327.40   23.63
  -6 -10 -20   17.72    5.56
  -5  -9  19   -0.26    2.99
  -4  -4 -16    6.74    4.40
  -4 -10 -18   -0.00    3.15
  -3 -11 -17   -0.38    3.43
  -2 -12  16    1.22    3.74
   1  -7  -9 1213.20   64.51
   2 -14   8    9.87    3.83
   3 -15   3   29.37    4.70
 -13   3  19  103.53   12.98
 -11   9  -9   40.86    6.87
 -10   4  16   15.71    5.38
  -9  -1 -19   49.95    8.63
  -7   7  -7  722.24   41.78
  -5   3 -11  844.68   48.55
  -2 -14  16   31.10    7.33
   1 -19   9   34.88    7.59
 -19  13  -5   60.30   10.59
 -19  11 -11   12.70    6.11
 -14  10 -10   -1.79    4.05
 -12   8 -12   62.50    9.23
 -11   1 -19    1.87    4.82
  -7   5 -11  155.59   13.55
  -6   2  14   20.15    4.59
  -6  -4 -18   40.26    7.77
  -6 -14 -20   23.90    7.14
  -6 -12 -20   72.91   11.77
  -5 -15 -19   -2.58    5.76
  -5 -11 -19   62.31   10.05
  -3  -9  17  169.40   16.51
  -3   3   7   69.27    5.88
  -3 -13 -17   -0.81    3.18
   0 -18  12    5.95    5.48
   1 -13  11   34.20    6.62
   3  -9   1   22.73    3.40
   3 -15  -3   20.23    2.87
 -16  10  12    0.47    2.81
 -13   9 -11   34.87    7.76
 -10   2  18   27.84    7.13
  -9   9  -5  270.56   19.29
  -6  -8  20    1.55    6.07
  -6   0  16   67.28    9.61
  -5  -3  17    8.79    5.53
  -5  -1 -15    4.79    4.56
  -4  -8  18   11.50    6.09
  -4 -14 -18   24.71    7.53
  -4 -12 -18   83.05   11.86
  -3  -5 -15   54.85    8.18
  -2 -16  16  166.74   18.11
  -2 -10  16  100.61   12.52
  -2  -2  12  257.16   18.70
  -1  -3  11  221.29   16.51
  -1  -7 -13   18.27    4.47
   1 -15  11   18.47    6.16
   2 -16   8  300.58   23.49
   2 -10   8  381.09   25.31
 -16  12  -6   26.14    7.00
 -14  12  -2  110.90   12.00
 -14   4 -18   19.51    8.38
 -12  -2  22   38.96   10.32
 -12   0 -20   33.34    9.95
 -10  -2 -20   25.36    8.12
  -8   0  18  297.26   24.46
  -8   8  -6  852.68   49.42
  -7  -3  19   13.59    6.47
  -7  -1 -17  309.71   25.30
  -5   5  -7 1542.23   84.05
  -5 -13 -19   78.62   12.30
  -1 -13  15    0.74    5.46
   1  -3   5  530.22   30.54
   3 -17   1  142.72   12.83
   3  -9  -1   21.40    2.74
 -17  13  -1   15.70    5.58
 -11   3 -17   -2.82    4.68
 -11  -3 -21  115.62   16.05
  -9   7  11   31.50    4.86
  -5  -7  19   -0.62    3.36
  -5   1 -13  213.34   18.07
  -3  -1  13  334.72   24.15
  -2   0  10  123.55   11.05
  -2  -6 -14   15.32    5.34
  -1 -11  15   -0.89    4.73
  -1 -23  11    6.78    6.80
   2 -20  -4  110.80   13.41
  -7  15  -3    1.25    1.23
  -8  -4  22   18.51    2.03
  13  -9  15   -0.05    0.29
 -16   8  12   35.07    3.14
  20  -6  12   73.75    5.22
  17  -7  11   41.32    3.53
 -16  10  10  136.92    8.61
 -12   2  10   49.27    4.01
 -16  14   8   64.89    4.75
  22  -2   6   17.96    2.14
 -10  12   0  117.49    7.52
 -10  22   0    8.31    1.40
  22   4   0    9.49    1.52
  -7  19  -3   13.70    1.67
  12   8  -6    0.64    0.67
  18  16  -6   12.53    1.70
  11  11  -7    5.04    0.96
  15  17  -7   58.64    4.38
 -11  -1  23   10.19    1.52
  -8  -4  16  123.72    7.69
  -9  -3  15   30.25    2.78
 -14   4  12  594.86   32.03
 -14  10   6   -0.00    0.87
 -12   8   4  212.36   12.53
  20   2   0    0.83    0.88
  -3  13  -5  779.32   40.40
   9   5  -5   52.94    3.87
  15   7  -5   -0.04    0.69
 -12   0  22    3.49    0.98
 -13   1  19    6.97    1.33
 -11  -1  15   18.00    2.13
  11  -9  13   31.95    2.82
 -13   3  11  423.85   23.33
  -2  -6  10   17.94    1.34
  12  -8  10   -0.05    0.65
  15  -7   9  266.10   15.23
 -16  16   8  162.65    9.82
   9  -7   7  479.35   25.68
 -13   9   5   36.62    3.34
  -8   2   4    4.34    0.99
  20  -2   4  191.45   11.48
 -13  15   3  119.85    7.77
 -13  19   3  112.54    7.31
  17  -1   1  586.48   31.65
  16   2  -2  171.77   10.48
  -7  17  -3  116.00    7.28
  15   3  -3   34.68    3.21
  -3  21  -5  188.26   10.70
   7   5  -5 1211.09   62.57
  19  11  -5   56.62    4.39
  15  15  -7   62.61    4.63
  15  19  -7    7.20    1.32
 -12   0  16   29.11    2.83
 -11   3   7   66.41    4.89
 -11   5   5  891.07   46.98
  15  -5   5   80.89    5.71
  16  -4   4    6.02    1.28
 -11  13   1   25.10    2.58
 -11  21   1   20.71    2.32
   8  -2   0  172.23    9.99
  -9  13  -1   29.06    2.74
  -9  21  -1    0.05    0.57
  -8  20  -2    0.60    0.63
  18  14  -6    0.67    0.85
   5  11  -7  132.85    7.38
 -10  -2  22    6.79    1.25
  -8  -4  20   32.93    2.94
  -8  -4  18    9.27    1.42
 -15   5  15   11.47    1.69
  19  -7  13    3.01    0.96
 -15   7  11    0.35    0.82
 -15   9   9  243.04   14.13
   7  -7   7  615.64   32.36
  -2  -4   6  399.35   20.67
 -13  17   3    2.62    1.01
 -12  14   2  157.24    9.70
   9  -3   1   25.07    2.43
  10  -2   0  127.72    7.91
  11   5  -5  703.72   37.26
   0  22  -6    3.55    0.66
 -12   0  20   29.73    2.87
 -12   0  18   15.30    1.95
 -10  -2  16   99.07    6.55
  18  -8  16  109.64    7.13
  -4  -4   8  197.09   10.79
 -15  13   7    7.68    1.46
  11  -7   7   30.77    2.77
  17  -3   3   35.55    3.30
  23   3   1    0.14    0.84
   7  -1  -1 1292.71   66.78
  17   1  -1  648.64   34.82
  14   4  -4  574.48   30.92
  16  10  -6   66.54    4.93
 -11  -1  21   25.33    2.55
  -9  -3  21   44.97    3.64
 -11  -1  17   77.94    5.50
  -9  -3  17  158.23    9.56
 -16   8  14   73.06    5.24
 -16  12  10    3.99    1.15
 -14   6  10   -0.08    0.86
 -10   0  10 1023.49   53.61
  -8  -2  10  327.76   18.03
 -14   8   8  222.32   13.09
 -12   4   8  206.44   12.21
  14  -6   6   38.78    3.40
 -12  16   2    1.00    0.84
   7  -3   1    0.57    0.86
 -10  20   0    1.34    0.79
  11  -1  -1  718.37   38.06
  -8  18  -2  152.51    9.28
  -3  -7  21   38.75    2.90
  16  -8  12   28.84    2.80
 -13   5   9   33.99    3.16
 -13   7   7   29.81    2.93
 -12   6   6  295.34   16.76
  21  -1   3   54.44    4.33
 -10   8   2  319.84   17.86
 -11  19   1    0.55    0.69
  11  -3   1  170.33   10.15
 -10  14   0   60.66    4.56
  -8   8   0 1572.82   81.29
  -8  16  -2  309.53   17.27
  19   5  -3  144.05    9.06
   0  12  -6   29.34    1.75
   4   8  -6   -0.01    0.39
  13  11  -7   84.64    5.74
 -10  -2  20   36.76    3.23
 -15   5  19    7.12    1.32
 -11  -1  19    0.16    0.62
  -9  -3  19    7.23    1.26
 -15   5  17    3.42    1.03
 -14   4  14  132.01    8.39
 -16  10  12    3.31    1.06
  -3  -5   9    3.84    0.66
  21  -5   9   27.90    2.77
  19  -5   7    5.44    1.16
   8  -4   2    3.59    1.03
  10  -4   2   90.68    5.97
 -11  15   1   16.14    2.05
   6  -2   0   41.23    3.04
  12  -2   0    7.21    1.31
  -9  15  -1  216.65   12.61
  -4   6  -2  333.38   17.72
  -2   4  -2   95.90    5.29
   8   0  -2  180.11   10.37
  10   0  -2  129.33    7.97
  20   4  -2  167.71   10.29
  22   6  -2   14.94    1.95
  21   7  -3   32.02    3.04
  -2   8  -4    4.37    0.65
  20   8  -4   37.43    3.35
  14   8  -6   73.51    5.26
  18  12  -6   15.31    1.97
  -3  -7  17   99.76    5.91
  15  -9  15   74.40    5.29
   5  -9  13   33.58    2.32
  13  -9  13   45.33    3.66
  14  -8  10   22.01    2.37
  20  -6  10   11.48    1.69
  18  -6   8  105.26    7.00
  22  -4   8   16.01    2.03
 -15  17   7   64.76    4.76
 -14  12   6  189.00   11.37
  20  -4   6  144.21    9.05
 -11  17   1   71.05    5.17
 -10  18   0  148.73    9.20
  -9  17  -1  357.19   19.80
   8  16  -8  651.89   34.08
  10  18  -8  140.25    8.28
 -16   8  16  182.77   10.91
  18  -8  14   28.29    2.76
 -11   1  11  123.70    7.89
 -16  14  10   19.23    2.21
  -9   1   7 1071.78   55.92
  -9   5   3    3.64    1.13
 -10  16   0  322.15   18.07
  13   5  -5  990.04   51.95
  21  13  -5  114.60    7.43
   8  18  -8  317.24   17.03
  -4  -6  14  202.00   11.17
 -15   7  13    5.28    1.29
 -13   3  13  386.82   21.45
  -7  -1   7 1911.24   98.28
  13  -7   7   46.70    3.76
 -13  11   5  431.99   23.78
  21  -3   5  209.80   12.41
 -11   9   3   51.15    4.09
  23   5  -1    0.36    0.74
  12   0  -2    4.84    1.27
  -4  22  -4  205.59   11.82
  17   7  -5    4.69    1.21
  19   9  -5    0.39    0.76
  -3  -7  19   11.80    1.33
  -7  -3  11   75.85    5.03
  19  -7  11    0.79    0.72
   4  -8  10   16.84    1.35
 -15  11   9   13.79    1.92
 -14  20   6   13.97    1.81
 -12  10   4  305.43   17.28
  12  -4   2 1011.55   53.01
  -7   5   1   71.66    4.78
  13  -3   1  250.15   14.37
  13  -1  -1  134.70    8.44
  -3   7  -3   90.61    5.23
  17   3  -3   30.24    3.01
  -3  19  -5  122.91    7.32
  17  17  -7   70.02    5.08
  10 -10  18   77.01    5.13
 -14   4  16    1.53    0.91
 -14  14   6   22.66    2.51
  17  -5   5  199.78   11.90
  22   0   2    3.20    1.16
  19  -1   1  179.02   10.89
  -6  24  -2   17.88    2.07
   9   1  -3   19.54    1.98
  22  10  -4   50.07    4.00
  -3  15  -5   37.16    2.70
  12  16  -8   28.26    2.60
 -14   4  20  100.53    6.66
   8 -10  18  146.37    8.45
 -16  10  14   21.58    2.30
 -16  12  12   27.56    2.72
 -15   9  11   12.32    1.80
  16  -6   6   15.27    2.03
  -9   3   5    2.77    1.04
  18  -4   4  162.23   10.00
   9  -5   3    2.71    0.89
  14  -2   0   14.69    1.96
   6   0  -2   47.13    3.33
  -5  23  -3   47.91    3.78
  11   1  -3  186.36   10.95
  -4  12  -4 2102.97  107.74
   9   9  -7  576.30   30.49
  12  18  -8   19.09    2.04
 -14  16   6    3.85    1.12
 -14  18   6    1.18    0.63
  22  -2   4   87.96    6.06
  11  -5   3  714.31   37.81
   6  -4   2  414.27   22.01
  22   2   0    5.39    1.30
  11   9  -7   47.18    3.66
  15  11  -7    1.39    0.82
 -15   7  15   57.91    4.47
  -5  -5  13  909.08   47.22
  -6  -4  12  814.49   42.54
 -14  10   8   19.83    2.28
   5  -7   7    5.83    0.85
  19  -3   3  195.16   11.68
  -9   9   1 1221.07   63.56
  19   1  -1  257.92   14.93
  -3  17  -5   11.35    1.32
  21  11  -5  122.19    7.86
  18  10  -6   27.38    2.75
  20  14  -6   15.80    2.00
   8  14  -8  201.30   11.21
  10 -10  16  137.40    8.24
 -13   3  15  125.31    8.04
  15  -9  13    0.19    0.60
  11  -9  11    0.28    0.68
 -15  13   9    0.09    0.68
 -10   2   8  248.32   14.18
 -10   6   4   77.50    5.38
   5  -3   1  394.48   20.87
  14   0  -2   13.14    1.85
   7   1  -3    0.92    0.74
  15   5  -5   80.21    5.66
  16   8  -6  240.37   13.94
  10  20  -8    0.02    0.40
  12  14  -8   30.34    2.73
  18  -8  12   16.04    2.01
 -14   8  10   25.67    2.70
  16  -8  10  282.38   16.08
  10  -8   8  352.15   19.27
  15  -7   7  161.55    9.87
 -12  22   4  123.95    7.90
 -11  23   3   11.49    1.65
  -3  -1   3  359.66   18.80
  -3   1   1   43.07    2.74
  -8  24   0  152.90    9.43
  -6  10  -2   16.54    1.80
  13   1  -3  244.73   14.06
  17  13  -7   11.74    1.73
  -4  -6  22  118.11    7.27
 -13   3  21  160.49    9.78
 -15   7  17   65.79    4.85
  17  -9  15  108.61    7.12
 -13   5  11  432.09   23.75
 -13   9   7   44.00    3.76
  13  -5   3  705.96   37.53
  15  -3   1    9.09    1.57
  15  -1  -1  419.38   23.08
  -5  11  -3  677.58   35.48
  -1   5  -3  366.16   18.84
   8   6  -6   56.91    3.95
  12   6  -6  316.17   17.59
   7   9  -7  494.04   26.04
  13   9  -7   41.63    3.44
 -13   3  17    1.47    0.89
   8 -10  16  231.81   12.81
  12 -10  16    3.57    0.97
 -12   2  14  151.99    9.40
 -10   0  12   94.59    6.30
 -15  15   9   88.48    6.07
 -11   3   9   61.48    4.61
  12  -8   8   65.26    4.70
  21  -5   7   52.80    4.19
 -13  19   5   84.69    5.88
  -5  -1   5  350.03   18.66
 -12  12   4  561.59   30.33
 -10  10   2   64.05    4.70
  20  -2   2   50.79    4.14
  23   1   1   93.23    6.32
  20   0   0  150.58    9.40
  20   6  -4  133.00    8.45
 -13   3  19   93.29    6.33
 -11   1  13   26.62    2.67
 -15  11  11    9.27    1.51
 -12   4  10  277.59   15.84
   8  -8   8  970.70   50.46
 -12   8   6    0.46    0.80
 -10   4   6  134.20    8.32
 -13  15   5  138.43    8.73
 -13  17   5   34.44    3.17
 -11   7   5  152.96    9.39
  10  -6   4  112.13    7.03
  -5   3   1  368.19   19.60
  10   2  -4  102.79    6.56
   8  20  -8   25.99    2.03
  14  18  -8   34.27    3.03
 -12   2  22   42.91    3.58
 -14   6  14   24.42    2.59
  20  -8  14    0.18    0.59
   7  -9  11   43.44    3.09
 -13   7   9   42.76    3.70
  22  -4   6   94.85    6.43
  -7   1   5   81.89    5.30
 -11  11   3  152.68    9.40
  -7   3   3  103.56    6.39
  16  -2   0  436.39   23.96
  -4  20  -4  346.04   18.91
  12   2  -4 1043.37   54.58
  22   8  -4   17.15    2.09
  -1  23  -5    0.53    0.48
  19   7  -5    4.81    1.28
   6  16  -8  217.90   11.67
  -8  -2  12    0.44    0.68
  19  -7   9   61.16    4.64
 -14  12   8   29.83    2.92
  19  -5   5  119.39    7.76
 -12  20   4  219.30   12.84
  12  -6   4  785.23   41.47
  -9  23   1   63.32    4.73
  -7  23  -1   47.19    3.81
  19   3  -3  230.67   13.51
 -11   1  23    9.87    1.55
 -12   2  16    0.08    0.74
  -4  -6  16   18.75    1.77
  21  -7  11   13.82    1.85
 -12   6   8    0.25    0.80
  -8   0   8 1568.14   81.00
  -6  -2   8  820.23   42.74
 -11   5   7  140.96    8.76
  18  -6   6    1.15    0.83
   8  -6   4   -0.01    0.59
  -8  10   0  986.04   51.52
  23   3  -1    0.42    0.59
  20   2  -2   64.51    4.86
  15   1  -3    5.27    1.29
   8   2  -4    3.66    0.95
  21   9  -5   33.49    3.11
  14   6  -6   34.20    3.08
  10  12  -8    0.11    0.52
 -12   2  20  126.11    8.04
  14 -10  16   18.96    2.11
  14  -8   8  196.67   11.61
 -12  14   4  508.04   27.61
  20  -4   4  315.99   17.85
 -11  21   3  149.54    9.26
  15  -5   3   39.60    3.45
 -10  22   2    8.25    1.51
  -8   6   2  797.74   41.89
  16  -4   2   22.28    2.46
  -6   6   0  242.68   13.41
  -6  22  -2   16.17    1.93
  16   0  -2  405.97   22.42
  17  11  -7   42.30    3.60
  12  12  -8   50.47    3.86
  -4  -6  20  152.42    8.95
 -12   2  18    1.47    0.91
 -14   6  16    2.42    0.98
 -15   9  15   66.57    4.92
  10 -10  14    0.28    0.61
  17  -9  13   36.14    3.22
 -15  13  11   54.50    4.27
 -12  18   4   80.26    5.67
  -5  21  -3  179.57   10.58
  17   5  -5  177.11   10.73
  15   9  -7  248.68   14.31
  19  15  -7    5.44    1.17
   6  18  -8  104.40    5.80
 -11   1  15   15.31    1.97
  12 -10  14   86.44    5.77
 -13   5  13  486.64   26.53
  -9  -1  13   28.46    2.67
 -14   8  12   34.14    3.12
  15  -9  11   13.88    1.82
 -14  10  10   -0.04    0.81
 -14  14   8   -0.07    0.74
 -14  18   8   29.10    2.80
 -13  11   7   62.32    4.78
 -12  16   4   66.13    4.94
  21  -3   3  202.27   12.03
  17  -3   1  170.58   10.41
  17  -1  -1  658.08   35.27
  -4  14  -4  506.59   26.78
  14   2  -4  238.37   13.78
   0  20  -6    3.42    0.66
  18   8  -6  122.74    7.92
 -14   6  18    0.50    0.71
  -4  -6  18   47.36    3.42
 -15  11  13   69.77    5.08
  -7  -3  13   98.74    6.28
  18  -8  10  120.71    7.79
 -14  16   8   59.98    4.54
  -5   1   3  400.05   21.20
  -9  11   1  252.69   14.38
  -8  22   0   42.24    3.57
  20  10  -6   12.67    1.81
   8  12  -8   78.07    4.90
 -11   1  21   25.04    2.57
   6 -10  18   26.21    1.90
 -10   0  14   55.98    4.28
  20  -8  12   12.86    1.77
 -10  12   2   39.83    3.42
  -7  11  -1  220.57   12.53
  -4  18  -4  185.52   10.64
  19  13  -7    2.60    0.94
  16  16  -8  172.53   10.42
  -9  -1  23   52.35    4.12
 -10   0  22   12.60    1.75
  -5  -5  15   83.55    5.32
  19  -9  15   16.42    2.03
 -11  19   3   85.48    5.94
  11   3  -5  743.15   39.23
   6   6  -6 1377.53   70.80
  14  12  -8   31.05    2.83
  16  18  -8  101.02    6.72
  -7  -3  23    0.41    0.58
 -11   1  17   87.25    6.03
  -6  -4  14  213.19   12.06
   8 -10  14   21.74    1.97
  14 -10  14   20.75    2.23
 -12   4  12  605.73   32.56
 -12  10   6   41.50    3.60
  11  -7   5  153.79    9.24
 -11  15   3   58.61    4.52
  -9   7   3  258.42   14.61
  22  -2   2   21.22    2.42
  -9  21   1    0.40    0.75
  22   0   0  103.95    6.95
  -4  16  -4    9.08    1.26
  16   6  -6   14.27    1.93
  16  14  -8   63.93    4.76
  -6  -4  22  114.72    7.30
  -5  -5  21  243.71   13.80
 -13   5  15  110.58    7.29
 -15  13  13   59.50    4.50
 -13   7  11   80.38    5.72
 -13   9   9   24.07    2.62
  16  -8   8  691.09   36.87
 -11  17   3    0.41    0.73
  17  -5   3   12.17    1.82
  -7  21  -1    2.57    0.90
  -6  12  -2   86.89    5.59
  -5  13  -3  805.48   42.07
  17   1  -3  171.94   10.48
  23   5  -3   49.99    4.01
  22   6  -4  114.47    7.45
   9   3  -5    3.58    1.05
  13   3  -5  817.74   43.18
 -13   5  21  127.06    8.04
  16 -10  16   99.20    6.62
 -14   8  14   -0.31    0.56
  -8  -2  14   15.79    1.87
 -11   3  11  174.53   10.52
 -14  12  10   90.24    6.22
 -10   2  10   76.23    5.34
   6  -8   8  701.83   36.52
  22  -6   8    0.09    0.62
  -8   2   6  824.77   43.26
   9  -7   5   70.47    4.76
  13  -7   5  159.74    9.68
  -8   4   4  169.86    9.98
  16  -6   4   16.96    2.12
  18  -4   2   11.12    1.75
   5   1  -3  409.11   21.58
  16   2  -4   21.08    2.39
  21   7  -5   53.60    4.25
  11   7  -7   29.39    2.64
  -8  -2  22    0.57    0.66
 -10   0  20    1.01    0.74
  21  -7   9    0.23    0.66
 -13  19   7    3.55    1.07
  20  -6   6   33.45    3.08
 -11   9   5   15.34    1.96
  21  -5   5  265.15   15.24
 -10   8   4   19.87    2.24
  -6  20  -2   25.43    2.50
  20   4  -4  325.39   18.35
  22  12  -6   29.58    2.84
  17   9  -7  413.06   22.76
  -9  -1  21    0.45    0.63
 -13   5  19   88.64    6.09
 -10   0  18  155.36    9.55
 -13   5  17   35.52    3.22
  -9  -1  15  250.12   14.31
 -14  10  12   83.91    5.89
  17  -9  11  102.63    6.83
  11  -9   9   38.03    3.14
 -13  15   7    7.97    1.50
 -10  14   2    8.51    1.50
 -10  18   2   20.69    2.35
   6   2  -4  387.49   20.60
  19   5  -5  115.30    7.56
  13   7  -7   47.56    3.81
   0  -8  20   25.15    1.87
  -5  -5  19  122.63    7.53
  -5  -5  17  185.99   10.69
 -14   8  16   65.81    4.90
   6 -10  16   60.99    3.75
  19  -9  13    0.01    0.60
  13  -9   9   24.81    2.54
 -13  17   7   10.67    1.70
  19  -7   7   46.87    3.88
   6  -6   4 1209.81   62.37
  22  -4   4  193.65   11.57
 -10  16   2  100.38    6.72
  -9  13   1   29.03    2.76
  -9  19   1   54.15    4.24
  19  -3   1    9.55    1.68
  -8  20   0   29.63    2.83
  19  -1  -1  198.26   11.87
  22   2  -2   19.65    2.32
  15   3  -5   37.47    3.32
  12  10  -8    0.00    0.59
  16  12  -8   27.72    2.71
 -14   8  18   37.63    3.30
  -7  -3  15    2.80    0.88
 -14  14  10   23.83    2.54
 -12   6  10   39.04    3.46
  -7  -1   9 1063.67   55.30
 -12   8   8   79.92    5.67
  15  -7   5    0.91    0.85
  23  -1   1   92.61    6.34
  20   8  -6    1.74    0.96
   9   7  -7  509.26   27.09
 -12   4  22  115.39    7.47
  -7  -3  21   31.92    2.92
  -6  -4  20  130.87    8.10
  -9  -1  19   60.52    4.55
  -9  -1  17  398.00   21.89
  -6  -4  16   14.94    1.73
 -12   4  14  507.50   27.59
  12 -10  12  107.24    6.88
 -14  16  10   18.02    2.17
  20  -8  10   -0.09    0.67
   9  -9   9  436.92   23.45
 -12  12   6  299.03   16.99
  -7   7   1 1919.09   98.74
  -5  15  -3   43.61    3.32
  -5  17  -3   11.16    1.52
  -8  -2  20    1.07    0.67
  -8  -2  16  304.86   17.06
  10 -10  12    5.87    1.08
 -11   5   9   13.51    1.84
 -11   7   7   27.37    2.76
  -9   3   7  264.27   14.92
 -12  20   6   67.79    5.00
  -9   5   5   48.05    3.77
  -9  15   1  222.84   12.98
  -7  13  -1   25.33    2.41
  -7  19  -1   60.15    4.51
  23   1  -1   92.85    6.35
  15   7  -7  158.42    9.71
  14  10  -8   19.75    2.20
  18  16  -8   92.44    6.33
  -1  -7  13   24.75    1.68
  15  -9   9  272.81   15.57
 -10   4   8   19.56    2.21
  18  -8   8  295.95   16.83
 -10   6   6   47.87    3.85
  -8  14   0   96.62    6.37
  -8  18   0  247.70   14.26
  20  -2   0    0.08    0.86
  -6  14  -2   13.72    1.68
  -6  18  -2   23.47    2.41
  19   1  -3    8.17    1.57
  21  13  -7   18.32    2.17
  18  14  -8   29.24    2.88
 -11   3  23    8.96    1.50
 -12   4  20  246.04   14.24
  -7  -3  19   11.64    1.61
  -8  -2  18  145.56    8.98
  -6  -4  18   40.78    3.29
  -7  -3  17   99.16    6.46
 -14  10  14   23.62    2.56
 -14  12  12  229.68   13.44
  14 -10  12   74.27    5.26
  18  -6   4   38.78    3.48
  19  -5   3  101.57    6.87
  12   4  -6  733.38   38.82
   5   9  -7   67.49    4.04
 -11   3  13  394.62   21.82
 -12  14   6  189.00   11.36
 -12  18   6   15.25    2.00
  -6   0   6  264.21   14.50
  -4  -2   6  390.12   20.57
  12  -8   6    0.07    0.68
 -11  21   5  117.93    7.66
  -6   4   2  444.58   23.68
  20  -4   2  161.44    9.99
  -8  16   0  492.37   26.68
  11  -3  -1  151.37    9.17
  -6  16  -2   14.65    1.75
  20   0  -2   -0.17    0.88
   7   3  -5  201.25   11.26
   0  18  -6  100.66    5.81
 -12   4  18   74.28    5.38
   0  -8  18  263.14   13.95
 -12  16   6   21.64    2.44
  14  -8   6   69.78    5.07
   7  -7   5    5.40    1.00
  17  -7   5    3.98    1.19
  -8  24   2   69.54    5.12
  -4   4   0  603.35   31.40
  12  -4   0  258.15   14.69
  -7  15  -1   92.03    6.09
  -7  17  -1  278.19   15.72
  13  -3  -1  212.95   12.46
  12  -2  -2  221.13   12.81
  -1  21  -5   43.00    3.17
  17   3  -5   10.21    1.65
   0  14  -6    7.12    0.74
  10   4  -6  105.52    6.66
  14   4  -6  207.95   12.23
  19   9  -7   69.28    5.14
 -14  10  16   23.98    2.55
 -13   7  15    7.64    1.43
 -14  14  12  104.89    6.99
  19  -9  11    1.53    0.86
  -8   0  10 1044.98   54.54
  10  -8   6  132.03    8.05
  -8   8   2 1285.70   66.77
  22   4  -4  200.51   11.97
  16  10  -8  240.74   13.97
  18  12  -8   16.50    2.08
 -10   2  12   41.47    3.55
  -4  -4  10  285.89   15.39
 -13  13   9   43.04    3.74
  22  -6   6   45.69    3.83
 -10  10   4    1.07    0.87
  -9  23   3    1.14    0.77
  21  -3   1   48.05    4.02
  10  -4   0   49.59    3.77
  10  -2  -2   10.08    1.58
  23   3  -3   37.34    3.33
  -1  11  -5    3.61    0.56
  21   5  -5  258.73   14.97
  17   7  -7  298.67   16.99
  21  11  -7   13.39    1.86
 -11   3  21  155.94    9.66
 -13   7  19    2.78    0.87
 -14  12  14  107.12    7.11
  18 -10  14    4.37    1.10
 -12   6  12  322.87   18.24
  16 -10  12    1.73    0.84
  -9   1  11  239.77   13.75
 -13  17   9   36.52    3.32
  17  -9   9  395.70   21.93
 -12  10   8   -0.17    0.85
  21  -7   7    1.21    0.91
  -9   9   3  345.38   19.15
  11  -5   1    2.94    1.07
  13  -5   1  173.25   10.42
  15  -3  -1    8.77    1.54
  11  -1  -3  148.67    9.03
  13  -1  -3  266.44   15.21
   8  10  -8  335.61   18.09
 -11   3  15   59.29    4.60
 -13  15   9    0.03    0.72
 -11  19   5   59.43    4.62
  -6  24   0   55.00    4.33
   9  -3  -1   22.99    2.29
  -4   8  -2    3.36    0.74
  -3  23  -3   33.87    2.99
  -2  22  -4   73.90    5.03
  16   4  -6   17.28    2.19
  13  15  -9    0.42    0.66
  13  17  -9   37.40    3.18
   8 -10  12   -0.01    0.48
 -12   8  10    0.47    0.98
  20  -8   8   31.87    3.06
  16  -8   6  241.07   14.04
 -11  13   5  434.74   23.93
  -6   2   4  466.90   24.81
  16  -2  -2  183.96   11.14
  15  -1  -3   11.15    1.71
  20   6  -6   35.34    3.30
  22   8  -6   -0.20    0.77
   7   7  -7  619.06   32.43
  11  15  -9   15.42    1.76
 -11   3  19   91.03    6.32
 -13   9  13   55.66    4.44
 -13  11  11  165.61   10.20
  20  -6   4  136.07    8.70
  15  -5   1    4.67    1.25
  16  -4   0   74.62    5.45
  20   2  -4  177.00   10.83
   0  16  -6   59.40    3.60
 -10   2  22    6.98    1.39
 -11   3  17    0.07    0.75
  11 -11  17   10.29    1.45
  -6  -2  10   17.54    1.83
   7  -9   9  515.91   27.23
 -12  20   8   12.21    1.80
 -11  15   5   42.26    3.69
 -11  17   5   13.09    1.93
  19  -7   5    6.15    1.44
  21  -5   3  206.71   12.35
  12  -6   2   96.90    6.43
  -6   8   0 1414.16   73.03
  22  -2   0    2.47    1.04
  12   0  -4  254.53   14.53
  19   3  -5  129.78    8.37
  20  14  -8    0.17    0.78
  15  15  -9   71.46    5.18
  -2  -6  12   91.33    5.26
  -3  -5  11  762.43   39.48
 -10  20   4  111.06    7.39
  14  -6   2   14.45    1.99
  17  -3  -1  165.48   10.23
   9  -1  -3   24.39    2.38
   8   4  -6   -0.18    0.67
  12   8  -8   80.94    5.53
  14   8  -8  197.68   11.72
  18  10  -8  147.01    9.27
  13  13  -9   51.91    4.04
  15  17  -9  113.25    7.40
  -8   0  24  136.90    8.74
  -9   1  23   59.32    4.66
 -12   6  14  194.32   11.72
 -10   2  14    9.37    1.64
   6 -10  14    0.22    0.42
  18 -10  12    0.83    0.73
  12 -10  10    6.78    1.34
  14 -10  10    0.23    0.71
 -12  12   8   47.96    4.06
  -7   1   7 1849.01   95.22
   8  -8   6  691.68   36.34
  22  -4   2   86.64    6.11
  22   0  -2    4.46    1.29
  21   9  -7    0.73    0.81
  11  13  -9   36.85    3.04
 -13   9  15    0.75    0.66
 -13  13  11  286.81   16.46
  21  -9  11   12.37    1.88
  19  -9   9   68.41    5.14
 -10  12   4  286.84   16.36
  -9  21   3   45.83    3.93
  -7   5   3  204.95   11.71
  -8  22   2    0.67    0.74
  17  -5   1    9.63    1.72
   8  -4   0    5.48    1.04
  -5  23  -1    0.13    0.70
   8  -2  -2  299.11   16.45
  -3   9  -3   -0.12    0.54
  17  -1  -3  166.10   10.26
  10   0  -4   57.60    4.25
  13   5  -7  144.85    8.96
  19   7  -7   42.27    3.72
  15  13  -9    0.19    0.64
 -12   6  20   75.89    5.53
  11 -11  15   12.15    1.62
 -12  18   8   17.80    2.23
  13  -9   7   39.45    3.40
  18  -8   6   97.00    6.69
  10  -6   2   19.91    2.15
  16  -6   2   15.92    2.12
   3  -3   1  364.82   19.07
  18  -4   0    5.71    1.42
   3  -1  -1   46.41    2.91
  18  -2  -2  100.77    6.93
  -2  10  -4  108.71    6.15
   2   4  -4 1120.54   57.18
  16   0  -4   82.17    5.88
  11   5  -7  142.06    8.66
  -1  -7  21    2.49    0.70
 -10   2  20   39.59    3.55
 -12   6  18   14.09    1.98
 -13   9  17   39.61    3.54
 -12   6  16   17.75    2.27
  15 -11  15    1.14    0.82
 -13  11  13  270.10   15.63
 -13  15  11   55.08    4.45
 -10   4  10    1.15    0.97
 -12  14   8   31.28    3.04
  11  -9   7   39.08    3.26
  15  -9   7  223.20   13.14
 -10   8   6  133.11    8.44
 -10  18   4    0.58    0.91
  23  -1  -1   97.00    6.69
  15   5  -7    0.72    0.88
  16   8  -8  685.79   36.74
 -10   2  16   98.78    6.74
  -9   1  13   25.41    2.62
  -7  -1  11  238.04   13.49
  10 -10  10   56.76    4.14
  16 -10  10  128.15    8.28
 -12  16   8   26.13    2.79
  -8   2   8 1302.43   67.65
 -11  21   7   13.76    1.94
 -10  14   4   70.10    5.21
  -9  11   3   40.56    3.49
  13  -7   3  100.78    6.73
  -7   9   1 1128.55   58.74
   3   5  -5 1592.41   81.28
  13   1  -5  177.97   10.71
  11  19  -9    2.67    0.78
  17  15  -9  123.39    8.09
  -6  -2  24   16.49    2.11
 -10   2  18   33.42    3.21
 -12   8  12   46.83    4.01
  -8   0  12  179.52   10.67
 -12  10  10    8.86    1.67
  -9   3   9  325.45   18.17
  -9   7   5   69.55    5.01
  -7   3   5  203.43   11.64
 -10  16   4   20.53    2.44
  -8   6   4    0.22    0.76
  19  -3  -1    8.44    1.54
  15   1  -5    4.87    1.30
  22   6  -6   43.52    3.83
   9  15  -9  249.95   13.78
  -9   1  21    0.37    0.72
 -11   5  13  437.28   24.15
 -10   6   8  146.89    9.16
   2  -6   6   16.24    1.12
  22  -6   4   94.58    6.60
  11  -7   3   70.94    5.03
  15  -7   3    2.22    1.08
  -4  22  -2   80.06    5.66
  22   2  -4   87.09    6.19
  -1  19  -5    0.59    0.51
  11   1  -5    2.90    1.03
  21   3  -5  208.60   12.55
   2  22  -6   17.79    1.63
  13  11  -9   42.02    3.51
  17  13  -9   35.68    3.34
 -13  11  15   50.81    4.26
 -13  13  13  238.18   14.01
 -11  11   7    2.27    1.15
   3  -7   7  211.89   11.21
 -10  22   6    5.76    1.33
  21  -7   5   56.21    4.56
  -2  -2   4  109.80    5.99
  -9  19   3    5.05    1.44
  18  -6   2   24.01    2.69
  19  -5   1    0.37    1.00
  -6  22   0    1.26    0.80
   7  -3  -1    1.58    0.94
  19  -1  -3    9.62    1.77
  23   1  -3    0.23    0.91
  18   0  -4    5.46    1.37
  17   5  -7    5.05    1.37
  20  10  -8    0.23    0.73
   9  17  -9  420.64   22.40
  -7  -1  23   47.56    4.04
  -2  -6  22   16.62    1.89
 -11   5  21  130.60    8.49
   9 -11  17   94.02    5.90
  17 -11  15   11.42    1.78
 -13  15  13   60.23    4.75
  20 -10  12   40.26    3.65
  -5  -3  11  758.72   39.69
  -9   5   7   71.47    5.15
  -4   0   4  705.16   36.59
  -4   2   2  109.65    6.37
  -2   2   0  398.61   20.64
  15  11  -9   14.70    1.96
  -9   1  15  220.83   13.02
  15 -11  13   47.81    4.04
  18 -10  10   74.84    5.57
  -8   4   6    0.04    0.86
  17  -7   3  108.55    7.35
  -8  20   2    1.33    0.94
  -7  21   1    2.17    1.12
  20  -4   0   40.35    3.70
  20  -2  -2   55.01    4.56
  17   1  -5    9.63    1.75
  20   4  -6  140.87    9.08
  21   7  -7    1.97    1.01
  18   8  -8  326.68   18.60
  11  11  -9    0.46    0.69
  -9   1  19   63.25    4.94
 -12  12  10  111.02    7.49
  21  -9   9    0.26    0.73
  -9  23   5    0.46    0.83
  -8  24   4   10.25    1.71
  -9  13   3   77.07    5.56
  -3  21  -3  205.74   12.06
   9   5  -7   70.80    4.81
   9  13  -9   25.08    2.22
 -11   5  19   61.88    4.89
  -9   1  17  389.99   21.75
 -11   5  15   45.98    4.01
  11 -11  13  158.50    9.56
 -12  18  10    2.65    1.13
 -11  13   7   84.93    6.13
  -9  17   3  168.22   10.44
   8  -6   2  744.42   39.11
  -5   5   1  435.54   23.14
  -2  20  -4  159.31    9.48
   8   0  -4    3.44    0.92
  19  15  -9   16.34    2.20
  -5  -3  23   44.98    3.89
 -11   5  17   10.24    1.75
 -12   8  16   25.12    2.81
   9 -11  15   15.74    1.75
 -12  10  12   98.34    6.89
 -10   4  12  272.32   15.71
 -11   7  11    4.14    1.26
 -11   9   9   42.47    3.73
 -11  17   7   39.40    3.67
  -3  -3   7   80.13    4.73
  14  -8   4   14.10    1.97
  21  -3  -1   54.02    4.53
  12   2  -6   93.31    6.32
  17  11  -9  111.63    7.55
 -10   4  22   43.63    3.93
 -12   8  18   18.99    2.41
  -8   0  14   96.17    6.52
  17 -11  13    1.21    0.87
 -12  14  10   88.21    6.36
 -12  16  10    3.34    1.21
  19  -9   7   54.78    4.55
 -10  10   6   27.98    2.88
  12  -8   4  196.26   11.65
   7  -5   1   74.65    4.90
  -5  21  -1   49.97    4.16
  -3   5  -1  401.24   21.04
   7  -1  -3    1.11    0.86
   9   1  -5  272.27   15.22
  19   5  -7    7.90    1.65
  19  13  -9   -0.04    0.69
  -8   0  20   28.69    2.98
  -6  -2  12  108.28    6.83
 -10  20   6   16.62    2.27
  16  -8   4  129.22    8.46
  -8  12   2    0.11    0.75
  20  -6   2   30.84    3.18
  20   0  -4   38.31    3.64
   1  23  -5    0.37    0.60
  19   1  -5    0.10    0.99
  -6  -2  22   21.80    2.57
  -7  -1  13   27.61    2.75
  14 -10   8   20.55    2.43
  19  -7   3   12.41    1.98
  -8  18   2  145.26    9.29
  21  -5   1   51.90    4.43
  -6  10   0  513.78   27.49
  21  -1  -3   57.01    4.74
  -1  13  -5  176.28    9.65
   5   3  -5 1503.12   77.15
   4   6  -6 1545.23   79.04
   8   8  -8 1019.59   52.96
  -7  -1  21    3.10    1.06
  20 -10  10    4.45    1.31
  16 -10   8  261.92   15.36
   5  -7   5 1164.30   59.97
  -7  11   1  237.38   13.63
  -5  25   1   26.42    2.94
  -6  20   0    4.26    1.24
   4   2  -4 1187.63   60.99
  23   3  -5   44.93    4.06
  12   6  -8    0.31    0.80
  16   6  -8  227.65   13.57
  20   8  -8   29.37    3.16
  -9   3  23    1.37    1.02
  -4  -4  22  191.56   11.60
  -1  -7  17  253.75   13.83
  -8   0  16  439.43   24.25
 -12  10  14   86.64    6.31
 -12  12  12  280.09   16.39
  -9   3  11   43.93    3.77
   8 -10  10   98.46    6.17
   4  -8   8  210.89   11.32
  12 -10   8    0.01    0.67
  22  -8   6    0.03    0.81
  -9   9   5  265.84   15.31
  -8  14   2   14.96    2.04
  -8  16   2  313.43   17.90
  -7  19   1   52.64    4.39
  22  -4   0   11.94    2.01
  -3  25  -1   19.90    2.53
  22  -2  -2   19.19    2.53
  18   2  -6   23.62    2.81
  22   4  -6  123.56    8.36
  22  10  -8    1.01    0.94
  13   9  -9   24.48    2.62
  15   9  -9  268.45   15.61
 -11   7  21   16.05    2.29
 -10   4  20  102.81    7.25
 -10   4  14   79.03    5.87
 -11   7  13   73.99    5.65
  13 -11  11  150.50    9.49
  15 -11  11   11.13    1.83
 -10   6  10   29.30    3.01
 -10   8   8  302.61   17.34
  -9  21   5   33.77    3.43
  18  -8   4   10.47    1.91
  -4  20  -2  169.88   10.42
  10   2  -6   20.60    2.24
  19  11  -9    0.97    0.98
 -12  10  18    1.99    1.18
 -12  10  16    3.94    1.34
  19 -11  13   37.86    3.76
 -12  14  12  224.99   13.65
 -12  16  12   21.31    2.72
 -11  11   9    0.23    1.01
 -11  19   9    3.69    1.31
  -6   0   8 1470.50   75.98
 -10  12   6   39.10    3.66
 -10  18   6   26.02    3.00
  10  -8   4   15.24    1.92
  -6  24   2   16.30    2.37
   6  10  -8  144.15    8.12
  -8   2  24   61.57    5.13
  -2  -6  20   27.41    2.61
  17 -11  11    9.83    1.83
  18 -10   8  130.15    8.76
  -8  22   4   16.49    2.36
  -6   6   2   18.84    2.04
   6  -4   0   98.45    6.04
   6  -2  -2   19.44    1.99
  15   3  -7    2.25    1.11
  21   5  -7   56.86    4.86
  18   6  -8  109.13    7.63
   9  11  -9   43.53    3.35
  17   9  -9  439.65   24.59
  -5  -3  21  216.61   13.05
  -7  -1  19   51.14    4.33
 -10   4  18    0.55    0.80
 -10   4  16   19.50    2.56
  -7  -1  15  104.60    7.03
 -12  12  14  233.61   14.16
  -2  -6  14   15.52    1.53
  -3  -5  13  800.77   41.70
 -11   9  11    0.27    1.04
  21  -9   7    0.48    0.94
 -10  16   6   70.42    5.54
   6  -8   6   65.30    4.26
  13  -9   5   30.25    3.05
  15  -9   5   74.22    5.63
  -7  23   3    0.45    1.11
  -7  17   1  272.32   15.86
  14  -4  -2  228.78   13.58
  22   0  -4   10.25    1.96
  -1  15  -5    5.14    0.89
  21   1  -5   44.17    4.14
  13   3  -7   94.03    6.52
   9  19  -9   67.02    4.38
  -6  -2  20   25.76    2.91
 -11   7  19    0.63    1.01
  -7  -1  17  270.78   15.74
 -11   7  15    0.93    1.12
  -5  -3  13  805.64   42.34
   9 -11  13   35.48    3.01
 -11  17   9  117.59    8.18
  -7   1   9 1053.59   55.06
  -7   7   3  212.88   12.29
  21  -7   3   35.10    3.65
  22  -6   2   15.34    2.33
  -7  13   1   22.22    2.47
  -5  19  -1   -0.09    0.82
  13  -5  -1  159.30    9.96
  15  -5  -1    5.43    1.47
  16  -4  -2   21.99    2.73
  -3  19  -3  211.64   12.45
  13  -3  -3  899.34   47.65
  15  -3  -3   29.96    3.14
  -2  18  -4    8.90    1.39
  17   3  -7  108.56    7.60
  11   9  -9   43.62    3.61
 -11   7  17   48.23    4.39
 -12  12  16   22.95    2.91
 -12  14  14  104.77    7.58
  -6  -2  14   17.94    2.10
  11 -11  11    8.98    1.57
 -11  15   9   17.86    2.55
  -7  15   1   94.31    6.57
  -6  18   0  101.60    7.06
  12  -4  -2  942.23   49.74
  -3  11  -3 1216.13   62.76
  23  -1  -3    0.00    0.92
  -2  12  -4  977.70   50.54
  20   2  -6   25.75    3.05
  -9   3  21   47.69    4.46
  -9   5   9  271.54   15.70
  10 -10   8  105.78    6.92
  -9   7   7  532.63   28.99
  -9  19   5    0.23    1.08
  -5   3   3  646.05   33.87
  -6  12   0   21.67    2.34
  14  -6   0    8.97    1.60
  -5  11  -1    3.90    1.02
  17  -5  -1   11.19    2.02
  17  -3  -3   38.02    3.79
  14  -2  -4  216.52   13.01
  16  -2  -4   21.12    2.67
  22   8  -8   18.86    2.66
 -10   6  22    5.43    1.65
  -9   3  13   82.36    6.06
 -10  20   8    0.26    1.02
  -9  11   5   14.42    2.13
  -2   0   2  435.25   22.51
  -4  24   0    9.60    2.00
  16  -6   0   62.85    5.15
  -2  24  -2   34.06    3.61
  18  -4  -2   10.65    2.01
  11   3  -7   73.17    5.29
  20   6  -8   -0.30    1.12
  19   9  -9   89.48    6.83
  21  11  -9   10.69    2.11
  14  14 -10   25.51    2.94
  -4  -4  20  350.08   19.83
  -6  -2  18   24.26    2.77
  20 -10   8    0.05    1.01
  11  -9   5   13.99    1.98
  14  16 -10   19.58    2.56
  16  14 -10   19.54    2.65
  16  16 -10   98.60    7.39
  -2  -6  18   23.71    2.36
  -6  -2  16   16.99    2.25
 -10   6  12   43.57    4.05
 -10  10   8  109.47    7.63
  19  -9   5    0.18    1.07
  -6  16   0   61.97    4.90
  12  -6   0   22.04    2.56
  18  -6   0  102.90    7.48
  11  -5  -1    2.68    1.17
   3   1  -3  342.65   17.96
  11  -3  -3 1187.03   62.11
  12  -2  -4  983.58   51.91
  18  -2  -4    6.82    1.84
  15  -1  -5    3.22    1.34
  19   3  -7   12.82    2.25
  -8   2  22    0.26    1.01
  -9   3  19    3.68    1.50
  -5  -3  19  136.25    8.90
  -3  -5  19  131.04    8.38
  -4  -4  14  567.03   30.23
  -9  17   5   81.56    6.37
  15  -7   1   96.68    6.98
  19  -5  -1   -0.21    1.20
  19  -3  -3  233.37   14.36
   7   5  -7    3.38    0.89
  15   7  -9  238.93   14.44
 -11   9  19    2.97    1.54
  -9   3  15   34.52    3.51
  -5  -3  15   42.92    3.61
 -11  17  11   14.91    2.58
  15 -11   9   14.23    2.36
   7  -9   7  526.36   28.00
  -9  13   5   29.47    3.24
  13  -7   1   24.55    2.82
  17  -7   1  259.55   15.60
  -5  17  -1    9.70    1.75
  -2  16  -4   19.05    2.01
  13  -1  -5  200.95   12.22
  17  -1  -5   12.21    2.17
  14  12 -10   88.38    6.57
  16  12 -10    3.38    1.38
  18  14 -10    5.62    1.65
  -6   0  24   64.06    5.73
  -9   5  23    1.12    1.25
  -7   1  23   49.73    4.89
  -9   3  17  175.97   11.36
  14 -12  14   96.50    7.26
 -11  13  11  164.01   10.88
 -10   8  10  102.56    7.35
  17 -11   9   99.38    7.51
 -10  18   8  150.72   10.27
  -7   3   7  198.80   11.68
  -6   2   6   15.06    1.86
  -9  15   5   75.39    5.97
  -6   4   4 1482.24   76.63
  22  -8   4   15.98    2.68
  -5  23   1   -0.04    0.87
  -5  13  -1  174.67   10.46
  -4  12  -2  932.65   48.73
  20  -4  -2  179.38   11.69
  -3  17  -3   36.96    3.30
  -2  14  -4  237.45   13.22
   7   1  -5   77.67    5.13
  22   2  -6   15.48    2.68
  16   4  -8  123.42    8.55
  13   7  -9   39.08    3.70
  17   7  -9  421.29   24.04
  12  14 -10   90.87    6.48
  -4  -4  18  190.15   11.57
  -3  -5  15   41.26    3.28
  -8   2  12    1.14    0.99
 -11  15  11    9.61    2.15
   5  -9   9  265.56   14.33
  13 -11   9   36.94    3.70
  -4  -2   8    5.17    1.01
  -9  21   7    1.00    1.19
  14 -10   6    0.16    1.10
  16 -10   6   62.04    5.31
  -7   5   5 1085.26   56.74
  -8  10   4   16.15    2.19
  -7  21   3   40.06    4.18
   7  -7   3  188.63   10.86
  -6  22   2   14.74    2.50
  10  -4  -2   94.57    6.43
  21   9  -9   -0.59    1.27
  12  16 -10    3.41    1.16
  -3  -5  17   11.07    1.71
  12 -12  16   22.35    2.78
 -10   6  14    0.67    1.16
 -11  11  13  164.55   10.98
 -10  12   8   -0.26    1.18
   8  -8   4  189.95   11.09
  -4   6   0   95.87    5.84
  20  -6   0    4.27    1.42
  -5  15  -1    5.00    1.28
  -3  13  -3  814.67   42.68
  -1  23  -3    0.16    0.89
  20  -2  -4  173.86   11.51
  19  -1  -5    0.40    1.42
   8   2  -6  745.49   39.30
  21   3  -7   43.34    4.50
  18  12 -10    1.74    1.28
 -10   6  18   25.09    3.25
 -10   6  16   59.90    5.34
  -4  -4  16    9.27    1.51
 -10  16   8  279.70   16.97
  18 -10   6   21.98    3.06
  21  -9   5   32.49    3.85
   6  -6   2   15.89    1.72
  14  -8   2   16.45    2.42
  16  -8   2  317.40   18.66
  19  -7   1   52.63    4.94
  21  -5  -1   45.38    4.63
  -4  16  -2   22.51    2.46
   1   3  -3  345.11   17.67
  21  -3  -3  190.12   12.47
   6   0  -4   91.59    5.75
  14   0  -6    7.71    1.59
  16   0  -6   62.14    5.24
  18   4  -8   13.32    2.44
  22   6  -8    0.41    1.17
  19   7  -9   56.94    5.31
  12  12 -10  109.72    7.53
  -8   4  24   11.90    2.48
  -8   2  20    0.85    1.25
  -9   5  11   16.98    2.42
 -10  20  10    1.95    1.41
  19 -11   9    1.95    1.40
 -10  14   8   19.84    2.90
  -8  18   4   12.94    2.31
   5  -3  -1  381.17   20.36
  -4  14  -2  222.30   12.89
  -3  15  -3   27.78    2.64
  10  -2  -4  106.42    7.07
  11  -1  -5    3.01    1.28
  12   4  -8  223.55   13.38
   9   9  -9  454.92   24.69
 -11  11  17   10.35    2.32
 -11  11  15   12.43    2.35
  12 -12  14  238.28   14.49
 -11  13  13  284.44   17.36
  -7   1  11  255.82   14.85
  -9   9   7  492.01   27.27
  -8  22   6   -0.39    1.28
  12 -10   6   46.16    4.16
  18  -8   2  153.77   10.41
  11  -7   1  250.30   14.65
  10  -6   0  541.97   29.36
  18   0  -6  105.96    7.89
   7  15  -9  210.57   11.62
 -11  15  13   60.34    5.59
  16 -12  12   14.53    2.65
   9 -11  11   -0.30    0.82
  -2  -4   8    4.99    0.78
  -7   9   3  247.82   14.38
  22  -4  -2   76.64    6.49
  14  10 -10    0.00    0.97
  -9   5  21   37.47    4.24
  -8   2  18  150.18   10.26
  -8   2  14   16.07    2.38
 -10   8  12    0.52    1.21
  14 -12  12  209.45   13.38
 -10  10  10   58.64    5.23
  -9  19   7   63.16    5.79
  -8  12   4  198.42   12.29
  -5  25   3   -0.16    1.10
  12   0  -6   26.18    2.92
   9   3  -7  265.56   15.12
  20   4  -8   36.47    4.20
   7  13  -9   34.43    2.68
  11   7  -9   45.85    3.99
  18  10 -10   77.79    6.71
  -4  -2  24   -0.44    1.12
  -7   1  21    2.75    1.66
 -10   8  20   -0.52    1.46
 -11  13  15   54.57    5.35
  18 -12  12   23.31    3.55
 -10  18  10   80.90    6.88
  -6   0  10  532.69   28.73
  -9   7   9  524.38   28.99
  -5  -1   9  300.43   16.63
  11 -11   9   -0.28    0.98
  20 -10   6   12.69    2.55
  -8  16   4  140.26    9.64
  -6  24   4    4.29    2.00
  12  -8   2    0.63    1.00
  -5   7   1   79.58    5.30
  21  -7   1    2.58    1.61
   9  -5  -1  308.20   17.36
  -2   6  -2   21.51    1.71
   0  22  -4   11.29    2.01
  22  -2  -4   84.15    7.00
  21  -1  -5   40.43    4.43
   2  20  -6   20.54    2.11
  -8   2  16  280.36   16.82
   1  -5   5  378.66   19.38
  -8  14   4   12.83    2.31
  -7  19   3   12.11    2.41
  15  -9   3   33.81    3.78
  -6   8   2  820.32   43.30
  20   0  -6    4.05    1.76
  15   1  -7   91.66    6.96
  17   1  -7  281.21   17.09
   8   6  -8  755.23   39.86
  21   7  -9    0.96    1.38
  -6   0  22    2.54    1.52
  -9  21   9   -0.54    1.06
  21 -11   9    9.63    2.45
   8 -10   8  315.71   17.65
  -4  22   0    8.60    2.07
  -5  -1  23    0.47    1.17
  -9   5  19    1.36    1.51
 -10   8  18  131.43    9.72
   7 -11  15    0.43    0.69
 -10   8  14   17.39    2.90
 -10  12  10    7.21    2.08
 -10  16  10  141.72   10.26
  -8   4  10   16.40    2.38
  -9  11   7   41.95    4.11
  -6  20   2   26.22    3.46
   1  21  -5   37.65    3.53
  12  10 -10    9.04    1.89
  20  10 -10    2.67    1.64
  -8   4  22   22.49    3.51
 -10   8  16  267.44   16.73
 -10  14  10    1.82    1.70
  -9  17   7  392.62   23.16
  15 -11   7    1.46    1.36
  17 -11   7   40.88    4.53
  -8   8   6  742.80   39.98
  19  -9   3    0.71    1.56
  -5  21   1   43.93    4.68
   5  -5   1  421.96   22.52
   5  -1  -3  394.26   21.11
  13   1  -7   24.26    3.02
  19   1  -7   52.77    5.27
  15   5  -9   76.95    6.34
  17   5  -9   86.07    7.05
 -10  10  12    6.64    2.15
  12 -12  12  276.21   16.70
  -8  20   6    1.20    1.54
   2  -2   0  436.84   22.65
  -2  22  -2   16.94    2.85
  22   4  -8   16.92    3.16
  10  14 -10   -0.17    0.77
  16   8 -10  241.99   15.37
 -10  18  12    1.39    1.67
  -9   5  17   78.12    6.75
  -9   5  15   72.98    6.26
  -9  13   7   38.33    4.12
  -9  15   7  237.59   15.12
  -7   1  19   56.64    5.40
  -7   1  13   23.44    2.86
  -7  11   3   69.27    5.49
  -3  -1   5  413.41   21.82
  10   4  -8   14.82    2.12
  16 -12  10    1.72    1.50
  18   8 -10  147.13   10.81
  19   5  -9    0.58    1.44
  22   0  -6    0.64    1.71
  -8   6   8  765.98   41.28
  -8  22   8   14.06    3.05
  -3   3   1  373.13   19.77
   6   8  -8  746.70   39.08
   8  -4  -2    4.30    1.45
  10 -10   6   25.81    2.93
  13   5  -9   32.83    3.79
  18 -12  10    1.05    1.60
  19 -11   7    0.11    1.45
  22  -8   2    0.58    1.59
  -9   7  21   -0.70    1.39
  -9  19   9   63.42    6.40
  -7   3  23    1.10    1.68
  10 -12  16    1.52    1.03
  10   0  -6  540.76   29.64
  10  12 -10    6.82    1.57
  14 -12  10   76.21    6.63
  16   2  -8  296.37   18.23
  21   1  -7    1.07    1.91
 -10  10  18   82.02    7.48
 -10  10  14    0.02    1.03
 -10  12  12  102.94    8.28
 -10  16  12    1.69    1.52
  -9   7  11   35.26    3.95
  -9   9   9  437.42   25.14
  -7   1  17  286.89   17.60
  -7   1  15   91.58    7.12
  -7  21   5   44.72    5.11
   9  -7   1 1171.23   61.55
  10  -8   2  313.79   18.14
  16 -10   4   21.93    3.35
  18   2  -8  138.79   10.22
  21  -9   3   36.79    4.80
 -25   1  -1  138.43   13.30
  13 -19  -3   99.52    8.05
  13 -17  -5   37.34    4.52
  13 -17 -11    2.41    1.72
 -14 -10  16   14.20    2.95
  -2  -8  12    1.29    1.45
   8  -6 -12    0.83    1.96
   7  -5 -13  165.61   11.69
   3  -5 -21  216.97   14.46
  -2  -2   6   15.82    2.39
   0   0 -16 1191.56   64.41
 -14   2   4  260.79   16.39
 -12   2   4  960.15   51.86
 -17   3   1  190.09   12.70
 -16   4  -2   30.30    3.48
   0 -14  14    7.90    2.27
  -9 -13  17   42.65    5.05
 -12 -10  16    5.18    2.49
   9  -7  -9  516.33   29.63
   8  -6  -4   -0.39    1.88
 -14  -4  12  413.25   24.73
   4  -4 -18  194.00   13.38
 -13  -3  11  425.69   25.28
  -5  -3 -25    0.57    1.66
 -14  -2  10    9.35    2.66
   0  -2 -20   -0.19    2.07
 -20   2   2   55.18    5.72
 -10   4  -2  102.42    6.80
  -4 -14  16    1.49    1.92
  12 -14 -12  215.00   14.40
   1 -13  13   43.14    4.43
  11 -13 -15   58.81    5.86
  11 -11 -11    8.34    2.84
  10 -10  -2   65.01    5.67
   9  -7  -7  519.70   29.58
   7  -7 -17  304.40   19.13
   3  -7 -23    0.27    1.90
   1  -5 -23    0.19    1.65
 -12  -4  12  585.42   33.52
 -15  -3  11   61.68    6.25
 -11  -3  11  168.80   12.01
   5  -3 -13  685.70   38.33
 -12  -2  10   40.92    5.07
 -20   0   6    1.80    2.28
   2   0 -10  114.45    8.41
  -5   1 -19    0.22    1.84
  -9   3   1   25.94    3.10
 -23   3  -7    0.45    1.66
 -20   4  -8   36.92    3.92
  13 -17  -7   14.43    3.09
  13 -17  -9   39.16    4.72
  10 -16   4   19.09    2.47
  12 -14  -4  491.06   28.24
  11 -11  -5  138.98   10.04
 -10 -10  16  133.73   10.20
   9  -9 -15  283.04   18.04
   6  -8 -20    0.31    1.86
 -13  -5  13  432.44   25.73
 -16  -4  12   70.45    6.69
 -13  -1   9   28.14    4.00
  -3  -1 -21   49.77    5.35
   2   0  -6   48.17    4.43
  -9   1 -21    1.14    1.89
  -2   2 -12  192.85   12.13
  -8   4 -12  210.46   12.05
  11 -19   3   94.31    6.98
  12 -18   0   18.69    3.03
  12 -16 -14    5.13    2.29
  11 -15   1   18.00    2.86
  11 -13  -1   23.26    3.35
  -6  -8  14   73.66    6.77
   8  -8 -16  670.29   37.83
 -15  -5  13  135.97   10.48
  -1  -5   9  265.10   15.64
 -16  -2  10  101.18    8.53
 -22  -2   8    1.33    2.19
  -6  -2 -24   15.52    3.25
 -15  -1   9  247.28   16.18
  -1  -1 -19  202.13   13.68
 -19   1   5   -0.35    2.32
  -3   1 -17  159.99   11.19
 -24   2  -2   32.39    4.35
  -5   3 -13  794.01   42.51
 -20   4  -6  145.55   10.04
  13 -19 -11   43.35    4.94
  10 -12 -16    5.96    2.46
  11 -11  -9   -0.08    2.41
  -5  -7  13  159.58   11.22
   8  -6 -10  152.33   10.96
 -11  -5  13  395.02   23.80
 -10  -4  12  300.11   18.82
   6  -4 -12  782.55   43.25
 -17  -3  11    0.01    2.41
   5  -3  -3  658.00   35.26
   4  -2 -12  995.43   53.87
   3  -1 -11  153.05   10.66
   2   0  -8  170.01   10.88
  -2   0 -18  282.61   17.69
  -4   2   0  426.98   22.60
 -23   3  -5   43.91    4.85
  13 -19  -5   77.98    6.99
  -8 -16  18  103.45    8.43
  11 -11  -7    4.56    2.40
  -7  -9  15  269.53   17.22
   7  -9 -19   66.66    6.51
 -14  -6  14   28.90    4.37
   7  -5 -11  138.43   10.14
  -4  -4  10  314.97   18.89
   3  -3 -17   39.76    4.96
  -7  -1 -23   46.79    5.25
  -8   0 -22   40.28    4.65
  -6   2   2   16.62    2.68
 -21   3  -1   44.65    5.09
   3 -17  13    2.39    1.61
  12 -16  -2    0.50    1.73
   9 -11 -17   98.08    8.27
   8 -10 -18  143.95   10.65
 -12  -6  14  178.14   12.56
   8  -6  -6   60.89    5.68
 -17  -5  13   40.34    5.05
   5  -5 -17  166.35   11.89
 -18  -4  12   72.14    6.74
   2  -4 -20  159.32   11.57
  -5  -1   7   71.53    5.93
 -14   0   8   91.73    7.87
  -6   0   6  179.77   11.56
  -7   3 -15    1.73    1.66
 -20   4 -10   97.23    6.82
  13 -19  -7    2.04    2.20
  13 -19  -9    0.19    1.80
   2 -18  14    0.48    1.55
  -2 -16  16  152.11   10.91
  -5 -15  17    2.92    2.04
  12 -14  -8   30.28    4.24
  -7 -13  17    9.57    2.85
   2 -12  12  133.98    8.95
  10 -10 -12    7.84    2.55
   1  -9  11  227.22   13.75
   9  -9  -1 1211.61   63.87
 -16  -6  14    3.89    2.31
   8  -6  -8  653.60   36.45
   0  -4 -22   10.57    2.79
 -18  -2  10   40.70    5.23
 -17  -1   9  338.33   20.87
 -24   0   4    9.75    2.78
 -19   3   1   10.02    2.77
 -18   4  -2   11.19    2.74
  13 -21  -5  137.81   10.22
 -10 -14  18    6.71    2.44
  11 -13 -13  266.23   17.11
 -11 -11  17   10.18    3.06
  -8 -10  16  254.60   16.52
   4  -8 -22   17.07    3.37
  -1  -7  11  214.72   13.41
  -4  -6  12  790.09   43.30
   5  -3 -11  698.47   38.76
   3  -1  -5  384.01   21.44
 -16   0   8  488.88   28.60
 -23   1   3    0.33    2.05
 -18   2   4    8.18    3.13
 -11   3 -17   -0.02    1.24
  12 -20   0   30.95    3.98
  12 -16 -12   22.02    3.70
  11 -15 -15    2.22    2.28
 -15  -7  15   57.06    5.97
 -13  -7  15    7.49    2.69
   7  -7   1 1945.17  100.22
 -10  -6  14    0.43    2.26
   0  -6 -24   56.24    5.68
  -9  -5  13   33.73    4.42
   7  -5  -5 1181.01   62.71
   6  -4  -4 1538.60   80.41
 -19  -3  11   90.40    7.94
  -3  -3 -23   39.72    4.77
   4  -2  -4 1166.73   61.14
   2  -2 -16  197.05   13.42
  -7   1   5   71.71    5.94
 -25   1   1  151.13   11.03
 -11   1 -21   24.38    3.62
 -20   4  -4  349.86   20.83
   9  -9 -13   29.86    4.44
   6  -6 -16   10.68    2.90
   2  -6 -22   20.25    3.62
   7  -5  -9   60.06    5.88
  -3  -5 -25    0.24    1.76
   6  -4 -10   97.12    7.83
   4  -2 -10  108.83    8.25
  -9  -1   9 1246.54   66.73
   3  -1  -9   26.28    4.01
  -1   1 -13  121.36    8.74
   4 -16  12   59.34    4.67
  10 -10  -4    1.34    1.88
   8  -8   0 1699.83   88.23
 -11  -7  15    0.87    2.31
  -8  -4  12  190.77   13.05
  -1  -3   7    1.09    1.88
  -4  -2   8    5.28    2.28
 -23  -1   7   47.55    5.36
 -21   1   5   48.70    5.51
 -22   2   2   20.02    3.51
 -23   3  -3   32.88    4.35
  -9 -11  17   87.09    7.65
  10 -10 -10   56.95    6.03
   8  -8 -14  190.67   13.31
   7  -7 -15  163.20   11.78
   5  -7 -19    9.43    2.70
   7  -5  -7    4.38    2.26
   4  -4 -16   10.18    3.02
   1  -3 -19    8.60    2.91
  -8  -2  10  309.18   19.03
 -19  -1   9   56.42    5.98
   3  -1  -7    1.36    2.24
   1  -1 -15  384.32   22.87
 -18   0   8  280.08   17.93
 -10   0   8  993.92   53.90
 -15   1   7   87.21    7.67
 -24   2   0   74.61    6.96
 -15   3   3   31.35    4.14
 -13   3   3  877.03   47.67
 -12   4 -14  445.20   23.88
  -3 -17  17   57.51    5.79
  12 -16 -10    1.33    2.08
  10 -14 -16   17.78    3.22
  10 -12   0   98.10    7.29
  10 -12 -14   78.06    7.19
   5  -9 -21   34.22    4.34
 -14  -8  16   63.54    6.36
  -1  -3 -21   44.65    5.04
 -20  -2  10   38.66    4.93
  -4  -2 -22   75.50    6.97
  -8  -2 -24   74.17    6.80
 -16   4   0   75.99    6.52
 -12   4   0  239.11   14.52
  12 -18 -12   22.09    3.66
  12 -16  -4   70.13    6.47
  -8 -14  18   32.64    4.36
  11 -13  -3  465.34   26.77
   6  -4  -8    0.14    2.36
   5  -3  -5 1557.00   81.36
   5  -3  -9    4.33    2.50
 -10   0 -22   10.17    2.69
  -2   2  -4  110.74    6.26
 -13   3 -17    3.27    1.58
  12 -18  -2    1.05    1.86
  -4 -12  16   59.03    5.95
  -2 -10  14   10.02    2.55
  10 -10  -6   38.40    4.57
  10 -10  -8  107.53    8.62
   6  -8 -18  114.46    9.27
  -8  -6  14   72.82    6.76
   6  -4  -6 1424.83   75.05
   4  -2  -6  424.15   23.91
   4  -2  -8    5.35    2.69
  -9  -1 -23   53.83    5.65
 -17   1   7  284.88   18.16
 -11   1   7  258.72   16.37
 -20   2   4  168.57   12.06
  -4   2 -14  241.95   14.86
 -15   5  -7    0.77    1.18
 -13   5  -7  167.04    9.56
  12 -16  -8   29.51    4.26
   9 -15   5   70.26    4.87
  10 -14   2    8.95    2.20
   9 -11 -15   19.76    3.71
   6 -10 -20   13.89    3.23
  -5  -9  15   68.85    6.63
  -7  -3  11   67.95    6.39
   1  -3   5  374.65   20.03
   5  -3  -7  201.26   12.84
  -5  -1 -21   50.12    5.42
  -7   1 -19   56.93    5.67
  -8   2   4    5.50    2.03
  -6 -10  16   55.41    5.86
   8 -10 -16  247.58   16.27
   7  -9 -17  363.00   22.24
  -7  -5  13  144.67   10.66
  -3  -5  11  758.03   41.44
   5  -5 -15   96.31    8.29
   0  -2 -18  270.72   17.32
  -6   2 -16   15.93    2.83
 -21   3   1   60.27    6.08
 -20   4  -2  159.04   11.23
  -1 -13  15    1.29    2.09
  11 -13  -9   41.35    5.10
 -10 -12  18    0.96    2.00
   8 -12 -18   23.39    3.97
   7 -11 -19    0.09    1.82
 -10  -8  16  248.09   16.32
  -4  -8  14   14.69    3.14
   1  -7 -23   45.11    5.21
   1  -5 -21   39.19    4.79
   3  -3 -15   26.41    4.15
  -2  -2 -20   61.48    6.20
 -21  -1   9   -0.58    2.09
 -20   0   8   23.75    4.09
 -15   5  -5   88.46    6.36
  11 -17   1   84.69    6.84
  -2 -14  16   31.21    4.24
  11 -13  -5  417.57   24.65
 -13  -9  17   33.84    4.66
 -23   3  -1   -0.03    1.72
 -18   4   0    6.29    2.41
 -13   5  -5  985.64   51.65
  12 -20  -2  127.46    9.70
   1 -17  15  144.15   10.20
   2 -16  14   32.94    3.80
  10 -12 -12  109.69    9.00
  -7 -11  17   45.95    5.36
  -1  -9  13   25.39    3.50
   9  -9  -3  385.18   22.30
   8  -8 -12   81.44    7.42
   6  -6 -14   36.48    4.75
  -1  -1 -17  673.87   37.82
 -19   1   7   59.88    6.25
 -25   1   3   23.84    3.84
  -3   1 -15    7.88    2.57
  -5   3 -11  778.46   41.35
 -11  -9  17  105.90    8.74
   7  -7 -13   41.86    5.13
   2  -4 -18    8.12    2.84
  -8   0   8 1678.57   88.51
 -24   0   6   60.96    6.22
 -23   1   5    0.55    2.11
 -16   2   6   16.88    3.49
 -19   3   3  221.41   14.82
  -7   3   1    2.12    1.93
 -22   4  -6  120.81    9.07
  12 -20 -10   43.60    5.08
  10 -18   4    0.46    1.45
  12 -18  -4   72.83    6.80
  12 -18  -8   19.63    3.76
  -3 -15  17   22.37    3.82
  10 -14 -14   17.31    3.36
   3 -11  11  177.31   10.80
   9  -9  -9  461.20   27.07
  -6  -4  12  756.26   41.90
  -5  -3 -23   47.23    5.40
   2  -2 -14   18.39    3.22
  -7  -1   9 1054.16   56.78
  -2   0 -16  386.83   22.98
  -5   1 -17   10.08    2.68
 -12   2   6   88.90    7.55
  -2   2  -8  317.88   17.79
 -10   2 -18   29.71    3.78
 -10   4   0   51.29    4.63
   0 -18  16  109.53    8.68
  11 -17 -13    0.93    2.21
  11 -15 -11   10.30    2.97
  -6 -14  18    0.92    2.04
   4  -8 -20   40.66    5.16
  -3  -7  13   82.63    7.08
  -2  -6 -24   20.55    3.61
  -2  -4 -22   86.92    7.78
 -15  -3  13  120.69    9.72
 -14  -2  12  156.32   11.58
  -4   0 -18    5.62    2.45
  -9   1   7 1093.72   58.81
  -1   1 -11  654.10   35.77
 -24   2   2   28.04    4.16
 -22   4  -8   19.01    3.09
 -17   5  -5  176.39   11.33
 -17   5  -7    4.58    1.72
  12 -18  -6   14.36    3.22
  -7  -7  15  148.25   11.09
   0  -6  10  476.88   26.51
 -14  -4  14  155.73   11.66
   4  -4 -14  520.90   30.19
 -13  -3  13  351.85   21.83
 -16  -2  12    1.76    2.52
 -18   2   6   25.17    4.21
 -22   2   4   81.92    7.54
  -8   4  -2    5.34    1.64
 -22   4  -4  195.92   13.32
   3 -15  13  110.03    7.79
  -8 -12  18   22.84    3.93
   9 -11 -13   36.84    4.96
   9  -9  -5  294.27   18.06
   9  -9  -7  539.23   30.87
   5  -7 -17    1.47    2.63
 -16  -4  14    1.30    2.15
   0  -4 -20   47.13    5.52
 -17  -3  13    2.11    2.61
 -12  -2  12  132.39   10.25
  -6  -2  10   16.24    3.45
 -15  -1  11   20.42    4.04
  -9   3 -15   32.39    3.54
  12 -20  -4  228.34   15.30
  12 -20  -8   12.52    3.13
  10 -12 -10    7.08    3.01
 -12 -10  18    2.77    2.39
   2  -8 -22    1.56    2.00
  -6  -6  14   37.05    4.84
   2  -6 -20   25.51    4.23
 -15  -5  15   11.87    3.23
 -12  -4  14  473.40   28.13
 -17  -1  11   72.24    7.01
 -13  -1  11   24.28    3.93
 -22   0   8   42.11    5.31
   0   0 -12 1532.92   80.84
  -2   2  -6   20.95    2.31
 -15   5  -3   40.39    4.10
  12 -20  -6   77.86    7.31
   9 -13 -15    0.75    1.83
  10 -12  -2   35.42    4.26
  -9  -9  17  415.07   25.10
   5  -9 -19    1.01    2.51
   2  -8  10  316.15   17.93
   8  -8 -10  306.47   19.20
   0  -6 -22    2.01    2.35
 -13  -5  15  131.90   10.42
 -18  -4  14   29.84    4.55
 -11  -3  13  427.66   25.68
 -18  -2  12    2.09    2.24
  -6  -2 -22   20.91    3.86
 -21   1   7    3.91    2.54
  -9   3   3    0.10    2.50
 -14   4   2  252.24   15.91
 -20   4   0   42.52    5.08
  12 -22  -6   32.36    4.52
  11 -19   1    0.16    1.80
  -4 -16  18    5.06    2.55
  11 -15  -9   17.60    3.71
   8 -10 -14   16.96    3.45
   7  -9 -15  246.63   16.39
   8  -8  -2 1289.37   67.96
   6  -8 -16  246.34   16.38
   5  -5 -13  970.91   53.18
 -19  -3  13  111.87    9.33
 -16   0  10  313.02   19.93
 -14   0  10   51.01    5.79
 -23   3   1   -0.07    2.46
 -16   4   2   24.68    3.78
 -13   5  -3  824.17   43.97
  -7 -15  19    7.61    2.74
  11 -15  -3   63.47    6.15
   9 -13   3   76.25    5.62
   8 -12 -16   23.80    4.28
   6 -10 -18   21.76    4.01
 -14  -6  16    2.53    2.81
   3  -5 -17    9.79    3.27
   0  -4   8    4.96    1.79
  -6  -4 -24    7.91    2.86
  -3  -3 -21  208.33   14.52
 -11  -1  11  118.78    9.44
  -9   1 -19   56.46    5.75
 -10   2   6   19.07    3.31
  -8   4 -10   19.02    1.94
  11 -17 -11   11.91    3.14
  10 -16 -14   20.10    3.90
  -9 -13  19   -1.03    2.28
   7 -11 -17   51.01    5.92
 -10 -10  18   65.74    6.76
   0  -8  12  140.50    9.71
   7  -7 -11   28.29    4.43
   6  -6 -12  280.23   17.92
 -11  -5  15   41.31    5.36
   3  -3 -13  863.53   47.48
 -10  -2  12   34.81    4.74
 -19  -1  11   -0.11    2.39
  -7  -1 -21    2.89    2.41
 -12   0  10   94.10    8.16
 -20   2   6   23.04    4.16
 -22   4  -2   82.17    7.49
  11 -21   1   25.44    3.86
  10 -20   4  101.37    7.59
  11 -15  -7   -0.09    2.35
  10 -14 -12   87.72    7.88
 -12  -6  16   18.04    3.81
  -5  -5  13  959.41   52.39
  -3  -5 -23   48.26    5.75
 -10  -4  14   78.52    7.51
  -2  -4  10   93.45    7.37
  -5  -3  11  773.71   42.67
  -1  -3 -19    9.11    3.14
 -20  -2  12  118.46    9.82
  -4   0   6   95.04    7.20
  -8   0 -20   26.72    4.19
 -17   3   5   11.64    3.25
 -13   3   5  808.03   44.63
  11 -15  -5   48.17    5.47
  10 -12  -4  294.91   18.31
  -4 -10  16   23.76    4.05
   8 -10   2  327.41   18.34
   3  -9 -21   49.87    5.80
  -2  -6  12   94.51    7.56
 -15   1   9  213.82   14.74
 -25   1   5   31.46    4.68
  -5   1   5  422.76   23.82
  11 -17  -1   81.90    7.19
   0 -16  16  284.18   18.02
  10 -12  -6   46.31    5.32
  -5 -11  17   11.61    3.49
   9 -11 -11   -0.01    2.82
   3  -7 -19   15.57    3.83
   0  -2 -16  418.84   25.05
 -12   2 -18    0.98    1.84
 -10   4 -12  287.41   15.90
  11 -19 -11   14.38    3.54
   1 -15  15  160.36   11.25
  -3  -9  15   31.53    4.44
 -13  -7  17   11.81    3.15
  -1  -7 -23   46.41    5.60
   4  -6 -16   15.96    3.62
  -9  -3  13   76.77    7.35
  -7  -3 -23   -0.10    2.05
 -17   1   9  384.46   23.70
 -13   1   9   23.91    4.17
 -24   2   4   -0.50    2.32
  -4   2 -12 1001.98   53.33
 -25   3  -1   28.02    4.55
 -11   5  -5  922.60   48.03
  11 -17  -9  114.61    9.58
   9 -15 -15   85.47    8.04
  -3 -13  17    3.35    2.15
  -6 -12  18   14.82    3.57
  -2 -12  16    1.10    2.41
   8  -8  -4  204.48   13.25
   8  -8  -6  721.89   40.04
   7  -7  -1 1910.01   99.11
   1  -5 -19   -0.29    2.61
  -1  -5 -21   41.29    5.41
  -4  -2 -20  163.39   12.12
  -3  -1   7    2.33    2.40
 -20   0  10    0.21    2.55
 -23   1   7   47.33    5.79
 -19   5  -7    6.30    2.14
  -1 -17  17  162.07   11.99
  10 -16   2   87.88    6.97
  10 -14   0   52.81    5.22
   9 -13 -13   44.48    5.66
   4 -10 -20  111.09    9.49
  -7  -9  17  356.12   22.33
  -6  -8  16  235.13   16.06
   1  -7 -21    1.01    2.24
 -10  -6  16   56.57    6.40
  -9  -5  15   77.18    7.62
   4  -4 -12 1879.54   99.27
 -19   3   5  139.18   10.96
 -19   5  -3  125.25    9.50
  10 -14 -10   -0.16    2.09
   8 -10 -12   -0.32    3.02
 -11  -7  17   34.16    5.13
   7  -7  -9  476.21   27.87
  -4  -6 -24    2.32    2.47
   5  -5   1  417.85   22.30
  -2  -2 -18   84.21    7.81
 -19   1   9   53.72    6.27
 -22   2   6   18.58    4.02
  -6   2   4  385.70   21.94
  -8   2 -16  303.94   18.38
 -11   3   5  724.86   40.23
 -22   4   0   13.25    3.46
 -17   5  -1   11.32    3.00
  10 -16 -12    2.41    2.51
  -4 -14  18   26.09    4.46
   8 -14 -16   60.95    6.70
  -1 -11  15   15.56    3.36
  -8 -10  18  147.07   11.54
   4  -8 -18   11.19    3.48
  -5  -7  15   -0.42    2.84
   5  -7 -15    1.67    2.93
  -4  -4 -22  189.71   13.80
  -1  -1 -15  376.69   22.74
 -11   1   9  226.85   15.28
  -5   3  -1  381.15   20.33
 -20   4   2  176.75   12.90
  11 -19  -1   -0.62    2.00
  11 -19  -9    2.06    2.47
  11 -17  -3   -0.53    2.36
  11 -17  -7   44.40    5.66
  -7 -13  19    1.41    2.46
   9 -11  -1  244.18   15.16
   9 -11  -9   38.44    5.07
   5 -11 -19   64.92    7.09
   7  -9 -13   34.74    5.14
   6  -6   0  259.14   14.81
   6  -6 -10   52.86    5.88
   5  -5 -11  866.30   47.84
  -8  -4  14   16.47    3.82
  -8  -4 -24    8.12    3.06
  -8  -2 -22    1.17    2.42
   1  -1 -11  639.49   35.62
  -5  -1 -19    0.15    2.06
   0   0 -10 2656.73  137.65
  -3   1 -13  247.81   15.49
 -16   2   8  280.05   18.43
 -14   2   8   13.72    3.54
 -14   2 -18    0.57    1.71
 -23   3   3   34.95    5.09
 -13   5  -1  190.21   12.23
  11 -17  -5   11.01    3.41
   7 -13 -17   12.46    3.63
   8 -12 -14   26.01    4.72
   6 -12 -18   13.49    3.76
   7  -9   3  248.52   13.90
 -12  -8  18   18.62    4.17
  -2  -8  14   16.15    3.26
   6  -8 -14   73.35    7.30
  -4  -4  12 1899.19  100.08
  -5  -1   9  286.60   17.76
  -2   0 -14   14.94    3.13
 -11   1 -19   -0.35    2.23
  -5   3  -9    3.92    1.66
 -24   4  -4   24.96    4.19
 -11   5  -3  739.50   39.34
  11 -21  -9   14.53    3.71
   4 -14  12  459.98   25.40
  -9 -11  19    2.21    2.93
   2 -10  12   41.50    4.20
   5  -9 -17   79.35    7.93
  -6   0 -18  106.32    8.89
 -18   2   8  136.52   11.10
  -6   2 -14   15.50    2.89
 -25   3   1   23.55    4.32
  11 -21  -1   24.39    4.18
  -5 -15  19    7.61    3.00
   7 -11 -15    0.76    2.86
   6 -10 -16   64.62    7.13
  -3  -1 -17  183.31   13.06
  -9  -1 -21   -0.27    2.37
 -21   1   9   -0.28    2.71
 -21   3   5  203.64   14.75
 -10   4   2  116.53    8.53
  11 -19  -7   -1.01    2.53
  10 -18 -12    1.01    2.56
  10 -14  -8   25.73    4.44
   8 -12   4  202.25   11.79
   3 -11 -21  167.62   12.69
   2  -8 -20    0.15    2.33
   0  -8 -22   38.52    5.48
   7  -7  -7  666.89   37.40
  -4  -6  14  199.10   13.82
   2  -6 -18   27.93    4.56
  -2  -6 -22   21.90    4.38
   0  -4 -18    3.89    3.10
  -2  -4 -20  168.32   12.81
   3  -3 -11 1233.81   66.27
  -2  -2   8  292.69   17.35
 -10   0 -20    1.92    2.37
 -12   2   8    0.71    2.66
 -14   4   4  546.19   31.60
 -19   5  -1    0.33    2.36
  11 -19  -3   91.86    8.50
   9 -17   5   73.85    5.72
  -8 -14  20    0.16    2.44
   9 -11  -7   48.46    5.75
  -9  -7  17  341.98   21.97
   7  -7  -3  216.72   13.66
  -8  -6  16  246.95   17.11
   1  -3 -15    6.12    2.87
 -11   3 -15   57.24    5.10
 -24   4  -2    0.16    2.36
  11 -21  -7   16.41    3.97
  11 -19  -5   65.96    7.24
  10 -16 -10  110.89    9.79
   8 -16 -16  168.32   12.96
   9 -15 -13   -0.07    2.73
   9 -13 -11   37.73    5.62
   0 -10  14   50.55    5.42
   8 -10 -10  112.96    9.53
   7  -7  -5    6.84    2.77
   0  -6 -20    3.86    3.15
  -5  -5 -23   75.61    7.89
 -17  -3  15   30.08    5.21
 -15  -3  15   13.55    3.97
  -5  -3 -21  212.97   15.25
  -9  -3 -23    1.74    2.47
 -16  -2  14   27.69    4.62
 -14  -2  14   30.78    5.25
  -4   0 -16   79.64    7.40
  -5   1 -15    4.90    2.57
 -20   2   8    1.20    2.89
 -18   4   4  189.90   13.83
  -8   4   0    5.28    1.86
 -21   5  -5  247.00   16.31
  11 -21  -3  150.38   12.02
  -1 -15  17  130.73   10.65
   9 -11  -3   46.05    5.12
 -16  -4  16   39.95    5.79
 -18  -2  14    0.82    2.86
  -4  -2  10  105.09    8.41
 -17  -1  13   28.95    5.06
 -15  -1  13    1.85    2.61
 -24   2   6   17.47    4.12
  11 -21  -5  117.49   10.28
   0 -14  16  113.55    9.47
  10 -14  -6   -0.12    2.73
   4 -12 -20  248.24   17.20
   9 -11  -5   14.99    3.45
   6  -6  -8   60.49    6.27
  -7  -5  15   -0.58    3.52
  -1  -5  11    3.25    2.35
 -14  -4  16    2.50    3.20
   4  -4 -10  307.79   19.22
 -13  -3  15  118.88   10.47
  -8   0  10  988.18   54.27
  -1   1  -7 1504.68   78.22
 -17   3   7  102.44    9.34
 -15   3   7    3.82    3.05
  -7   3   3   63.52    5.55
 -17   5   1   10.85    3.10
 -15   5   1    2.35    2.46
 -21   5  -3  207.73   14.56
  10 -18   2   34.20    4.51
  -2 -16  18   62.61    7.08
  10 -14  -4   81.52    7.79
   5 -13 -19   76.72    7.91
 -11  -9  19    1.59    3.07
   3  -9 -19    5.94    3.42
   4  -6 -14  190.02   13.89
 -15  -5  17    2.25    2.90
   5  -5  -9   42.44    5.33
   2  -2 -10    9.31    3.14
 -19  -1  13    9.25    3.76
 -13  -1  13   44.97    5.94
 -16   0  12   35.41    5.27
  -9   1   9 1137.73   61.82
 -12   4   4 1905.00  100.51
   8 -14 -14   -0.26    2.32
   6 -14 -18    1.61    3.05
  -6 -10  18   18.16    4.11
  -5  -9  17   82.44    8.18
   7  -9 -11   35.10    5.03
   1  -7  11  234.57   14.47
   3  -7 -17  104.01    9.36
  -3  -7 -23    0.40    2.75
  -6  -6 -24    0.39    2.55
 -12  -2  14  159.45   12.46
 -10  -2 -22   11.54    3.75
  -7  -1  11  244.67   16.34
 -18   0  12   16.96    4.31
 -14   0  12   13.89    3.83
 -13   1 -19    6.12    2.76
 -24   4   0   10.66    3.77
   9 -17 -13   36.07    5.58
  -4 -12  18   70.23    7.58
   8 -12 -12   58.34    6.91
   1  -9 -21   -0.50    3.04
   4  -8   8  200.28   11.23
  -1  -7  13   24.80    3.82
 -13  -5  17   29.34    5.28
 -12  -4  16   60.83    7.22
 -19   3   7    8.99    3.77
 -13   3   7   94.12    8.58
 -25   3   3    1.45    2.89
 -20   4   4  319.21   21.11
 -11   5  -1    5.30    2.12
 -21   5  -7   52.63    5.58
  10 -18 -10   64.48    7.43
  10 -16   0  295.83   18.76
  -7 -11  19   -0.18    2.85
  -3 -11  17   -0.66    2.62
   6  -8 -12    0.63    3.16
   5  -7 -13  151.76   11.85
   2  -4   6  395.45   21.23
 -11  -3  15   58.81    7.04
  -1  -3 -17  191.93   14.03
  -3  -3 -19  229.20   16.23
  -6  -2 -20   27.69    4.91
 -17   1  11   80.44    8.25
 -15   1  11   18.88    4.19
 -22   2   8   -0.29    3.01
 -10   2   8  327.62   20.57
 -21   5  -1   44.79    5.98
  10 -16  -8  260.35   18.02
  -5 -13  19   86.96    8.80
   1 -13  15    0.06    2.35
   3 -13  13  361.81   21.13
   9 -13  -9   21.05    4.40
   7 -13 -15    9.94    3.45
   4 -10 -18   -0.29    2.55
  -4  -8  16  146.92   11.68
  -3  -5 -21  216.60   15.87
  -6  -4  14  210.83   14.94
  -6  -4 -22  117.37   10.71
   1  -1  -9  541.16   30.41
 -11  -1 -21   27.96    4.90
 -20   0  12   23.56    5.03
 -12   0  12    0.19    3.17
 -12   0 -20   32.09    4.92
  10 -20 -10    5.37    3.34
   9 -13   1   23.08    3.35
   8 -10   0 1011.76   54.03
   8 -10  -8  336.18   21.34
  -8  -8  18  316.36   21.19
   4  -8 -16  134.15   11.31
   1  -7 -19   55.54    6.80
  -1  -7 -21    4.68    2.95
   6  -6  -2   17.01    2.97
   6  -6  -6 1473.54   78.21
  -3  -5  13  762.97   42.74
   1  -5   9  289.84   16.88
   2  -4 -14  240.96   16.34
 -11  -1  13   26.35    4.64
  10 -20   2   39.33    5.26
   9 -15 -11   13.05    4.00
  -8 -12  20   12.93    4.15
   6 -12 -16   17.64    4.65
   7 -11 -13   78.23    8.40
   5 -11 -17   11.04    3.63
  -2 -10  16  104.91    9.31
   3  -3  -9    1.41    3.06
 -11  -3 -23    9.61    3.85
  -6  -2  12   98.50    8.71
 -19   1  11    0.63    3.06
 -13   1  11   22.70    4.77
   6 -10 -14    1.19    3.51
  -9  -9  19   86.77    9.05
   5  -9 -15   71.30    8.04
 -12  -6  18   11.82    3.79
   6  -6  -4 1506.51   79.40
 -11  -5  17    9.87    3.95
  -1  -5 -19    2.12    3.30
  -3  -3  11 1184.32   63.72
 -10  -2  14   10.66    4.06
  -7  -1 -19   54.76    6.75
 -10   2 -16   88.77    7.60
 -21   3   7   42.46    6.32
  10 -16  -6   63.80    7.32
   8 -16 -14   72.88    8.23
  -6 -14  20   18.05    4.48
   2 -10 -20   48.43    6.75
   0 -10 -22    5.45    3.65
  -6  -6  16   11.22    3.77
 -10  -4  16   21.34    4.93
  -1  -3   9   25.54    3.60
  -1  -1 -13  101.65    8.52
 -16   2  10  106.88   10.07
  -4   2 -10  107.32    7.66
 -11   3   7   74.75    7.27
   9 -19   5    0.72    2.05
  10 -18  -8  137.96   11.88
   9 -15   3   37.03    4.36
   5  -5  -7 1149.84   61.86
  -7  -5 -23    7.88    3.88
   4  -4  -8  200.13   13.73
  -4  -2 -18    9.71    3.53
  -1   1  -5  567.63   30.12
 -18   2  10   42.39    6.33
 -16   4   6   16.93    4.40
 -22   4   4  208.35   15.97
 -24   4   2    0.16    3.17
  10 -16  -4   20.50    4.41
 -10 -10  20    1.92    3.33
   8 -10  -6  146.98   11.27
   1  -9  13   28.96    4.09
  -3  -7  15    1.79    2.63
   3  -5 -13  760.44   43.14
  -2  -2 -16  199.33   14.48
 -12  -2 -22   54.21    7.26
  -8   0 -18  267.43   18.05
 -21   1  11   25.02    5.52
 -14   2  10   10.69    3.95
 -18   4   6   48.28    6.53
 -21   5   1   49.81    6.49
  10 -22  -8    0.25    3.17
  10 -20  -8    0.22    3.19
  -2 -14  18    0.15    2.81
   9 -13  -7   45.06    6.11
   7  -9  -9  529.62   31.41
  -2  -8 -22    0.26    3.40
   2  -6 -16   15.36    4.24
  -4  -6 -22  110.91   10.69
 -10   0  12  106.11    9.54
 -14   0 -20    5.56    3.31
  -9   1 -17  372.76   23.07
  -9   3 -13   70.36    5.83
 -14   4   6  194.06   14.26
 -15   5   3   38.08    5.46
 -23   5  -3   43.71    6.50
  10 -18   0  154.92   12.17
   8 -18 -14   30.46    5.84
   9 -17 -11  111.84   10.66
  -3 -15  19   12.14    4.08
   7 -15 -15   53.03    7.27
   8 -14 -12   30.95    5.67
  -1 -13  17   33.56    5.45
   8 -12 -10    1.32    3.42
   3 -11 -19   97.37    9.96
  -1  -9  15  220.68   15.37
   2  -8 -18  146.39   12.48
  -7  -3 -21   34.83    6.02
   2  -2  -8  296.34   17.93
 -13  -1 -21   44.07    6.67
  -2   0 -12    3.66    2.83
 -11   1  11  107.69    9.79
  -5   1   7   75.58    6.67
  -3   1 -11  147.03   10.30
 -20   2  10   33.66    5.99
 -25   3   5   -1.11    3.28
  -7   3 -11   74.23    5.64
 -23   5  -5   75.77    8.29
   8 -10  -2  304.67   18.71
 -10  -6  18   22.01    4.84
   5  -5  -1  433.10   23.81
  -4  -4 -20  350.21   23.35
  -5  -3  13  826.73   46.51
   1  -3 -13  255.89   17.08
  -9  -1  13   24.82    4.85
  -1   1  -3   58.55    3.73
 -19   5   3  141.50   12.08
  10 -18  -6   22.30    5.01
   9 -15  -9  263.45   18.77
   6 -14 -16    0.29    2.98
   9 -13  -1   25.91    4.26
   4 -12 -18   75.23    8.89
   7 -11   5  131.92    7.80
   1 -11 -21   18.46    5.09
   8 -10  -4   20.29    4.01
   6  -8 -10  146.32   11.68
   0  -8 -20   26.02    5.58
 -11  -7  19    1.28    3.61
   4  -6 -12  809.26   45.83
  -9  -5  17   76.78    8.61
  -5  -5  15   85.26    8.54
   0  -4 -16   81.03    8.16
  -4   0   8    4.57    2.93
  -7   1   9 1137.80   61.82
 -12   2  10   35.33    5.31
  -6   2   6   18.92    3.39
 -23   3   7    0.09    3.44
 -20   4   6  145.10   12.70
  -8   4   2    5.93    2.39
 -11   5   1    3.08    2.57
 -23   5  -1   -0.10    2.99
  10 -22   0   10.03    3.76
   9 -19 -11    4.10    3.75
   9 -13  -5   29.16    5.01
   5 -13 -17   34.02    6.27
   2 -12  14  159.57   11.56
  -3  -9 -23    2.18    3.91
   5  -7 -11  161.32   12.30
  -5  -7 -23    7.53    4.09
   5  -5  -5 4162.33  214.33
  -3  -1 -15    9.64    3.57
  -5  -1 -17   15.09    3.92
 -17   3   9  157.16   13.31
 -13   5   3  796.54   44.62
  10 -22  -6    4.61    3.82
  10 -20   0    0.70    2.99
  10 -20  -6    8.45    4.10
  10 -18  -2   36.45    5.96
   0 -12  16   28.99    5.04
   3  -9 -17  187.14   15.03
   0  -6 -18   97.37    9.95
  -2  -6 -20   31.50    6.05
  -2  -4 -18    8.14    4.17
  -6   0  10  514.50   30.19
  -8   2   8 1347.82   72.55
 -15   3   9   36.33    5.68
  -5   3   1  399.44   21.98
  10 -18  -4    0.55    3.52
   7 -17 -15   71.56    9.05
   7 -13 -13   72.36    8.37
  -5 -11  19   63.05    8.20
  -7  -9  19   60.13    8.05
   3  -7 -15    2.93    2.96
   5  -5  -3 1571.43   82.24
  -8  -4  16  120.68   11.29
  -8  -4 -22   16.25    4.99
   3  -3  -7   74.53    6.67
 -16  -2  16  164.78   14.19
  -8  -2  14   16.99    4.59
 -17  -1  15  126.47   12.33
   0   0  -6 6278.13  320.64
 -22   2  10    5.46    4.33
 -19   3   9    4.79    4.17
 -12   4   6  841.01   47.28
  -6 -12  20   71.61    9.15
   2 -12 -20  123.53   12.28
  -8 -10  20   -1.59    3.89
  -6  -8  18  100.16   10.35
   4  -4  -6 1504.29   79.44
 -15  -3  17   27.94    6.26
 -14  -2  16   29.13    5.97
  -8  -2 -20    1.26    3.52
 -15  -1  15  153.55   13.53
 -16   0  14  106.34   11.06
 -21   5   3  202.31   16.24
 -16   6  -2   17.01    3.82
 -16   6  -4   11.68    3.05
  10 -22  -2    5.58    4.04
  10 -22  -4   41.53    7.21
  10 -20  -4   97.88   10.74
   8 -16 -12   22.74    5.55
   7  -9  -7  531.18   31.42
   0  -6  12   22.47    3.95
  -2  -4  12  952.43   52.35
   4  -4   0  695.12   36.54
 -18   0  14   21.65    6.12
 -13   3   9   70.08    8.11
  -5   3  -7  199.91   11.22
 -22   4   6  125.14   12.53
 -18   6  -2   22.93    4.71
 -18   6  -4   37.32    5.27
  10 -20  -2   46.22    7.12
   9 -17  -9  415.18   27.78
   6 -16 -16   41.27    7.06
   8 -12  -8   74.85    8.38
   6 -10 -12   44.94    6.61
   1  -9 -19   55.49    7.75
  -1  -9 -21    0.35    3.88
   4  -8 -14   10.60    3.88
  -5  -7  17    4.40    4.47
  -2  -6  14   18.93    4.47
  -5  -5 -21  261.04   19.87
  -9  -5 -23   -1.82    5.01
  -5  -1  11    3.61    3.03
  -3  -1   9   16.52    3.61
 -14   0  14    0.95    3.66
  -4   0 -14   83.11    7.70
  -8   2 -14   16.80    3.34
  -9   3   7  246.19   16.55
  -7   3   5  194.19   13.02
 -21   5  -9   20.60    3.66
   9 -15  -7  225.24   17.14
  -7 -13  21   13.44    6.32
   3 -13 -19  107.61   11.75
  -3  -9  17  183.87   14.94
   3  -9  11   39.82    4.13
   7  -9   1 1115.87   58.98
   5  -9 -13   29.80    5.83
   2  -4 -12  906.30   50.59
 -13  -3  17    6.12    4.92
  -5  -3 -19  124.08   11.73
   0  -2 -12    9.48    3.36
 -13  -1  15    2.48    3.31
 -17   1  13   24.82    6.42
  -7   1 -15  100.01    8.78
  -6   2 -12   85.51    7.02
 -21   3   9   45.43    8.00
   5 -15 -17    4.33    5.07
   8 -14 -10   20.17    5.40
   4 -14 -18   22.19    5.87
  -3  -7 -21   45.34    8.04
   1  -5 -15    6.89    3.78
 -15   1  13   -0.23    4.69
  -5   1 -13  173.64   12.32
 -17   5   5  160.45   13.69
 -16   6   0   75.16    7.88
   9 -19  -9   79.35   10.43
   8 -18 -12   20.32    6.40
 -10  -8  20   -1.08    4.73
  -8  -6  18  100.85   11.17
  -4  -4  14  569.17   34.06
  -7  -3  15    3.09    3.95
  -1  -3 -15    7.50    3.89
 -12  -2  16    0.40    3.65
  -9  -1 -19   68.79    8.68
  -3   1   5  366.73   20.92
 -12   2 -16   -0.69    2.86
 -19   5   5  124.63   12.48
 -15   5   5   70.20    8.16
 -18   6   0   90.78    9.52
 -14   6  -2   11.61    3.20
   9 -21  -9    1.07    4.93
   3 -17  15   18.75    4.65
   9 -17   3  147.52   11.73
   9 -15   1  214.51   15.24
   7 -15 -13    4.95    4.93
  -4 -14  20   87.29   11.58
  -2 -12  18    0.67    4.46
  -2 -10 -22   11.23    6.31
   0  -8  14  105.51    9.44
   1  -7 -17  279.65   20.63
  -9  -3 -21   59.04    9.31
   2  -2  -6   15.20    3.34
 -15   3 -15   13.94    3.56
 -18   4   8   11.72    5.55
 -16   4   8  115.67   11.37
 -20   6  -2   28.37    6.14
   8 -20 -12   10.89    6.21
   2 -10 -18   35.29    7.68
   6  -8  -8  706.58   40.67
  -6  -6 -22   40.88    8.62
 -12  -4  18   68.52   10.26
   0  -4  10   50.83    5.37
   4  -4  -4 1945.20  101.31
  -3  -3 -17   42.41    6.90
 -12   0  14   11.41    5.59
 -13   1  13   51.47    8.01
 -18   2  12   -2.06    5.51
 -16   2  12    0.58    4.69
 -20   6  -4  166.05   14.10
 -14   6  -4  194.46   12.74
   8 -16   6  199.39   12.74
   9 -15  -5   74.45    9.66
   1 -11  15   11.61    4.65
   7  -9  -5   63.93    6.95
  -4  -6  16   16.80    5.24
  -7  -5  17    5.66    5.10
   3  -5 -11  689.48   39.82
  -3  -5 -19  149.95   14.37
 -11  -3  17   -1.96    4.93
  -2   0   6   46.64    4.82
 -10   0 -18  180.32   15.45
  -4   2   4 1155.41   60.99
 -20   4   8   38.56    8.11
 -14   4   8   10.84    4.99
 -23   5   3   51.88    9.32
 -25   5  -1   31.95    8.68
  -9   5  -3    2.83    1.53
   7 -11  -9   39.23    6.87
   0 -10 -20   -1.05    5.28
  -2  -8  16  311.96   21.97
  -4  -8 -22    8.99    6.73
  -1  -5 -17   10.64    5.17
   4  -4  -2 1153.57   60.52
   3  -3  -5  609.34   33.57
  -4  -2  12  969.11   54.14
 -11  -1  15   16.04    5.80
 -11   1 -17   82.23    9.44
 -20   2  12  149.73   15.93
 -24   4   6    9.75    6.65
  -9   5  -1  294.57   17.24
 -14   6   0    9.76    3.52
   9 -17  -7  412.52   29.14
   2 -16  16  148.19   14.03
   7 -13 -11   80.73   10.38
   8 -12  -6   -1.22    3.80
   5  -7  -9   79.29    8.22
  -7  -7 -23   15.16    7.72
   4  -6 -10   94.80    9.17
 -10  -4 -22   56.24   11.21
  -6  -2 -18   35.04    7.39
  -1  -1 -11  639.53   36.36
 -14   2  12  163.93   15.39
 -10   4   6   97.99    9.06
 -21   5   5  267.85   22.31
 -13   5   5 1034.19   58.19
 -18   6  -6    0.33    2.97
   9 -23  -7   34.83    9.79
   7 -17 -13   10.58    6.18
   3 -11 -17    3.02    4.62
   7  -9  -1 1124.63   60.41
  -5  -9 -23    2.25    6.94
   2  -8 -16  322.87   23.89
   2  -6 -14   13.13    4.98
  -6  -4 -20  173.68   16.92
  -2  -2  10   18.67    3.65
 -17   3 -15   20.14    4.37
 -16   6   2   14.18    5.42
   0 -16  18  100.61   13.62
   9 -15  -1  218.98   16.71
   9 -15  -3   36.22    7.06
   5 -13 -15  125.05   14.36
   4 -12 -16   60.93   10.33
   7  -9  -3  243.27   16.18
 -10  -2  16  123.17   13.54
   1  -1  -5  524.68   28.64
   0   0  -4 1524.68   78.76
 -17   3  11   -0.95    4.63
  -8   4   4  168.55   12.05
 -25   5   1   36.27    9.97
   9 -21  -7    0.68    6.47
   9 -19   3    4.49    5.02
   8 -14  -8  199.29   17.55
   4 -12  12  633.06   35.50
  -1 -11 -21   19.06    8.59
  -6 -10  20   13.02    7.74
 -11  -5  19   86.11   12.23
  -6  -4  16    6.53    5.14
   1  -3 -11  165.65   12.71
  -2  -2 -14   23.10    5.02
 -10  -2 -20   52.25   10.00
 -19   3  11  102.64   14.03
 -22   4   8   17.02    8.42
   9 -21   3   37.11    8.53
   7 -19 -13    3.43    7.56
   6 -12 -12  270.23   21.47
  -7 -11  21   12.70    8.40
   6 -10 -10   23.97    5.96
  -5  -9  19    0.32    5.89
  -8  -8  20   33.62   10.16
  -2  -8 -20   -0.30    6.14
 -10  -4  18    1.31    6.09
  -6  -2  14   18.22    5.56
 -11   1  13   18.61    6.38
 -15   3  11   43.34    9.16
 -20   6   2   40.07    8.48
   8 -18 -10  145.21   17.12
   9 -17  -5   89.85   12.27
  -9  -9  21    0.28    7.28
   3  -9 -15   41.07    8.53
   2  -8  12   -1.25    2.51
  -7  -7  19   43.71    9.95
   3  -7 -13  112.91   11.42
   0  -4 -14   85.05    9.55
  -4  -2 -16   21.94    5.72
 -10   0  14   40.23    8.20
 -12   2  12  152.56   14.91
   1 -15  17  121.58   14.81
   8 -14   4   11.04    3.54
   8 -12   0  144.04   11.47
   5 -11 -13  460.54   31.80
   6  -8  -6   56.21    6.83
   2  -6  10   23.67    3.57
  -1  -1   7 1558.23   81.74
  -2   0 -10  128.80    9.77
 -21   3  11  203.66   22.37
 -17   5   7    0.94    5.81
 -23   5   5  101.27   15.70
 -14   6   2   17.02    4.66
 -22   6   0    3.34    6.62
 -20   6  -6   26.83    6.67
   9 -23  -5    1.17    8.61
   8 -20 -10    1.92    7.67
   9 -17   1  417.51   28.56
  -4 -12  20  229.32   24.09
   4 -10 -14   90.47   11.97
   5  -9 -11   18.75    5.11
  -4  -8  18   14.80    6.95
   4  -8 -12  198.78   16.52
  -1  -5  13  188.97   14.47
  -7  -5 -21   71.16   12.99
  -9  -3  17  159.40   17.01
   3  -3  -3  265.32   15.65
   2  -2  -4  104.14    7.43
  -7  -1 -17  343.66   25.23
  -4   2  -8    4.51    2.09
  -5   3   3  598.23   32.93
 -19   5   7   11.55    7.13
 -25   5   3    1.29    9.50
  -9   5   1  289.91   17.97
 -22   6  -4  150.00   17.14
  -5 -13  21  124.61   19.51
   8 -12  -2   -0.40    2.88
  -3 -11  19   95.16   14.90
   3 -11  13  398.15   24.90
   0  -6 -16   69.90   10.13
  -3  -5  15   45.06    7.92
  -4  -4 -18  194.41   18.12
 -11  -3 -21  187.72   21.44
  -9  -1  15  205.97   18.55
 -11  -1 -19   -1.08    7.16
  -5   1   9  302.13   19.78
  -8   2  10  326.32   22.45
  -6   2   8  782.92   44.43
 -13   3  11  436.47   30.83
 -15   5   7    0.62    5.04
   9 -21  -5   37.37   11.11
   9 -19  -5    1.55    6.19
   6 -18 -14   -3.08    7.67
   9 -17  -3  166.80   16.84
   0 -12 -20   39.21   11.98
   7 -11  -7   25.68    6.39
   0 -10  16  311.75   23.55
  -3  -9 -21   67.96   13.53
  -2  -6 -18   31.99    8.58
   2  -4 -10  113.89   10.11
  -3  -3  13  946.11   54.05
   3  -3  -1  335.17   18.47
 -15  -1  17  149.63   19.30
 -16   0  16  305.74   28.49
  -7   1  11  228.01   17.17
  -3   1  -9   21.42    3.60
 -14   2 -16   27.19    6.97
 -18   4  10    2.88    6.05
 -18   6   4   51.82    9.74
   9 -23  -3   -2.65    8.42
   9 -17  -1  367.85   27.27
  -1 -15  19    1.80    7.90
   4 -14 -16    2.02    7.52
   3 -13 -17   -0.91    6.84
  -1  -7  15  111.20   11.65
  -5  -7 -21   33.54   11.18
 -10  -6  20   14.42    9.59
  -8  -6 -22   -0.76    8.62
  -2  -4 -16   25.26    6.66
 -12  -4 -22  158.37   22.52
  -7  -3 -19   15.45    7.45
 -17   1  15  143.79   18.47
 -16   4  10   20.65    8.34
 -21   5   7   55.56   12.74
 -16   6   4   10.80    5.79
 -22   6   2   17.71    8.85
 -12   6  -2  110.13    8.88
   9 -23  -1   56.23   14.35
   8 -16  -8  622.26   42.50
  -4 -10 -22   51.22   13.87
   1  -9 -17  376.26   29.55
  -9  -7 -23   34.86   13.07
  -9  -5  19   -1.38    7.50
 -14  -2  18   -3.27    9.04
  -3  -1 -13  219.84   16.68
  -6   0  12   14.19    4.81
  -9   3   9  345.34   23.67
  -7   3   7  222.31   16.01
 -20   4  10  134.34   18.53
 -20   6   4  154.06   18.75
 -12   6   0   13.21    4.01
   9 -21   1   -2.96    7.43
   9 -19   1   60.74   10.92
   3 -15  15    6.76    5.48
   8 -14  -6   78.37   10.80
   7 -13  -9   35.87    8.05
  -2 -10  18   26.73    9.70
  -1  -9 -19   57.47   12.52
   5  -7  -7    4.25    4.01
  -5  -3  15   46.02    8.29
 -14   0  16  119.95   16.44
  -4   0  10   51.08    7.06
 -12   0 -18   12.03    7.21
 -15   1  15  136.89   18.37
 -11   3 -13  470.70   28.39
   9 -21  -3   59.87   12.95
   9 -19  -3   -1.56    6.31
   7 -17 -11   45.35   11.89
   5 -17 -15    6.28   10.13
   6 -14 -12  151.76   17.50
   1 -13 -19    0.00    9.91
   6  -8   2  794.38   42.58
  -6  -8 -22    2.20    9.03
  -3  -7  17  103.67   13.66
   3  -5  -9    3.77    4.72
   1  -5 -13  166.13   14.89
  -8  -2  16  329.93   26.21
   0  -2 -10  138.97   11.48
 -13  -1  17   10.54    9.81
 -13   1 -17   23.92    8.18
 -18   2  14    6.30    7.90
 -14   4  10   74.81   11.44
  -6   4  -2  361.12   19.63
 -10   4 -10    1.24    1.93
   9 -21  -1    1.46    8.26
   8 -18   6   68.78    9.11
   4 -16  14    0.43    4.20
   6  -8  -4    0.25    3.70
   4  -6  -8    2.89    4.53
  -5  -5  17  153.56   17.28
  -8  -4  18    4.12    7.96
 -13  -3  19  103.58   17.96
  -1  -3  11  179.13   14.07
 -12  -2 -20  157.02   20.11
  -9   1  13   28.54    7.59
 -16   2  14   18.77   10.87
 -10   2  12   27.90    7.75
  -6   4   0   98.88    7.20
 -14   6  -6   16.58    3.43
   8 -22  -8    0.93   10.82
   9 -19  -1   53.55   11.42
   4 -16 -16   34.66   12.07
   2 -14  16   16.29    7.38
   2 -14 -18   -9.32   10.83
   2 -10  14    3.16    4.47
   2 -10 -16   96.45   14.66
   1  -7 -15  100.59   13.05
   0   0  -2 3660.29  186.66
 -22   4  10   21.05   12.92
 -23   5   7    2.43   10.11
 -14   6   4  175.67   16.09
 -24   6   0   57.51   15.62
 -24   6  -2   12.12   10.99
   7 -21 -11    9.92   10.05
   7 -19 -11    0.23    9.29
   3 -15 -17   22.46   12.16
   1  -7  13   26.62    5.63
  -8  -4 -20   30.48   12.78
  -1  -3 -13  258.93   20.01
 -12  -2  18    1.45    9.55
 -13   1  15    5.20    8.88
 -11   3  11  157.03   16.77
 -10   4   8   18.26    5.49
  -9   5   3    3.03    3.72
 -22   6   4   83.16   16.56
   5 -13 -13  432.52   34.13
   6 -12 -10   32.14    8.69
  -7  -9  21    0.18   10.16
  -5  -5 -19  130.86   18.63
 -13  -3 -21  218.02   27.76
   2  -2  -2  749.86   39.91
  -5  -1  13  189.91   16.94
 -12   0  16   28.88   12.22
  -8   0  14   96.90   12.58
  -9   1 -15  222.84   18.54
 -14   2  14   18.60   10.98
 -10   2 -14    8.79    5.34
  -8   4   6   -0.34    4.63
   8 -20   6    5.84    6.69
   4 -12 -14  478.01   37.71
   3 -11 -15   54.16   12.02
   0 -10 -18  143.16   19.83
  -6  -8  20    1.01    9.34
  -1  -7 -17  272.78   25.47
  -5  -3 -17    8.69    9.41
  -8  -2 -18  167.17   20.05
 -16   2 -16  143.45   17.14
 -19   3  13   77.90   18.63
 -17   3  13   -2.32   10.58
 -19   5   9    5.64   10.14
 -17   5   9   83.24   16.19
 -18   6   6    5.63    9.38
 -24   6   2   12.58   13.81
   8 -16  -6  222.36   23.56
   6 -16 -12   10.39   10.82
   8 -14  -4   17.69    8.32
  -5 -11  21   64.28   18.32
  -9  -7  21   -0.86   11.43
   2  -6 -12  116.99   13.84
   1  -5  11    0.80    4.30
  -7  -3  17  115.67   17.78
 -11  -1  17   73.80   15.48
  -3  -1  11  200.99   17.35
 -13  -1 -19   16.63   12.21
  -4   0 -12  282.84   20.43
  -4   2   6  427.80   26.72
   7 -15  -9  256.98   26.83
  -6 -12  22   12.46   15.55
  -3 -11 -21  172.67   25.45
  -4 -10  20   90.86   20.22
  -1  -9  17  348.97   31.26
   6  -8  -2  917.92   52.41
   2  -8 -14   21.28    8.39
  -9  -5 -21   29.36   14.08
 -11  -3  19   77.61   18.99
  -6   0 -14   10.53    6.47
  -3   1   7    1.53    5.55
 -15   3  13   79.71   17.86
 -12   4  10  329.14   28.81
 -20   6   6   12.76   12.30
 -16   6   6   12.85    9.68
   8 -14   2   10.98    6.13
   1 -13  17   12.49    9.82
   5 -11 -11  133.26   18.54
   5  -9  -9  270.03   23.16
  -5  -7  19    3.42   11.49
 -10  -6 -22    0.28   14.32
  -1  -5 -15    7.89    8.18
  -3  -5 -17    5.98    9.69
  -3  -3 -15   27.87   10.24
 -21   5   9   44.24   16.90
 -15   5   9   47.84   14.22
  -1 -13  19   20.42   12.02
   7 -13  -7   25.43    9.16
   7 -11   3   73.17    7.66
   3  -9 -13   49.78   12.28
   6  -8   0 1477.40   80.47
   4  -8 -10   13.30    5.49
  -4  -8 -20   29.51   14.39
   3  -7 -11   96.03   13.60
  -4  -4  16   14.50    8.53
  -2  -4  14  280.25   24.52
   1  -3  -9   19.27    6.89
  -6   4   2  365.36   23.38
 -14   0 -18   67.38   24.60
 -12  20   0   16.52    4.40
   9  -7 -19   67.53    5.11
  16  -6 -10   58.28    5.72
  18  -6 -16   14.06    2.59
  -2  -4 -20  188.37   11.73
  -6  -2 -16   16.98    2.52
  14  -2   0   19.52    3.05
  15  -1   1  510.04   29.98
 -10   2 -12   34.83    4.17
  -8   2  -6  923.80   49.72
  -3   5   3  662.54   34.70
 -14   8 -12   26.55    3.70
  16   8   8  699.35   39.21
 -14  10  -8   36.03    4.33
  17  11   9  125.31    9.57
   6  12  10   49.95    4.02
  -9  15   3   36.19    4.12
   7  -7 -13   39.27    3.30
  13  -7 -13   88.00    7.04
  18  -6 -14    0.86    1.21
   7  -5  -5 1115.79   58.63
  13  -5  -5  944.26   51.17
  16  -4  -4   12.35    2.66
  16   0   2  337.00   20.57
  20   0   0  155.54   11.24
  -9   1 -19   59.69    5.73
  23   1  -1   84.37    7.13
  16   2   4   21.93    3.27
 -11   3 -17    0.60    1.52
 -14   8 -18   30.90    3.91
  -8  10   2  312.01   18.45
 -15  11 -11   11.77    2.41
  14  12  10   73.93    6.48
  19  13   9   -0.25    0.87
 -15  15  -7   68.95    6.30
   9  15  11   20.34    2.70
  11  15  11   10.51    2.18
 -14  16  -4    1.28    1.64
 -11  17   1   80.82    6.93
  14  -6  -8   70.01    6.10
  17  -5  -7    2.50    1.57
  19  -5  -9   -0.10    1.37
   4  -4  -4 1721.42   88.52
  -3  -3  -9    0.34    0.88
  -7  -1 -13   26.08    3.17
  -5  -1  -7   80.64    5.78
 -10   2 -18   31.82    3.97
 -11   3 -15   61.87    5.73
  -7   3  -3   90.33    6.69
  13   5   7  158.59   10.94
 -10  16   2   83.40    6.88
  -6  18   6    0.79    1.16
  22  -4 -10   47.13    4.81
  13  -3  -1  263.24   16.25
  -7  -1 -17  285.38   17.26
  -8   0 -18  275.34   16.93
   7   5   7    4.02    1.44
 -12   6 -22   20.39    3.02
 -10   6  -4  110.63    8.16
  -7   7   1 1690.51   88.09
 -14   8 -14   -0.54    1.39
 -14   8 -16   73.03    6.28
 -10   8  -2  298.29   17.97
 -13   9  -7   40.48    4.54
 -13  11  -5  408.04   24.00
  -8  16   4  123.83    8.77
 -14  18  -4   23.17    3.27
 -11  19   1    0.08    1.12
  -1  19   9   51.05    3.66
  -6  20   6   35.09    3.72
 -11  21   1   26.57    3.45
  -9  23   3    2.14    1.35
  11  -7 -11    2.56    1.36
  18  -6 -12   14.64    2.59
  21  -5 -13  108.62    8.23
  -6   0 -24   62.13    5.58
  -9   1 -13   28.65    3.49
 -10   2 -14   11.16    2.33
 -15  11 -13   61.34    5.62
 -14  20  -4   96.82    7.50
 -10  22   2   10.29    2.16
   9  -7 -11   43.05    3.79
  13  -7 -19    3.86    1.21
   6  -6  -8   59.50    4.27
   7  -3  -1    2.17    1.39
  -7  -1 -15   85.50    6.55
  -9   1 -17  380.22   22.19
  17   1   3  152.35   10.63
 -10   2 -16   95.48    7.46
  -8   2 -24   67.89    5.86
  21   3   3  202.91   13.23
 -13   7 -11   74.83    6.44
 -11   7  -5  153.51   10.47
 -12   8  -6    0.67    1.45
  21   9   7    0.91    0.95
 -13  15  -3  121.44    8.90
  13  15  11   52.24    4.80
 -15  17  -7   71.43    6.06
  15  -7 -15   62.32    5.38
  22  -2  -4   86.39    6.85
  -8   0 -14   86.84    6.69
  -8   0 -16  478.97   27.02
  -9   1 -15  235.48   14.62
 -13   7 -19    3.33    1.23
 -11   9  -3   48.56    4.67
  15   9   9  268.83   16.44
 -15  11 -15    1.67    1.22
  -9  17   3  157.09   10.49
 -10  18   2   28.82    3.43
 -10  20   2   32.96    3.68
  -7  21   5   53.42    4.82
  -8  22   4   21.50    2.84
  15  -7 -17   60.51    5.22
   1  -5 -21   45.19    3.33
  15  -5  -5   78.80    6.34
  16  -2   0  332.33   19.73
  -5  -1 -23    0.30    0.80
  23  -1  -3    0.18    1.15
  -9   3  -7  221.46   13.64
  17   3   5    9.30    2.17
  16   4   6   15.89    2.75
  10   6   8  152.45    9.91
  19   7   7   38.75    4.11
 -14  10 -10   -0.33    0.86
  20  10   8    0.20    0.99
  -3  13   7   93.60    5.87
 -14  14  -6   19.95    2.89
  -7  19   5    8.78    1.72
  -9  21   3   49.06    4.59
  13  -7 -11   70.81    5.66
  15  -7 -13    8.66    1.93
   3  -5  -7  183.88    9.91
  21  -5 -11  110.50    8.04
  20  -4  -6  124.29    8.89
  -3  -3 -21  176.30   10.95
  19  -3  -3  255.51   15.74
  23  -3  -7    1.08    1.20
  20  -2  -2   59.85    5.41
  17  -1   1  552.59   31.01
  -7   5  -1   85.14    6.07
  15   5   7    0.37    1.17
 -12   6 -10   52.46    4.95
  12   6   8   -0.20    1.02
  -4  12   6  804.74   42.22
  16  12  10    5.14    1.50
  -8  18   4   11.58    2.10
  12  -4  -2 1131.66   59.97
  15  -3  -1    9.92    2.09
  -4  -2 -22   91.80    6.69
  -9   3 -23    2.27    1.14
  21   5   5  255.65   15.60
 -12   6 -20   78.47    6.20
 -13   7 -17   15.02    2.32
  18   8   8  354.60   20.71
 -15  13 -11   69.32    5.75
 -12  14  -2  147.74    9.98
   7  15  11    1.21    0.76
 -13  17  -3    3.50    1.37
  -8  20   4   42.46    4.04
  16  -6  -8  228.19   14.11
  18  -4  -4  168.29   11.10
  22  -4  -8   18.34    2.63
  -7   1  -7 1708.22   88.75
  18   2   4    9.78    2.08
  22   2   2   16.66    2.46
 -10   4  -8   18.82    2.65
 -11   5  -9   16.16    2.52
 -13   7 -15    8.21    1.71
  19  11   9    2.77    1.22
 -14  12  -8   30.02    3.51
 -13  21  -3  158.19   10.34
 -10   4 -22   44.27    4.19
   8   6   8  698.20   37.26
  10  10  10   54.78    4.48
  12  10  10    6.91    1.69
 -10  12   0  110.38    7.80
 -11  13  -1   22.99    2.84
  15  15  11    1.82    0.98
 -13  19  -3   94.22    6.96
  19  -5  -7    7.53    1.83
  -2  -4 -12 1000.15   51.82
  22   0   0  106.89    7.71
  -7   1 -23   42.53    4.01
  22   4   4  185.60   11.76
  14   6   8   62.89    5.26
 -13   9  -9   28.18    3.35
 -14  10 -12   77.83    6.13
  -7  11   3   71.02    5.24
 -15  13 -13   63.00    5.13
 -14  16  -6    3.87    1.34
  15  -7 -11    1.43    1.00
  12  -6  -6  332.80   19.03
  20  -6 -14   15.86    2.27
  -2  -4 -18    9.47    1.40
   8  -4  -2    5.13    1.30
  14  -4  -2  255.50   15.30
  -4   0  -4  661.35   34.70
  -5   3  -1  383.97   20.80
  -3   3   1  340.75   18.08
  -5   5   1  460.41   24.68
  17   9   9  438.60   24.72
 -13  13  -5  467.24   26.26
  11  13  11  166.90   10.41
  21  -5  -9   34.15    3.53
  19   1   3    8.93    1.78
  -8   4  -4  216.89   12.93
 -12   6 -12  286.33   16.97
 -12   6 -18   15.62    2.33
  -8   8   0 1543.80   80.35
 -14  10 -14   25.93    2.94
 -14  10 -16   14.82    2.13
   7  -7 -11   35.45    2.77
   7  -7 -19   41.67    2.75
  17  -7 -15   59.71    4.88
  20  -6 -12   74.05    5.73
  17  -5  -5  178.53   11.34
  18   4   6   40.57    3.94
  -4   8   4  198.65   11.12
   5   9   9  279.43   15.21
  14  10  10    0.03    0.79
 -13  11  -7   74.80    5.86
  13  13  11  274.27   15.99
 -12  16  -2    0.93    0.93
 -14  18  -6    0.85    0.88
 -12  22  -2   45.53    4.05
  11  -7  -9   50.08    4.06
  17  -7 -13   11.00    1.85
  14  -6  -6   32.59    3.31
  17  -3  -1  215.75   13.25
  19  -1   1  186.68   11.76
  19   3   5  114.90    7.96
 -12   6 -14  203.99   12.61
 -12   6 -16   21.75    2.72
   8  10  10  117.05    7.38
 -14  12 -10   86.85    6.45
   9  13  11   41.47    3.45
  17  -7 -17   80.32    5.94
  -6   0 -22    3.27    1.05
  23   1   1   94.76    6.77
  -8   2 -22    0.49    0.81
 -11   5 -19   65.85    5.22
 -12   8  -8   82.15    6.18
 -12  12  -4  683.21   37.00
  18  12  10    2.67    1.05
 -14  14  -8   -0.36    1.00
 -12  18  -2    0.65    0.83
 -12  20  -2  117.88    7.95
  13  -7  -9   39.25    3.57
  23  -3  -5   49.84    4.22
  -8   2  -8 1383.24   72.12
  -8   6  -2  870.35   45.98
  16   6   8  220.05   13.31
  22   6   6   48.67    4.20
  11   7   9   39.67    3.53
  21   7   7    1.93    1.05
  17  15  11   10.63    1.76
  16  -4  -2   22.25    2.68
  22  -4  -6  106.22    7.29
  22  -2  -2   22.30    2.58
  -6   0  -8 1337.39   69.40
  20   0   2    0.03    0.86
  -6   2  -4  461.11   24.79
  20   2   4  184.19   11.44
  -9   3 -21   50.23    4.21
 -10   4 -20  101.70    7.05
  -9   5  -5   62.67    4.78
 -11   7  -7   31.99    3.28
  20   8   8   30.39    3.13
  -8  12   2    0.15    0.71
  15  13  11   50.20    4.18
 -13  15  -5  108.49    7.43
 -11  15  -1   15.70    2.21
 -11  23  -1    6.99    1.41
   9  -7  -9  554.99   29.57
   8  -6  -6   53.05    3.87
  20  -6 -10   12.30    1.88
  11  -5  -3  848.34   44.88
  13  -5  -3  744.82   39.79
  20  -4  -4  352.53   20.02
  12   0   4  264.17   15.31
   3   1   3  344.37   18.15
  -9   3  -9  346.85   19.50
 -10   4 -10    1.71    0.88
 -12  10  -6   39.92    3.72
 -11  11  -3  174.94   10.83
  -2  16   8  271.25   14.64
  17  -7 -11   40.76    3.67
  -2  -4 -14  241.80   13.23
   0  -4 -22   10.22    1.32
  -3  -3 -19  224.98   12.85
  -5  -1 -21   46.10    3.85
  11  -1   3  145.70    9.10
  13  -1   3  255.56   14.90
  23  -1  -1   98.96    6.81
  10   0   4   61.67    4.61
  11   1   5    2.97    1.07
  13   1   5  168.33   10.41
   5   5   7 1173.73   60.58
 -10   6  -6   58.90    4.67
  -6   8   2  869.14   45.44
 -13   9 -17   39.16    3.54
 -10  10  -2   77.07    5.60
 -14  12 -12  214.89   12.87
  -6  12   4  868.07   45.49
 -10  14   0   57.69    4.58
 -14  16  -8   75.51    5.54
  15  -7  -9  257.69   14.96
  16  -6  -6   12.68    1.93
 -11   5 -13  396.58   22.18
 -13   9 -13   48.92    4.15
  19   9   9   76.42    5.61
 -14  12 -14   85.88    6.09
  -9  13   1   29.06    2.87
 -13  17  -5   25.21    2.73
  19  -5  -5  120.23    7.98
   5  -3  -1  341.02   18.23
  -4  -2 -20  162.55    9.80
  -7   1 -21    1.89    0.88
 -11   5 -15   44.57    3.89
  19   5   7   10.13    1.73
  -9   7  -3  229.67   13.34
  15   7   9  248.81   14.53
 -12   8 -20   12.35    1.81
 -13   9 -15    0.57    0.79
 -11   9  -5   14.70    2.03
 -14  14 -10   20.68    2.37
 -11  17  -1   87.67    6.20
 -14  18  -8   28.81    2.83
 -13  19  -5   78.49    5.65
 -11  21  -1   25.98    2.72
   9  -5  -3    2.83    1.02
  -3  -3 -11 1244.05   64.12
  19  -3  -1    6.54    1.37
  -2  -2 -24   28.23    2.69
   4  -2   0  432.27   22.70
  12  -2   2  189.55   11.37
  20  -2   0    0.86    0.71
  -5  -1  -9  247.85   13.77
  15   1   5    4.64    1.24
  21   1   3   49.41    4.17
  20   4   6  130.58    8.48
 -12   8 -10    0.25    0.98
 -10   8  -4   15.55    2.04
 -13  13  -7   82.98    5.98
  19  -7 -15    8.91    1.50
  -1  -3 -23    0.67    0.53
  10  -2   2   10.39    1.62
   9  -1   3   25.87    2.46
  15  -1   3   10.65    1.76
  -5   1 -25   24.06    2.53
  14   2   6   14.31    1.99
 -10   4 -18    0.22    0.76
   6   6   8   65.47    4.29
  18   6   8  107.16    7.22
 -12  14  -4  472.27   25.92
  19  -7 -13    4.31    1.10
  16   0   4   77.71    5.67
  -7   1  -9 1129.39   58.84
  -8   2 -20    0.56    0.73
  -9   3 -19    4.70    1.20
  21   3   5  171.51   10.54
 -10   4 -12  286.97   16.40
 -11   7 -21   15.01    1.96
  20  12  10   41.05    3.52
  17  13  11    1.05    0.72
 -10  22   0    7.24    1.36
  22  -6 -12   32.34    3.01
  18  10  10   79.69    5.69
 -14  14 -12  101.18    6.79
  12  16  12   23.00    2.32
  -2  20   8    0.64    0.49
  12  -8 -14   31.64    2.77
  17  -7  -9  403.74   22.34
  20  -6  -8    1.84    0.92
   6  -4  -2  412.48   21.93
  13  -3   1  246.57   14.24
  -3  -1  -5  359.25   18.92
  -6   0 -20    2.56    0.93
   8   0   4    7.43    1.20
  11   3   7   64.89    4.68
  13   3   7   88.47    6.09
 -10   4 -14   80.56    5.75
 -10   4 -16   19.76    2.31
 -10   6 -22    7.26    1.35
  17   7   9  353.33   19.80
 -12   8 -18   19.58    2.29
  11  11  11    8.86    1.36
  13  11  11  159.56    9.70
  -7  13   3  102.81    6.56
  -5  13   5  959.59   49.89
   7  13  11   79.06    4.94
  -2  18   8  128.03    7.40
  -9  23   1   61.19    4.65
  -8  24   2   73.25    5.29
  12  -8 -16   25.77    2.39
  14  -8 -14    0.14    0.51
  17  -5  -3    9.61    1.65
  11  -3   1  171.02   10.20
  23  -3  -3   34.17    3.17
  16  -2   2  190.97   11.51
  22   0   2    4.16    1.16
  16   2   6   14.03    1.98
  22   2   4   86.37    6.01
  -9   3 -11   39.11    3.37
  -9   5 -23   -0.05    0.60
 -12   8 -12   51.65    4.17
 -13  11 -11  178.08   10.84
 -13  15  -7    5.73    1.31
  14  16  12    2.24    0.87
 -10  20   0    0.39    0.67
 -12  22  -4  105.31    6.94
  14  -8 -16   70.42    4.97
  13  -7  -7   41.01    3.43
  19  -7 -11    0.80    0.71
  22  -4  -4  193.05   11.55
  -3  -3 -17   35.13    2.78
  17  -1   3  174.49   10.67
  17   1   5   11.14    1.79
  -7   3  -5  192.79   11.07
  15   3   7    2.25    0.87
 -12   8 -16   25.31    2.67
  12   8  10    0.06    0.55
 -12  10  -8   -0.03    0.77
 -12  12  -6  279.97   16.04
 -11  13  -3  410.40   22.64
  -9  15   1  239.27   13.80
 -10  18   0  140.51    8.82
  12  -8 -12   48.40    3.68
  11  -7  -7   29.37    2.62
  22  -6 -10    5.18    1.19
  15  -3   1   11.17    1.73
  -2   0  -2  366.72   19.02
  -9   3 -17  154.45    9.54
  -6   4  -2  365.86   19.69
 -12   8 -14   33.55    3.10
  14   8  10   20.86    2.29
  -7   9   1 1090.08   56.67
  21   9   9    0.48    0.67
 -13  11 -17    1.33    0.81
  15  11  11    9.39    1.50
 -13  13  -9   48.31    3.99
  -8  14   2   16.33    1.91
  -4  14   6  197.62   11.03
  10  16  12    4.03    0.90
 -12  20  -4  213.87   12.57
  10  -8 -14   19.81    1.90
  14  -8 -12   28.22    2.65
  12  -6  -4  794.59   41.91
  -5  -1 -19    0.84    0.65
  18   0   4    5.36    1.33
  21   5   7   49.90    4.03
  -6   6   0  238.22   13.19
  -3   9   5    2.66    0.58
 -13  11 -13  236.76   13.79
 -13  11 -15   57.00    4.43
 -13  17  -7   11.20    1.69
 -12  18  -4   71.26    5.19
  15  -7  -7  176.13   10.57
  14  -6  -4  199.45   11.75
  23  -5  -7    6.52    1.31
  -4  -2 -18   10.42    1.44
   8  -2   2  294.12   16.15
  -6   0 -10  521.41   27.74
  -4   0 -24    8.02    1.39
  -8   2 -18  155.37    9.52
  -6   2 -24   17.74    2.09
  -9   3 -13   80.38    5.60
  -9   3 -15   31.30    2.94
  12   4   8  208.13   12.10
  22   4   6  113.44    7.38
 -10   6  -8  148.13    9.11
  20   6   8    1.56    0.83
 -11   7 -19    1.06    0.77
   7   7   9  503.23   26.60
   6  10  10   28.15    2.15
 -13  19  -7    3.62    1.04
  -9  21   1    0.31    0.58
  10  -8 -16  246.70   13.57
  16  -8 -14   63.17    4.65
   5  -7 -13  163.97    8.72
   7  -7  -9  548.82   28.73
  20  -4  -2  158.32    9.76
   9  -3   1   19.65    2.02
  22  -2   0    3.57    1.05
   3  -1   1   48.88    3.00
  -8   4  -6   -0.21    0.72
  14   4   8   18.37    2.15
  10   8  10   99.70    6.34
 -10  12  -2   39.58    3.38
  19  13  11   43.27    3.61
  -9  17   1  381.00   21.00
 -11  23  -3   12.11    1.64
  16  -8 -16  168.92   10.16
   1  -5 -19    0.71    0.42
  12  -4   0  213.32   12.34
  -3  -3 -15   30.05    2.41
  17  -3   1  192.16   11.47
  18  -2   2   89.26    6.12
  18   2   6   22.47    2.46
  17   3   7  112.17    7.32
  -9   5  -7   65.88    4.68
  -2   6   4  364.03   18.86
  19   7   9   65.80    4.87
  16   8  10  234.65   13.60
  -8  10   0 1120.38   58.31
  20  10  10    3.31    0.97
   4  12  10  295.13   15.46
  -9  19   1   62.17    4.61
  -8  22   2    0.77    0.61
  -7  23   3    0.37    0.53
  -5  23   5   66.80    4.75
  10  -8 -12    0.08    0.52
  12  -8 -18   18.15    1.83
  14  -8 -18   30.94    2.73
  16  -8 -12   29.16    2.73
  19  -7  -9   64.85    4.80
  21  -7 -13   20.12    2.22
  16  -6  -4   16.68    1.98
   7  -5  -3  196.58   10.95
  19  -5  -3  144.94    9.03
   7  -1   3    1.21    0.76
  19  -1   3    6.77    1.38
  23  -1   1   88.89    6.04
  -7   1 -11  268.04   14.97
  -5   1  -5  445.87   23.58
   7   1   5   79.20    5.01
  19   1   5    0.65    0.81
  -8   2 -12    0.46    0.65
 -10   6 -20   13.56    1.80
 -11   7 -11    4.07    1.14
  -9  11  -1  257.79   14.58
  17  11  11    9.38    1.48
 -13  13 -11  286.72   16.27
  -6  14   4  203.97   11.57
  12  14  12  233.24   13.28
  14  14  12   97.20    6.40
 -13  15  -9    0.02    0.69
 -11  15  -3   62.75    4.67
  -3  21   7   36.89    2.91
  17  -7  -7  286.76   16.22
  20  -6  -6   40.71    3.44
  -5  -1 -11    3.87    0.83
  -6   0 -18   98.95    6.43
  -8   2 -16  321.35   17.91
  -7   3 -23    0.30    0.72
  10   4   8   18.65    1.95
  16   4   8  131.58    8.26
 -11   7 -17   47.60    3.86
 -12  10 -10    6.90    1.38
 -12  14  -6  186.45   11.11
  -8  16   2  293.07   16.37
  -4  22   6  105.70    6.68
   9  -7  -7  508.94   26.94
   6  -6  -6 1463.35   75.06
  22  -6  -8   -0.06    0.64
  10  -4   0   54.10    3.92
  16  -4   0   77.72    5.44
  -4  -2 -12 1002.49   51.90
  -7   1 -17  269.24   15.18
  -8   2 -14   16.32    1.92
  -9   5 -21   31.46    2.90
 -12  10 -18    1.96    0.69
  12  -8 -10    0.21    0.57
  14  -8 -10   20.75    2.15
  21  -7 -11   15.50    1.86
  -3  -1 -23    0.06    0.47
  20   0   4   30.58    2.89
  -8   4 -22   18.96    2.13
 -11   7 -13   83.01    5.73
 -12  12  -8   48.93    3.92
 -13  13 -13  229.09   13.24
 -13  13 -15   58.15    4.32
  16  14  12    3.68    0.99
 -13  17  -9   35.20    3.05
  -3  17   7  108.77    6.43
  -8  20   2    1.33    0.71
  -4  -2 -16   19.08    1.84
  -2  -2  -6   20.15    1.46
  -4   2  -2  115.16    6.52
  -7   5  -3  211.36   11.85
  -7   7  -1 1920.02   98.65
 -10   8  -6  138.97    8.52
  18   8  10  134.18    8.35
 -10  10  -4    1.23    0.74
   5  15  11   48.04    2.91
 -11  17  -3    0.94    0.74
  -8  18   2  158.36    9.49
 -11  19  -3   95.82    6.35
  -3  19   7   12.72    1.41
  -7  21   3   34.50    2.97
  19  -3   1    9.27    1.54
  -6   0 -12   27.41    2.37
  -7   1 -13   22.77    2.21
  -7   1 -15   93.24    6.05
  -5   1 -23    0.04    0.48
  19   3   7   11.56    1.66
 -10   6 -10   26.25    2.55
  -4   6   2  435.55   22.79
 -12  10 -12   97.34    6.47
 -12  10 -16    3.18    0.84
  10  14  12   82.74    5.31
 -13  15 -11   54.42    4.11
  -5  15   5   86.87    5.43
 -12  16  -6   22.26    2.28
  16  -8 -10  270.70   15.28
  18  -8 -16   97.47    6.44
  13  -5  -1  176.76   10.38
  23  -5  -5   73.58    5.16
   0  -4  -8    5.50    0.47
  22  -4  -2   79.34    5.50
  23  -3  -1    0.72    0.76
  -4  -2 -14  232.51   12.84
  20  -2   2   58.53    4.39
  -6   0 -16   61.51    4.33
  20   2   6   27.41    2.67
  18   4   8   10.94    1.59
  15   5   9   77.99    5.37
 -10   6 -18   26.47    2.54
  -9   7  -5   67.99    4.72
 -12  10 -14   85.95    5.85
  19  11  11   15.51    1.88
  -4  16   6   17.77    1.70
 -12  20  -6   83.44    5.66
  15  -5  -1    4.00    1.02
  -5  -1 -13  184.46   10.46
  -5  -1 -15    3.58    0.81
  11   5   9   16.93    1.83
  -8   6  -4    0.29    0.59
  21   7   9    0.42    0.61
  -8   8  -2 1432.92   74.03
  -9   9  -3  365.69   19.96
 -13  15 -13   56.84    4.21
  -7  17   3  111.11    6.95
 -12  18  -6   16.74    1.98
  -7  19   3   11.82    1.54
  -5  21   5  251.23   14.13
  10  -8 -18  133.95    7.64
  19  -7  -7   42.28    3.49
  21  -7  -9    0.85    0.67
  -2  -2 -22   19.66    1.97
  21  -1   3   56.15    4.23
  -6   0 -14    7.00    1.13
  21   1   5   46.52    3.75
  -9   7 -23   28.54    2.65
   8   8  10  315.95   17.06
 -11   9  -9   45.18    3.64
 -11   9 -19    2.70    0.87
  15   9  11   15.15    1.85
 -11  13  -5  432.37   23.55
  -6  16   4   18.08    1.85
  -4  20   6  151.28    8.87
 -10  22  -2    9.39    1.43
  10  -8 -10  114.28    6.83
   4  -6  -8    0.11    0.24
  11  -5  -1    2.93    0.90
   6   0   4   93.45    5.55
  17   5   9   81.90    5.59
 -12  12 -10  104.65    6.82
  14  12  12  233.07   13.28
   8  16  12   26.62    2.09
  -6  20   4  144.04    8.66
  13  -7  -5  154.58    9.19
  15  -7  -5    0.72    0.65
  22  -6  -6   46.17    3.70
  17  -5  -1   11.17    1.55
   0  -4 -20   32.92    2.46
  -6   2  -6   14.97    1.57
  -6   2 -22   17.36    1.98
  -9   5  -9  266.67   14.94
  -9   5 -19    0.65    0.64
 -10   6 -12   42.15    3.44
 -10   6 -16   60.22    4.46
  -2  10   6   18.75    1.35
 -12  14  -8   29.87    2.79
  -5  17   5  175.19   10.04
  -6  18   4   42.47    3.27
  -4  18   6   40.82    3.04
   8  -6  -4   -0.00    0.48
  -1  -3 -21   53.30    3.71
   7   3   7  205.74   11.38
 -10   6 -14    0.70    0.58
  20   8  10    0.14    0.55
  11   9  11    0.39    0.53
  17   9  11  101.69    6.63
  -6  10   2   20.61    1.87
 -11  11  -7    4.88    1.11
  12  12  12  271.07   15.10
  16  12  12   23.97    2.39
  -9  13  -1   24.86    2.38
 -10  16  -2   97.37    6.38
  -5  19   5  123.16    7.47
 -10  20  -2   37.95    3.19
   8  -8 -14  201.25   10.92
  14  -8  -8  196.21   11.35
  20  -6  -4  138.03    8.53
  -1  -3  -7    1.79    0.39
   7  -3   1    2.06    0.76
  22   0   4   11.13    1.60
  21   3   7   37.71    3.19
  -8   4 -20   40.05    3.34
   8   4   8  203.61   11.36
 -10  18  -2   34.50    3.02
  -9  23  -1   60.58    4.45
  20  -8 -14    0.50    0.59
  11  -7  -5  157.96    9.21
  17  -7  -5    4.02    0.93
   8  -4   0    5.72    1.00
  20  -4   0   37.16    3.18
  21  -3   1   52.54    4.08
  -4   0 -22   12.80    1.65
  -7   3  -7  210.97   11.83
  -4   4   0  623.97   32.31
  14   6  10    0.39    0.61
 -10   8 -20    0.39    0.64
 -11   9 -11    0.10    0.51
 -11   9 -17  105.60    6.85
 -12  12 -12  279.29   15.77
 -12  12 -16   20.16    2.18
 -12  16  -8   21.97    2.26
  12  -8  -8   79.88    5.24
  16  -8  -8  673.74   35.75
  20  -8 -12   12.39    1.68
  22  -2   2   19.36    2.18
  22   2   6   16.90    2.00
  19   5   9    1.18    0.71
 -10   8  -8  294.90   16.45
  -7  11   1  233.32   13.00
 -12  12 -14  237.09   13.62
  -8  12   0  148.08    8.77
 -11  15  -5   42.54    3.49
 -12  18  -8   20.55    2.20
 -11  21  -5  119.12    7.53
  -8  24   0  138.40    8.55
  21  -7  -7    1.01    0.72
  19  -5  -1    0.71    0.77
  13  -1   5  163.10    9.66
  15  -1   5    4.38    0.95
  14   0   6    6.03    1.18
  -5   3 -25    0.97    0.60
  -9   5 -17   79.95    5.50
  12   6  10   41.87    3.29
  16   6  10   59.63    4.39
 -11   9 -13   43.15    3.54
 -11   9 -15   18.15    2.03
 -10  12  -4  282.96   15.85
 -12  14 -10   84.86    5.75
   8  -8 -12   77.76    4.68
   5  -7 -11  149.61    7.99
  16  -6  -2   14.73    1.77
   6  -2   2   21.94    1.80
  14  -2   4  212.80   12.27
  -4   0  -6   94.86    5.51
  -9   5 -11   15.05    1.74
   9   5   9  264.09   14.52
   7  11  11    2.87    0.64
  18  12  12   21.81    2.29
 -11  17  -5   13.04    1.67
 -11  19  -5   63.40    4.61
  12  -6  -2   91.55    5.87
   9  -5  -1  249.24   13.74
  23  -5  -3   45.10    3.62
  16  -2   4   21.74    2.29
  17  -1   5   10.05    1.54
  16   0   6   59.06    4.37
  -9   7 -21    0.68    0.63
 -10  10  -6   27.14    2.56
  -9  15  -1  209.39   12.07
  -9  21  -1    0.25    0.57
   8  -8 -16  637.35   32.98
  20  -8 -10    0.10    0.54
  19  -7  -5    7.82    1.38
  15  -3   3   27.46    2.55
  12  -2   4  976.35   50.95
  12   0   6   28.87    2.58
  13   1   7   21.03    2.15
  15   1   7   92.41    6.10
  -9   5 -15   75.61    5.24
  18   6  10   25.01    2.50
  -4  10   4  284.30   15.18
 -11  11  -9    0.04    0.80
  10  12  12  100.47    6.21
 -11  13  -7   80.35    5.53
 -12  14 -12  219.00   12.71
 -12  16 -10    4.49    1.09
  13  -3   3  884.13   46.34
  11  -1   5    3.56    0.90
  -5   1 -21   43.90    3.50
  -3   1 -25   20.71    2.21
  -8   4 -18   10.92    1.56
  -6   4 -24    5.58    1.17
 -10   8 -18  145.96    8.97
 -12  14 -14   96.83    6.37
 -12  18 -10    1.11    0.73
  22  -6  -4  119.67    7.63
  22  -4   0   12.82    1.73
  17  -3   3   32.91    2.97
  18  -2   4    8.13    1.37
  -3  -1 -21   56.65    4.10
  18   0   6  104.25    6.80
  -5   3  -3  612.73   31.91
  22   4   8   19.01    2.13
  -7   5 -23    5.50    1.16
  -9   7  -7  544.64   29.05
  -9  11  -3   45.39    3.51
   8  14  12   30.42    2.32
  -9  17  -1  408.49   22.29
  -9  19  -1   54.81    4.16
 -10  22  -4   45.38    3.67
   7  -7  -7  641.24   33.34
   1  -5 -17   11.03    1.02
  23  -3   1    0.28    0.75
  -6   2 -20   29.53    2.72
  14   2   8   15.07    1.81
  -7   3 -19   11.05    1.56
  -8   4 -10   17.61    1.88
  21   5   9   39.26    3.34
 -10   8 -10   99.50    6.46
 -11  11 -17   11.50    1.63
  -1  11   7  250.44   13.06
 -12  16 -12   21.66    2.25
  -8  22   0   43.48    3.56
  10  -8  -8  338.67   18.28
  14  -4   2  251.53   14.22
  16  -4   2   20.30    2.21
  19  -1   5    0.48    0.77
  16   2   8  322.93   17.97
  10   6  10   25.26    2.24
  14  10  12   77.64    5.30
   0  12   8  153.50    8.04
 -10  14  -4   80.18    5.49
  -8  14   0   95.72    6.16
  13  -9 -13   57.53    4.10
   9  -7  -5   66.41    4.33
  11  -3   3 1169.57   60.69
   0  -2 -24   83.72    5.55
  11   1   7  230.00   12.96
 -10   8 -16  265.88   15.13
  -9   9  -5  287.80   16.00
 -10  10 -20    2.17    0.76
 -11  15  -7    0.81    0.55
  13  15  13   49.49    3.79
  -7  23   1   44.58    3.65
  13  -9 -15   -0.08    0.48
  15  -9 -11   15.80    1.85
  17  -9 -13   36.73    3.18
  14  -8  -6   74.71    5.10
  16  -8  -6  218.89   12.64
  20  -8  -8   32.75    3.01
  10  -6  -2   23.42    2.14
  19  -3   3  212.29   12.42
  10   0   6  483.41   25.78
  19   1   7   51.03    4.02
  12   2   8    0.64    0.62
  -8   4 -16  128.17    7.96
  20   6  10   13.40    1.78
  15   7  11    0.79    0.67
 -10   8 -12   -0.42    0.67
 -11  11 -13  158.91    9.65
 -11  11 -15    8.78    1.38
 -10  20  -4   97.44    6.47
  17  -9 -15  111.54    7.21
  15  -7  -3    2.14    0.73
  21  -7  -5   53.31    4.17
  20  -6  -2   26.73    2.64
  12  -4   2 1036.83   54.03
  18  -4   2    9.10    1.44
  10  -2   4  104.59    6.47
  20  -2   4  176.50   10.57
  20   0   6    2.51    1.01
  -5   1  -7   82.33    5.03
  18   2   8  131.24    8.24
  -7   3  -9  251.07   13.95
  -9   7 -19   58.77    4.45
  17   7  11   50.07    3.94
 -10   8 -14   24.46    2.44
  12  10  12   97.66    6.27
  18  10  12    1.84    0.78
 -10  16  -4   18.52    2.12
 -11  17  -7   43.08    3.55
 -11  19  -7    0.53    0.65
  13  -9 -11   36.18    2.96
  17  -9 -11  108.14    7.01
   8  -8 -10  339.66   18.08
  22  -8 -10    1.76    0.82
  17  -7  -3  108.90    7.05
  -2  -2 -20   48.33    3.55
   5  -1   3  371.67   19.59
   5   1   5  365.42   19.26
  -4   2 -24   -0.14    0.58
  15   3   9   34.78    3.04
  -8   4 -12  194.10   11.25
  -8   4 -14   14.92    1.83
  -6   4  -4 1536.43   78.99
  -7   5  -5 1137.02   58.89
 -10  18  -4    0.82    0.54
  -8  20   0   29.66    2.77
  -9  23  -3    2.17    0.76
  13  -7  -3  100.51    6.43
  15  -5   1    5.22    1.05
  21  -1   5   45.35    3.76
  -6   2  -8  783.97   40.89
  17   3   9  153.93    9.41
   5   7   9   64.93    3.92
  -6   8   0 1462.19   75.25
  -7   9  -1 1089.30   56.48
 -10  10  -8  109.29    7.02
  -5  11   3  721.82   37.61
 -10  12  -6   45.07    3.58
  -8  16   0  462.17   24.98
  15  -9 -17  115.30    7.33
  19  -9 -13    0.12    0.51
  12  -8  -6   -0.12    0.54
  17  -5   1    9.66    1.47
   2   2   4  109.63    5.88
  -9   9 -21   -0.12    0.62
  -6  12   2   99.46    6.12
  15  13  13   60.30    4.52
  -8  18   0  266.45   15.11
  19  -9 -15   13.81    1.86
  13  -5   1  191.17   11.14
  23  -5  -1    0.09    0.67
   0  -4 -18    5.83    0.87
   4  -4  -2 1126.14   57.71
  -1  -3 -19    6.86    1.05
   1  -3 -23    0.03    0.46
   9  -1   5  281.96   15.48
  -2   0 -24   78.58    5.48
  21   1   7    2.32    0.93
  -8   6 -20    0.69    0.72
  -9   7  -9  504.11   27.10
 -10  10 -18   79.75    5.58
 -11  13 -11  157.64    9.66
  -9  13  -3   78.37    5.38
  17  13  13   10.57    1.62
 -11  15  -9   15.64    1.99
  15  -9  -9  272.36   15.41
  19  -9 -11    2.80    0.91
  19  -7  -3   13.83    1.82
   5  -5  -3 1562.76   80.00
  20  -4   2  168.32   10.25
  21  -3   3  211.77   12.48
  -3  -1  -7    1.46    0.53
   2   0   2  391.53   20.20
  -5   1 -19    0.60    0.66
  -6   2 -18   24.80    2.48
  20  10  12   39.98    3.50
 -11  13 -15   53.83    4.20
  13  13  13  228.12   13.12
  11  15  13   52.12    3.84
 -11  19  -9    2.31    0.95
  -7  21   1    2.19    0.85
 -10  22  -6    6.23    1.28
  -8  24  -2   64.90    4.87
  11  -9 -13   36.22    2.85
  13  -9 -17   42.85    3.35
  17  -9  -9  429.37   23.56
  22  -8  -8   16.82    2.10
  22  -6  -2   17.06    2.12
  19  -5   1    0.67    0.82
  22  -2   4   77.44    5.57
  22   0   6    2.51    1.01
  -2   2   0  409.75   21.13
  19   3   9    3.05    1.05
  -7   5 -21   56.43    4.38
  -6   6  -2   11.69    1.40
  -7   7  -3  212.17   11.94
  11   7  11    3.81    0.98
 -11  13 -13  270.23   15.48
  -9  21  -3   43.00    3.67
  20  -8  -6    1.15    0.78
   3  -5 -21  196.83   10.77
  10   2   8  327.76   17.95
  -7   3 -11   70.37    4.82
  -7   3 -15    1.86    0.83
  -6   4 -22  112.32    7.40
  -2   4   2  120.27    6.45
  -8   8 -22   17.95    2.19
   5  13  11  432.09   22.45
  -6  22   2   19.40    2.23
  -5  23   3   46.45    3.82
  11  -9 -15   17.01    1.73
  13  -9  -9   25.78    2.46
  11  -7  -3   77.52    5.18
  16  -6   0   57.32    4.43
   2  -4 -22   73.36    4.75
  10  -4   2  120.90    7.38
   9   1   7 1118.03   58.03
  14   4  10   86.88    5.94
  16   4  10   18.10    2.19
  -9   7 -11   42.76    3.55
   6   8  10  138.50    7.84
 -10  10 -10   57.35    4.42
 -10  14  -6   -0.02    0.80
 -11  15 -11    9.96    1.56
  -7  15   1   97.06    6.31
  14  -6   0    7.58    1.36
  -3  -1 -19    7.16    1.27
  -7   3 -13  105.78    6.79
  11   3   9   39.75    3.24
   6   4   8    0.09    0.47
  18   4  10    1.15    0.84
   7   5   9   68.04    4.40
  -9   7 -15  237.53   13.84
  -7   7 -23   11.27    1.79
  21   7  11   13.81    1.97
  -3  11   5  783.25   40.51
 -11  15 -13   55.54    4.42
  -9  15  -3   35.28    3.21
 -11  17 -11    9.95    1.66
 -10  20  -6   13.92    1.87
  19  -9  -9   77.93    5.70
  21  -7  -3   37.01    3.47
  18  -6   0  100.28    6.83
  11  -5   1    3.99    1.06
  -3   1  -3  355.23   18.61
  22   2   8    0.44    0.81
   3   5   7  214.64   11.36
  -8   6  -8  782.48   41.28
  -6   6 -24    0.10    0.60
  -9   7 -13   44.55    3.72
  -9   9  -7  523.85   28.27
 -10  10 -12    8.77    1.59
 -10  10 -14   -0.03    0.69
  10  10  12    8.54    1.26
  -9  11  -5   15.61    1.89
 -10  12  -8   -0.38    0.76
  -7  17   1  293.72   16.58
  21  -9 -11   10.37    1.79
  16  -8  -4  123.70    8.03
   7  -5  -1   80.27    5.05
  21  -5   1   46.68    4.06
   6  -4   0  100.04    5.95
  22  -4   2   84.82    6.11
  -6   2 -10   21.32    2.12
  21   3   9   48.22    4.12
  -8   6 -18  113.39    7.54
  14   8  12   25.27    2.65
 -10  12 -18    0.75    0.85
  -8  12  -2    0.44    0.54
   8  12  12   49.10    3.49
  -9  17  -3  170.77   10.49
 -10  18  -6   26.72    2.78
  10  -8 -20    0.02    0.32
   1  -5 -11    3.16    0.36
   1  -5 -15    4.78    0.63
  -3   1 -23    0.80    0.72
  -6   2 -16   14.87    1.92
  -3   7   3   75.86    4.46
  18   8  12   17.67    2.28
  15  11  13   55.20    4.48
  17  11  13    0.29    0.77
  -8  22  -2    0.23    0.72
  -9  23  -5   -0.15    0.82
  -3  23   5   45.97    3.91
  18  -8  -4   11.93    1.97
  22  -8  -6    0.06    0.56
   3  -3  -1  373.37   19.46
  -1  -1 -23   81.75    5.82
  -4   0 -18    4.33    1.08
   8   0   6 1350.82   70.53
  12   4  10  275.85   15.70
  20   4  10   82.77    6.09
   8   6  10  153.28    8.98
  -6  14   2   18.90    2.06
  12 -16  -2    1.37    0.90
  15 -15  -9   66.22    4.92
  -6  -8   8  710.68   37.46
   8  -8   0 1862.00   96.09
  14  -8 -14    0.08    0.51
  14  -8 -18   25.95    2.64
  11  -3 -13  399.21   22.07
 -17  -1   3  160.48    9.96
   7   1 -11  254.53   14.23
 -21   5  -9   36.52    3.23
 -14   6  -6   29.51    2.91
   0   6 -18  130.43    7.05
  -7   7  -9  577.16   30.66
 -14   8 -16   65.38    4.82
  11 -23  -1    9.15    1.51
   4 -22   6  107.45    6.96
 -14 -14  10   18.40    2.04
   0 -14   8   91.92    5.26
  14 -12  -8   27.26    2.85
  14 -10 -10    0.03    0.58
   6  -8   2  828.03   43.35
  14  -8 -16   60.66    4.67
  13  -7 -11   84.93    6.04
  11  -3 -19   86.63    6.06
 -17   1   1  663.59   35.68
   5   3 -13  802.19   41.81
 -17   7 -11   39.97    3.56
  -3   7 -19   14.87    1.00
 -14   8 -18   26.25    2.67
  12 -18  -2    1.41    0.87
  13 -13  -5  468.49   25.78
  15 -13 -11   65.43    4.95
  15 -11 -15    3.14    1.07
  13  -7 -21   17.20    2.08
 -11  -5   7  153.74    9.29
  10  -2 -12   37.12    3.32
   9  -1 -21   -0.22    0.69
   7   1 -21    3.59    1.04
   5   3 -19  123.48    7.56
 -14   8 -14   -0.03    0.77
 -10   8 -20    0.17    0.58
   5 -23   5   77.73    5.56
  14 -18  -6    0.98    0.82
  11 -15  -1   14.18    2.04
 -16  -8   8  618.95   33.36
   5  -3  -1  388.60   20.76
  10  -2 -20   38.25    3.46
   6   2 -12   99.47    6.26
 -18   6  -8  107.78    7.31
 -19   7 -15    7.20    1.41
 -15   7  -9  221.54   13.16
 -12   8 -12   51.27    4.10
 -10   8 -12    0.07    0.77
   9 -13   1   28.29    2.88
   1  -7   5   76.35    4.32
  -9  -5   7   64.63    4.51
  11  -3 -15   58.50    4.68
  11  -3 -17    0.69    0.89
   6   2 -20   26.67    2.59
 -20   6 -10   11.97    1.86
   8 -24   2   65.71    5.03
  11 -21  -1   19.49    2.43
   4 -16   6   17.24    1.96
  10 -14   0   43.99    3.88
   7 -13   3   86.70    5.96
 -11  -9   9   44.07    3.55
 -22  -8   6   -0.04    0.74
  12  -6 -10   49.52    4.26
  12  -6 -22   37.18    3.42
 -13  -5   7  173.71   10.58
 -17  -3   5   14.81    2.17
  -5  -3   5 1430.40   73.49
   9  -3  -7  282.37   16.06
 -22  -2   2   18.72    2.30
 -22   0   0  126.04    8.33
 -11   5  -3  676.93   36.20
   4 -20   6  130.47    8.26
  15 -13 -13   66.91    5.14
  12 -12  -4  629.20   34.13
 -17 -11   9  104.87    7.16
 -21  -9   7   -0.12    0.80
   9  -9  -1 1153.91   60.49
  13  -9  -9   32.39    3.34
  13  -7 -13   81.72    6.06
  13  -7 -19    3.90    1.19
 -16  -4   6   17.41    2.32
   8   0 -12  158.38    9.66
 -17   3  -1  184.14   11.43
  -3   7 -13  103.50    5.76
   9 -23   1   57.41    4.65
  10 -22   0   10.02    1.74
  11 -19  -1    0.31    0.81
  11 -17  -1   80.94    6.01
  13 -15  -5  113.38    7.75
 -19 -13   9    0.13    0.83
  13 -11  -7   65.05    5.21
  14 -10 -12   87.48    6.36
 -13  -9   9   26.68    2.73
 -20  -6   6   36.42    3.53
  11  -5  -9   11.58    1.80
  -6  -4   6 1537.63   79.10
   8  -4  -4  196.92   11.66
  10  -4  -8   17.67    2.28
  10  -2 -14   10.75    1.93
  10  -2 -18   46.79    4.10
   8   0 -20   30.95    3.10
 -22   4  -6  114.34    7.75
 -13   5  -3  774.57   41.40
 -16   6  -6   12.57    2.03
 -16   8 -16  167.27   10.50
 -14   8 -12   34.12    3.37
   4 -18   6   43.18    3.60
  14 -14  -8   -0.24    0.95
 -12 -12  10  108.83    7.09
  11 -11  -3  149.25    9.62
  -9  -9   9  490.34   26.25
 -19  -7   7   40.65    3.81
   8  -6  -2  880.77   46.47
   9  -1 -13   23.84    2.62
 -21   3  -3  198.18   12.22
  -5   3  -1  367.39   19.71
   5   3 -15   43.79    3.37
   5   3 -17   12.93    1.66
 -20   4  -4  328.69   18.92
 -16   4  -2   19.23    2.52
  -6   6  -6 1579.02   81.41
 -16   8 -18   92.48    6.63
  -8   8 -12   80.10    5.42
  -8   8 -20   33.85    2.84
   5 -15   5   83.97    5.77
 -16 -14  10   17.51    2.25
   6 -14   4  226.88   13.23
 -10 -12  10    7.47    1.29
  14 -12 -10   99.10    7.06
  10 -10  -2   57.21    4.68
  13  -7 -15    8.72    1.77
  13  -7 -17   16.33    2.28
 -22  -4   4  189.55   11.77
  10  -2 -16   99.12    6.97
 -19  -1   3    6.66    1.70
   5   1  -7   76.53    4.94
 -21   5  -7   48.85    4.31
   1   5 -21   39.66    2.82
  -6   8 -16  224.66   12.47
   6 -22   4  110.20    7.56
   5 -21   5  254.51   14.93
  10 -20   0    0.40    0.80
  13 -19  -5   96.37    6.88
  13 -17  -5   29.13    3.10
  10 -16   0  270.96   15.95
   8 -14   2   16.92    2.33
  -5 -11   9   13.97    1.16
 -20 -10   8   -0.03    0.98
 -15  -5   7    0.93    0.97
  -4  -2   4 1207.57   62.08
 -19   1   1  177.94   11.28
   7   1 -13   22.65    2.39
   7   1 -19   60.76    4.76
 -22   2  -2   22.72    2.79
 -19   5  -5  111.62    7.81
 -19   7 -11    1.32    1.03
 -17   7  -9  388.91   22.04
 -11   7  -7   32.47    3.15
  10 -18   0  144.63    9.49
  14 -16  -8   66.67    5.29
   9 -15   1  219.81   13.31
  12 -10  -6   47.19    4.30
  14 -10 -16   15.16    2.26
  12  -8  -8   78.37    6.00
  12  -6 -20   75.91    5.83
 -23  -1   1  101.40    7.21
   7  -1  -7 1905.56   98.36
   6   2 -14   13.41    1.74
   6   2 -18   23.97    2.54
  -6   4  -2  381.23   20.64
 -15   5  -3   39.49    3.84
 -13   7  -7   41.42    3.83
   9 -21   1   -0.13    0.90
 -14 -12  10   91.66    6.49
 -15  -9   9  268.69   15.78
   5  -9   3    1.53    0.90
 -18  -8   8  338.75   19.51
  12  -6 -12  312.67   18.21
   9  -1 -15  225.16   13.49
   9  -1 -17  405.33   22.76
   8   0 -18  240.08   14.26
  12 -14  -4  493.91   27.53
   7  -9   1 1260.08   65.81
  11  -7  -7   30.39    3.29
   9  -5  -5   50.74    4.29
 -23  -3   3   26.16    3.05
 -23   1  -1   81.39    6.22
 -16   8 -12   32.50    3.44
 -12   8 -10    0.21    1.01
  -6   8 -14   69.63    4.64
   7 -21   3   32.68    3.40
   5 -19   5  124.86    8.29
   9 -19   1   57.55    4.94
   9 -17   1  362.80   20.78
   7 -15   3    2.22    1.03
  13 -13  -7   80.38    6.26
  11  -9  -5   12.59    2.18
  13  -9 -11   43.76    4.20
 -12  -6   8   -0.00    0.94
  10  -6  -6   40.85    3.87
 -19  -3   5  141.66    9.51
 -20   0   2   -0.01    1.24
   6   2 -16   13.74    1.92
 -18   6  -6    2.17    1.36
 -10   8 -10  111.32    7.44
  -6   8 -18  110.78    6.67
   6 -20   4  132.51    8.84
   8 -20   2    1.18    0.99
   6 -16   4   19.51    2.43
   8 -16   2  301.42   17.57
  14 -14 -10   20.76    2.66
  14 -12 -12  260.59   15.66
  10  -8  -4   12.71    2.10
  12  -6 -18   15.15    2.35
  -7  -5   7    7.10    1.24
  11  -5 -21  116.67    8.19
   8   0 -16  427.11   23.82
   7   1 -15  102.06    6.95
   4   2 -24    0.52    0.78
 -19   3  -1    7.93    1.92
 -18   4  -2    9.69    2.05
 -15   7  -7  164.07   10.63
 -18   8 -16   91.54    6.87
 -14   8 -10   20.28    2.67
  12 -20  -4  240.52   14.64
  12 -16  -4   54.69    4.87
 -19 -11   9    2.05    1.28
 -14  -6   8   76.00    5.85
  12  -6 -14  159.91   10.51
 -17  -5   7    2.95    1.39
  11  -5 -11  135.33    9.12
 -20  -2   4  174.85   11.33
   6  -2  -4  424.12   23.02
   8  -2 -24   61.23    5.18
   4   0  -4  599.83   31.45
 -13   1   3  253.91   15.14
 -11   1   3  167.59   10.52
 -20   2   0    0.13    0.99
 -12   6  -4  871.79   46.56
 -18   8 -14   25.90    3.17
   6 -18   4   49.69    4.37
   8 -18   2  154.48   10.18
  11 -13  -3  443.49   25.08
   4  -6   2  384.84   20.73
  10  -4 -22   46.40    4.39
 -12   0   4  290.50   16.93
 -12   2   2  176.51   11.12
 -17   5  -3   11.18    2.16
  -7   5  -3  186.55   11.03
   0 -20   8   29.24    2.73
  12 -18  -4   58.48    5.13
   7 -17   3   91.66    6.74
  14 -16 -10   19.59    2.75
 -18 -14  10    4.51    1.49
 -16 -12  10    3.27    1.41
  14 -12 -14  111.71    8.02
  13  -9 -13   53.56    4.88
  13  -9 -19    0.48    1.01
 -22  -6   6   46.55    4.44
   9  -3 -23    1.30    1.03
   8  -2  -8 1245.75   65.29
 -14   0   4   93.08    6.92
   3   3 -23   34.82    3.30
   2   4 -22   81.84    5.59
 -14   6  -4  170.90   11.05
 -10   6  -4  115.46    7.80
 -19   7  -9   66.81    5.65
   0 -16   8  413.55   22.14
  13 -15  -7    9.63    2.07
  -8 -12  10    0.07    0.66
   8 -10   0 1099.74   58.11
 -17  -9   9  414.10   23.69
 -21  -7   7    2.11    1.26
 -23  -5   5   86.80    6.73
  10  -4 -10    1.17    1.08
 -10   0   4   61.37    4.91
   6   0 -24   52.44    4.77
 -15   1   3    4.78    1.64
 -10   2   2   13.46    2.17
   4   2  -8    4.64    1.07
 -22   4  -4  220.99   13.87
  -5   7  -9   81.02    5.24
  14 -14 -12  113.53    8.18
   1 -13   7   24.13    2.13
  10 -12  -2   37.66    3.93
  12 -12  -6  281.71   17.03
  13  -9 -15    0.49    1.20
  13  -9 -17   34.73    3.81
  12  -8 -10   -0.27    1.27
 -13  -1   5  173.42   11.12
 -13   3   1  298.65   17.63
 -11   3   1  140.90    9.32
 -21   5  -5  235.00   14.66
 -21   7 -11   12.88    2.28
 -18   8 -12   22.48    3.01
 -16   8 -10  269.91   16.39
  11 -21  -3  157.70   10.62
  13 -19  -7    3.14    1.49
  13 -17  -7    8.10    1.94
   9 -11  -1  227.29   13.94
 -16  -6   8  237.74   14.71
  11  -5 -19   53.40    4.97
  -9   1   3   19.01    2.51
 -11 -17  11    9.41    1.55
  11 -15  -3   66.56    5.78
 -22 -10   8    3.38    1.39
  -7  -9   9  494.07   26.35
 -20  -8   8   34.36    3.85
  11  -5 -13  421.10   24.18
   6  -4  -2  396.86   21.85
 -15  -1   5    7.15    1.89
 -16   0   4   75.17    6.22
 -22   6  -8   -0.47    1.24
 -20   6  -6   32.28    3.76
 -16   6  -4   13.49    2.37
  -8   8 -10  341.37   19.21
  13 -13  -9   57.51    5.34
  13 -11 -11  144.57   10.11
  12 -10  -8    0.45    1.39
 -20  -4   6  135.08    9.59
 -16   2   2  174.42   11.57
 -15   3   1    5.25    1.74
 -20   4  -2  170.56   11.50
 -13   9 -15    0.35    0.90
 -13   9 -17   33.70    3.77
  11 -19  -3   92.00    7.28
  11 -17  -3   -0.10    1.24
  12  -8 -20   12.48    2.37
 -19  -5   7    4.17    1.70
  11  -5 -15   49.62    4.95
  11  -5 -17   12.48    2.37
 -12  -2   6  121.02    8.40
 -22   0   2    3.07    1.54
   6   0  -8 1576.66   81.83
 -21   3  -1   60.78    5.59
 -12   4   0  256.23   15.52
 -19   5  -3  140.78    9.99
  -7   7  -7  599.64   32.24
 -11   9 -15   16.87    2.52
 -11   9 -17   96.37    7.18
  10 -22  -2    9.64    2.18
 -13 -15  11   55.93    4.84
  11 -11  -5  142.10    9.96
 -12 -10  10    7.34    1.79
   6 -10   2   22.03    2.64
  11  -7  -9   42.23    4.33
  -8  -6   8  715.30   38.02
 -14  -2   6   13.30    2.37
  -9  -1   5  316.15   18.10
   7  -1 -23   41.18    4.32
 -17   1   3  157.48   10.78
  -8   6  -4    0.36    1.12
 -20   8 -14    0.95    1.06
  -6   8 -12   -0.05    0.80
 -15   9 -15   84.69    6.90
 -18 -12  10    1.61    1.22
   3 -11   5  740.00   39.12
 -14 -10  10    0.13    1.20
  12  -8 -12   47.28    4.85
 -22  -2   4   90.36    7.37
 -22   2   0    5.84    1.99
  -9   3   1   17.08    2.57
   3   3  -9    0.84    0.73
 -18   8 -10  143.56   10.30
 -14   8  -8  193.60   12.67
 -12   8  -8   79.10    6.32
 -15   9 -17  104.30    8.14
   8 -24   0  122.44    9.21
   9 -23  -1   60.23    5.67
  10 -14  -2   11.34    2.35
   2 -12   6  108.73    6.84
 -21 -11   9   11.61    2.42
  13 -11 -13  262.90   16.53
 -19  -9   9   71.59    6.32
 -13  -7   9   45.08    4.36
   7  -7  -1 1991.22  103.34
  10  -4 -12  294.06   17.78
   7  -3  -5  196.17   11.97
   9  -3 -21   51.89    5.14
 -10  -2   6   19.17    2.60
   8  -2 -22   -0.04    1.36
 -17  -1   5   10.86    2.44
  -8   0   4    5.76    1.38
   5   1 -23    0.17    1.14
  -8   2   2  299.57   17.17
 -17   3   1  167.03   11.44
 -10   4   0   61.73    5.21
   2   4 -10  111.28    6.39
 -21   7  -9    0.25    1.34
 -19   7  -7   43.41    4.75
 -13   7  -5  172.40   11.46
 -11   9 -13   42.10    4.18
  12 -20  -6   77.11    6.61
 -15 -15  11    2.25    1.29
 -11 -15  11    8.69    1.70
  13 -11 -17    1.91    1.36
  12  -8 -18   17.74    3.05
 -16  -2   6   15.75    2.81
  -3  -1   3  399.16   21.07
 -18   2   2  103.90    8.20
 -16   4   0   81.90    6.88
 -20   8 -12   17.06    3.05
 -15   9 -13   -0.06    1.37
 -13   9 -19    0.42    1.29
  10 -20  -2   37.01    4.34
  13 -17  -9   29.88    3.90
  12 -16  -6   20.85    3.09
  13 -13 -11  240.55   15.53
  13 -11 -15   57.67    5.64
  10 -10  -4    1.81    1.59
 -15  -7   9  238.29   15.05
 -11  -7   9   44.91    4.19
  10  -6  -8  159.11   10.81
  10  -4 -18   -0.02    1.24
 -23  -1   3    0.17    1.28
 -23   1   1   88.31    7.45
  -2   4  -4 1229.73   63.07
 -15   7  -5    0.37    1.33
 -11   7  -5  155.33   10.38
 -16   8  -8  680.74   37.97
 -10   8  -8  344.66   20.01
   1 -21   7    2.33    1.19
  12 -18  -6   12.24    2.63
  10 -16  -2   98.12    7.88
   9 -13  -1   29.19    3.69
   7 -11   1  246.80   15.03
 -16 -10  10  136.61    9.92
 -10 -10  10   54.32    4.55
  12  -8 -16   23.45    3.50
  11  -7 -21   14.75    2.77
 -13  -3   7   93.36    7.23
   9  -3 -11   38.94    4.14
   7  -1  -9 1193.05   62.89
 -13   5  -1  178.56   11.87
 -17   9 -15  105.83    8.50
   4 -24   4   27.49    3.80
   8 -12   0  165.05   11.05
  12 -12  -8   52.33    5.39
  12 -10 -10    9.41    2.48
   9  -9  -3  321.42   19.15
   8  -8  -2 1374.01   72.44
   7  -5  -3  191.77   11.92
   9  -5  -7   80.76    6.53
   8  -4  -6    0.05    1.33
  10  -4 -14   70.62    6.27
  10  -4 -16   22.24    3.42
 -19   1   3    9.03    2.55
 -15   5  -1    5.87    2.08
  -3   5  -5 1576.27   80.97
 -17   9 -17  138.63   10.51
 -11   9 -19    3.05    1.58
   6 -24   2   17.02    3.06
   9 -21  -1    0.26    1.34
 -22  -8   8   20.23    3.37
  10  -8  -6  157.43   10.84
 -22  -4   6   96.40    8.14
 -15  -3   7    2.32    1.61
 -11  -3   7   75.72    6.10
   8  -2 -10  306.81   18.17
 -22   4  -2   86.08    7.54
 -21   5  -3  203.77   13.92
 -11   5  -1    3.81    1.71
 -22   6  -6   42.08    4.86
 -17   9 -13   33.49    4.34
  -9   9 -17  422.35   24.00
  13 -15 -11   50.44    5.47
  11 -13  -5  416.30   24.65
  13 -13 -13  212.64   14.39
  11  -7 -11    3.13    1.88
 -21  -5   7   46.99    5.24
   2  -4   2  126.01    7.23
   9  -3 -19    5.16    1.92
   6   0 -22    3.97    1.75
  -7   1   3    1.37    1.39
   4   2 -22   81.68    6.74
 -19   3   1    6.64    2.32
 -18   4   0    3.66    2.10
   1   5 -19    0.38    0.76
 -20   8 -10    0.88    1.47
 -15   9 -11   19.90    3.28
   3 -23   5   42.31    4.83
   7 -23   1   43.82    5.24
   2 -22   6   19.74    3.13
   8 -22   0   39.12    4.77
  11 -21  -5  117.93    9.45
 -13 -13  11  239.62   15.11
   5 -11   3  757.40   40.77
 -17  -7   9  358.11   21.81
  10  -6 -22    6.90    2.27
   4  -4   0  626.35   33.24
 -23  -3   5   51.31    5.61
   4  -2  -2  131.10    8.01
 -19  -1   5    0.37    1.54
 -18   8  -8  328.76   20.55
  -9 -17  11   94.43    6.27
  13 -13 -15   54.27    5.83
  -3  -7   7  223.32   11.81
   9  -7  -5   66.97    5.89
  11  -7 -19    1.50    1.71
 -20  -6   8    0.02    1.41
   8  -6  -4    0.51    1.51
 -20   0   4   33.83    4.53
 -20   2   2   59.37    6.16
 -17   5  -1   10.62    2.36
 -20   6  -4  131.69   10.25
 -21   7  -7    1.05    1.77
 -11   9 -11    0.40    1.50
   9 -19  -1   61.42    6.24
   1 -15   7   90.88    6.31
  12 -14  -8   33.62    4.36
 -15 -13  11   53.20    5.46
 -18 -10  10   73.81    7.11
  12 -10 -12  104.00    8.73
 -21  -9   9    0.45    1.56
   5  -7   1   70.95    5.38
   9  -5 -23   -0.00    1.64
 -17  -3   7   99.88    8.34
   9  -3 -13   54.81    5.45
   8  -2 -20    1.05    1.50
   5 -23   3   37.58    4.98
   9 -17  -1  358.60   22.12
  11 -15  -5   39.75    4.94
  13 -15 -13   61.02    6.35
   3  -7   3   86.35    5.74
  11  -7 -13   66.66    6.59
   8  -4 -24    9.77    3.06
   9  -3 -17  147.25   10.99
   3   3 -21  185.83   12.28
  -8   4   0    6.00    1.67
 -14   6  -2   13.91    2.88
 -19   9 -15   12.67    3.10
 -17   9 -11   98.91    8.65
   1 -19   7   49.57    4.81
  11 -17  -5    9.56    2.93
  11 -11  -7    4.30    2.15
  12 -10 -18    0.60    1.71
  11  -9  -9   37.47    4.78
  -9  -7   9  518.32   28.71
  11  -7 -17   42.71    5.36
 -14  -4   8   15.14    2.92
   9  -3 -15   28.77    4.09
  -8  -2   6  753.40   40.55
   5  -1  -5  427.61   23.52
 -12   6  -2  105.56    8.32
  10 -22  -4   49.43    6.02
   8 -20   0   25.53    4.19
  12 -18  -8   18.95    3.83
  12 -16  -8   32.26    4.67
   8 -14   0   90.17    7.68
 -11 -13  11  140.75    9.79
   6 -12   2  101.54    7.78
  12 -12 -10  111.97    9.50
  12 -10 -14   87.01    8.18
  12 -10 -16    3.22    2.58
  11  -7 -15    1.41    2.08
  10  -6 -10   32.32    4.10
 -21   1   3   57.69    6.45
  -7   3   1    0.45    1.49
   2   4 -20  145.82    9.74
 -16   6  -2   18.78    3.32
 -19   7  -5   10.54    2.99
  -3   7 -11   78.10    4.84
 -14   8  -6   60.03    6.19
 -19   9 -13    0.97    1.79
   6 -22   2   20.18    3.83
   1 -17   7  251.07   15.31
 -17 -13  11    0.09    1.80
   7 -13   1   21.55    3.40
  11  -9 -21   10.80    3.08
 -16  -4   8  124.01   10.02
 -12  -4   8  191.43   12.88
 -20  -2   6   28.89    4.58
  -7  -1   5   74.34    5.71
 -20   4   0   36.43    5.13
 -19   5  -1    1.03    2.31
  -5   5  -3 1452.74   75.53
  -8   8  -8  944.59   50.72
   4 -22   4  193.26   14.25
   7 -21   1    1.76    1.93
   4 -12   4 1856.19   96.87
  10  -6 -20   14.06    3.45
 -19  -3   7    9.11    2.94
  -9  -3   7  231.36   14.33
   8  -2 -12    0.53    1.35
 -21  -1   5   42.12    5.70
   3   1  -5  336.86   18.24
   5   1 -21   49.59    5.66
 -21   3   1   60.99    6.98
 -20   8  -8   38.65    5.57
 -16   8  -6  229.00   15.94
 -12   8  -6   -0.11    1.61
  -9   9 -19   70.89    6.47
   8 -18   0  276.19   18.66
   8 -16   0  436.21   26.60
  -9 -15  11   14.77    2.26
 -14  -8  10   18.91    3.68
   8  -2 -18  144.63   11.38
   6   0 -10  495.73   27.83
  -6   8 -10  147.00    9.52
 -15   9  -9  261.10   17.77
   9 -23  -3    3.10    2.53
   2 -14   6   15.26    2.45
  12 -14 -10   84.67    8.57
  12 -12 -12  249.73   17.83
   9 -11  -3   37.69    4.81
   7  -1 -11  252.23   15.88
 -22   2   2   20.61    4.51
 -22   6  -4  124.84   11.17
 -18   6  -2   18.99    3.74
   3 -21   5  212.91   15.33
  10 -20  -4   89.84    9.21
  10 -14  -4   77.90    7.93
   3 -13   5  779.17   42.31
 -20 -10  10    0.39    2.27
  10 -10  -6   26.57    4.27
 -16  -8  10  254.75   17.77
 -12  -8  10    0.17    1.61
   9  -5  -9  245.64   16.22
   7  -1 -19   55.09    6.50
 -22   0   4    9.26    3.46
   6   0 -20    3.58    2.60
 -10   6  -2   20.67    3.33
  -6   6  -4 1427.21   74.76
   8 -24  -2   83.41    9.39
   5 -21   3  219.90   16.48
   7 -19   1   53.07    6.69
  12 -16 -10    1.50    2.71
  11 -13  -7   74.58    8.00
  11  -9 -11    0.60    2.85
   6  -8   0 1441.10   76.10
  10  -8  -8  302.44   19.71
   9  -5 -21   32.80    5.75
   8  -2 -14   13.78    3.16
   8  -2 -16  323.79   21.11
  -1   5 -23    0.49    1.11
 -18   8  -6  111.78   10.53
 -17   9  -9  479.76   30.20
  10 -18  -4    0.64    2.77
  10 -16  -4   17.89    4.32
   7 -15   1  102.31    9.05
  12 -12 -16   17.77    4.51
 -15 -11  11    8.43    3.43
 -13 -11  11  175.98   13.34
  -8 -10  10   97.83    7.23
   8 -10  -2  290.69   18.57
  11  -9 -19    5.89    3.39
  10  -8 -22    3.29    3.16
  -4  -4   6 1460.47   75.38
  -6   2   2   16.49    2.41
   4   2 -10  105.02    7.27
 -21   7  -5   49.15    7.09
 -15   7  -3    1.14    2.37
 -13   7  -3  104.14    9.17
 -11   9  -9   43.58    5.33
   6 -20   2   26.97    4.96
  11 -19  -7    2.04    3.31
   7 -17   1  293.62   20.10
   5 -13   3  804.01   44.50
  11 -11  -9    0.54    2.46
   7  -9  -1 1111.82   60.09
   6  -2  -6   16.27    2.76
  -6   0   4   90.43    6.62
 -23   1   3    2.44    3.40
   4   2 -20  156.33   12.31
 -22   4   0   12.34    4.30
 -21   5  -1   57.22    7.73
   1   5 -13  183.73   10.46
 -10   8  -6  147.25   11.04
   2 -18   6   23.81    4.18
  11 -15  -7   -0.77    2.90
  12 -14 -12  236.03   18.47
 -18  -8  10  156.01   14.20
 -21  -7   9    1.87    3.91
  10  -6 -14   -0.78    2.63
  10  -6 -16   64.75    8.08
 -15  -5   9   90.02    9.08
   8  -4  -8  215.42   14.58
   8  -4 -22   21.12    5.83
 -21  -3   7   34.07    6.43
 -22  -2   6   19.65    5.45
   6  -2 -24   13.06    4.43
 -15   1   5    4.55    2.76
 -16   2   4   15.28    4.06
 -15   3   3   32.38    5.04
   1   5 -17   11.93    2.07
 -14  10 -14   17.01    4.51
 -14  10 -16   18.77    4.77
   9 -21  -3   55.75    8.15
   4 -20   4  384.76   25.77
  11 -17  -7   42.85    6.93
   2 -16   6   13.01    3.03
  12 -16 -12   25.85    6.02
 -17 -11  11    5.05    3.29
  11  -9 -13   39.65    6.25
  11  -9 -17  125.39   12.79
 -13  -5   9   30.43    5.07
   7  -3  -7  207.73   13.79
 -13   1   5  189.72   14.05
 -13   3   3  853.02   48.19
 -20   6  -2   29.49    5.98
 -19   9  -9   71.43    9.72
 -16  10 -16  111.91   12.83
  -3 -19   9    2.42    1.68
   3 -19   5  150.22   12.80
   6 -18   2   26.23    5.28
  12 -14 -14  120.56   13.08
   9 -13  -3   85.27    8.95
   9  -9  -5  255.38   17.59
  11  -9 -15   14.60    4.76
  -4  -8   8  213.76   11.85
   9  -7  -7  561.77   33.41
   9  -7 -23   30.82    7.52
  -6  -6   8   65.11    5.16
 -17  -5   9  100.23   10.76
 -23  -1   5    0.18    3.33
   7  -1 -13   17.15    3.55
   7  -1 -17  305.31   20.98
 -17   1   5    9.24    3.99
 -12   2   4  960.58   53.46
 -17   3   3   44.89    6.46
  -1   3  -3  356.16   18.57
 -14   4   2  239.56   17.06
 -11   7  -3   77.93    7.71
  -5   7  -7    5.63    1.66
 -21   9 -11   12.06    5.38
   5 -19   3  137.15   12.98
   6 -16   2   18.04    4.67
   4 -14   4  618.79   35.72
 -20  -4   8   48.43    7.97
   5  -3  -3  680.14   36.97
 -16   0   6   80.00    9.17
 -18   2   4    7.26    4.23
 -16   4   2   20.34    4.68
  -7   7  -5    1.76    1.87
 -20   8  -6   -0.30    3.80
  -7   9 -15  247.91   16.35
   5 -25   1   29.67    8.53
   8 -22  -2   -1.78    4.17
   3 -15   5   52.04    5.94
   9  -5 -11   16.73    4.06
   9  -5 -19   -0.10    4.68
   7  -1 -15   98.18    9.43
   6   0 -18  104.20   10.64
   5   1 -11    2.39    1.73
   5   1 -19   -0.94    2.30
  -3   3  -1  330.56   18.19
   3   3 -19  207.13   15.23
 -19   7  -3   11.28    4.61
 -16  10 -12    3.35    3.80
 -12  10 -14   72.00    9.24
 -12  10 -16    8.90    4.26
   9 -19  -3    3.28    3.91
   5 -15   3   53.71    6.48
  10 -12  -6   40.37    6.61
  11 -11 -19    8.06    6.17
 -10  -8  10  104.33    9.20
   6   0 -12   12.85    3.04
 -11   3   3 1203.32   66.06
   3   3 -11 1174.62   61.95
 -18   4   2    5.99    4.11
 -12   4   2  947.91   53.43
 -15   5   1    6.18    3.60
 -15   9  -7  256.34   20.06
 -18  10 -14    3.06    4.70
 -14  10 -18    4.22    4.09
   6 -24   0   64.01   11.73
   7 -23  -1   62.16   11.17
   4 -18   4  179.45   15.11
   3 -17   5   10.46    4.02
   5 -17   3   14.75    4.42
   9 -15  -3   38.49    6.83
 -19 -11  11   15.67    7.25
  11 -11 -11    8.32    4.88
 -20  -8  10    0.73    4.49
 -18   0   6   96.44   11.86
 -12   0   6   17.51    4.07
 -11   1   5    4.31    2.92
 -19   3   3  244.27   20.54
   1   5 -15    5.65    1.67
 -17   9  -7  465.51   33.08
  10 -20  -6    3.72    4.49
  11 -19  -9    2.39    5.68
   9 -17  -3  159.67   15.84
   4 -16   4    5.03    3.55
  -9 -13  11   46.84    5.62
 -19  -5   9    2.33    4.13
 -11  -5   9   18.63    4.04
 -15  -1   7  117.42   11.92
 -19   1   5    0.61    3.72
 -17   5   1    5.46    4.43
 -13   5   1  198.41   15.54
  -7   5  -1   64.98    6.18
 -16   8  -4  131.64   13.85
 -14   8  -4   14.43    4.76
  -7   9 -13   31.52    4.81
 -18  10 -12    2.66    5.26
  11 -17  -9  169.57   18.78
  11 -15  -9   23.58    6.34
   8 -12  -2    1.74    2.92
  11 -11 -17   12.52    7.30
  10 -10  -8  118.71   12.31
   2  -8   4    4.03    1.70
   7  -7  -3  220.53   15.50
   6  -6  -2   17.68    3.53
   9  -5 -17   85.21   11.77
 -17  -1   7  357.66   27.01
 -20   2   4  186.76   19.16
   2   2 -24   38.69    9.04
   2   4 -12  995.67   52.69
 -22   6  -2   22.93    7.96
  -8   6  -2  806.99   45.24
 -21   9  -9    0.78    5.84
  -7   9 -17  377.33   24.40
 -12  10 -12  132.34   13.56
  10 -14  -6    1.51    4.26
  11 -11 -13  180.88   18.57
   7  -5  -5 1153.13   63.26
   9  -5 -13   33.23    7.21
   6  -4  -4 1495.44   79.67
   8  -4 -20   37.89    9.35
 -13  -1   7   26.09    5.50
   6   0 -14   12.73    4.03
 -10   2   4  132.89   11.25
 -12  10 -18    1.34    4.96
   8 -20  -2    1.95    5.53
  10 -18  -6   33.05    8.23
 -15  -9  11   19.27    6.27
  10  -8 -18  188.95   20.88
   9  -5 -15   94.41   12.08
 -22  -4   8    8.02    7.16
   4   2 -18    9.58    4.58
 -20   4   2  206.38   21.11
  -6   4   0   90.22    7.52
 -19   5   1    0.38    5.55
 -16   6   0   98.49   12.19
 -21   7  -3   23.58    8.86
 -18   8  -4   22.05    7.32
 -19   9  -7   57.90   12.14
 -16  10 -10  142.32   17.54
  10 -16  -6   74.15   12.01
  11 -13 -11  198.90   20.72
  -6 -12  10   53.21    4.77
  10  -8 -12   -0.05    4.57
   9  -7 -21   -1.43    7.47
   8  -4 -10   18.30    4.82
 -20   0   6    6.85    6.65
   5   1 -17   12.36    5.02
 -14   6   0    6.98    4.33
 -12   8  -4  218.00   17.84
 -14  10 -10    2.11    4.58
  -3 -15   9   23.81    2.59
   9 -11  -5   18.10    5.44
 -17  -9  11  121.21   16.74
 -16  -6  10   65.70   11.24
 -14  -6  10   -1.16    4.16
  -7  -3   7  236.90   15.71
  -3  -3   5  661.16   35.01
   7  -3 -21   49.35   12.11
 -19  -1   7   65.05   11.46
   5  -1 -23    1.45    6.33
 -21   1   5   38.66   11.23
   5   1 -13  187.22   14.45
 -21   3   3  266.04   26.48
 -11   5   1    8.13    3.87
 -18   6   0   89.24   13.46
 -11   9  -7   44.00    7.44
   4 -24   2   -1.01    7.10
   9 -21  -5   29.89   11.29
  11 -17 -11   16.26   10.36
  11 -15 -11    5.26    8.33
   8 -14  -2   10.42    5.51
  11 -13 -17    2.66    6.06
  10 -10 -20   -2.49    9.05
 -13  -9  11   46.77    9.29
   5  -9   1  302.71   19.97
  10  -8 -14   22.28    8.31
  -7  -7   9  585.44   33.67
   9  -7  -9  595.74   38.77
 -21  -5   9   30.40   11.68
 -16  -2   8  315.84   26.15
   6  -2 -22   27.25   10.63
   4   0  -6   94.38    7.45
 -10   4   2  115.58   10.86
  -9   7  -3  254.27   18.31
  -8   8  -6  782.31   45.51
 -20  10 -12   37.62   13.08
 -18  10 -10   94.46   16.56
   2 -24   4   -1.58    8.84
   7 -21  -1    5.23    7.63
   8 -18  -2  159.44   18.96
  -3 -17   9  140.00   10.67
 -14 -14  12   91.38   15.14
  11 -13 -13  296.03   29.19
  11 -13 -15   65.29   15.36
   6 -10   0  541.29   33.54
 -22  -8  10   -2.76    9.52
 -18  -6  10   21.22    9.35
  -8  -4   8  205.03   14.93
  -5   1   3  359.30   21.24
   5   1 -15    6.58    4.17
   3   3 -17   31.60    6.20
   2   4 -16   15.10    3.99
 -20   8  -4   30.85   10.79
 -10  10 -14   -2.64    4.17
   5 -23   1    0.49    9.39
   6 -22   0   -0.78    7.64
  10 -20  -8    0.29    8.68
   8 -16  -2  252.62   23.33
  10 -12  -8   -1.24    5.68
   8  -6 -22    6.36    8.62
   8  -4 -18   10.75    7.93
 -18  -2   8  169.49   20.10
  -6  -2   6   18.64    3.55
 -11  -1   7  243.30   19.23
 -22   2   4   86.72   17.27
 -12   6   0   15.78    5.34
 -21   9  -7   -4.02    9.67
 -12  10 -10    4.17    6.63
 -10  10 -16  127.67   16.30
  11 -15 -13   37.77   13.63
  10 -10 -10   71.48   11.53
 -19  -9  11   -2.81    7.85
   9  -9  -7  522.58   35.82
   7  -3  -9  241.61   18.41
   4   2 -16   25.36    5.92
 -22   4   2   63.37   16.13
   2   4 -14  253.52   16.93
 -21   5   1   27.60   11.05
 -15   7  -1   94.67   13.33
  -6   8  -8  749.89   43.08
  -4   8 -14   10.07    2.72
  -7   9 -11   36.82    6.30
   9  -7 -19   55.37   14.65
 -12  -6  10   44.38    8.55
   8  -4 -12  215.46   19.54
 -21  -1   7   -0.01    8.30
 -22   0   6   -7.60   10.95
   4   2 -14  219.73   17.07
   3   3 -13  979.86   54.67
 -20   6   0    3.06    8.27
 -20  10 -10   -4.66   12.17
   8 -22  -4    5.75   10.89
   9 -19  -5    1.37    8.31
   9 -13  -5   17.44    7.99
 -12  -2   8    0.07    4.51
   3   1 -23   -0.35    8.01
   1   3 -23    2.64    5.76
 -17   9  -5   55.47   13.60
 -15   9  -5   56.28   12.28
 -16  10  -8  264.02   28.37
 -10  10 -12    6.27    4.94
   1 -23   5    0.20    9.25
   7 -19  -1   25.59   11.43
  10 -14  -8   16.27    9.75
 -16 -12  12   15.25   10.86
   8 -10  -4   12.68    5.95
 -20  -6  10    7.06    9.85
   3  -5   1  329.30   19.79
   7  -5 -23    3.15   10.61
   8  -4 -16  127.19   17.52
   5  -3 -25   -5.59   14.01
 -20  -2   8   -0.25    8.49
   6  -2  -8  794.97   46.84
   5  -1  -7   72.15    7.75
  -5   3   1  363.65   22.53
   3   3 -15   38.58    6.15
  -1   5  -7   68.21    4.13
  -2   6  -8  828.10   43.72
 -19   7  -1   45.08   13.72
 -22   8  -4    1.86   12.32
 -18  10  -8  103.66   21.62
 -17  -3   9  145.12   21.02
 -15  -3   9   31.21   10.21
 -14  10  -8   18.83    8.91
 -10   8  -4    6.18    5.03
  -9  -5   9  275.62   21.11
  -2 -20   8    1.52    5.35
   3 -23   3   10.85   11.19
   6  -4 -24   -1.65   13.62
   7 -13  -1   15.39    6.54
   7  -3 -19    2.49    7.72
   8  -4 -14    7.75    7.09
   9  -9 -21   -7.17   13.44
   9  -7 -11   38.37    9.70
  10 -16  -8  297.89   31.84
  10 -10 -12    5.71    9.07
 -21  -9  11   11.14   14.42
 -19   9  -5   -0.15    9.89
 -18 -12  12   10.83   14.57
 -14 -12  12  161.83   23.67
   8  -6  -8  757.70   48.66
   9 -15  -5   75.85   14.99
  10 -10 -16   90.49   20.07
 -22   6   0   -4.34   13.97
   7 -23  -3   -2.04   12.78
   7 -17  -1  238.47   27.53
   9  -7 -17  308.09   34.58
  10 -12 -10    6.83    9.78
  10 -10 -14   -5.03   10.46
 -19  -3   9    5.26   11.44
 -17  11 -15    9.70   14.98
 -16   8  -2  196.58   26.66
  -5  -9   9  301.43   18.87
   0 -22   6   -1.86    9.83
   4   0 -22    9.87   10.42
   6 -20   0    5.88   10.89
   7 -15  -1  106.14   16.52
   8  -8  -6  776.17   52.23
   9 -21  -7  -13.08   15.49
  10 -12 -18   -4.29   14.64
 -21   7  -1    8.11   14.42
 -20  10  -8   -9.55   15.11
 -17  11 -13   -3.70   16.41
 -15  11 -13   18.74   14.72
 -15  11 -15   -0.75   14.02
 -13  -3   9   46.97   11.97
 -10   6   0  618.42   42.47
  -9 -11  11    3.05    5.13
  -9   5   1  293.52   24.37
  -9   9  -7  485.07   37.33
  -5  -1   5  555.19   33.92
  -1 -21   7    3.16    8.69
   1  -9   5  354.37   22.21
   2   2  -6   23.45    4.11
   3  -9   3   -0.27    5.51
   4 -22   2   76.65   19.82
   5 -25  -1   26.72   19.84
   5 -21   1   31.29   15.56
   6 -24  -2   19.02   17.06
   8 -20  -4   15.23   16.33
   8  -6 -20   -2.00   17.07
   9  -7 -15  218.72   30.08
  10 -18 -10   44.98   20.60
 -22  -6  10   -3.51   16.56
 -22  -2   8  -10.37   15.91
 -21   9  -5    6.02   18.31
 -17  -7  11   42.86   17.23
 -14   8  -2   -0.00    6.63
 -12  10  -8   13.14   10.89
  -8   2   4    0.75    6.13
   3  -1  -3  484.45   29.07
   5  -1 -21   32.74   18.70
   6 -12   0    2.52    7.18
   7  -9  -3  273.07   25.28
   9  -9  -9  553.10   47.97
  10 -14 -10    0.58   14.32
 -19  11 -13   16.17   17.20
 -17   3   5   -1.73    9.45
 -11   7  -1  143.92   19.92
 -10  10 -10   54.32   13.63
  -2 -12   8   -0.59    1.61
   7  -3 -17   77.74   18.07
   8  -8 -22    0.62   12.42
  10 -16 -10  104.37   28.56
  10 -12 -12   64.50   22.10
  10 -12 -16   -0.79   12.59
  -1   9  -1  421.58   40.03
   4 -12  18   69.54   12.42
   3 -13  17    2.16    6.47
   6  -8  14   86.47   13.31
   8  14  14   -0.47    3.77
  -6 -18  12   18.28    8.27
   4 -10  12  360.26   29.80
  -8 -18  10  119.76   16.50
  -3 -15   9   43.93   10.15
   2  20   8    3.35    5.98
  -5 -15   7   -1.50    5.18
   2  18   6   44.40    9.38
 -19 -13   1    7.46    5.31
  -1  15   1  360.63   30.04
 -18 -12   0   14.05    5.48
 -15  13  -5  135.96   16.92
 -18   2  -6   43.87    7.01
   7  17  15   53.05   10.27
   5  -9  13   33.36    9.61
   3  21  11  159.69   18.81
   0  -8   4    7.27    6.98
 -15 -15   3   17.95    8.36
 -14 -14   2   33.90    9.71
  -4  20   2  152.03   18.90
   1  11   1  769.95   49.69
  -7  21   1    6.70    7.42
 -16 -12   0   42.69    9.35
  -5  11  -3  754.68   50.19
  -8  12  -4  243.58   23.25
 -16  16  -4   47.40   11.07
 -19  13  -5   87.97   13.52
 -20   4  -6  153.40   15.96
 -20   6  -6   35.95    8.81
 -14   8  -6   70.85   12.14
   4 -12  22  134.34   16.19
   1 -15  19   12.16    6.81
   9  -3  19    7.33    5.63
   2 -14  18    0.94    6.10
  -5 -17  11   20.76    8.35
   8   2  10  297.58   17.72
  -7 -17   9  475.89   36.61
 -12 -18   8   26.00    8.67
  -6 -16   8  248.93   24.04
  -2 -12   6   81.80   12.86
 -17 -15   3   27.21    8.06
 -18 -14   2    0.14    5.20
 -15 -13   1   -1.70    5.87
 -11  17  -3    2.39    6.46
 -10  14  -4   77.34   13.06
 -18  16  -4    4.14    6.03
   9  -3  21   47.40    9.12
   2 -14  20   47.52    9.70
   3 -13  19  116.40   15.16
   9  -1  15  217.91   18.02
   0 -14  12   19.51    9.61
  -8 -14   4   22.19    7.88
 -16 -14   2   24.31    8.49
 -17 -13   1   46.10    9.42
 -14  16  -4    0.69    6.33
  -9   9  -5  274.02   23.59
 -13  13  -5  449.73   34.69
 -14   2  -6   17.15    5.02
   7  -7  17  275.52   24.15
   2 -12  12  114.48   15.06
  -1  21   5   56.04   11.80
  -2 -10   4   77.29   12.12
   4   0   4  546.73   29.82
   1  -5   3  364.06   25.11
  -5  -9   1  278.23   22.15
  -1   1  -1 7738.98  394.51
  -2   8  -2  340.50   25.48
  -6   2  -4  362.08   22.66
 -20   8  -6    0.55    5.39
  -3 -17  15   39.22    9.30
  -1 -15  13    1.31    5.96
   2  22  10    3.48    5.36
 -11 -17   7   50.85   10.09
   6   8   6   48.58    7.30
   2  16   4   26.22    7.93
  -8 -12   2    0.70    5.17
   0  16   2  357.90   28.88
  -6  22   2   21.63    7.87
 -13  -7  -3   89.79    8.88
 -16  10  -6   50.79   10.29
   7  -7  23   10.78    6.50
  -2 -16  14   37.01    9.01
   7  -5  13  157.24   15.75
   5  17   9   83.37   11.76
 -14 -18   8   31.61    8.09
   3  -7   7  254.26   21.03
  -1  23   7   42.45    8.87
 -10 -16   6   63.18   11.12
  -9 -15   5   93.20   13.21
  -1  19   3    8.78    6.51
   2  12   2  221.37   19.65
  -5  17  -1   14.85    7.38
 -22  -8  -2    0.41    2.92
  -6  16  -2   19.34    7.88
 -12   4  -6  848.77   50.29
 -18  10  -6   31.98    8.02
   6  16  10   49.26    9.21
 -16 -18   8   89.66   12.25
   1  21   7    3.72    5.23
  -5 -13   5  953.47   59.39
  -2  -4   0  490.94   29.07
 -12  16  -4   67.32   11.91
   7  -7  21    3.58    4.26
   7  -7  19   35.99    8.43
  -6 -18  14    3.64    6.14
 -10 -18  10   76.01   11.33
   1 -11   9  206.18   19.40
   6  -2   8  786.61   45.20
  -4  18   0    2.16    5.64
  -7  19  -1   48.78    9.95
  -8  18  -2  144.84   16.54
 -12  20  -2  114.80   14.02
  -7  15  -3    1.21    5.29
  -6  10  -4   92.86   12.25
 -12   8  -6    0.96    4.37
   6  -8  16  245.90   21.65
   1 -13  13   39.88    8.96
   3 -11  13  411.76   30.99
   4  18   8   12.03    5.71
   5  -3   7  198.84   15.18
  -1  11  -1  718.07   45.58
  -3  15  -1    8.72    6.23
  -4  14  -2  211.80   19.91
  10   2  20   36.29    6.07
  -8 -18  12   23.17    6.79
   6  -6  12  323.30   24.57
   6  18  12   16.68    6.20
   7  -3  11   72.53    8.57
   7  15  11    5.05    4.41
   5  19  11   56.71    9.29
 -13 -17   7   18.25    6.24
  -3 -13   7   82.68   11.94
   5  15   7    0.53    4.08
  -5 -11   3  777.60   48.56
   0  12   0 1507.76   86.17
  -9  -5  -3    3.01    2.49
  -9  17  -3  140.99   15.72
  -9  11  -5   11.65    5.68
 -11  13  -5  437.19   32.17
 -17  15  -5    1.36    4.46
 -20   2  -6   22.83    5.26
 -20  10  -6   12.09    5.78
  -2 -16  16  162.65   16.49
  -5 -17  13   36.34    8.74
   5  -7  11  149.03   14.76
  -2 -14  10   20.54    7.21
   4  20  10  112.82   13.61
   1  23   9   63.24    9.70
   6  14   8   70.30    9.90
   5  11   5  858.86   50.95
   4  12   4 2062.04  113.17
  -9 -13   3   90.85   11.67
  -9 -11   1  238.44   19.67
  -3  19   1    6.81    5.85
  -6  -8   0 1476.61   81.51
  -2  16   0  363.05   27.95
  -5  13  -3  761.72   48.57
 -13  19  -3  107.23   13.05
  -9   1  -5  260.93   16.50
 -15  15  -5   12.48    7.21
 -22   6  -6   45.81    7.93
  -1 -15  15  137.41   14.83
  -9 -17   9  414.05   30.41
   4  -6   8    0.86    4.21
   3  19   7   15.41    5.74
  -6 -14   6   36.69    8.13
   1  17   3  190.76   17.96
  -2  10  -2   11.43    6.37
 -19  -7  -3   12.67    3.55
  -8  14  -4   11.23    6.39
 -19  15  -5    5.24    4.48
  -4 -16  12   87.61   11.72
  -3 -15  11   63.60   10.14
   8  10  10  101.95    9.38
 -15 -17   7   56.79    9.09
 -12 -16   6   21.19    6.22
  -2  22   4   65.14    9.94
   1  13   1  141.61   14.37
  -5  21   1   46.47    8.88
 -22   8  -6   -0.79    3.71
 -12  10  -6   38.83    8.30
 -18  12  -6   13.97    5.12
 -16  12  -6   19.38    6.24
   6  -8  22    0.64    3.35
   6  -8  18  123.87   13.72
   2 -12  14  161.21   16.02
   7  17  13   14.06    5.17
  -7 -17  11   52.16    9.01
 -12 -18  10   -0.82    3.84
  -8 -16   8  641.50   42.03
  -4 -14   8   14.93    6.07
 -17 -17   7   82.67   10.96
  -7 -15   7  177.76   17.05
   0  22   6    2.08    4.03
 -10 -14   4   94.68   11.61
   0  20   4   33.35    7.58
   3  13   3  912.97   54.55
  -9  21  -1    0.64    4.09
 -10  20  -2   42.55    8.10
  -3   7  -3  102.15   10.80
 -16  18  -4    7.48    5.61
 -13  15  -5  126.76   13.82
 -22   4  -6  105.10   10.95
  -6 -16  10   57.91    9.46
   6  -4  10  109.99   10.87
   5  -5   9   57.92    7.71
   3  21   9   37.61    7.37
 -11 -15   5   48.22    8.89
  -1  17   1  722.11   45.92
  -3   5  -3  567.30   33.92
 -14  12  -6  199.50   18.02
   8  -4  22   13.97    5.05
   6  -8  20    0.15    3.20
   8  -4  18   11.52    4.53
   9  -1  17  410.03   26.77
   0 -12  10   92.86   11.89
   2 -10  10   56.98    9.47
  -5 -15   9   95.52   12.01
   7  13   9   38.58    6.46
  -1 -11   7  264.47   21.03
   1  -9   7 1004.89   58.91
   6  10   6   65.49    7.59
  -3 -11   5  683.10   42.60
   3  17   5   19.59    6.48
  -2  20   2   50.31    8.68
 -10 -10   0  908.15   52.81
  -2   2  -2  830.03   44.52
 -11  19  -3  103.92   12.36
 -14  18  -4   24.32    6.17
  -7   7  -5    7.72    4.74
   5  -9  23    1.74    3.43
  -1 -15  17  129.02   13.28
   5  -9  17   76.65   10.00
  -5 -17  15    5.38    4.15
   3 -11  15   61.79    9.34
   1  -7   5  101.44   10.68
  -4  22   2   61.95    9.13
  -7  -7  -1 2035.59  108.01
 -15  -7  -3    2.35    2.51
  -6  12  -4  822.13   50.13
 -22  10  -6    4.82    3.79
 -20  12  -6   74.50   10.03
   8  -4  20   33.56    6.33
   0 -14  16  104.96   11.83
   4 -10  16   21.46    5.99
   9  13  15    0.50    2.39
   5  21  13  122.55   12.65
 -10 -18  12    3.41    3.57
 -14 -18  10    4.27    3.65
 -14 -16   6    5.70    4.89
   2  20   6   20.91    5.56
  -3  -9   3    1.10    4.67
  -1  -7   3    2.68    4.28
  -4  -6   0   93.82    8.85
 -11  -9  -1  244.58   17.50
  -3  -3  -1  379.09   21.14
  -8  -6  -2  801.84   44.21
  -7   5  -5 1127.78   62.55
 -12   2  -6   85.42    7.67
 -10   6  -6   54.88    7.05
   7  -5  15    0.45    3.79
   6  20  14   10.63    4.02
   8  14  12   32.54    5.58
   4  22  12  100.04   11.24
 -11 -17   9  118.70   12.40
   2  22   8    1.35    3.55
 -18 -16   6   16.38    4.72
  -6 -12   4  711.62   43.59
 -10 -12   2   44.69    7.41
   2  14   2   20.60    5.55
  -6  18  -2   32.09    6.99
  -7   9  -5   58.00    8.02
  -9  13  -5   27.01    6.34
 -10   8  -6  157.67   13.86
   5  -9  21   33.52    6.62
   5  -9  19   -0.89    4.21
  -4 -16  14    1.16    3.38
   9  11  13   38.87    4.93
  -1 -13  11   19.52    5.91
 -16 -16   6   52.43    8.12
  -6 -10   2   16.91    4.60
   0  18   2  231.98   18.85
  -1  13  -1  130.18   12.85
  -5  19  -1    1.02    3.73
  -2  12  -2  210.25   17.04
 -17  -7  -3  112.56    8.93
  -7  17  -3  108.91   11.93
 -12  18  -4   89.14   10.53
 -12  12  -6  268.35   20.57
   9  -1  21    0.62    2.95
   9  -1  19   59.79    7.23
   0 -14  18   31.16    6.64
  10   4  18    0.51    1.49
   8  -2  14   17.28    3.99
   3  23  11   11.52    3.96
 -13 -15   5  131.04   12.70
  -1  -9   5  244.74   18.23
   2  18   4   16.76    5.08
   0  14   0  586.65   36.78
  -4  16  -2   17.93    5.44
   4 -10  22   41.94    6.69
   4 -10  18   -0.04    3.10
   1 -13  17   26.71    5.73
   3 -11  17   -0.20    3.31
   8  16  14   57.61    7.24
  -7 -17  13    8.36    4.20
  -3 -15  13  125.08   12.51
  -2 -14  12  159.70   14.46
   3  -9  11   42.77    6.94
  -1  23   5   -0.14    3.08
   2  -4   4 1097.82   59.43
 -11 -13   3  394.37   26.52
  -3  17  -1  174.10   15.43
  -8  20  -2    1.30    3.48
  -5  15  -3   33.01    6.29
 -17  17  -5    4.14    3.27
 -15  17  -5    1.52    3.35
 -16   0  -6   49.78    4.49
 -18  14  -6    1.43    3.08
 -16  14  -6    3.20    3.50
   1 -13  21   32.55    5.61
   4 -10  20  109.28   11.12
 -10 -16   8  246.79   19.03
  -2 -12   8    0.85    3.55
  -7 -13   5  155.11   13.74
  -1  21   3   51.35    7.61
  -3  23   3   38.42    6.49
  -4  20   0   30.75    6.34
  -7  21  -1    3.17    3.69
 -10  10  -6   38.91    6.64
   3 -11  21  149.84   13.29
   1 -13  19   12.65    4.30
   3 -11  19   89.06    9.75
   2 -12  18    1.60    3.10
   6  -6  14   35.41    6.09
   9   3  13   79.55    5.73
   1 -11  11  131.09   12.30
  -4 -12   6  759.09   45.22
 -19 -15   5    5.95    3.73
   5  13   5  917.24   52.33
   1  21   5   37.08    6.45
   4  14   4  508.29   31.90
 -22 -10   0   13.59    3.76
 -20  -8  -2    1.12    2.20
  -3  11  -3 1244.31   69.58
 -10   4  -6  109.07    9.12
 -22  12  -6   31.69    5.89
 -14  14  -6   14.79    4.55
 -17   7  -7  287.80   20.17
   2 -12  20  126.95   11.89
  -4 -16  16   43.78    6.52
   4  -8  12  207.38   16.19
   8   0  12  165.45   11.36
   5  19   9   -0.29    2.97
   2  -8   8 1366.65   75.24
  -9 -15   7  243.30   18.76
   1  23   7   37.86    6.39
  -8 -14   6   74.72    8.85
 -15 -15   5   14.03    4.67
 -11 -11   1  119.46   10.84
  -6  22   0    2.33    3.30
  -7  11  -5  147.53   12.88
 -13  17  -5   35.62    6.22
 -15   7  -7  144.09   12.28
 -17   9  -7  392.23   26.02
   7  -5  17    5.53    3.45
   9   1  15  197.41   13.27
   5  -7  13  157.46   13.13
  -6 -16  12   25.35    5.54
   6  18  10   22.92    4.79
   7   7   7  624.80   33.98
   0  -4   2  463.78   26.39
 -21  -9  -1    0.15    1.91
  -6  14  -4  185.85   15.30
 -10  18  -4    0.95    4.06
 -20  14  -6    8.86    3.58
 -15   9  -7  244.86   18.05
  -8 -16  10  263.55   19.51
 -15 -17   9  111.49   10.70
  -3 -13   9   73.12    8.57
   0 -10   8 1017.95   57.81
   4  20   8   46.62    6.70
   5  17   7    3.88    3.51
 -20 -14   4  101.99   10.15
 -21 -13   3  160.13   13.47
   3  15   3   30.88    5.78
 -19   7  -7   45.74    6.23
   7  -5  21   56.61    7.13
  -7 -17  15   61.81    7.53
   0 -12  12    1.46    2.95
  -4 -14  10   85.41    9.48
   8  12  10   11.52    3.00
 -17 -17   9  147.48   12.76
   6  16   8  212.06   15.97
  -5 -13   7  152.15   13.15
   7   9   7  495.35   28.30
   4  18   6   51.68    7.06
 -14 -14   4  170.08   13.99
  -5  -5  -1  423.25   23.92
  -4  -2  -2  104.76    5.95
  -4   8  -4  169.17   13.05
 -22   2  -6   15.72    3.07
 -15   5  -7    0.46    2.17
 -19   9  -7   58.14    7.32
   6  -6  24   -0.35    2.70
   7  -5  19   11.98    3.98
  -3 -15  15   11.29    3.85
   7  17  11   46.45    6.36
   5  21  11  126.14   11.41
  -7 -15   9  273.72   19.96
 -12 -12   2  129.21   11.25
  -1  19   1  194.62   15.78
 -14  -8  -2   18.01    3.37
  -4   6  -4 1520.59   81.28
  -9  15  -5   86.00    9.44
 -10  12  -6   48.13    6.70
 -12  14  -6  187.96   15.20
 -17  11  -7   47.45    6.59
  -2 -14  14   26.70    5.36
  -1 -13  13   40.98    6.62
   2 -10  12   38.31    6.50
   6  20  12   82.57    8.83
 -11 -17  11   13.22    3.89
 -12 -16   8   39.54    6.15
  -6 -14   8   79.16    8.90
   3  21   7   34.31    5.99
   2  -6   6   16.51    3.98
 -18 -14   4   24.50    5.06
 -13 -13   3  392.86   25.59
 -12 -10   0  112.49    9.66
  -1  15  -1  382.20   25.29
  -4  10  -4  288.60   19.75
  -7   3  -5  199.54   12.91
 -15  11  -7    1.75    2.83
  -9 -17  13   41.73    6.19
 -16 -14   4    0.01    2.75
  -4 -10   4  283.83   19.32
   0  22   4    7.91    3.89
 -21 -11   1   22.12    4.30
  -7  -9   1 1049.99   57.76
 -13  -9  -1   23.04    3.82
  -3  13  -3  902.37   51.75
 -11  17  -5    9.24    3.82
 -16  16  -6   38.07    5.93
 -19   5  -7    7.55    2.96
 -13   7  -7   45.64    5.85
 -13   9  -7   45.60    6.34
  -3 -15  17   31.01    5.42
   6  -6  16   13.70    3.96
   7  -3  13   91.57    8.20
   7  15   9  276.43   18.79
   3  19   5  140.46   12.24
  -4  -8   2    5.62    3.60
   2  16   2  223.84   16.72
  -2  22   2   18.37    4.90
 -12  20  -4  249.66   18.11
  -7  13  -5  163.22   13.42
 -18  16  -6   15.89    4.01
 -19  11  -7    0.55    2.12
  -6 -16  14    3.81    2.97
   3  -7   9  236.61   16.50
   3  23   9    1.26    2.27
 -19 -13   3  109.97   10.25
   0  16   0  972.06   55.38
 -18  -8  -2  148.91   10.78
  -4  18  -2   11.46    4.19
  -7  19  -3   14.65    4.34
 -14  16  -6    3.84    2.82
   3  -9  13   90.60    9.24
   7  19  13    3.58    2.68
 -14 -16   8   84.30    8.94
 -11 -15   7    1.70    2.72
 -15 -13   3  127.71   11.06
 -20 -12   2  120.52   10.68
  -5  21  -1   38.20    5.99
 -16  -8  -2  328.16   19.97
 -14   0  -6    6.03    1.57
 -21   7  -7    2.44    2.29
 -21   9  -7    1.75    2.37
 -13  11  -7   94.15    9.27
  -2 -14  16   27.97    5.11
   1 -11  13   18.64    4.40
 -13 -17  11    2.20    2.38
 -10 -16  10  124.45   11.13
  -1 -11   9  225.56   16.50
  -8 -12   4  204.60   15.19
 -17 -13   3    2.60    2.11
   0  20   2   -0.02    3.09
 -20 -10   0    0.38    2.16
  -3  19  -1    9.07    3.66
  -8  18  -4    9.94    3.84
  -8   8  -6  763.71   43.45
 -13   5  -7  162.88   11.87
   8  -2  22    0.24    2.04
   6  -6  18    3.15    2.47
   5  -7  15    0.59    2.39
   4  -8  14   11.82    3.99
  -5 -15  13  118.01   10.76
  -8 -16  12   25.81    4.97
 -18 -16   8   99.48    9.44
 -16 -16   8  192.35   14.81
   7  11   7   28.17    3.93
 -10 -14   6   -1.09    2.67
   0  -8   6 1505.19   81.03
   5  15   5   92.84    8.88
 -14 -12   2  158.65   12.59
 -19  -9  -1   55.73    5.96
  -6  -4  -2  422.81   22.92
  -9  21  -3   40.53    5.90
  -4  12  -4 2102.80  112.24
  -6  16  -4   13.49    4.09
 -10  14  -6   -0.76    2.58
 -15  13  -7    4.90    2.87
   5  -7  23    9.43    2.99
   6  -6  20   43.30    5.99
  -6 -16  16   49.78    6.42
   0 -12  14   18.23    4.47
   9  13  13   44.41    5.02
   6  -4  12  742.07   41.72
   8  16  12   28.68    4.50
   4  -6  10  109.87    9.30
   1  -9   9 1259.14   69.01
   7   1   9 1089.45   56.86
  -9 -13   5   35.84    5.73
   3  -3   5  635.07   34.74
   2  20   4  157.61   12.93
  -2  -6   2   19.31    3.75
  -4  22   0   12.95    3.77
 -13  19  -5   83.63    8.61
  -8  10  -6  141.57   11.51
 -21  11  -7   17.59    4.03
 -19  13  -7    2.23    2.32
   4  -8  24   10.00    3.35
  -2 -14  18    1.29    2.63
   9  15  15   77.45    7.17
 -11 -17  13    3.17    3.03
   6  14   6   33.77    4.76
 -18 -12   2    2.55    2.45
   1  17   1  726.08   42.35
 -14 -10   0   55.87    6.11
   2   8   0  169.91   11.83
  -2  20   0    0.74    2.62
 -10  20  -4  103.06    9.68
  -8   6  -6   58.30    6.07
 -12  16  -6   21.14    4.48
   8  -2  20    1.57    2.09
   8  -2  18  151.70   11.56
   9   1  17  389.51   22.97
   2 -10  14    7.50    3.38
  -4 -14  12  472.39   29.39
   5  -5  11  927.62   51.21
  -5 -11   5  852.27   48.19
  -2  -8   4    7.60    3.05
   0  -6   4   76.28    6.83
  -1  23   3   -0.54    2.27
 -16 -12   2    0.32    2.41
 -19 -11   1    0.33    1.96
   2  10   0  129.60   10.19
 -15  -9  -1  212.48   14.21
  -9  17  -5   90.44    9.07
 -17   3  -7  109.86    8.32
  -7 -15  11    1.83    2.56
  -3 -13  11  399.84   25.58
  -9 -15   9  270.33   18.76
 -13 -15   7    6.06    3.01
  -3 -11   7   67.03    7.28
   3  -5   7  195.34   13.11
   1  23   5    1.15    1.99
   3  17   3   37.31    5.37
 -15 -11   1   16.24    3.61
   3   7   1    1.92    2.61
  -8  -8   0 1635.32   86.36
 -17  -9  -1  345.59   21.12
   1   9  -1  457.07   26.94
  -2  16  -2  189.20   14.39
  -3  15  -3   30.23    5.03
  -4   4  -4 1755.78   91.71
  -7  15  -5    0.54    2.48
 -21   5  -7   53.54    5.84
 -11   9  -7   45.04    5.57
 -13  13  -7   89.47    8.99
  -1 -13  17   31.36    5.05
   7  -1  11  259.51   15.72
   8  14  10   20.87    3.57
  -8 -10   2  318.33   20.07
  -1  17  -1  706.72   41.17
  -5   9  -5   40.71    5.49
 -16  18  -6   12.62    3.35
 -15   3  -7    1.74    1.64
 -11   7  -7   29.41    4.38
   3  -9  23    1.94    2.06
  -1 -13  19   12.39    3.42
   5  -7  19    5.70    2.62
   9   1  19   50.47    5.30
   0 -12  16   25.79    4.45
   1 -11  15   16.02    3.87
   3  -9  15   26.87    5.01
   8  18  14   32.71    4.66
 -12 -16  10    3.33    3.13
 -19 -15   7    9.14    3.14
   5  19   7    6.20    2.81
   4   8   2    4.11    2.08
 -17 -11   1   65.52    6.70
  -3  23   1    0.48    2.26
 -16 -10   0  305.12   19.29
   1   7  -1 1258.99   66.94
 -12  -4  -4 1950.78   99.97
 -11  19  -5   65.45    7.25
 -21  13  -7   18.65    3.73
   4  -8  22   16.57    3.57
  -8 -16  14   74.75    7.66
  -6 -14  10   -0.34    2.70
   6  20  10   14.47    3.30
   5  21   9   27.22    4.43
  -8 -14   8  186.95   14.09
  -4 -12   8  192.32   14.17
   6  18   8  113.59    9.86
 -15 -15   7   57.14    6.60
  -6 -12   6  304.11   19.95
   1  21   3   42.45    5.79
   4  10   2   95.28    7.98
  -1  21   1    1.79    2.36
   2   6   0   46.39    4.58
   1  11  -1  746.99   42.06
  -4  14  -4  573.33   34.04
  -5   7  -5 1059.46   57.39
  -5  11  -5  883.05   49.43
 -20   0  -6    2.78    0.95
 -14  18  -6    1.14    2.28
 -17  15  -7   64.67    7.22
   7  -3  23   -0.21    1.81
   0 -12  20   27.13    4.47
   0 -12  18   10.40    3.18
   7  -3  15    2.21    1.78
  -5 -13   9   30.46    4.89
   4  22   8   16.86    3.90
 -17 -15   7   61.10    6.87
  -7 -13   7   38.07    5.31
 -12 -14   6  188.32   14.01
   4  20   6  144.24   11.65
   2  18   2   95.47    8.92
   2  12   0    9.02    2.86
 -10   2  -6   17.61    2.38
 -19   3  -7   12.44    2.43
 -15  15  -7   67.10    7.24
   2 -10  22    7.18    2.84
   1 -11  21   26.52    4.32
   4  -8  18    8.34    2.93
  -5 -15  17    4.63    2.52
   2 -10  16   95.81    9.01
   0 -10  10  815.57   46.08
   7  13   7   38.95    4.73
   0  18   0  805.06   45.93
   0   8  -2  161.78   11.35
   0  10  -2  107.66    8.90
  -5  19  -3  126.04   10.68
  -7  21  -3   39.82    5.52
 -10  16  -6   47.93    6.08
 -19  15  -7    3.29    2.16
   3  -9  21   55.24    6.40
   3  -9  17  161.86   12.46
  -4 -14  14  156.15   12.28
 -14 -16  10   19.97    4.24
  -5  -9   3    4.77    2.45
  -4  20  -2  166.32   12.90
  -6  22  -2   22.12    4.24
  -6  18  -4   47.65    6.08
  -8  20  -4   39.23    5.47
   2 -10  20   32.41    4.82
   1 -11  19   -0.60    2.05
   7  19  11    0.38    1.90
   4  -4   8  197.03   12.93
   3  23   7   -0.31    2.34
 -11 -13   5  388.85   24.23
   3  21   5  189.32   14.05
  -9 -11   3   45.57    5.45
  -8  14  -6   75.38    7.67
 -12  18  -6   15.12    3.79
 -11  13  -7   86.93    8.29
 -13  15  -7    6.02    3.29
  -7 -15  13    4.25    2.75
  -3 -13  13  350.00   22.46
  -1 -11  11  114.18    9.72
 -16 -16  10  105.47    9.30
 -11 -15   9   15.17    3.64
  -1  -9   7 1001.35   54.95
 -20 -14   6   14.83    3.37
   4  -2   6  416.32   23.02
 -10 -12   4  288.97   18.82
   4  12   2  856.11   47.27
   3  13   1  278.21   18.06
   1  13  -1  116.04    9.57
  -3  21  -1   48.71    6.27
   0  12  -2    6.14    2.71
 -11   5  -7  156.61   10.76
   6  -4  24    5.10    2.52
   8   0  14   92.21    7.03
  -2 -12  12  119.43   10.23
   6  22  12   23.58    3.95
   9   9  11   38.43    3.29
   1  -7   7 2111.02  110.87
 -14 -14   6   27.83    4.38
   5  17   5  176.68   12.98
   5   9   3    3.63    2.24
   0  22   2    3.56    2.46
  -9  -7  -1 1034.01   55.01
  -7  17  -5    4.63    2.85
  -9  19  -5    1.31    2.17
  -4 -14  16    2.13    2.31
  -9 -15  11   14.64    3.43
   6  16   6   13.40    3.37
   4  18   4  203.24   14.53
   1  19   1  191.63   14.06
  -1   9  -3   23.39    3.90
  -3  17  -3   40.35    5.57
  -8   4  -6    0.23    1.70
 -16  10  -8  277.01   18.30
   7  -3  17  115.87    9.30
 -10 -16  14   20.27    3.85
   6  -4  14  191.78   13.20
 -12 -16  12   27.04    4.39
   6   0   8 1439.28   74.58
 -18 -14   6    1.46    2.20
   2  24   6   23.02    3.91
  -3  -9   5    5.14    2.62
   5  11   3  696.03   38.66
   2  14   0   16.25    3.71
  -1  11  -3  163.16   11.94
  -4  16  -4    5.93    2.71
 -13   3  -7   94.00    6.92
 -17  17  -7   76.92    7.53
 -16   8  -8  687.13   38.98
 -18  10  -8  139.10   10.98
   7  -3  19    9.34    2.82
  -4 -14  18   23.64    4.34
   9  15  13   -0.24    1.56
   9  11  11    0.79    1.35
 -16 -14   6    4.04    2.43
 -21 -13   5  117.22    9.93
  -9  -9   1 1081.29   58.25
  -2  22   0    4.53    2.50
   0   6  -2   44.71    4.67
  -5   5  -5 3860.26  198.67
  -9   9  -7  464.79   27.50
 -15  17  -7   71.95    7.42
 -18   8  -8  336.73   21.09
 -16  12  -8   23.17    4.03
  -7 -15  15   54.31    6.25
  -6 -14  12  210.87   15.03
   1  -9  11  255.19   16.96
 -13 -15   9    0.79    1.92
 -10 -14   8   18.44    3.89
   3  19   3  212.43   15.07
  -1  19  -1  215.40   15.33
  -9  11  -7   44.81    5.56
 -11  15  -7    0.84    2.92
  -3 -13  15  119.67   10.05
   5  -5  13  972.30   53.13
   8  18  12   21.61    3.73
  -2 -10   8  323.57   20.45
   5  -1   7   87.31    6.04
 -13 -13   5  467.44   28.14
 -22 -12   4  100.52    8.87
  -6 -10   4   99.53    8.33
   2   0   2  410.02   21.18
   4  14   2  248.78   16.40
   3   5   1  397.92   21.87
   1   5  -1  623.10   33.65
   0  14  -2   10.95    3.21
  -1   7  -3    2.90    2.22
  -6  10  -6   65.63    6.56
  -8  16  -6  234.99   16.32
 -10  18  -6   24.22    4.33
 -14   8  -8  206.47   14.16
 -14 -16  12    4.32    2.34
  -8 -14  10   19.61    3.90
   8  16  10  261.58   16.95
   8  10   8  337.32   19.36
   7  15   7  157.81   11.51
   1  -3   3  365.39   20.25
   5   7   3  214.11   12.83
  -1  -3   1   37.83    3.30
 -10  -6  -2   16.03    2.31
  -1  13  -3  250.07   16.68
  -5  15  -5   82.43    7.92
 -20  10  -8    0.57    1.90
 -14  12  -8   33.91    5.07
   6  -4  22  116.86    9.75
   8   0  22   39.97    4.87
  -7 -15  17   72.51    7.15
  -5 -13  11  450.54   27.44
 -19 -15   9   16.67    3.39
  -9 -13   7   42.46    5.46
   5  13   3  812.87   45.01
   3  15   1    9.02    2.73
   1  15  -1  347.96   21.90
 -11  -5  -3  730.90   38.53
  -6   8  -6   66.83    6.41
  -6  12  -6  355.83   22.22
  -9  13  -7   45.65    5.62
  -3 -13  19  114.05    9.59
  -3 -13  17    1.44    2.15
   9   3  15   28.66    2.93
  -2 -12  14  156.71   12.05
   0 -10  12  101.77    8.86
 -15 -15   9   74.83    7.42
  -3 -11   9   51.81    5.94
 -19 -13   5   88.66    8.24
   1  23   3    0.54    2.01
   2  20   2   51.62    6.25
  -1  23   1   91.59    8.36
   0  20   0  131.71   10.76
  -5  21  -3  209.54   14.90
  -2  10  -4  108.87    8.80
  -6  20  -4  140.44   11.34
 -21   3  -7   32.26    3.66
 -16   6  -8  244.75   15.72
 -20  12  -8   11.31    3.11
 -16  14  -8   66.18    7.03
   5  -5  23   82.50    7.77
  10  12  16    3.51    1.25
  -9 -15  13    0.00    2.06
  -1 -11  13   21.91    3.98
 -11 -15  11   13.90    3.36
  -4 -12  10  304.42   19.77
   8  12   8   67.86    5.90
   5  21   7   52.68    6.00
  -8 -12   6   -0.22    2.41
  -4 -10   6  109.39    8.96
 -15 -13   5  126.09   10.34
  -7 -11   5  152.27   11.33
 -12 -12   4  701.31   39.84
 -10 -10   2   73.21    6.63
  -3  -5   1  395.90   22.07
  -4  22  -2   90.88    8.40
 -18   6  -8  130.62    9.79
 -18  14  -8   30.56    4.50
   4  -6  24    5.84    2.25
   6  -4  16   19.12    3.41
  -6 -14  14   21.52    4.02
   2  -8  12   -0.64    2.08
  -7 -13   9   46.79    5.73
   4  22   6  103.33    9.11
  -1  -7   5   80.82    6.90
   6  10   4  103.10    7.65
 -11 -11   3  182.53   12.91
  -3  -7   3   86.43    6.98
   2  16   0  388.10   23.96
  -6   0  -4   99.05    5.75
  -2  12  -4 1039.20   56.90
  -7  19  -5    8.35    2.95
 -12  10  -8   -0.08    2.18
 -14  14  -8    0.13    2.32
   6  -4  20  156.84   11.75
   9  13  11   34.82    3.93
   6  22  10    7.29    2.45
   5  23   9   -0.47    1.59
 -12 -14   8   34.72    5.09
   2  -6   8  829.00   45.35
   8   8   8 1022.61   53.44
  -3  19  -3  242.09   16.70
  -2   8  -4    4.33    2.36
  -4  18  -4  204.93   14.68
  -9  21  -5   39.44    5.17
 -12  12  -8   51.95    5.91
   9   3  21   48.92    4.97
  -2 -12  20  110.82    9.36
   6  -4  18   51.65    5.79
  -2 -12  16    0.41    1.70
   8   0  16  467.36   26.64
   7  19   9   52.33    5.82
  -6 -12   8    0.58    1.92
   0  -8   8 1663.45   88.21
   4  24   8   10.51    3.04
  -5 -11   7  133.63   10.40
   5  19   5  109.68    9.30
  -3  23  -1    0.02    1.95
  -2  20  -2   60.84    6.70
  -1  15  -3    8.67    2.96
  -6  14  -6   31.76    4.63
 -11  17  -7   46.88    5.78
 -14   6  -8   69.75    6.28
 -20  14  -8    1.17    2.07
   2  -8  24   75.74    7.30
   8   0  20   24.44    3.66
  -2 -12  18    0.21    1.89
  -9 -15  15   78.97    7.57
   6  18   6    0.46    1.81
   3  23   5   43.72    5.39
 -20 -12   4  208.23   14.63
   0  16  -2  371.12   23.15
  -5  17  -5  177.35   13.20
  -9  15  -7  235.51   16.22
 -12   8  -8   73.90    6.77
  -6 -14  16    2.51    2.42
  -1 -11  15   17.81    3.82
   5  -5  15   85.73    7.61
   1  -9  13   23.87    4.12
   3  -7  13  112.03    9.08
 -13 -15  11   58.80    6.40
 -20 -14   8   -0.63    1.92
   4  20   4  310.08   20.03
   5  15   3   36.25    4.83
  -6  -8   2  782.58   42.73
   4  16   2   20.45    3.80
   1  21   1    2.40    2.39
 -10  -8   0  915.19   49.29
 -23  -7  -1   42.05    4.57
  -2  14  -4  218.32   15.09
  -8  18  -6  113.82    9.72
 -22  10  -8    0.03    1.67
 -16  16  -8  172.68   12.91
   1  -9  23   61.96    6.59
   3  -7  23    0.02    2.01
  -1 -11  21   29.71    4.44
   5  -5  21  256.12   17.18
  -6 -14  18    0.13    1.87
   8   0  18  281.06   17.45
   0 -10  14   56.45    6.28
   4  -6  14  204.70   14.02
   7  -1  13   27.39    3.39
  -8 -14  12   30.22    4.62
   7  21  11   18.28    3.44
 -14 -12   4  461.65   27.60
   6   8   4    0.40    1.40
 -21 -11   3  143.44   11.10
  -6  -6   0  284.96   16.57
   1  17  -1  697.09   39.88
  -1  21  -1    1.36    2.24
 -12   0  -6   31.14    2.50
  -6   6  -6 1425.61   75.34
 -10  20  -6   10.04    2.99
 -13  19  -7    5.79    2.79
 -20   6  -8    1.62    1.78
 -12  14  -8   34.69    5.01
 -18  16  -8  101.34    8.85
   7  -1  23   35.88    4.77
   0 -10  22    9.05    2.81
   4  -6  22  138.58   10.97
 -11 -15  13   61.08    6.61
   8   2  12   -0.02    0.99
   8  14   8  187.44   12.67
 -18 -12   4   61.58    6.44
  -1  -5   3  410.98   23.10
 -22 -10   2    9.65    2.67
   3  17   1  180.77   13.13
 -14  16  -8   67.14    7.08
  -1 -11  19   -0.42    2.26
  -1 -11  17   75.48    7.45
 -15 -15  11    2.99    2.13
 -18 -14   8   27.70    4.43
 -11 -13   7   79.21    7.61
   2  24   4   -0.45    1.82
   3  21   3  175.63   12.98
   2   4   0  420.23   22.75
  -3  11  -5  701.86   39.54
 -22   8  -8   19.68    3.46
   2  -8  22    0.04    1.87
   5  -5  19  126.22   10.18
   9   3  19    7.71    1.94
   5  -5  17  190.51   13.47
   2  -8  14   16.08    3.39
   9  17  13   38.71    4.69
  -4 -12  12  631.92   36.61
 -17 -15  11   11.79    2.97
  -1  -9   9 1212.14   65.57
 -16 -14   8   63.27    6.65
   6  14   4  195.41   13.32
  -3   9  -5    4.65    2.40
  -6  16  -6    4.55    2.61
   0 -10  20   -0.01    1.89
   0 -10  16  287.74   18.90
   8  18  10  135.15   10.51
   3  -5   9    2.10    2.26
 -13 -11   3  423.64   25.39
 -11  -9   1  216.66   14.04
   2  18   0  279.50   18.46
  -6  22  -4  106.26    9.24
  -9   5  -7   67.39    5.74
  -9  17  -7  378.72   23.73
   1  -9  21    0.32    1.95
   4  -6  20  139.67   10.96
   0 -10  18  143.21   11.29
 -11 -15  15    3.70    2.23
  -5 -13  15  119.50   10.07
   1  -9  15  211.55   14.83
  -7 -13  11   79.21    7.76
   9  15  11   17.38    3.13
  -2 -10  10   70.77    6.93
 -21 -13   7   16.76    3.45
 -12 -10   2   37.44    4.57
   0  22   0   87.26    8.20
 -22  -6  -2   22.23    3.04
  -1   5  -3  379.56   21.45
  -1  17  -3  173.19   12.92
  -2  16  -4   24.08    4.17
  -7  21  -5   55.91    6.27
 -11   3  -7   73.39    5.66
  -7   9  -7  511.27   29.62
  -7  13  -7   37.22    4.92
 -11  19  -7    1.89    2.62
 -10  10  -8  111.07    9.17
 -10  12  -8    0.28    2.35
   6  -2  24   16.67    3.48
  -5 -13  19   88.53    8.25
   4  -6  16   14.45    3.14
   3  -7  15    3.24    2.21
  -8 -14  14   -0.62    2.09
 -13 -15  13   61.89    6.63
   8  20  12    8.28    2.67
  -9 -13   9   23.66    4.24
 -10 -12   6   46.93    5.56
  -2  -8   6  811.53   44.66
  -7  -9   3  256.73   16.27
   0  18  -2  263.47   17.69
  -3  21  -3  197.53   14.30
  -2   6  -4  388.48   22.31
  -4  20  -4  353.08   22.47
  -7   1  -5   79.39    5.19
 -12  16  -8   23.26    4.07
   2  -8  20    1.56    2.01
   1  -9  19   51.77    5.98
   4  -6  18   46.64    5.72
  -5 -13  17   30.56    4.62
   1  -9  17  375.82   23.49
 -12 -14  10   78.37    7.67
   1  -7   9 1064.71   57.67
  -4  -8   4  174.22   11.96
  -5  19  -5  120.41   10.26
   3  -7  19   12.44    3.40
   3  -7  17  104.09    9.00
   2  -8  16  306.19   19.78
   6  -2  12   93.12    7.19
 -13 -13   7   72.83    7.49
 -15 -11   3   53.24    5.97
   5  17   3   11.89    3.11
   4  18   2   11.91    3.09
 -22  -8   0   38.84    4.72
 -21  -5  -3  190.45   11.68
  -3  15  -5   39.58    5.26
  -8  20  -6    1.30    2.25
 -10  14  -8   17.02    3.67
 -14  18  -8   30.08    4.55
   7  -1  21    3.08    2.08
   2  -8  18  147.84   11.58
  -8 -14  16   69.29    7.06
  -4 -12  14  466.92   28.30
 -10 -14  12   80.56    7.87
   4  -4  10  290.83   17.70
   6  22   8    1.05    2.14
   5  23   7    5.97    2.52
   2  -4   6  413.86   23.37
  -9 -11   5   15.30    3.29
   7  11   5  132.24    9.32
 -17 -11   3    0.18    1.92
   1  19  -1  201.69   14.52
  -2  22  -2   19.41    3.94
  -7  15  -7  166.35   12.57
 -16   4  -8  129.25    9.14
 -10   8  -8  329.16   20.31
 -17  11  -9  101.03    8.92
   5  -3  11  725.02   39.73
  -6 -12  10   40.95    5.53
   8  16   8  682.95   38.63
 -19 -13   7    3.05    2.39
   4  24   6    4.52    2.35
   5  21   5  256.53   17.42
   6  16   4   20.20    3.90
 -20 -10   2   38.81    4.97
  -4   2  -4 1138.72   59.19
  -6  18  -6    1.02    2.32
 -15  11  -9   19.22    3.72
 -17  13  -9   40.37    5.44
   7  -1  15   88.97    7.24
 -15 -13   7    7.11    2.69
 -22 -12   6   30.26    4.53
   7  13   5  140.35   10.19
 -21  -9   1   -0.16    1.83
   1  23   1   78.32    7.78
  -3   7  -5  188.47   12.43
  -4  12  -6  757.09   42.68
 -18   4  -8   10.61    2.46
 -19  11  -9    3.49    2.33
  -4 -12  20  250.89   17.15
  10  12  14   67.56    5.18
  -7 -13  13   93.60    8.72
 -14 -14  10   18.66    3.89
  -5 -11   9   14.09    3.46
   7  21   9    1.48    2.13
   0  -6   6  264.50   16.33
   4  22   4  189.10   13.94
  -1  23  -1   90.87    8.53
  -4  10  -6  105.42    8.76
  -9  19  -7   70.16    7.35
 -22   6  -8    0.11    1.59
 -10  16  -8  252.25   17.34
 -12  18  -8   19.23    3.83
 -15   9  -9  274.71   17.98
 -19  13  -9    0.08    2.29
  -4 -12  16   61.27    6.77
  -3 -11  13  423.44   26.12
 -18 -14  10    7.92    2.75
 -16 -14  10   19.91    3.89
   0  -8  10  888.86   49.16
  -4 -10   8   12.72    3.36
  -5  -9   5   56.99    6.07
 -14 -10   2   10.57    2.95
  -1  19  -3   11.95    3.38
  -2  18  -4   10.56    3.36
  -5   3  -5 1506.73   78.38
  -4  14  -6  181.78   13.35
   3  -5  25    0.55    2.17
   7  -1  19   56.50    5.98
 -10 -14  14   21.88    4.43
  -7 -11   7   32.01    4.76
   7  19   7   46.20    5.82
   7   9   5   66.99    5.39
 -12  -8   0  141.22    9.98
   2  20   0    0.17    2.13
 -14  -4  -4  530.90   28.04
 -17   1  -7  265.31   15.03
 -14   4  -8   15.56    2.71
 -19   9  -9   76.36    7.52
 -13  11  -9   38.60    5.16
 -13  13  -9   60.19    6.64
 -15  15  -9   78.63    7.97
   6  -2  22   16.16    3.42
   8   2  22    1.57    1.91
  -3 -11  21  161.75   12.52
   7  -1  17  285.38   18.02
 -12 -14  12  224.48   16.00
  -2 -10  12   35.90    5.04
 -11 -13   9   35.80    5.14
  -6 -10   6   57.12    6.07
   3  23   3   35.02    5.02
 -18 -10   2   34.54    4.78
 -13  -9   1   25.05    3.75
 -12  -6  -2   98.94    6.95
  -7  17  -7  310.79   20.51
 -19  15  -9   14.42    3.46
   4  -4  24   34.66    5.08
  -7 -13  15    8.15    3.09
  -9 -13  11   35.71    5.22
  -1  -9  11  251.79   16.86
   9  17  11  107.11    9.06
   2  -6  10   28.61    4.11
   7  15   5    1.24    1.81
 -16 -10   2   98.43    8.58
  -7  -7   1 2042.82  106.48
 -21  -7  -1    2.78    1.88
  -4  22  -4  214.68   15.47
  -5  21  -5  265.49   18.29
   5  -3  23   46.22    5.78
 -10 -14  16   27.23    4.60
 -20 -12   6   78.01    8.03
   5   5   3 1555.45   80.25
   5  19   3  124.57   10.48
   2  12  -2  203.73   14.05
 -15   1  -7   91.49    6.13
  -8  12  -8   74.86    7.47
 -13   9  -9   24.71    4.19
 -13  15  -9   -0.01    2.19
  -1  -9  23   67.97    7.35
  -2 -10  22    7.79    2.87
  -7 -13  17   12.19    3.41
  -3 -11  15   58.31    6.65
  10  14  14   16.52    2.71
  -6 -12  12  299.79   19.95
   8  20  10    0.24    2.09
  -4  -6   2  379.98   21.78
   4  20   2  167.69   13.01
 -19  -9   1   53.97    5.99
   3  11  -1  163.64   11.69
   3  13  -1  243.55   16.25
  -3   1  -3  354.32   18.90
  -4  16  -6   20.55    4.04
  -6  20  -6   37.29    5.54
  -8  10  -8  312.89   19.98
  -8  14  -8  214.57   15.43
 -17  17  -9  153.83   12.36
   2  -6  24   19.26    3.94
  -3 -11  17    0.48    2.28
 -14 -14  12  106.69    9.78
 -14 -12   6  168.62   12.98
   2  -2   4  100.11    6.56
   6  18   4   51.56    6.16
   2  24   2   33.95    5.19
 -20  -8   0   28.20    4.18
   4  12   0  231.10   15.32
   1  21  -1    3.72    2.92
   2  14  -2   21.61    4.03
 -13  -5  -3  783.13   41.47
   1  11  -3  151.01   11.26
   1  13  -3  270.66   17.87
 -10  18  -8  155.22   12.44
 -17   7  -9  374.02   23.03
 -15  17  -9  124.16   10.85
 -12 -14  14  110.38    9.91
   6  -2  14   14.33    3.00
   9  13   9   22.59    3.34
   8  18   8  343.85   22.06
 -11 -11   5  119.89    9.95
  -6   4  -6 1418.19   74.47
 -20   4  -8   35.70    4.25
 -10   6  -8  138.85   10.17
 -15   7  -9  263.98   17.25
   6  -2  20   34.45    4.98
  -2 -10  14   11.20    3.46
 -16 -14  12    5.33    2.74
 -13 -13   9   53.51    6.54
   9  11   9   45.89    4.37
 -10 -12   8   -0.45    2.36
 -18 -12   6   16.12    3.63
  -2  -6   4  378.81   22.04
 -15  -9   1  223.01   15.02
   3  21   1   52.52    6.60
   4  14   0   79.84    7.76
  -2  20  -4  171.75   13.48
  -3  19  -5  125.34   10.96
  -5  11  -7  150.80   11.59
  -5  13  -7  163.64   12.55
 -21   9  -9   -1.09    2.02
 -11  11  -9    1.51    2.82
 -11  13  -9   42.47    5.74
  -9 -13  13   53.86    6.64
   3  -5  11  774.41   43.06
   7   1  11  257.94   14.99
  -8 -12  10   -0.28    2.35
 -19 -13   9    0.06    2.58
  -1  -7   7 1873.79   98.86
 -16 -12   6   16.77    3.83
   6   6   4 1526.13   78.99
   4   4   2 1142.94   59.17
   4  10   0   55.91    5.65
   1  15  -3   14.88    3.98
   0  12  -4  271.36   17.89
  -7  19  -7   42.41    5.96
  -8  16  -8  711.86   41.49
 -13  17  -9   36.87    5.79
   1  -7  23   43.03    5.84
   3  -5  23   46.85    6.10
 -14 -14  14   18.52    4.15
  -6 -12  14  200.58   15.01
  -5 -11  11  142.90   11.64
   6  22   6   38.01    5.53
 -21 -11   5  111.43   10.21
   7  17   5    5.84    3.11
   5  23   5   78.55    8.19
 -10 -10   4    1.34    1.95
  -8  -8   2 1270.24   67.94
  -4  -4   0  646.45   34.40
 -13  -7  -1   22.75    3.22
   3   9  -1   16.54    3.69
 -20  -6  -2   26.28    3.51
  -1  21  -3   50.46    6.34
  -5  15  -7    1.13    2.58
 -19   7  -9   60.92    6.55
 -11  15  -9   16.11    4.22
   0  -8  22   44.50    6.04
   5  -3  21  200.09   14.91
   8   2  20   -0.11    1.63
  -2 -10  18   41.71    5.84
  -2 -10  16  124.80   10.86
   8   2  14   14.40    2.49
  -1  -9  13   33.63    5.15
   5  -3  13  835.79   46.16
   0  -8  12  158.93   12.18
 -11 -13  11  163.21   13.10
 -17 -13   9   40.19    5.89
 -15 -13   9   -0.43    2.32
   5  13   1  180.60   13.02
 -14  -8   0   91.50    7.65
   1   9  -3   23.94    4.07
  -4  18  -6   49.42    6.39
   4  -4  22  176.66   13.78
  -6 -12  18   16.34    3.96
   6  -2  18   24.41    4.33
   6  -2  16   16.67    3.54
   4  -4  12 1977.51  104.25
   9  15   9  265.64   17.40
   4  24   4   31.90    5.19
  -9  -9   3  353.63   21.74
   4  16   0   83.62    8.17
   2  22   0    2.71    3.08
   0  10  -4   53.09    6.13
 -19   1  -7   47.62    3.91
  -8   8  -8  970.13   53.38
 -11   9  -9   39.95    5.28
  -6 -12  16   22.22    4.65
  -4 -10  10    1.05    2.31
   7  21   7    4.55    2.99
   8  12   6   -0.15    1.62
   8  14   6   62.76    6.43
 -18  -8   0  254.26   16.78
   3  17  -1  173.49   13.47
   0  22  -2    0.51    2.58
 -19  -5  -3  125.50    8.69
 -16  -4  -4    7.86    1.49
  -5   9  -7   68.05    6.95
 -12   4  -8  208.32   13.39
 -10  20  -8    0.99    2.89
 -13   7  -9   39.22    5.06
   6   0  24   61.57    7.23
   2  -6  22   29.58    5.29
  -1  -9  19   48.73    6.45
  -9 -13  17   41.85    6.06
   7  23   9   28.58    5.01
  -2  -8   8 1366.90   73.74
  -9 -11   7   48.47    6.27
 -13 -11   5  449.46   27.73
   5  15   1    4.10    2.43
 -16  -8   0  431.49   25.76
 -19  -7  -1   48.72    5.40
   1  17  -3  178.63   13.92
   0  16  -4   89.42    8.82
  -1  13  -5  187.35   13.86
  -8  18  -8  330.54   22.27
 -11  17  -9  110.11   10.33
  -1  -9  15  225.78   16.39
   2  -6  12  110.86    9.35
   9  19  11    3.31    2.54
  -7 -11   9   36.85    5.42
  -3  -9   9  348.92   22.20
   1  -5   7   85.66    7.19
 -22 -10   4   36.77    5.54
   0  -4   4  694.00   37.62
   6  20   4  121.64   10.89
   5  21   3  195.14   15.03
   2   8  -2  286.69   17.70
  -1  11  -5    1.77    2.39
  -5  17  -7    3.67    3.20
   1  -7  21    2.02    2.93
   0  -8  20   30.13    5.23
  -1  -9  17  418.82   26.79
  -5 -11  13  401.61   25.85
 -13 -13  11  255.77   18.55
 -12 -12   8   48.39    6.51
 -19 -11   5   53.05    6.68
   4  22   2   70.30    8.00
   1   3  -1   47.54    3.86
   2  18  -2   92.15    9.29
  -3   5  -5 1408.57   74.34
  -1  15  -5    8.01    3.44
  -7   5  -7    1.69    1.84
   3  -5  21  219.33   16.43
   8   2  18  154.92   11.40
   0  -8  14   90.24    8.86
 -11 -13  13  228.01   17.04
  -8 -12  12   51.86    6.87
 -19 -13  11   52.90    7.03
  -3  -7   5  208.93   14.06
 -23  -9   3   -0.21    2.43
  -5  -7   3  191.68   12.91
   1  23  -1   74.52    8.42
 -14  -6  -2   16.49    2.75
  -2  22  -4   85.12    9.11
  -3  21  -5  205.12   15.85
  -7  21  -7    0.58    2.81
  -9  13  -9   21.83    4.93
 -16  12 -10    4.75    3.08
 -16  14 -10   15.87    4.42
   4  -4  20  347.03   23.11
   8   2  16  296.41   18.28
   1  -7  13   29.41    4.77
 -20 -12   8    9.42    4.03
   4  -2   8    8.47    2.59
   8  20   8   31.14    5.40
  -8 -10   6  133.84   11.04
   8  10   6  136.59    9.61
   8  16   6  232.14   16.51
 -17 -11   5   10.06    3.95
 -15 -11   5   42.94    6.01
   6  12   2  100.72    8.72
   6  14   2   12.09    3.59
   4  18   0    5.34    3.26
 -15  -7  -1   91.57    7.65
  -2   4  -4 1119.27   59.19
  -4   6  -6 1376.02   73.31
  -4  20  -6  157.57   13.40
  -9   3  -7  261.64   15.73
  -6  12  -8    0.52    2.84
  -6  14  -8   62.71    7.37
  -9  15  -9  263.65   18.95
 -18  14 -10    6.18    3.09
  -5 -11  19   66.13    8.06
   0  -8  18  295.67   20.80
   5  -3  17    8.75    3.46
 -11 -13  15   57.12    7.48
  10  14  12   84.53    7.46
 -17 -13  11    1.96    2.87
 -15 -13  11   55.63    7.36
 -10 -12  10    7.86    3.97
   6   0  10  502.47   27.86
   9  17   9  432.99   27.16
  -6 -10   8  133.46   11.18
   5  17   1    6.80    3.19
   3  23   1    0.37    3.27
   4   8   0    3.32    2.38
 -17  -7  -1  261.00   16.91
 -18  -6  -2   20.66    3.40
 -15  -5  -3   36.95    3.74
   0  18  -4    5.42    3.47
 -21   7  -9    0.66    2.05
 -14  12 -10   94.48    9.71
 -14  14 -10   18.83    4.59
 -16  16 -10   97.24   10.16
   2  -6  20   27.12    5.15
   1  -7  19   65.63    7.94
  -5 -11  17    9.27    3.85
   0  -8  16  471.33   29.67
  10  12  12   90.59    7.08
 -14 -12   8   31.69    5.57
 -12 -10   4  327.00   21.55
   5   9   1  278.33   17.38
   3  19  -1    7.77    3.63
   1  19  -3    9.81    3.63
  -1  17  -5   10.99    4.02
  -2  12  -6   98.20    9.23
  -2  14  -6   11.46    3.74
 -13   1  -7   24.44    2.68
  -5  19  -7    7.36    3.84
 -11  19  -9    5.22    4.00
 -16  10 -10  105.85   10.30
   7   1  21    2.81    2.68
   9   5  19    0.64    1.54
  -8 -12  14   35.95    6.21
  -4 -10  12  277.09   19.64
 -18 -12   8   20.51    4.74
  -5  -9   7   66.90    7.25
  -4  -8   6    0.14    2.52
  -7  -9   5   62.01    6.81
   7   7   5    5.15    1.70
  -6  -8   4   -1.32    2.54
   0   8  -4    5.10    2.83
  -1   9  -5  262.09   17.46
  -6  16  -8  221.97   17.02
  -8  20  -8   30.46    5.74
   3  -5  19  129.23   11.81
  -8 -12  18   16.08    4.19
   4  -4  18  184.71   14.58
   1  -7  17  273.88   19.53
   1  -7  15  102.38    9.90
   2  -6  14   12.32    3.61
   5  -1   9  286.78   17.09
   9   9   9  472.36   26.11
 -16 -12   8   25.71    4.98
 -20 -10   4  125.00   11.52
  -2  -4   2  119.40    8.12
  -2  16  -6   16.91    4.17
  -6  10  -8  159.75   12.57
  -9  17  -9  455.61   29.70
 -18  10 -10   81.66    8.99
 -20  12 -10   35.85    6.17
  -8  -6   0 1429.98   79.24
  15 -19  -9   16.07    3.66
 -11  -9  15   19.32    4.25
  10  -8  -2  314.44   18.39
  10  -8 -14   26.75    4.17
   1  -3   5  383.47   20.86
   2  -2 -18   81.26    7.83
  -3  -1   5  367.10   20.73
 -12   0   6   22.07    3.78
 -12   2   2  200.45   12.81
 -11   3  -1  162.63   10.03
  12 -18   4   72.74    5.08
  -6 -12  16   30.11    5.16
  12 -10  -8    0.79    2.51
 -13  -9  15    0.41    3.17
 -16  -8  14   64.95    7.21
 -17  -7  13   11.20    4.12
  -1  -7  11  239.83   15.38
   7  -7 -19   35.20    5.35
   4  -6   6 1498.05   77.21
  -5  -5  11  879.40   48.43
   5  -5 -19  119.45   10.24
 -18  -4  10    2.24    3.13
 -22  -4   8   18.33    4.47
  -6  -2   8  800.80   43.92
   0  -2 -20   -0.96    2.71
 -10   0   6  501.30   28.82
 -17   1   3  195.15   13.69
  -9 -13  17   36.66    5.79
  -9  -9  15  262.39   18.00
 -18  -6  12   13.51    4.27
   2  -6   8  760.84   40.71
   7  -5 -15    0.13    2.69
  -2  -2   6   13.73    2.84
   4  -2 -14  235.91   16.01
   3  -1 -13  251.09   16.46
  -1  -1 -19  187.83   13.85
  -9  -1 -23   62.80    7.31
  -7   1 -19   71.24    7.31
 -10   2   2   10.48    2.91
  -6   2 -16   20.98    3.80
 -13   3  -1  247.20   14.81
  -7   3 -13   94.96    7.36
  14 -16  -4    3.65    2.86
  -5  -3   9    2.48    3.25
 -14   0   6    9.02    3.30
  -4   2 -14  218.88   14.45
   5 -19  13   90.23    8.32
   0 -18  16  117.85   10.51
  13 -17   1   32.31    4.10
  13 -13 -11  286.94   19.40
  12 -12 -14  236.29   16.68
 -15  -9  15   78.90    8.21
  11  -9 -11   -0.59    3.55
   8  -8 -18  328.93   21.61
   1  -5 -23    2.97    3.43
  -2  -4 -24   -1.12    3.34
  -8  -2 -24   82.13    8.57
  -4   0   4  667.02   35.83
 -18   2   0  292.72   18.51
  -2   2 -10    8.82    2.68
  -6  -8  14   79.92    8.21
   2  -8  10  311.11   18.57
 -19  -5  11   55.14    7.10
   3  -5 -21  208.37   15.53
   5  -3  -1  382.45   20.76
 -18  -2   8  146.72   12.06
 -17  -1   7  290.82   19.46
 -23  -1   3    1.23    3.01
 -11  -1 -23    9.41    4.18
   2   0 -10  123.66    9.41
  -5   3  -9    2.68    1.90
   6 -18  12    8.22    3.26
  14 -18  -2    0.20    2.58
  14 -16 -10   21.11    4.73
  13 -15  -1    1.07    2.37
  12 -14 -16    3.22    3.58
  -7 -13  17   10.24    3.65
  -1 -13  15    1.80    3.02
  11 -11 -15    6.94    3.29
 -12 -10  16    1.65    3.52
  11  -9  -5   15.50    3.52
  -5  -7  13  155.73   11.87
   5  -7 -21   45.25    6.59
   8  -6 -14   63.86    7.12
   4  -4 -18  167.11   13.02
 -19  -3   9    1.82    3.01
 -24  -2   4   -1.05    3.21
 -22   0   2    3.68    3.13
 -23   1  -3    0.09    2.68
  -1   1 -13   98.46    8.33
 -20   2  -2   59.84    6.42
 -17   3  -3   39.19    4.47
   4 -10  10    0.70    2.04
  10 -10 -16  115.17   10.39
   8 -10 -20   -0.10    3.35
   9  -9 -17  454.65   28.26
  10  -8 -12   -0.11    2.86
  -3  -3 -23   37.96    6.11
 -21  -1   5   46.62    6.52
   3  -1  -3  359.15   19.83
  -8   0   6 1371.17   72.93
  -6   0 -20    3.00    3.09
  -2   2  -6   17.25    2.66
   8 -18  10  129.05    8.99
  14 -16  -6    4.84    3.11
  14 -16  -8   70.84    7.93
   5 -13  11  402.17   23.42
  13 -13  -9   52.23    6.70
  -3 -11  15   60.14    7.08
  -2 -10  14    8.20    3.58
  11  -9  -9   40.91    5.81
   6  -8   6   50.94    3.37
   6  -6 -18    0.45    2.95
  -4  -4  10  330.66   20.44
  -1  -3   7    1.53    2.79
 -22  -2   6   19.90    4.50
 -16   0   6   74.46    7.74
 -20   0   4   35.37    5.75
   2   0  -6   73.33    6.19
  -3   1   1   51.90    3.71
 -15   1 -19    7.33    3.42
  -9   3  -1   27.27    2.87
  14 -18 -12   13.34    4.32
  -6 -16  18   12.70    4.39
  13 -13  -7   90.24    8.71
  11 -13 -17    0.55    3.46
  12 -12  -2  149.93   10.85
   1 -11  13   29.46    4.88
   9 -11 -19    3.35    3.66
  11  -9  -7   45.50    5.87
  -4  -6  12  846.56   47.26
 -20  -4  10  107.14   10.23
   0  -4 -22    9.96    4.31
 -25  -3   5   -0.84    3.38
  -4  -2 -22   96.91    9.67
 -25  -1   1  131.44   11.81
  -5  -1 -21   53.28    7.00
   2   0  -8  175.97   11.77
  -9   1 -19   56.10    6.65
  -2   2  -8  335.56   19.21
  -5   3  -7  202.29   11.61
   7 -13   9   37.36    3.66
  -4 -12  16   66.36    7.71
  10 -12 -18    3.39    3.12
  -8 -10  16  246.14   17.75
  -1  -9  13   28.62    4.69
 -23  -3   7    0.03    3.53
   5  -3 -13  808.97   45.65
   3  -3 -17   35.78    5.68
   3  -1 -11  160.98   11.81
 -21   1   1    6.61    3.82
 -15   3  -1   10.69    2.81
  -4 -18  18   -1.44    3.58
   1 -15  15  149.43   12.17
   7  -5  -1   79.71    5.87
   7  -5 -13  159.46   12.39
   4  -2  -2  109.51    7.20
   4  -2 -12  928.80   51.43
 -24   0   0  212.93   16.13
 -13   1   5  180.61   12.98
 -11   1   5    3.36    2.91
  -5   1 -17    8.73    3.48
 -16   2   2  214.32   14.71
  -8   2   2  311.67   18.09
   2 -14  14   32.71    5.36
 -11 -11  17    9.39    4.57
  10  -8  -4   16.67    3.67
  10  -8 -10   97.41    9.18
   6  -8 -20    1.64    4.18
   7  -7 -17  293.31   20.22
 -12  -4  12  603.64   36.02
   0   0 -14  483.77   28.82
 -19   1   3    5.65    3.54
  -3   1 -15    9.20    3.58
  -8   2 -16  284.75   18.53
   0 -16  16  268.59   19.23
  -3 -15  17   27.68    5.68
  -8 -14  18   29.32    5.52
   0  -6  10  508.76   29.13
   4  -6 -20  174.72   14.18
 -13  -5  13  487.28   30.21
 -11  -5  13  418.68   26.62
 -14  -4  12  482.53   30.05
 -10  -4  12  293.92   19.94
 -13  -3  11  419.01   26.43
 -11  -3  11  160.53   12.83
  -1  -3 -21   51.92    7.27
   2  -2 -16  196.16   14.58
 -13   1 -19   12.63    4.31
 -11   1 -19    1.58    3.07
 -22   2  -6   14.59    3.68
 -16   2 -16  142.35   10.53
 -19   3  -7    7.47    1.94
  14 -18 -10    4.67    3.83
  -5 -13  17   26.90    5.60
  -9 -11  17   94.69    9.76
   9  -7 -11   54.11    6.93
 -12  -6  14  173.63   14.02
   8  -6 -12    0.63    3.30
   2  -6 -22   16.61    4.68
   5  -5 -17  166.43   13.72
  -4  -4 -24   32.50    6.14
   1  -3 -19    8.97    4.67
 -20  -2   8    1.72    4.10
   1  -1 -15  330.44   21.32
 -15   1   5    3.71    3.23
  -5   1   3  384.96   21.69
 -22   2  -8   -0.42    2.17
  -9   3 -13   69.81    6.20
   4 -18  14   21.99    4.73
  14 -18  -4   27.14    5.24
  -5  -9  15   69.56    8.18
  -4  -8  14   13.14    3.89
   4  -8 -22   17.24    5.36
 -14  -6  14   27.98    6.01
 -15  -5  13  122.19   11.59
 -15  -3  11   68.38    8.35
 -12  -2  10   31.58    5.29
  -4   0 -18    3.63    3.53
  -8   0 -20   35.19    5.95
  -9   1   5  292.78   18.22
   3 -19  15    8.16    3.89
   7 -17  11   38.25    4.72
  13 -15 -11   57.13    7.82
   3 -13  13  387.73   24.06
  12 -12 -10  108.87   10.49
  -6 -10  16   56.85    7.68
   2 -10  12   37.64    5.24
  10  -8  -6  150.65   11.52
  10  -8  -8  354.11   22.52
   8  -8 -16  643.83   38.55
   9  -7  -3  242.32   15.35
  -9  -5  13   40.32    6.16
  -3  -5  11  742.84   41.86
 -16  -4  12   66.09    8.21
   6  -4 -12  773.59   44.15
  -9  -3  11   48.22    6.39
 -21  -3   9   51.20    7.71
 -14  -2  10    8.53    3.76
  -2  -2 -20   54.90    7.17
  -5  -1   7   83.34    7.45
  -3  -1 -19    8.94    4.31
 -18   0   6  105.93   10.30
 -23   1  -1   84.26    9.17
 -19   3  -5  118.29    9.06
  14 -18  -8   21.05    5.32
  -1 -17  17  171.84   14.59
   5 -17  13   29.02    5.12
  13 -17 -13   12.06    4.48
   7  -9 -19   58.36    7.84
   0  -8  12  162.34   12.15
   8  -6  -2  769.37   41.61
  -1  -5 -23    2.00    4.19
  -5  -3 -23   40.07    7.03
  -4  -2   8    3.21    2.78
   0  -2 -18  268.03   19.11
   3  -1  -9   24.47    4.27
  -2   0 -16  397.80   25.11
  -1   1 -11  656.27   36.92
  -7   3 -11   72.07    6.04
  14 -18  -6   -0.36    3.74
  -4 -16  18    1.52    4.17
  13 -15  -3  111.42   10.07
 -11  -7  15    2.79    3.45
 -16  -6  14    3.72    4.75
  -8  -4  12  184.48   14.27
  -6  -2 -22   16.21    5.24
  -1  -1 -17  607.01   36.31
 -22   2  -4   82.99    8.35
  -6 -14  18    0.30    3.49
  -7 -11  17   39.63    7.11
  11 -11  -1  120.80    9.32
   8 -10 -18  146.94   13.31
 -15  -7  15   54.45    8.18
  -3  -7  13   90.54    8.94
 -17  -5  13   37.34    7.18
   7  -5 -11  139.75   11.55
   0  -4   8    7.72    2.91
   4  -4 -16    9.24    4.13
   5  -3 -11  695.90   39.95
   4  -2 -10  109.29    9.32
 -13  -1   9   21.12    4.84
 -11  -1   9  237.36   16.95
   3  -1  -5  384.55   22.00
  -6   0   6  210.23   14.00
 -20   2   0   -0.79    3.21
  -6   2 -14   13.08    3.80
  13 -15  -9   -1.81    3.96
  12 -12  -8   47.21    7.06
  -9  -7  15  233.27   17.78
   9  -7  -9  555.76   33.14
   5  -7 -19    7.65    4.18
  -8  -6  14   67.74    8.60
   6  -6 -16   15.36    5.93
   3  -5 -19  147.79   13.42
 -17  -3  11    4.21    4.07
 -23  -1   5   -0.48    4.15
 -10   2 -16   86.08    8.46
  13 -19   1    6.99    3.30
  12 -14   0   18.18    4.09
  12 -12  -6  263.07   18.60
   5  -9 -21   36.58    6.86
 -14  -8  16   78.26    9.53
 -12  -8  16   26.31    6.38
   8  -6 -10  148.54   12.24
   1  -5 -21   45.61    7.75
  -3  -3   9    0.27    3.51
 -24  -2   6   17.04    5.85
 -15  -1   9  235.19   17.70
   3  -1  -7    0.66    2.67
 -10   0 -20    1.40    3.52
 -17   1   5   14.10    4.57
 -18   2   2   89.92    9.24
 -17   3  -1  182.29   13.20
  11 -11 -11   11.24    5.08
 -10  -8  16  281.51   20.78
   1  -7 -23   49.11    8.06
  -7  -5  13  153.45   13.08
 -18  -4  12   81.32    9.71
  -2  -4 -22   89.39   10.43
  -6  -4 -24    4.47    4.75
  -8  -2  10  348.66   22.69
 -25  -1   3   29.17    6.91
  -7   1 -17  306.44   20.90
  -2 -18  18   35.56    7.37
  13 -15  -5  112.82   10.98
  13 -15  -7    8.96    4.66
  12 -14 -12  241.66   18.97
  -2 -12  16    2.25    4.30
   9  -7  -5   72.90    7.29
   9  -7  -7  539.89   32.07
   3  -7 -21   48.54    8.47
  -7  -3  11   72.70    8.35
   3  -3 -15   30.88    5.61
  -9  -1   9 1212.72   66.72
 -24   0   2   95.07   11.34
 -14   0 -20    1.91    4.10
 -14   2 -16   30.58    5.30
  13 -17 -11   -0.13    4.32
  -8 -12  18   26.04    6.09
  -1 -11  15   20.09    5.57
   7  -7 -15  183.71   15.58
   6  -4 -10  116.97   10.23
 -22  -2   8   -4.01    4.32
 -21  -1   7    0.16    4.62
   0   0 -12 1536.59   82.65
 -12   2   4 1008.72   55.67
 -12   2 -16    0.79    3.38
 -13   3   1  265.53   17.07
 -19   3  -3  207.17   14.89
 -13   3 -13  363.28   21.53
   3 -17  15   30.32    6.56
  13 -17  -1   23.62    5.03
   6 -16  12   17.05    4.19
  -3 -13  17    2.41    4.63
  10 -10 -12    8.66    4.91
 -13  -9  17   40.61    7.53
 -19  -5  13   78.81   10.75
   2  -4 -18    9.83    4.81
  -7  -3 -23   -2.00    5.02
 -18  -2  10   34.72    7.44
   4  -2  -8    6.54    3.64
  -9  -1 -21    0.96    4.13
 -14   0   8  103.15   10.67
 -12   0   8  184.66   14.39
 -20   0   6    1.69    4.76
 -21   1   3   51.07    7.71
 -14   2   4  252.56   17.62
   2 -18  16   63.20    9.41
   0 -14  16  115.50   11.98
  -4 -10  16   17.81    5.99
   6 -10 -20   14.08    5.65
 -11  -9  17  100.07   11.86
   8  -8 -14  198.53   16.42
   6  -8 -18  113.56   11.96
  -7  -7  15  149.34   13.66
  -2  -6  12  108.82   10.04
   5  -5 -15   86.06    9.73
   0  -4 -20   45.58    8.17
 -19  -3  11   94.46   11.63
   5  -3  -9    2.35    4.14
  -3  -3 -21  233.22   18.96
   4  -2  -4 1157.82   61.35
   2  -2 -14   20.41    5.23
  -8  -2 -22   -0.65    4.70
 -22   2  -2   17.45    5.43
 -11   3   1  159.21   11.16
  -1 -15  17  131.80   13.89
   1 -13  15    3.09    4.08
  -3  -9  15   34.79    6.90
   9  -9 -13   27.75    7.15
  -8  -8  16  611.27   38.55
   3  -7   9  243.86   15.32
   8  -6  -4    0.07    3.00
  -6  -4  12  775.40   45.08
 -23  -3   9    4.09    5.63
   1  -1 -13  104.32    9.72
 -10   0   8 1013.07   56.82
  -6   0 -18  110.17   11.32
  -7   1   5   71.48    7.07
  -1   1  -9  532.51   30.41
 -15   3   1   10.46    3.99
   4 -16  14   -0.77    4.02
  -4 -14  18   20.93    6.63
  11 -13 -13  261.84   20.80
   6 -12  10   40.39    4.76
  -5 -11  17    7.13    4.73
  11 -11  -9    1.08    4.71
   0 -10  14   62.17    8.36
  10 -10   0  869.23   47.30
  -6  -6  14   27.84    6.65
   4  -6 -18   39.60    7.74
   7  -5  -3  210.00   13.66
 -20  -4  12  234.99   19.91
   5  -3  -3  729.17   39.55
  -4  -2 -20  163.01   15.24
 -16   0   8  459.06   30.15
 -23   1   1   88.47   11.11
  -3   1 -13  329.90   21.36
 -10   2   4   93.27    8.48
  11 -15 -15    2.13    4.82
  -9  -9  17  393.06   28.03
   1  -7  11  228.49   15.95
   8  -6  -6   59.80    6.67
   0  -6 -22    5.40    5.99
  -3  -5 -23   43.06    8.84
  -8  -4 -24   12.69    6.29
   4  -2  -6  440.43   25.74
  -5  -1 -19   -0.50    4.67
 -11  -1 -21   26.63    6.85
 -19   1   5   -1.68    4.97
 -16   2   4   22.03    5.53
  13 -19 -11   42.10    9.18
  13 -17  -9   43.33    8.45
  12 -14 -10   78.98   10.59
  11 -11  -3  187.22   14.12
   7 -11 -19   -1.30    5.91
   3  -9  11   39.00    5.51
   7  -9 -17  422.15   29.23
   6  -4  -8    0.91    3.76
   1  -3 -17  239.02   18.94
  -1  -3 -19    7.82    4.83
  -2 -16  18   61.15   10.22
  10 -14 -16   25.75    7.33
  10 -12 -14   83.15   11.10
  -2  -8  14   20.23    5.67
   2  -8 -22    2.41    6.45
   2  -6 -20   20.31    7.35
   7  -5  -7    4.49    4.12
   5  -3  -7  204.56   14.35
  -9  -3 -23    2.66    5.81
 -10  -2 -22   11.38    6.82
 -13  -1 -21   42.67    8.72
 -17   1 -17  140.56   13.27
  -5 -15  19    2.65    6.27
   9 -13 -17   38.52    8.41
   2 -12  14  163.25   14.35
   8 -12 -18   17.60    7.60
  11 -11  -7    2.37    4.38
   9 -11 -15   16.12    6.33
 -10 -10  18   74.74   10.88
   6  -6 -14   33.02    7.37
   7  -5  -5 1205.66   65.43
   4  -4 -14  538.71   34.02
  -6  -2  10   20.22    5.54
 -19  -1   9   59.82   10.21
  -7  -1   9 1112.14   61.90
  -9   1 -17  407.71   27.38
  -4   2 -10  100.54    8.30
  13 -17  -3    4.77    4.32
  12 -16 -12   24.25    6.84
   1  -5   9  278.29   17.76
   5  -3  -5 1493.20   79.30
   0  -2 -16  485.82   31.52
  -2  -2 -18   87.01   10.59
  -2   0 -14   16.31    5.23
  -4   0 -16   76.40    9.38
 -13   1   7   24.83    6.12
  -6   2   2   12.92    3.34
  13 -17  -7   19.89    6.63
  12 -14  -2  146.05   12.96
  -7 -13  19    5.52    5.79
  -4  -6 -24   -0.17    6.73
   6  -4  -6 1472.26   79.08
  -4  -4 -22  204.86   19.33
 -21  -3  11  156.16   17.17
   3  -3   3  247.51   13.10
  -1  -1 -15  502.26   32.00
 -18   0   8  270.88   21.88
 -15   1   7   90.82   10.41
  -8   2 -14   15.94    4.63
  -3 -17  19    1.12    6.42
   5 -15  13  110.52   11.39
  12 -14  -8   29.30    7.64
  -7  -9  17  330.09   25.64
   1  -9  13   21.71    5.36
   9  -9   1 1170.54   62.08
   7  -7 -13   37.04    6.92
  -1  -7 -23   41.49   10.02
   3  -5 -17   10.19    6.64
  -1  -5 -21   36.53    8.25
 -14  -4  14  127.86   14.26
  -5  -3  11  716.11   42.33
 -11  -3 -23    5.21    7.84
 -23  -1   7   52.93   10.03
 -25  -1   5   18.46    8.09
  -3  -1 -17  169.01   15.38
  -8   0   8 1640.07   88.89
 -11   1   7  225.75   17.13
 -17   3   1  183.09   15.01
  -7   3  -9  237.53   14.61
  11 -13 -11  161.64   16.08
   5  -9   9  254.08   15.91
  -5  -7  15   -0.81    5.85
 -13  -5  15  112.04   13.94
 -12  -4  14  450.76   31.34
 -13  -3  13  367.23   27.01
 -24  -2   8   63.60   11.42
 -22   0   6    0.54    6.10
 -24   0   4   10.89    7.22
   0   0 -10 2497.65  131.50
  -1   1  -3   60.51    4.37
  -1   1  -7 1454.54   76.83
  -9   3 -11   40.55    5.02
  13 -19  -1    4.33    5.17
  13 -19  -9   -0.76    6.53
   2 -16  16  172.94   17.33
  -8 -10  18  143.19   16.32
   5  -9 -19    1.42    5.39
 -15  -5  15    2.23    7.42
 -11  -5  15   47.15    9.26
 -15  -3  13  120.71   13.97
 -11  -3  13  425.35   30.08
   3  -3 -13  863.47   50.52
  -9   3   1   23.17    4.29
  12 -14  -6  177.62   16.69
   8  -8   2 1256.64   65.64
  -1  -7  13   19.47    5.70
 -14  -6  16    5.89    7.93
  -1  -5  11    6.54    4.42
 -16  -4  14    2.97    5.83
 -10  -4  14   77.03   10.89
 -14  -2  12  142.66   14.99
 -12  -2  12  118.59   13.56
  -8   0 -18  279.93   22.21
 -25   1  -1  150.86   17.08
 -11   1 -17   79.22   10.53
  -7   3  -1    1.92    2.03
 -14   4  -4  554.03   30.84
  12 -18 -12   24.46    8.45
   3 -15  15   17.08    6.97
  11 -15 -13   50.00   10.06
  10 -10  -8  120.17   12.39
   3  -9 -21   62.47   12.12
   6  -8 -16  237.77   20.81
   3  -7 -19    4.10    6.29
   5  -5 -13  905.68   53.77
  -5  -5 -23   68.89   12.16
   2  -2 -12  186.59   15.34
 -17   1   7  269.55   22.15
  -8   2   4    4.60    4.19
  -6   2 -12   90.68    8.94
 -14   4  -6  161.08    9.59
   0 -18  18   79.65   13.74
  12 -16 -10    0.32    6.78
  -4 -12  18   74.16   11.86
  -9 -11  19    0.46    6.20
  -4  -6  14  178.94   16.41
 -17  -5  15    6.30    8.09
  -4  -4  12 1975.03  107.36
 -17  -3  13    1.49    6.92
 -16  -2  12   -1.33    5.99
  -6  -2 -20   21.69    8.43
  -3  -1   7    3.21    3.84
   1  -1 -11  658.56   39.08
  -7  -1 -19   60.18   10.85
 -21   1   5   46.65   10.19
 -23   1   3    2.99    7.74
 -15   1 -17  114.00   13.24
 -12   4  -4 1945.08  100.66
  -2 -14  18    3.10    7.31
  -1 -13  17   25.99    8.59
  10 -12 -12  106.09   14.00
   3 -11  13  419.45   28.02
  -2 -10  16   90.65   12.47
   6 -10 -18   23.55    9.07
 -13  -7  17    6.44    7.17
 -10  -6  16   41.56   10.72
   2  -4 -16   22.99    7.68
 -10  -2  12   36.86    8.53
 -22  -2  10    8.99    9.28
 -13  -1  11   21.64    7.19
  -4   0   6   94.76    8.69
  -9   1   7 1108.14   62.43
   0 -12  16   31.64    8.79
  10 -10  -2   61.02    7.57
   7  -9 -15  244.67   21.75
 -11  -7  17   33.03   10.63
  -9  -3  13   64.54    9.85
  -2  -2   8  280.96   18.82
  -1  -1   5  469.22   26.74
 -20   0   8   32.92   10.09
  -1   1  -5  504.51   27.94
  13 -19  -3   86.15   13.41
  10 -14 -14   35.47    9.30
  -5 -13  19   74.50   14.27
   9 -11 -13   29.10    8.66
   4  -6 -16   19.19    7.26
  -6  -6 -24    0.25    8.57
 -11  -1  11  102.05   12.10
  13 -19  -5  108.36   15.92
  -3 -15  19    3.28    8.87
   7 -15  11   -0.33    4.16
  11 -13  -9   43.72   10.23
   5 -11  11  128.63   11.38
   7 -11 -17   54.31   12.53
  10 -10  -6   30.66    7.28
   8 -10 -14   32.88   10.31
  -5  -9  17   71.34   12.48
   9  -9  -9  559.30   36.91
   6  -6 -12  280.46   21.88
  -8  -4  14    9.97    6.48
  -6  -4 -22  136.93   18.11
  -7   1 -15   88.91   10.85
 -14   2   6   22.21    7.09
 -15   3   3   32.66    6.90
 -21   3  -5  186.50   16.37
  12 -16   0   21.56    7.23
   9 -13 -15   -0.05    6.86
   8 -12 -16   13.54    9.70
  -6 -10  18   26.81    9.06
  10 -10  -4    2.64    4.22
   4 -10 -20  121.30   17.92
 -12  -8  18   12.46    8.79
   4  -4 -12 2010.61  110.27
 -19  -3  13  117.16   17.67
  -3  -3 -19  206.94   20.45
 -17  -1  11   75.64   12.72
 -19   1   7   58.23   12.10
  -3   1 -11  144.26   12.33
 -12   2   6  105.09   11.61
 -19   3   1    5.09    5.96
 -21   3  -3  193.71   18.10
 -14   4  -2  245.66   16.72
  12 -18   2    0.62    5.47
  11 -15   3   50.74    6.72
   4 -14  14  135.98   15.28
  -4  -8  16  128.37   15.98
   8  -8 -10  335.13   25.20
   4  -8 -18   21.05    9.33
   0  -8 -22   33.13   12.23
  -9  -7  17  392.72   32.15
   7  -7 -11   34.68    8.48
   1  -3 -15   10.29    7.16
   0  -2   6   65.78    6.89
 -14   0  10   56.14   11.00
 -10   0 -18  171.45   18.08
 -20   2   4  181.25   19.40
 -22   2   2   21.51   10.30
 -24   2  -4    1.00    7.13
 -10   2 -14    4.69    4.71
 -16   4  -4   13.54    4.36
  12 -16  -8   29.02   10.44
  -7 -11  19   -0.79    7.66
   1 -11  15   11.40    7.56
 -10  -8  18  139.48   18.81
  -3  -7 -23   -1.05    8.31
   0  -6 -20    4.54    9.18
  -5  -1   9  308.33   21.75
 -12   0  10   83.41   11.56
 -11   3   3 1283.21   70.95
  12 -18 -10    1.68    9.80
   1 -15  17  112.98   18.03
  11 -15 -11   10.06    9.98
   2  -8 -20    1.22    8.49
   5  -7   7    3.46    2.70
   2  -6 -18   25.25    9.25
  -3  -5  13  791.16   48.75
  -7  -5 -23    3.71   11.11
  -1  -3   9   24.75    5.48
  -8  -2  12    0.39    6.00
  -4  -2  10   93.09   10.65
 -16   0  10  292.56   25.82
  -5   1   5  395.99   24.58
  -4   2  -8    4.58    3.63
   0 -16  18  127.52   20.43
   5  -7 -15    5.13    7.15
  -7  -5  15   -0.36    8.03
  -3  -5 -21  255.93   26.52
  -1  -3 -17  186.25   18.98
  -4  -2 -18    5.55    8.71
  -8  -2 -20   -0.53    8.74
   0   0  -8 1957.14  104.02
  -6   0 -16   62.05   10.92
  -5   1 -13  145.41   13.68
 -24   2  -2   40.12   12.20
 -17   3   3   40.78    9.53
  11 -13  -7  102.07   14.72
  10 -12 -10    8.25    8.62
   5 -11 -19   74.31   16.82
  -3  -7  15    4.75    7.87
  -7  -3  13  109.97   13.97
 -20  -2  12  140.96   21.92
   0  -2 -14    6.86    5.46
 -19  -1  11   -0.90   10.62
  -5  -1 -17   12.07    7.87
 -16   0 -18  125.43   19.18
 -21   3  -1   48.67   11.13
 -16   4  -2   49.95    7.92
  -1 -17  19   51.16   16.14
  10 -16 -14   17.37   12.57
   2 -14  16   28.04   10.96
   6 -14  12  186.39   17.24
  11 -13  -1   32.00    8.05
   9  -9  -7  538.25   36.08
   0  -6  12   14.42    6.56
   2  -6  10   18.46    5.49
   5  -5 -11  867.17   52.91
 -10   0  10  896.00   55.23
 -22   0   8   70.35   17.37
 -12   0 -18    7.02    9.51
 -10   2   6   24.97    7.31
  -4   2   0  321.94   17.87
  12 -20 -10   61.72   18.20
  11 -19 -13   68.93   19.09
   5  -9 -17   74.92   16.10
  -2  -2 -16  229.48   21.94
 -18   0  10  159.83   21.41
 -23   1   5    6.93   11.67
 -18   2   6   35.34   11.42
 -21   3  -7   30.06    6.76
 -11   3 -11  184.28   13.99
  10 -14 -12   74.10   16.01
   6 -12 -18   18.34   11.93
  -8  -8  18  374.50   34.78
   0  -8  14  107.77   14.09
   6  -8 -14   81.30   14.93
  -7  -7  17  292.07   28.95
  -8  -4 -22   35.71   15.45
  -3  -3  11 1261.87   72.21
   2  -2 -10    7.18    5.66
   1  -1  -9  539.33   33.48
 -14   0 -18   31.93   13.36
 -15   1   9  239.57   23.88
 -13   1   9   19.19    9.65
 -16   2 -14   19.80    7.87
 -16   4  -6   15.87    3.12
  12 -16  -4   57.90   13.85
   9 -15 -15   48.33   15.39
  11 -13  -5  396.03   31.18
  10 -12   2   44.60    6.70
   9 -11 -11    0.69    9.78
  -9  -9  19   42.88   16.85
  -1  -7 -21    5.69   11.69
  -1  -5 -19   -4.52   10.21
  -6  -4  14  211.62   21.35
  -3  -1 -15   12.35    8.03
 -21   1   7   -4.95   12.00
 -24   2   0  106.12   20.66
  -3 -13  19  125.51   22.80
  11 -13  -3  439.71   32.37
   7 -13 -17   18.47   12.92
   7  -9 -13   58.00   12.53
   1  -9 -21   -4.02   13.80
   4  -8  10    8.99    4.92
   8  -8  -8 1348.19   78.55
  -6  -6  16    8.59   11.22
   6  -6 -10   57.07   10.46
   1  -5 -17   15.64   11.66
  -4  -4 -20  381.92   35.81
  11 -17 -11   14.11   14.06
  11 -15  -9   12.10   11.77
   8 -14 -16   72.02   17.61
  -5 -11  19   81.29   19.44
  -4 -10  18    4.00   11.83
   2 -10  14    6.37    7.74
   8 -10 -12    6.56   10.82
   6 -10 -16   51.35   14.16
   9  -9  -5  267.77   21.70
   3  -9 -19   11.67   10.85
   7  -7  -9  557.81   38.00
   3  -7 -17  131.20   20.04
  -9  -5 -23   16.74   13.59
 -17   1   9  424.85   36.92
 -11   1   9  248.71   22.80
 -25   1   3   24.28   17.70
  -3   1   3  360.27   21.66
 -14   4   0   83.82   10.30
  10 -18 -14    6.31   13.72
  -4 -14  20  119.79   25.92
   9 -13 -13   52.09   14.71
   4 -12 -20  270.21   33.98
  -1 -11  17   75.83   17.31
   1  -7 -19   54.06   16.19
 -14  -4  16    3.22   14.60
   2  -4 -14  259.75   24.12
 -15  -3  15    5.04   14.04
 -13  -3  15  115.38   20.04
 -10  -2 -20   35.27   15.26
 -21  -1  11   32.62   18.64
  -9   1 -15  197.07   20.26
 -14   2 -14   26.40    9.46
 -19   3   3  253.12   26.72
  -9   3   3    0.85    6.57
   3 -13  15  119.35   18.55
  -6 -12  20   82.35   22.64
   8 -12 -14   25.88   14.87
   7 -11 -15    3.79    9.27
   4 -10  12  262.65   21.87
  -3  -9  17  157.51   21.43
   9  -9  -3  339.87   24.84
  -5  -7 -23    0.24   16.74
  -2  -6  14   20.35    9.40
 -13  -5  17   37.56   18.11
 -16  -4  16   42.35   19.72
 -12  -4  16   71.66   19.08
   0  -4  10   42.40    8.62
   4  -4 -10  323.72   25.09
 -14  -2  14   36.99   14.55
  -7  -1  11  234.20   21.52
 -20   0  10   -1.77   16.00
 -22   2   4   72.94   20.13
 -21   3   1   62.85   16.47
 -16   4   0   88.06   12.87
  10 -12  -8    7.78    8.67
 -10  -4 -22   58.72   22.23
 -17  -3  15   10.67   18.41
  -5  -3 -19  117.81   21.30
  -6  -2  12  116.81   15.87
  -8   0  10 1052.69   64.64
  -8   2 -12   -2.16    5.74
 -15   3   5   33.62   10.87
  -7   3  -7  221.28   14.03
 -12   4   0  260.96   19.29
  12 -20  -8   15.41   18.50
  12 -18   0    5.69   11.60
  12 -18  -6   11.56   16.19
  -1 -15  19    3.28   16.42
  -2  -8 -22   -2.21   13.31
  -5  -5  15   74.14   15.82
  -2  -4  12  991.79   60.93
 -11  -3  15   43.39   17.42
 -12  -2  14  184.62   23.97
 -15  -1 -19    2.28   16.09
 -13  -1 -19   13.17   15.65
 -20   2   6   26.55   15.63
  -6   2   4  381.70   25.07
 -13   3   5  776.37   50.30
 -18   4  -4  157.74   16.24
   9 -17 -15  138.33   27.36
   5 -13 -19  100.07   25.77
  -7  -9  19   53.42   20.24
  -6  -8  18  156.20   25.24
 -12  -6  18   13.94   18.61
  -5  -5 -21  266.89   34.78
  -2  -4 -18    6.03   13.61
 -15  -1  13    0.83   15.31
 -13  -1  13   66.61   15.75
   0   0  -6 5472.68  282.44
 -19   1   9   69.14   20.34
  -6   2 -10   19.10    6.62
  11 -19 -11   17.45   19.60
  -2 -16  20   -2.54   19.51
   0 -10  16  282.90   30.07
   4 -10 -18    3.42   13.81
  -2  -8  16  306.86   31.15
   4  -8 -16  141.32   21.70
 -10  -4  16   15.45   15.91
  -5  -3  13  781.37   52.94
 -18  -2  14   -2.88   15.28
 -12  -2 -20  178.18   29.28
 -24   0   8  132.02   30.51
  -8   0 -16  478.20   39.27
 -14   2   8   13.07   10.19
  -8   2   6  812.72   49.98
 -24   2   2   34.26   18.56
  10 -16 -12    7.44   14.20
   6 -14 -18   -7.02   17.12
   1 -13  17   26.58   15.84
  -8 -10  20   14.44   16.15
   2 -10 -20   48.07   21.69
   8  -8  -6  775.52   49.87
   5  -7 -13  162.21   21.21
  -2  -6 -20   23.88   15.79
   5  -5  -9   41.17   10.29
   3  -3  -9    1.11    8.96
   1  -3 -13  252.03   24.09
 -17  -1  13   40.41   20.40
  -9   1   9 1187.16   72.36
 -16   2   8  358.69   34.91
 -17   3   5   14.68   13.63
 -13   3 -11  402.61   27.15
  12 -18  -4   43.64   17.06
   8 -16 -16  205.00   33.32
   7 -15 -17   64.48   25.37
  10 -14 -10   -6.23   11.87
   9 -11  -9   38.97   14.45
 -12  -4 -22   95.36   29.16
 -10  -2  14   12.00   14.34
 -14  -2 -20   30.60   20.66
 -11  -1  13   32.86   13.88
  -7  -1 -17  317.81   31.75
 -12   2   8   -6.12   10.23
 -11   3   5  769.95   49.42
  12 -18  -2   -0.82   13.24
   5 -17  15    3.77   13.09
   8  -8   0 1664.08   90.27
   0  -8 -20   36.74   20.40
 -11  -7  19   10.81   20.30
 -10  -6  18   22.76   17.31
   2  -6 -16   16.78   13.29
  -9  -5  17   79.45   19.90
  -9  -3  15   29.24   16.52
 -23   1   7   46.09   23.20
  12 -20  -6   59.52   22.97
   3 -17  17   63.35   23.63
  10 -12  -6   49.04   14.16
   5 -11 -17   14.99   18.50
   2  -8 -18  164.05   27.97
   7  -7  -7  692.82   46.48
   6  -6  -8   53.53   12.38
   0  -6 -18   91.18   21.70
   3  -5 -13  720.53   51.37
   2  -2  -8  288.80   22.38
 -16   0  12   27.85   19.76
 -22   0  10   -3.01   20.47
 -25   1   5   29.16   22.49
 -18   4   0    3.84   10.64
 -10   4  -2  118.66   10.16
  11 -15   1   15.28    9.98
   9 -15 -13   -5.17   18.75
   8 -10 -10  120.37   18.92
   5  -9 -15   96.29   20.58
   6  -8 -12    1.51   11.61
   1  -7  13   24.25   11.62
  -6  -4 -20  141.60   27.83
   0  -2 -12    1.27    8.04
 -19  -1  13   -9.42   22.98
 -12   0  12    0.47   13.38
 -18   2   8  139.42   26.12
  -4   2  -6  396.71   24.05
 -21   3   3  189.14   29.03
 -23   3  -3   14.52   16.04
  -9   3  -9  339.42   22.48
 -14   4   2  275.48   24.91
   9 -13 -11   38.29   16.53
   1 -11 -21   31.37   25.03
   7  -9 -11   32.21   15.13
   8  -8  -4  228.89   20.95
  -3  -7 -21   56.93   21.37
  -7  -7 -23    2.51   23.64
  -4  -6  16   10.61   15.51
  -1  -3 -15   16.13   11.97
 -21   1   9   10.62   21.56
 -11   1 -15   13.21   12.12
 -23   3  -1    1.61   16.32
 -16   4   2   17.68   11.18
  12 -20   0   14.23   18.68
   8 -14 -14    1.62   19.32
  -4 -12  20  203.75   37.30
   6 -12 -16   29.75   17.47
  -3 -11  19   67.63   24.98
   3 -11 -19   93.42   27.99
   2  -4   8    4.94    7.55
  -3  -1   9   28.06   10.91
 -18   0  12    5.94   19.94
  -4   0   8   12.94    8.87
  -2   0 -10  145.12   16.47
  -7   1 -13   13.98    9.05
 -22   2   6   14.95   20.69
 -19   3   5  130.32   25.58
  12 -20  -4  157.97   32.12
  11 -15  -5   27.31   16.41
   7 -13 -15   -1.26   20.16
   4 -12  14  363.55   35.44
  10 -12   0   91.17   13.44
   6 -10 -14    2.42   14.86
  -1  -9 -21   11.33   19.78
  -9  -7  19   35.61   24.98
  -1  -7  15  117.90   21.47
  -1  -5  13  186.08   22.70
  -3  -5 -19  117.37   26.46
  -4  -2 -16   19.65   12.24
  -1  -1 -11  669.23   45.67
 -10   2   8  352.54   31.10
  11 -19  -9    9.67   22.92
   4 -16  16   32.34   23.03
  10 -12  -4  276.81   28.37
   8 -12 -12   43.87   21.59
  -6 -10  20   11.23   23.51
  -5  -9  19    5.57   21.70
   1  -9  15  219.53   28.79
  -8  -6  18   76.64   25.59
   4  -6   8   -0.21    5.63
   1  -5  11    1.49    9.00
   4  -4  -8  199.38   21.01
  -7  -3 -19    6.97   18.72
  -8  -2  14   12.46   15.83
  -9  -1  13   37.91   14.90
 -15   1  11    5.01   17.61
 -24   2   4   21.73   21.86
 -12   4   2 1009.79   62.55
  12 -20  -2   68.55   25.86
  -1 -13  19   20.54   23.60
   7 -11 -13   57.73   20.37
   3  -9  13   75.95   16.70
  -4  -8 -22   31.06   27.38
   3  -7  11   68.23   13.83
  -7  -5 -21   52.82   26.68
  -5  -1  11    0.18   11.35
 -10   0  12   90.13   21.51
  -6   0  10  539.44   42.05
 -13   1  11   22.57   18.28
  -5   1 -11   -1.01    8.19
  10 -20 -12   24.37   30.63
  10 -16 -10   87.06   26.88
  10 -12  -2   37.23   13.21
   3  -9 -17  164.74   33.94
  -4  -8  18   17.29   18.99
   3  -7 -15    7.73   17.62
   4  -6 -12  839.19   61.47
  -7  -5  17   -0.93   16.04
   1  -5 -15    0.39   13.82
  -5  -1 -15   -3.49   13.53
   0   0  -4 1897.78  101.20
  -6   0 -14    7.77   12.04
 -17   1  11   58.64   23.14
  -5   1   7   91.40   15.97
 -17   1 -15   83.86   21.42
 -20   2   8   -6.50   21.93
 -23   3   1    0.47   18.61
 -23   3  -5   27.02   16.99
 -18   4   2    1.17   13.95
 -10   4   0   50.29    9.87
 -10   4  -4  264.32   15.95
  11 -21  -9    9.02   22.38
  11 -17  -7   44.14   20.98
   2 -16  18   16.33   22.94
  11 -15  -1    6.95   12.90
  11 -15  -3   39.07   17.39
   4 -12 -18   95.98   29.74
   9 -11  -7   37.45   15.13
   1  -9 -19   44.17   23.96
   7  -7  -5    4.63    5.67
  -1  -5 -17   -3.82   12.13
   2  -4 -12 1037.38   70.73
  -7  -3  15    9.18   15.25
 -20   0  12    9.36   23.43
 -10   0 -16  304.57   35.60
 -13   1 -15   -2.53    9.17
 -20   4  -2   78.83   17.91
 -18   4  -6   33.55   15.98
 -12   6  -6  355.69   23.41
 -14  12  -8   38.34    5.48
   4  14  -6  144.87    9.60
 -11  -5   5  864.85   46.20
 -15  -3   3   29.93    3.57
   8  -2  22    0.73    1.10
 -20   0   2    0.97    1.55
  13   3  21  162.90   10.76
   8   4   2    2.83    1.71
  12   4   8  184.02   11.93
  14   4  18   23.69    3.16
  14   4  16    2.56    1.55
 -22   6  -2   18.15    2.85
  16   8  14   77.15    6.19
 -10  10  -8  100.44    7.15
 -19  15  -7    8.46    1.93
  10  16  -2  107.12    7.67
   9  17  -3  148.70    9.76
  12  20   0   27.95    3.35
  -6  -8  16  259.56   14.06
 -15  -7  13    5.13    1.92
 -13  -7  11   77.05    6.06
 -16  -6  10   52.09    4.93
   2  -6  18   27.80    2.74
   5  -3   9    3.57    1.43
 -16  -2   2  197.94   12.70
   5  -1   5  384.91   21.03
  10   0  12   98.80    7.36
 -17   1  -1  619.85   34.40
  12   2  22   43.58    4.39
 -20   4  -2  150.93   10.34
  14   6  10   -0.54    1.89
  11   7   3   71.85    5.90
   8  10  -2  310.65   17.77
 -20  12  -6   63.01    5.47
 -16  14  -8   59.08    5.31
  12  18   0   14.36    2.53
  11  21  -1   21.50    2.97
   1  -5   9  288.06   15.33
 -14  -4   4  609.21   33.57
  -9  -1  -1  415.21   23.14
  -8   0  -2  177.65   10.92
  11   5   5  878.95   47.24
  13   5   9   33.06    3.86
 -17  11  -7   37.51    4.17
  15  15   5   11.44    2.47
   9  19  -3    5.47    1.77
  10  20  -2   36.75    3.85
 -10  -8  20    0.25    0.91
  -1  -7  19   56.79    3.81
 -22  -4  12  101.83    7.62
   4  -4  24   36.26    3.80
   7  -3  15    3.49    1.74
 -17  -1   1  656.61   36.24
 -10   0  -2  116.64    8.12
  10   0  22   10.01    2.21
 -23   1   3    1.00    1.41
  13   3  15  123.89    8.92
 -16   4  -4    9.11    2.53
  15   9   9  236.05   14.71
  -6  10  -8  162.41    9.76
  10  18  -2   37.98    3.94
  11  19  -1   -0.49    1.40
 -14  -6   8   76.50    6.15
  -7  -1  -1 1455.56   75.60
  -9   1  -3   26.13    3.29
  11   1  13   24.25    3.24
  13   3  19  117.51    8.44
 -15   5  -5  105.82    7.84
 -15   9  -7  269.10   16.34
  14  10   6   -0.22    1.59
  16  14   8   63.80    5.59
 -13  15  -9    0.25    1.25
 -12  -8  18   24.01    2.82
 -12  -8  16   32.86    3.35
 -10  -8  14   22.12    2.55
  -8  -8  14  192.70   11.10
 -20  -4   8   32.07    3.74
 -18  -4   6   40.49    4.27
 -19  -3   5  142.71    9.92
 -11  -1  -1  676.13   36.69
   9  -1  13   29.40    3.51
  11   1  21   30.26    3.60
  12   2  20  135.61    9.44
  12   2  14  167.18   11.10
 -17   3  -3   37.10    4.10
  13   3  17    1.70    1.51
  12   6   6  339.63   19.89
  -9   7  -7  531.11   29.08
  15   7  13    7.67    2.07
  12   8   4  181.72   11.75
  14   8   8  207.00   13.23
 -12  10  -8    0.32    1.48
  16  10  12    4.93    1.91
 -19  13  -7    3.16    1.54
  15  19   5    8.24    1.93
 -21  -5  13  106.81    7.89
   7  -3  17  113.42    7.99
 -22  -2   6   23.57    3.37
 -20  -2   4  173.54   11.49
  -8  -2   0  142.66    9.08
   8  -2  20    0.93    1.37
   8  -2  14   16.15    2.61
   9  -1  21    0.49    1.26
 -11   1  -3  158.43   10.26
  -7   1  -3    0.74    1.77
 -21   3  -1   56.03    5.27
  -4   6  -6 1511.56   77.86
  13   7   7   44.46    4.50
  13   9   5   32.89    3.75
  -7  13  -9   35.35    3.29
  14  14   4  167.45   11.15
 -17  -7  17   81.57    6.49
 -13  -5   5  912.18   48.81
 -12   0  -2    6.77    2.00
  -6   0  -2   48.65    3.96
  10   2   8  296.01   17.50
 -14   6  -6   36.50    3.93
   7   7  -1 1972.31  101.93
   7  11  -3   78.83    5.67
  11  11   1  122.25    8.52
  16  12  10    3.45    1.70
 -11  13  -9   37.54    3.91
 -18  16  -8  103.57    7.69
  -9  -7   9  504.04   27.32
 -19  -5   9    0.31    1.65
 -17  -5   7    5.03    2.07
   8   0   8 1696.64   88.35
  10   0  14   52.04    4.93
 -18   2  -2   90.81    7.18
  12   2  18    1.00    1.36
  12   2  16    0.46    1.41
 -19   7  -5    6.98    2.03
 -11   7  -7   31.24    3.44
  -7   7  -7  611.96   32.82
  15   7  15   53.57    5.09
  13  13   3  387.82   22.44
  16  16   8  190.38   12.19
 -15  17  -9   97.88    7.38
 -17  -7  15   65.86    5.67
  -1  -7  17  272.60   14.66
   8  -2  18  135.56    9.31
   8  -2  16  310.60   18.25
 -23  -1   5    1.44    1.74
 -21  -1   3   58.46    5.39
  10   0  20    0.34    1.24
  11   1  19    0.32    1.48
  11   1  15   13.25    2.69
 -10   2  -4  100.21    7.16
  -8   2  -4    3.73    1.75
  15   7  17   59.49    5.29
 -21   9  -5   27.23    3.50
  16  10  14   17.85    2.74
 -16  12  -8   26.13    3.38
  12  12   2  127.51    8.96
   5  13  -5 1015.44   52.98
  15  13   7    4.41    1.76
   3  -5  21  195.19   11.97
 -22  -4  10   43.69    4.45
 -17  -3   3   35.75    3.97
 -12  -2   0    7.31    2.44
   4  -2   6  411.83   22.18
   9  -1  19   60.57    5.36
   9  -1  15  274.08   16.45
  11   1  17   74.65    6.25
   9   3   5    3.15    1.72
 -18   8  -6  115.04    8.42
 -20  10  -6   11.92    2.59
   6  12  -4  811.41   42.83
  14  16   4    2.63    1.80
 -12  -8  14   32.99    3.41
 -16  -4   4   10.82    2.31
  -9  -3   1   24.52    3.03
 -13  -1  -1  139.06    9.43
  10   0  18  146.23    9.98
  10   0  16  326.87   19.26
 -13   1  -3  227.31   14.01
  11   3   9   47.62    4.69
 -21   5  -3  203.85   13.05
  13   5  11  404.71   23.38
  15   9  11   18.20    2.83
 -14  10  -8   18.96    2.91
  14  20   4  101.60    7.58
  -7  -7   9  512.86   27.34
 -20  -6  14   13.95    2.60
 -11  -3   1  168.31   10.76
 -18  -2   2   88.00    6.94
   2  -2   4  102.88    5.96
   9  -1  17  395.23   22.69
   7   1   5   75.90    5.60
 -22   2   0    2.92    1.98
 -12   2  -4 1085.39   57.63
   9  11  -1  234.77   14.09
  15  11   9   18.98    2.95
 -13  13  -9   48.87    4.61
 -18  14  -8   30.62    3.64
 -15  15  -9   72.11    5.99
  14  18   4   24.86    3.29
 -18  -6  10   29.51    3.66
 -10  -6   6   48.76    4.20
 -21  -5  11  116.82    8.46
  -6  -2   0   40.77    3.55
 -22   0   2    4.19    1.76
 -19   1  -1  216.53   13.72
 -18   4  -4  166.88   11.15
 -17   5  -5  183.81   12.04
   9   5   3    3.28    1.99
  14   6  14   21.35    3.26
 -17   9  -7  358.51   20.98
 -19  11  -7    1.10    1.36
  16  12  12   19.66    3.01
  16  14  10   22.11    3.00
  -3  17  -9  165.53    9.07
 -14  -8  16   65.02    5.38
 -17  -7  13   15.60    2.75
 -16  -6   8  232.47   14.40
  -8  -6   6   68.98    5.05
 -19  -1   1  210.60   13.43
   3   3  -1  355.67   18.83
  14  12   6  190.40   12.37
  13  15   3  124.84    8.85
 -14  -8  18   30.14    3.36
 -13  -7   9   36.84    3.88
   2  -4   8    4.14    1.13
  -7  -3   1    2.57    1.72
   7  -1   9 1060.07   55.89
 -11   3  -5  713.88   38.64
 -22   4  -2   80.19    6.49
 -16   6  -6   14.10    2.80
  14   6  18    1.59    1.75
  14   6  16    1.68    1.54
  10   8   2  345.03   19.87
  14   8  10   20.79    3.59
  15  15   7   50.96    4.81
   4  16  -6   13.93    1.84
 -12  -6   6  299.82   17.48
   4  -4  22  196.20   12.28
   3  -3   7   89.52    5.62
 -14  -2   0   15.99    2.90
  -5  -1  -1  599.53   31.69
  -6   2  -4  405.44   22.12
 -19   3  -3  215.57   13.69
  13  21   3  155.57   10.47
   0  -6  22    2.63    1.16
 -13  -3   1  253.00   15.28
   6  -2  24   16.98    2.76
   3   1   1   34.69    2.65
  10   4   6  109.16    7.77
   5   5  -1  382.25   20.71
  13   5  13  412.51   23.75
  14  10   8   22.67    3.39
  13  11   5  382.61   22.22
  10  12   0  111.00    7.94
  12  14   2  149.71   10.18
  13  17   3    2.38    1.42
  15  17   7   60.06    5.41
 -14  -8  14    0.02    1.31
 -10  -8  12   -0.10    1.09
  -6  -8  14   78.29    4.70
 -20  -6  12   63.09    5.61
   3  -5  19  123.23    8.15
 -20  -4   6  140.55    9.83
   4  -4  12 1925.41   99.41
 -21  -3   5  201.61   13.00
   5  -3  23   43.08    4.33
 -15  -1  -1  369.20   21.43
 -15   1  -3    9.38    2.27
  -5   1  -3  293.58   16.22
  13   7   9   40.85    4.35
  11   9   3   50.39    4.70
  11  13   1   22.99    3.16
 -17  17  -9  136.52    9.51
 -10  18 -10   80.40    6.11
  13  19   3  101.27    7.65
   4  20  -6  141.17    8.77
   3  -5  15   40.75    3.50
 -22  -4   8   20.90    3.16
 -23  -3   7    0.08    1.64
 -22  -2   4   80.48    6.54
 -20   0   0  149.22   10.26
 -23   1   1   94.22    7.34
 -20   2  -2   55.67    5.34
 -13   3  -5  801.88   43.36
  -7   3  -5  197.96   11.76
  11   3  23   10.62    2.32
  10   6   4   96.70    7.13
 -15   7  -7  165.27   11.00
  15   9  15   91.05    7.13
  12  10   4  284.28   17.10
 -11  11  -9    0.01    1.62
 -18  12  -8   20.85    3.10
   8  12  -2   -0.10    1.24
 -15  13  -9    0.14    1.45
  -5  13  -9   32.12    2.75
  15  13   9   -0.36    1.32
  12  22   2   58.68    5.28
 -12  -8  12   54.11    4.67
 -19  -5   7    5.49    2.11
 -12  -4   2  937.83   50.04
   6  -2  10   18.24    2.51
   8   0  24  130.62    9.22
  10   2  10   64.29    5.44
  12   4  12  596.53   33.12
   7   5   1   88.36    6.26
  11   5   7  154.10   10.27
  13   5  19   84.15    6.78
  12   6   8   -0.04    1.79
 -21   7  -5   55.18    5.12
  -5   7  -7    5.13    1.48
 -10   8  -8  316.81   18.31
  13   9   7   46.49    4.64
  -9  11  -9   40.29    3.84
  15  11  11    8.87    2.45
  14  14   6   25.99    3.38
  11  23   1    7.69    2.03
 -17  -7  11   47.07    4.67
   3  -5  17   10.84    1.92
 -18  -4   4  180.61   11.86
  -8  -4   2    6.63    1.76
 -19  -3   3  235.62   14.80
   5  -3  11  743.42   39.54
 -16   0  -2  348.24   20.49
   5   1   3  366.51   20.01
   7   3   3   82.42    6.00
  11   3  11  175.08   11.45
  13   5  15  117.25    8.53
 -22   6  -4  110.99    8.16
 -20   8  -6    2.10    1.90
  -4  10  -8   17.82    1.85
 -17  15  -9  101.81    7.71
 -12  18 -10    0.57    1.37
   4  18  -6   42.93    3.53
  -8  -8  12   78.86    5.30
 -19  -7  15   10.76    2.31
 -14  -6   6   39.63    4.03
 -10   4  -6   98.78    7.13
  13   5  17   39.16    4.20
  11   7   5  125.23    8.76
 -12   8  -8   71.83    5.85
   8   8   0 1553.84   80.95
  12   8   6    0.25    1.49
  14   8  12   27.88    3.72
 -10  16 -10  122.93    8.39
  12  16   2    0.99    1.65
  -8  18 -10  133.11    8.59
 -15  -3   1   13.62    2.73
 -20  -2   2   67.40    6.03
 -16  -2   0  386.09   22.38
 -23  -1   3    0.99    1.52
 -12   4  -6  840.15   45.20
 -19   5  -5  105.59    8.04
  -8   8  -8  942.13   49.79
 -19   9  -7   51.16    4.94
 -13  11  -9   39.99    4.20
 -12  16 -10    3.75    1.64
  12  20   2  118.10    8.55
 -18  -6   8  115.10    8.47
   0  -6  12   30.09    2.22
 -17  -5   5  198.68   12.82
   8   0  10  942.19   50.18
   9   1  23   70.77    6.08
 -16   2  -4   17.69    2.93
   8   2   6  767.79   41.14
 -20   4  -4  329.17   19.65
  12   4  20  235.20   14.68
 -18   6  -6    1.14    1.92
   7  13  -3   90.75    6.42
   9  13  -1   23.99    3.09
  15  15   9   84.46    6.84
  14  16   6    3.11    1.92
  12  18   2    1.04    1.35
 -16  -8  16  175.93   11.56
 -20  -6  10   13.23    2.69
 -14  -4   2  255.53   15.57
   4  -4  20  350.88   20.20
   7  -1  23   37.95    4.23
   6   0   6  249.76   14.42
 -15   3  -5   37.76    4.11
  -8   4  -6    1.16    1.58
  12   4  14  486.13   27.60
  15  11  13   61.86    5.65
  13  13   5  425.89   24.50
   5  15  -5   85.86    5.88
  14  20   6   15.51    2.74
 -14  -8  12   26.95    3.22
 -19  -7  13    4.96    1.94
  -6  -6   6 1530.48   78.92
   1  -3   5  396.97   20.65
 -17  -1  -1  716.54   39.33
 -17   1  -3  179.03   11.92
  10   2  22   10.65    2.43
  12   4  18   90.09    7.14
 -14   8  -8  200.53   12.84
  14   8  14   -0.10    1.82
  14  10  10    1.26    2.07
  -7  11  -9   45.71    3.87
  10  14   0   57.09    5.15
  14  18   6    2.16    1.51
   5  21  -5  264.55   15.55
  11  21   1   26.00    3.46
   9  23  -1   60.85    5.45
   6  -2  22   17.39    2.78
 -21   3  -3  204.00   13.20
   5   3   1  394.63   21.39
 -14   4  -6  192.66   12.39
  12   4  16   73.71    6.33
 -17   7  -7  289.78   17.61
  13   7  11   68.01    5.99
  14   8  18   28.59    3.64
 -17  13  -9   33.41    3.96
  15  13  11   48.56    4.83
   6  14  -4  199.58   11.92
 -16  -8  14   66.39    5.76
 -11  -5   3  751.81   40.45
   5  -3  21  218.37   13.66
   9   1  11  225.21   13.88
  14   8  16   63.15    5.65
 -18  10  -8  137.07    9.74
 -15  11  -9   23.73    3.38
 -14  16 -10   14.39    2.74
  11  17   1   82.99    6.73
  11  19   1   -0.45    1.52
   6  22  -4  106.98    7.76
 -16  -6   6   11.65    2.58
   4  -4  14  509.33   27.74
  10   2  12   42.03    4.30
   9   9   1 1225.30   64.57
 -20  12  -8   12.99    2.65
  12  12   4  657.53   36.29
 -10  14 -10    0.02    1.18
 -13  -5   3  800.27   43.22
  -9  -5   3    4.63    1.80
 -22  -4   6  106.04    8.08
   7  -1  11  232.62   14.00
 -22   0   0  105.21    8.07
  11   3  19   98.71    7.72
 -17  -7   9  392.04   22.79
 -11  -7   7   29.49    3.26
 -22  -6  12   30.21    3.79
 -16  -4   2   17.27    2.83
   4  -4  18  191.58   11.94
 -23  -3   5   47.02    4.79
 -17  -3   1  178.94   11.86
  -5  -3   1  389.71   21.01
   9   1  21   -0.00    1.19
 -22   2  -2   25.25    3.51
  11   3  15   53.46    5.17
 -11   5  -7  156.15   10.28
  12   6  10   48.93    4.85
  13   9   9   26.42    3.60
  11  11   3  167.32   11.05
  13  11   7   86.89    7.10
  15  13  13   59.43    5.52
   8  14  -2   13.59    2.40
 -19  15  -9   18.49    2.98
  15  15  11    2.28    1.58
  10  16   0  307.47   18.32
  10  20   0   -0.11    1.41
  13  21   5  127.52    9.22
   8  22  -2    0.87    1.36
 -19  -7  11    0.60    1.66
 -21  -5   7   56.18    5.37
 -20  -4   4  344.51   20.55
   2  -4  24    0.19    1.31
 -21  -3   3  205.68   13.38
 -18   2  -4    9.14    2.46
  10   2  20   36.47    4.13
 -17   3  -5   14.56    2.95
  11   3  17    1.19    1.89
   8   4   4  199.41   12.28
   8   6   2  769.43   41.19
  13   7  13   92.07    7.42
 -16   8  -8  683.35   37.72
   5   9  -3    3.81    1.40
  10  10   2   70.91    5.80
  14  10  12   85.95    7.06
  14  14   8    0.00    1.49
   9  15  -1  228.27   14.10
   5  17  -5  167.48   10.30
   5  19  -5  121.45    8.08
 -12  -8  10    0.15    1.50
 -13  -7   7   38.38    4.01
   0  -6  20    2.86    1.28
 -19  -5   5  110.27    8.35
  -6  -4   2  394.16   21.40
   4  -4  16    7.65    1.86
   5  -3  13  752.23   40.24
   6  -2  12   86.57    6.36
   7  -1  21    3.27    1.82
 -16   4  -6   20.82    3.30
  10   4   8   17.43    2.90
 -13   5  -7  151.61   10.20
  11   5   9   16.24    2.95
  13   7  19    4.05    2.04
 -14  14 -10   19.75    3.04
  13  17   5   34.48    4.15
  10  18   0  142.61    9.90
   9  21  -1    0.41    1.54
 -16  -8  12   28.04    3.54
 -10  -8  10  106.41    7.21
  -9  -7   7  490.43   26.73
  -3  -7  21   35.83    2.83
 -22  -2   2   17.23    2.95
 -21   5  -5  235.34   14.91
  -9   5  -7   61.96    5.02
 -20   6  -6   35.63    4.13
 -21   9  -7    1.32    1.91
  14  12  10   81.40    6.85
   7  15  -3    1.67    1.48
 -16  16 -10  104.01    8.05
   7  21  -3   37.64    4.06
 -20  -6   8    0.39    1.77
 -23  -5   9    1.04    1.47
 -15  -5   3   37.82    4.26
   5  -3  19  126.99    8.86
   6  -2  20   25.47    3.39
 -19  -1  -1  195.50   12.87
   8   0  12  143.89    9.66
 -19   1  -3   10.65    2.77
  10   2  18   34.67    4.16
  -5   3  -5 1380.44   71.44
 -22   4  -4  184.68   12.39
  13   7  17   12.25    2.67
  13   7  15    5.48    2.31
  -6   8  -8  711.21   37.70
   7   9  -1 1036.62   54.57
  12  10   6   42.14    4.63
 -17  11  -9   89.45    7.28
   6  16  -4   16.33    2.53
  14  16   8   75.83    6.53
  -5  -7   9   71.88    4.44
  -4  -2   0  389.64   20.82
   8   0  20   31.15    3.89
 -23   1  -1   96.70    7.77
   9   1  13   27.59    3.53
  10   2  16  105.71    8.13
 -19   7  -7   42.57    4.59
  12   8   8   76.14    6.42
 -11   9  -9   40.58    4.13
  14  10  14   21.31    3.27
 -19  13  -9    0.54    1.58
  12  14   4  491.69   27.98
   9  17  -1  399.33   23.00
  14  18   8   29.08    3.87
   9  19  -1   56.04    5.21
  12  22   4  117.70    8.81
 -14  -8  10   23.08    3.15
 -18  -6   6    0.56    1.96
   9   1  19   54.53    5.32
  -6   4  -6 1497.35   77.61
 -15   5  -7    0.16    1.89
  12   6  12  297.53   18.08
   9   7   3  258.92   15.46
 -13   9  -9   26.71    3.36
  14  10  16   21.07    3.39
   8  16  -2  316.62   18.57
   8  20  -2    1.67    1.67
 -18  -8  14   25.25    3.56
 -21  -7  13   16.80    3.03
 -22  -6  10    5.61    2.13
 -23  -1   1   85.59    7.10
   7   1   7 1981.92  102.72
   9   5   5   48.47    4.62
  12   6  20   74.61    6.51
  11   7   7   33.17    3.90
  11   9   5   15.71    2.88
 -20  10  -8   -0.87    1.49
 -16  14 -10   23.12    3.37
   6  18  -4   44.82    4.20
 -12  -6   4  806.08   43.41
 -19  -3   1   10.23    2.77
   5  -3  15   42.80    4.12
   5  -1  25   27.95    3.71
 -20   0  -2    1.21    1.64
   9   1  17  389.08   22.76
   9   1  15  222.27   14.11
   4   6  -2  397.61   21.27
  10   6   6   51.42    4.87
 -18   8  -8  314.62   19.08
  10   8   4   15.37    2.75
  -9   9  -9  445.35   24.82
 -12  12 -10  104.96    7.78
  14  14  10   18.18    3.03
   8  18  -2  146.99   10.02
   7  19  -3    9.72    2.32
  11  23   3    8.01    2.10
  -7  -5   3  191.74   11.28
   6  -2  18   24.71    3.41
   6  -2  14   13.24    2.35
   8   0  18  277.46   16.99
   8   0  14   98.61    7.46
 -19   3  -5  130.26    9.60
 -18   4  -6   43.30    4.81
   6   6   0  271.05   15.38
 -15   9  -9  267.38   16.55
  14  12  12  226.61   14.54
  -6  16 -10   57.13    4.30
  12  16   4   75.09    6.53
  12  20   4  229.04   14.68
 -19  -7   9   68.43    6.22
 -14  -6   4  193.98   12.52
 -10  -6   4  105.33    7.35
 -17  -5   3   12.23    2.86
 -20  -2   0    0.17    2.14
 -20   2  -4  160.35   11.17
 -12   6  -8   -0.16    1.34
  12   6  18   11.49    2.61
  12   6  14  197.61   13.04
 -14  12 -10   72.34    6.27
  11  13   3  423.78   24.41
  12  18   4   73.17    6.49
 -12  -2  -2  219.88   13.68
   6  -2  16   18.47    2.81
 -13  -1  -3  252.94   15.47
 -11  -1  -3  150.16    9.95
 -12   0  -4  263.05   15.91
   4   0   4  689.63   36.25
   8   0  16  473.55   26.95
   6   2   4  375.59   20.78
  11   5  21  111.51    8.65
  11   5  11  135.65    9.61
   4  10  -4  303.06   16.60
   8  10   0 1062.71   56.23
  14  16  10   17.41    3.10
 -18  -8  12   17.76    3.06
 -16  -8  10  265.05   16.41
  -8  -8  10  320.55   17.78
 -22  -4   4  187.67   12.72
   7  -1  17  256.71   15.83
   7  -1  15   84.60    6.69
   8   2  24   71.97    6.55
  -7   5  -7    6.39    1.79
 -14   6  -8   68.96    6.09
 -10   6  -8  138.21    9.27
  12   6  16   19.79    3.21
 -19  11  -9    2.75    2.02
  10  12   2   39.75    4.22
  14  12  14  101.15    8.10
  13  15   7    4.40    2.29
  -6  -8  12    0.07    0.70
 -17  -7   7  281.16   17.36
 -23  -5   7    6.08    2.45
 -21  -5   5  245.26   15.74
   1  -5  21   41.62    4.06
 -23  -3   3   32.36    4.29
 -10  -2  -2   12.63    2.57
   4  -2  24    0.24    1.69
 -14   0  -4   80.85    6.56
 -10   0  -4   54.98    4.86
 -21   1  -3   52.31    5.42
   8   2   8 1290.78   67.93
   9   3  23    2.62    2.08
  10   4  22   39.12    4.62
 -22   6  -6   45.64    5.08
  13   9  13   60.33    5.76
   9  11   1  239.12   14.62
  12  12   6  264.80   16.50
 -13  -9  17   36.23    3.93
 -13  -9  15    0.34    1.35
 -11  -9  15   16.16    2.46
   0  -6  14    7.81    1.29
 -13  -3  -1  249.49   15.29
 -11  -3  -1  166.91   10.83
 -15  -1  -3    7.86    2.31
 -13   1  -5  186.49   12.16
   9   3   9  326.09   19.12
  10   4  10    1.64    1.57
 -21   7  -7    1.12    2.10
  12   8  10   -0.32    2.25
 -16  12 -10    1.90    1.87
 -18  14 -10    4.05    2.19
  14  14  12   99.37    7.95
  13  17   7   12.59    2.91
  13  19   7    1.03    1.68
  11  21   3  169.40   11.82
 -11  -9  17  101.05    7.05
 -22  -6   8    0.11    1.62
 -16  -6   4   16.71    3.12
   1  -5  11    4.60    1.10
   4  -2   8    6.32    1.60
  -9  -1  -3   27.10    3.31
   6   0  24   54.34    5.58
 -11   1  -5    3.80    1.80
  11   5  19   58.16    5.72
 -17   9  -9  393.84   23.33
  13   9  17   36.67    4.42
  13   9  15   -0.28    1.54
  -5  11  -9   13.92    1.82
  11  15   3   55.67    5.51
  -7  -7   7  641.87   34.02
 -20  -6   6   31.33    4.08
   2  -4  22   75.94    6.37
 -15  -3  -1   11.40    2.46
   3  -3  23   31.56    3.95
 -16  -2  -2  170.22   11.55
   6   4   2  391.72   21.61
  11   5  13  433.42   25.21
 -16   6  -8  236.94   15.18
  12  10   8   -0.01    1.70
 -20  -4   2  162.20   11.40
 -16   0  -4   79.67    6.75
 -15   1  -5    5.49    2.05
 -20   8  -8   33.97    4.43
   6  10  -2   23.97    2.71
  13  11  11  158.49   11.26
  -8  12 -10   -0.03    1.34
  11  17   3    0.29    1.64
  11  19   3   96.83    7.89
 -15  -9  17  109.11    8.44
 -15  -9  15   75.20    6.54
 -13  -9  13   55.52    5.15
 -20  -8  14   -0.23    1.71
 -12  -8   8   79.50    6.29
  -8  -6   4    0.90    1.50
   0  -6  16   61.06    4.38
 -19  -5   3  125.40    9.54
 -12  -4   0  262.39   15.88
 -22   0  -2    2.62    1.96
 -12   2  -6  102.32    7.63
 -21   3  -5  204.16   13.76
  11   5  17   10.43    2.93
  11   5  15   34.90    4.27
   3  11  -5  749.01   39.06
   2  12  -6  103.08    6.02
 -13  17 -11    1.60    1.51
  10  22   2   10.99    2.85
 -18  -8  10  142.36   10.48
 -14  -8   8  198.11   12.86
 -14  -4   0   98.57    7.60
  -9  -3  -1   24.94    3.00
 -17  -1  -3  184.92   12.45
   6   0   8 1502.27   78.27
 -14   2  -6   16.61    3.11
  10   4  20  116.15    9.14
 -19   5  -7    9.17    2.52
  -7   9  -9  532.51   28.94
  11  11   5  139.65    9.92
 -11  17 -11   11.56    2.59
 -11  -9  13   39.60    3.92
 -22  -2   0    4.41    2.26
   7   1  23   45.65    5.22
 -22   2  -4   82.88    7.54
  -8   6  -8  739.80   39.68
   7   7   1 1988.03  102.99
  12   8  12   47.93    5.40
 -12  10 -10    4.99    2.16
  10  14   2   11.33    2.80
  12  14   6  191.07   12.91
   9  23   1   69.61    6.67
 -15  -9  13   -0.58    1.90
 -19  -7   7   50.87    5.59
 -13  -7   5  157.11   10.60
 -18  -6   4   45.60    5.18
 -10  -4   0   53.36    4.83
  -2  -4   4 1200.69   61.29
 -17  -3  -1  175.97   12.12
   3  -3   9   -0.10    1.24
  -8  -2  -2  304.85   17.45
   5  -1  23    0.20    1.94
  -8   0  -4    2.99    1.81
 -17   1  -5   11.42    2.80
   8   2  22    0.37    2.08
   7   3   5  197.15   12.01
   9   3  21   50.45    5.66
  10   4  12  291.01   17.81
 -14  10 -10    1.43    1.93
  13  11  13  269.11   17.29
 -18  12 -10    2.26    2.31
  -6  14 -10   -0.00    1.06
 -13  15 -11   50.76    5.32
  13  15   9    1.94    2.33
 -20  -8  12   12.76    3.11
 -11  -7   5  147.36    9.78
 -16  -4   0   77.66    6.83
   2  -4  10  104.33    6.47
  -3  -1  -1   59.77    3.96
 -18   0  -4    5.33    2.38
  -3   1  -3  343.73   18.33
 -16   2  -6   16.62    3.21
 -10   2  -6   22.32    3.05
 -18   6  -8  113.45    9.10
 -13   7  -9   36.73    4.42
  12   8  18   23.70    4.20
  10  20   2   40.00    4.92
  12  20   6   83.88    7.44
 -16  -8   8  664.50   37.19
 -10  -8   8  319.50   18.37
 -15  -7   5    0.45    1.83
 -23  -1  -1   85.10    7.82
  10   4  18    0.24    2.28
  10   6   8  141.62    9.91
 -15   7  -9  234.59   15.22
 -11   7  -9   39.31    4.15
  11   7  21   17.53    3.46
  12   8  14   30.89    4.45
  10  10   4    4.64    2.00
  13  11  15   51.36    5.62
  13  13  11  264.98   17.15
 -11  15 -11   10.62    2.73
  12  16   6   19.07    3.39
  13  17   9   33.97    4.47
  12  18   6   14.00    3.26
   1  21  -7    1.64    1.18
 -17  -9  15  112.91    9.25
 -23  -5   5   69.29    6.88
 -13  -5   1  186.01   12.18
   7   1   9 1100.40   58.25
 -13   3  -7  105.28    8.12
   9   3  11   34.60    4.12
  10   4  14   80.58    7.00
   8   8   2 1335.84   70.21
  12   8  16   25.36    4.05
 -16  10 -10  126.88    9.85
 -10  10 -10   54.53    5.04
   7  11  -1  237.05   14.22
   9  13   1   25.88    3.51
  10  16   2  104.15    8.40
 -11  -9  19    1.70    1.50
  -9  -9  15  248.89   14.32
  -2  -6  22   14.66    2.48
 -15  -5   1    3.76    2.26
   1  -5  19    0.47    1.34
 -19  -1  -3   10.89    3.20
 -15   3  -7    2.78    1.91
   8   4   6   -0.33    1.61
  10   4  16   15.56    3.53
   7   5   3  211.32   12.73
   9   5   7   69.11    5.94
  -2   6  -6   17.48    1.55
  12  10  10    9.29    2.74
   8  12   0  163.14   10.78
  12  12   8   59.08    5.96
  10  18   2   35.88    4.47
 -22  -6   6   47.48    5.62
 -11  -5   1    2.78    2.01
 -22  -4   2   77.46    7.49
   6   0  22    2.47    2.27
   8   2  10  290.73   17.37
 -11   3  -7   70.85    6.01
 -22   4  -6   96.96    8.53
  -3   7  -7  200.49   11.09
  10   8   6  141.63   10.00
  11  13   5  426.06   25.09
   9  21   1    0.36    2.13
 -17  -9  13   41.33    5.19
 -13  -9  11   42.32    4.68
 -17  -7   5    3.52    2.62
 -21  -5   3  208.11   14.43
 -23  -3   1    0.91    2.10
 -19  -3  -1    5.47    2.73
  -7  -1  -3    1.48    1.91
 -19   1  -5   -1.49    2.38
 -18   2  -6   22.01    3.84
 -21   5  -7   48.04    5.65
  10   6  22    5.67    2.89
 -17   7  -9  358.57   22.08
  11   7  11    1.47    2.00
 -13  13 -11  243.07   15.91
  13  13  13  244.04   16.45
 -17  15 -11   11.15    3.37
  13  15  11   59.98    6.48
  -9  17 -11  111.66    8.33
 -15  -9  11   19.46    3.49
 -20  -8  10   -0.32    2.30
   2   0   2  420.90   21.99
   4   2   2  114.96    7.10
   4   4   0  719.72   37.68
   9   7   5   58.61    5.27
  11   7  19   -0.48    2.19
 -20  12 -10   39.02    5.53
 -15  13 -11   52.73    5.99
  11  21   5  134.45   10.93
   8  22   0   37.20    5.18
   7  23  -1   40.63    5.43
  -9  -9  17  398.31   21.87
 -18  -8   8  340.39   21.35
 -20  -6   4  136.49   10.78
 -17  -5   1    6.65    2.85
   2  -4  20  167.48   11.47
   3  -3  21  183.08   12.70
 -20  -2  -2   46.83    5.84
   5  -1   9  280.38   16.13
 -20   0  -4   31.38    5.22
   7   1  21    1.18    2.48
   8   2  20    1.57    2.35
   9   5  23    0.60    2.67
 -20   6  -8    1.66    2.67
   8   6   4    0.30    1.51
 -18  10 -10   74.44    7.56
   9  15   1  223.78   14.54
   2  22  -6   19.03    3.14
 -11  -9  11   -0.36    1.55
 -21  -7   7    2.08    2.79
  -9  -7   5   64.53    5.20
   9   3  17  167.57   12.20
   8   4  24    6.32    3.21
  -9   7  -9  472.67   26.53
 -21   9  -9   -0.14    2.13
  12  10  12  117.65    9.71
 -11  13 -11  157.36   11.19
  12  14   8   22.46    4.18
  13  15  13   52.38    6.19
   9  19   1   56.89    6.13
 -23  -7   9   27.87    5.19
  -3  -7  19    7.74    1.30
 -14  -6   2   12.23    2.73
  -8  -4   0    4.35    1.95
  -8   2  -6  740.48   39.74
   9   3  15   30.53    4.28
 -14   4  -8   11.36    2.77
   5   7  -1   75.40    5.28
  11   7  17   46.90    5.83
  11   7  13   92.40    8.21
  -9  15 -11   13.64    2.94
  11  15   5   48.39    5.70
  12  20   8   12.06    3.94
  -1  -5  23   -0.31    2.11
   0  -4  24    7.14    3.09
   5  -1  21   43.96    5.48
 -12   4  -8  196.36   12.92
  10   6  10   26.21    3.76
  11   7  15    1.32    2.35
  11   9   9   46.62    5.42
  11  11   7    2.03    2.71
  12  12  10  109.24    9.20
 -17  13 -11    0.61    2.46
   9  17   1  404.78   24.30
  11  19   5   71.88    7.34
 -17  -9  11  117.04   10.04
 -19  -7   5    7.31    3.07
 -16  -6   2   17.82    3.51
   1  -5  13  182.72   10.71
  -7  -3  -1    1.90    1.87
 -21  -1  -3   52.36    6.45
   3  -1   5  366.05   19.66
  -7   1  -5   72.16    5.41
   8   2  12   -0.00    1.98
  -9   3  -7  260.41   15.60
 -16   4  -8  109.66    9.27
  10   6  20   15.12    3.73
 -19   7  -9   42.89    6.11
   3   7  -3   93.88    5.69
  12  10  16    0.96    2.55
  12  10  14   89.39    8.33
  10  12   4  272.11   17.15
  12  16   8   30.43    4.69
  12  18   8   23.36    4.84
   5  23  -3   46.82    5.92
 -19  -9  13   -0.49    2.75
  -9  -5   1  266.98   15.69
   1  -5  17    8.46    2.19
 -20  -4   0   37.68    5.68
   6   0  10  500.15   27.77
   5   1  25   19.29    4.91
 -20   2  -6   28.34    4.65
   8   2  18  143.04   11.28
 -19   3  -7   10.97    3.37
 -14   8 -10   17.21    3.79
   8  14   0  103.66    8.14
 -14  -8   6   70.86    6.69
 -19  -5   1    0.00    2.53
   6   0  20    4.96    3.00
 -21   1  -5   43.42    6.07
   7   1  11  240.62   14.95
  -5   5  -7 1062.60   55.45
  -4   8  -8  203.25   11.55
  -8  10 -10   89.37    6.86
   6  12  -2  107.18    7.58
   8  20   0   28.24    4.94
 -20  -8   8   24.97    5.42
 -16  -8   6  214.69   15.02
 -23  -5   3   40.11    6.58
   4  -2  10   97.77    6.78
   3  -1  25   19.64    5.12
   7   1  19   50.97    6.31
  -4   4  -6 1383.91   71.46
 -12   8 -10    2.28    2.41
 -20  10 -10    6.71    3.64
   7  13  -1   23.56    3.42
   6  22  -2   22.98    4.79
 -12  -8   6    0.33    1.87
  -8  -8   8 1064.94   56.02
 -22  -6   4   97.82   10.18
  -4  -4   2 1176.58   60.69
 -22  -2  -2   18.22    5.23
   4  -2  20  172.89   12.98
 -22   0  -4    5.53    4.41
   8   2  14   15.35    3.23
 -18   4  -8   11.65    4.01
   9   5  21   26.98    5.67
   9   5   9  274.36   17.15
 -15  11 -11    9.23    3.72
 -13  11 -11  151.73   11.94
  12  12  12  294.98   20.20
   1  19  -7   35.60    3.48
   7  21  -1    3.72    3.02
 -15  -9   9  259.02   17.52
 -13  -9   9   24.24    4.02
 -22  -8  10    0.52    3.46
  -4  -6   6 1556.80   79.81
   6   2  24    6.88    4.55
 -10   4  -8   16.16    3.06
  10   6  18   17.85    5.13
  10   6  12   51.87    6.18
  10   8   8  294.16   18.59
  11   9  19    2.10    4.09
  11   9  11    0.04    2.48
  10  10   6   22.38    3.69
   9  11   3   39.15    4.59
  -6  12 -10   39.51    3.88
   4  12  -4 1982.75  102.47
 -19  13 -11   34.98    7.11
  -3  13  -9   58.64    3.77
   8  16   0  528.79   30.89
   8  18   0  345.97   22.12
   9  23   3    2.77    3.81
 -19  -9  11    0.61    3.46
   2  -4  18    1.45    2.47
   3  -3  19  219.08   15.28
  -6   0  -4   92.25    6.30
   6   2   6   16.74    2.87
   8   4  22   21.81    5.92
  -6   6  -8   58.98    4.88
 -18   8 -10  125.24   11.89
 -17  11 -11   11.45    4.87
  12  12  16   20.27    5.74
  12  12  14  249.48   18.78
  -9  13 -11   32.70    4.58
  11  13   7   85.58    8.38
  10  14   4   91.07    8.42
  12  16  10    0.03    3.23
  12  18  10    5.28    4.31
  10  20   4  132.54   12.50
  11  21   7   20.83    5.88
   4  22  -4  236.14   17.06
   2  -4  12  940.71   49.57
  -6  -2  -2   18.42    2.46
   7   1  17  289.84   19.44
   7   3  23    1.81    4.55
 -15   5  -9   61.73    7.21
 -13   5  -9   26.40    4.53
 -21   7  -9   -0.13    4.41
   6   8   0 1508.16   78.64
 -17  -9   9  486.60   31.15
 -18  -8   6  106.72   10.86
 -21  -7   5   49.05    8.33
 -15  -7   3    3.81    3.04
 -13  -7   3   99.74    8.40
  -6  -6   4 1510.35   78.16
 -14  -2  -4  224.52   15.25
   5  -1  19   -0.94    2.91
   7   1  13   15.63    3.18
 -22   2  -6   17.93    5.88
 -21   3  -7   32.09    7.21
  10   6  14    0.89    2.74
   8  10   2  324.05   19.53
 -11  11 -11    6.06    3.31
  11  11   9    0.21    3.57
  12  14  12  272.05   20.63
  10  16   4   23.29    4.97
  10  18   4   -0.50    3.27
   8  24   2   96.77   12.29
 -22  -4   0    7.13    4.45
 -15  -3  -3   28.29    4.53
 -13  -3  -3  844.88   46.71
 -16  -2  -4   18.04    4.05
   2  -2  24   28.29    7.46
 -15  -1  -5    3.97    2.65
 -13  -1  -5  179.66   12.70
   5  -1  11    3.71    2.00
   6   0  18   94.40    9.40
   7   1  15   90.21    8.46
   7   3   7  207.37   13.00
 -17   5  -9   64.27    8.31
 -10   8 -10   93.12    8.04
   7   9   1 1145.62   60.81
   7  19  -1   54.09    7.23
 -17  -7   3  106.85   10.66
 -23  -3  -1    1.49    5.88
 -12  -2  -4  965.19   52.62
   4   0  24    8.66    5.80
   6   0  12   15.02    3.04
 -20   4  -8   33.67    6.98
   9   5  19   -1.27    4.81
  11   9  15   15.72    6.05
  12  14  14  119.96   13.53
  12  16  12   36.83    7.73
   1  17  -7  256.43   15.06
   2  20  -6   25.48    4.73
   3  21  -5  265.39   18.86
   5  21  -3  275.16   20.46
  -9  -9  11   44.75    4.58
 -10  -8   6  153.02   10.74
  -6  -8  10  164.90    9.74
 -20  -6   2   23.30    6.07
 -17  -3  -3   44.13    6.45
 -17  -1  -5   13.20    4.36
 -16   0  -6   71.66    8.32
 -14   0  -6    5.60    2.85
   5   3   3  642.07   34.22
   9   7   7  588.34   33.67
  10   8  20    4.32    5.52
   9   9   5  311.69   19.57
 -19  11 -11   23.88    8.70
 -14  16 -12    4.70    5.60
   7  17  -1  371.64   24.00
  11  17   7   66.78    9.13
   6  20  -2   40.06    6.72
 -22  -8   8    7.64    8.16
 -16  -4  -2   18.37    4.44
   2  -4  16   18.17    3.58
 -18  -2  -4    9.59    4.67
   4  -2  18   12.08    4.41
   6   0  16   83.04    8.38
 -11   5  -9   13.92    3.64
   5   5   1  395.85   21.71
   9   5  11   18.65    4.36
 -20   8 -10   -1.08    6.70
   3  13  -5  898.33   47.56
   5  13  -3  913.64   49.21
   6  14  -2   16.37    3.32
   9  21   3   84.28   11.96
 -19  -9   9   82.17   12.53
   2  -4  14  231.67   14.44
   5  -1  17   10.77    4.60
 -12   0  -6   24.35    4.09
   6   0  14   10.80    3.37
   2   2   0  420.21   21.90
  -3   3  -5  630.72   33.00
 -19   5  -9   -1.47    5.73
  -7   7  -9  528.48   29.55
  -5   9  -9  272.12   15.84
   9  13   3   88.84    8.75
   2  14  -6   15.94    2.32
  10  22   6    8.72    8.80
 -20  -8   6    3.55    5.45
 -19  -7   3   13.40    6.16
 -11  -7   3   80.99    7.28
 -18  -4  -2    6.58    4.79
 -12  -4  -2  973.41   53.29
 -11  -3  -3 1211.12   64.98
   3  -3  17   36.76    5.53
   4  -2  12  945.57   50.84
 -11  -1  -5    2.02    2.18
 -18   0  -6   97.10   11.65
 -15   1  -7   93.25    9.69
   8   4  20   43.65    9.93
   9   5  17   88.51   10.98
  10   8  10  126.16   11.12
 -15   9 -11   12.46    6.23
  10  12   6   43.86    6.91
 -16  14 -12   -4.07    8.54
 -14  14 -12  132.60   16.08
 -15  -5  -1    6.80    3.45
 -19  -3  -3  235.84   19.69
   1  -3  23   -2.19    6.70
 -19  -1  -5    0.77    4.49
   5  -1  13  184.84   12.79
 -16 -10  14   26.53    9.38
 -14 -10  14   31.85    8.04
 -23  -7   5    5.89    8.56
  -2  -6  20   23.67    5.18
 -17  -5  -1   11.04    5.31
 -13  -5  -1  204.06   14.59
  -3  -3   1  321.40   17.11
   3  -3  13  872.79   47.26
   6   2  22   29.63   10.18
  -7   3  -7  180.08   11.46
   7   3  21   42.42   11.14
   9   5  15   69.66    9.41
 -14   6 -10    0.49    3.86
   9   7  21   -2.45    7.65
   8   8   4  211.51   13.98
  10   8  18  176.16   19.31
 -17   9 -11   94.41   14.04
 -13   9 -11   53.69    8.56
  11  11  17   14.16    9.59
   6  16  -2   18.01    4.46
  -7  17 -11   43.77    6.69
   6  18  -2   38.63    7.08
   9  19   3    5.10    6.56
   8  22   2    0.14    7.23
 -14 -10  16   26.63    9.37
  -7  -7   5    4.56    2.00
 -23  -5   1    0.00    7.33
   3  -3  15   27.41    4.32
 -20  -2  -4  202.81   19.54
 -10  -2  -4  110.45    8.60
   4  -2  16   19.07    4.55
  -8   4  -8  162.10   11.15
   6   4   4 1577.23   82.32
   8   4  10    9.47    3.12
  10  10   8  136.85   12.15
  11  11  15   12.85    7.74
  11  11  13  215.67   20.44
 -18  14 -12   11.44   12.16
   9  15   3   47.23    7.86
  11  15   9   20.05    7.18
   5  19  -3  156.20   14.80
  11  19   9   -0.40    7.84
 -17  -9   7  471.01   34.24
 -22  -6   2   20.46    9.57
  -7  -5   1   72.44    5.68
   4  -2  14  215.80   14.74
   3  -1  23   -2.39    7.86
   4   0   6   95.87    6.52
  -6   2  -6   14.35    2.56
   7   5   5 1158.98   61.71
   6   6   2   19.87    2.92
   7   7   3  215.18   13.78
  10   8  12   -0.65    4.44
   9  17   3  222.48   19.59
  11  17   9  138.01   18.39
  10  20   6   19.90   10.72
   9  23   5    2.97   10.25
 -18 -10  14   -0.37   11.12
 -16 -10  12   14.39    8.34
 -14 -10  12  108.72   13.97
 -13  -9   7   43.93    6.93
 -16  -8   4  131.07   13.39
 -14  -8   4   12.10    4.81
 -20  -4  -2  191.56   20.53
   0  -4  22   10.72    7.11
 -19   1  -7   52.83   11.71
 -16   2  -8  297.41   23.14
 -14   2  -8    6.60    3.94
 -21   5  -9   30.57   13.23
 -18   6 -10   29.62   10.25
  10   8  16  325.01   26.98
 -19   9 -11    9.23    9.44
  -9  11 -11    1.06    3.59
   8  12   2   -1.53    3.04
  11  13  11  217.77   20.84
   4  14  -4  664.66   37.16
  10  14   6   -3.74    6.15
  -7  15 -11   -0.18    3.39
   5  15  -3   46.23    6.14
 -16  -6   0   67.32    9.48
  -8  -6   2  733.18   39.77
 -19  -5  -1   -1.58    7.10
  -1  -5  21   20.26    7.66
 -21  -3  -3  238.16   24.44
 -21  -1  -5   46.88   13.04
   8   4  18    7.70    7.32
 -12   6 -10   27.88    6.06
   8   6  22    1.80   10.94
  10   8  14   21.40    7.97
 -16  12 -12   12.56   10.24
   3  19  -5  156.01   14.04
   6  24   0  116.16   21.16
 -22  -8   6    3.29   11.99
 -18  -8   4    8.17    7.48
  -6  -4   0   91.81    6.36
[truncated: 354,671 more chars]
